# Supplementary material for: Pep2Path: Automated Mass Spectrometry-Guided Genome Mining of Peptidic Natural Products
Source: PLoS Comput Biol. 2014 Sep 4;10(9):e1003822. doi: 10.1371/journal.pcbi.1003822 (PMC4154637; doi:10.1371/journal.pcbi.1003822)
Supplement: Code S1 — Source code and test data. Full source code of Pep2Path version 1.1.0 and associated test data that allow users to test the functionality of the software. Updated versions of the Pep2Path code will be made available on http://pep2path.sourceforge.net in the future. (GZ) [file pcbi.1003822.s001.gz]

Archive with 48 entries (45 files):
- TestData
- TestData/._.DS_Store
- TestData/.DS_Store
- TestData/RiPP_genomes
- TestData/._TestData_Instructions.pdf
- TestData/TestData_Instructions.pdf
- TestData/RiPP_genomes/._S_albus.gbk
- TestData/RiPP_genomes/S_albus.gbk
- TestData/RiPP_genomes/._S_coelicolor.gbk
- TestData/RiPP_genomes/S_coelicolor.gbk
- TestData/RiPP_genomes/._S_griseus.gbk
- TestData/RiPP_genomes/S_griseus.gbk
- TestData/RiPP_genomes/._S_lividans.gbk
- TestData/RiPP_genomes/S_lividans.gbk
- TestData/RiPP_genomes/._S_roseosporus.gbk
- TestData/RiPP_genomes/S_roseosporus.gbk
- TestData/RiPP_genomes/._S_sp_E14.gbk
- TestData/RiPP_genomes/S_sp_E14.gbk
- TestData/RiPP_genomes/._S_sviceus.gbk
- TestData/RiPP_genomes/S_sviceus.gbk
- ./._Pep2Path_Documentation.pdf
- Pep2Path_Documentation.pdf
- ./._ripp2path.py
- ripp2path.py
- ./._nrp2path.py
- nrp2path.py
- lib
- lib/._.DS_Store
- lib/.DS_Store
- lib/__init__.py
- lib/formula.py
- lib/._utils.py
- lib/utils.py
- ./._mergedb.py
- mergedb.py
- ./._makedb.py
- makedb.py
- ./._RiPP_aa.txt
- RiPP_aa.txt
- ./._NRP_aa.txt
- NRP_aa.txt
- ./._genbank.ppd
- genbank.ppd
- ./._pep2path.cfg
- pep2path.cfg
- README.txt
- LICENSE.txt
- norine_peptides.txt
