# Supplementary material for: Pep2Path: Automated Mass Spectrometry-Guided Genome Mining of Peptidic Natural Products
Source: PLoS Comput Biol. 2014 Sep 4;10(9):e1003822. doi: 10.1371/journal.pcbi.1003822 (PMC4154637; doi:10.1371/journal.pcbi.1003822)
Supplement: Code S1 — Source code and test data. Full source code of Pep2Path version 1.1.0 and associated test data that allow users to test the functionality of the software. Updated versions of the Pep2Path code will be made available on http://pep2path.sourceforge.net in the future. (GZ) [file pcbi.1003822.s001.gz › TestData/RiPP_genomes/S_albus.gbk]

LOCUS       CP004370             6841649 bp    DNA     linear   BCT 30-JAN-2014
DEFINITION  Streptomyces albus J1074, complete genome.
ACCESSION   CP004370
VERSION     CP004370.1  GI:477542455
DBLINK      BioProject: PRJNA180996
            BioSample: SAMN02603310
KEYWORDS    .
SOURCE      Streptomyces albus J1074
  ORGANISM  Streptomyces albus J1074
            Bacteria; Actinobacteria; Actinobacteridae; Actinomycetales;
            Streptomycineae; Streptomycetaceae; Streptomyces.
REFERENCE   1  (bases 1 to 6841649)
  AUTHORS   Rabyk,M., Zaburannyi,N., Ostash,B., Fedorenko,V. and Luzhetskyy,A.
  TITLE     Complete genome analysis and transcriptional profile of
            Streptomyces albus J1074
  JOURNAL   Unpublished
REFERENCE   2  (bases 1 to 6841649)
  AUTHORS   Rabyk,M., Zaburannyi,N., Ostash,B. and Fedorenko,V.
  TITLE     Direct Submission
  JOURNAL   Submitted (25-FEB-2013) Department of Genetics and Biotechnology,
            Ivan Franko National University of Lviv, Hrushevskyy str., 4, Lviv
            79005, Ukraine
REFERENCE   3  (bases 1 to 6841649)
  AUTHORS   Zaburannyi,N. and Luzhetskyy,A.
  TITLE     Direct Submission
  JOURNAL   Submitted (25-FEB-2013) Actinobacteria Metabolic Engineering Group,
            Helmholtz Centre for Infection Research, Saarland University
            Campus, C2.3, Saarbruecken 66123, Germany
COMMENT     Bacteria available from A. Luzhetskyy
            (andriy.luzhetskyy@helmholtz-hzi.de).
            
            ##Assembly-Data-START##
            Assembly Method       :: MIRA v. 3.4
            Coverage              :: 377
            Sequencing Technology :: Sanger dideoxy sequencing; 454; Illumina
            ##Assembly-Data-END##
FEATURES             Location/Qualifiers
     source          1..6841649
                     /organism="Streptomyces albus J1074"
                     /mol_type="genomic DNA"
                     /strain="J1074"
                     /db_xref="taxon:457425"
     repeat_region   1..30000
                     /note="Terminal Inverted Repeat (TIR)"
                     /rpt_type=inverted
                     /rpt_type=terminal
     gene            complement(536..1609)
                     /locus_tag="XNR_0001"
     CDS             complement(536..1609)
                     /locus_tag="XNR_0001"
                     /codon_start=1
                     /transl_table=11
                     /product="Hypothetical protein"
                     /protein_id="AGI86409.1"
                     /db_xref="GI:477542456"
                     /translation="MARPMNRLPQSNEPLVAFARDLQTLRAKAGNPPLKLMAEHSSLS
                     TATLSNAHAGKKLPTWMTVNGYVLACGGDPKDWIVRWEKLRLAAAGATNEARRDTLVR
                     WERTGVLTPSQAADEAELRELLRTLLDFNRLSHRALARQSPGYSHVTYGAVLRGTRPL
                     KAKILYQILIGCGVHSFHSQEEWLNLLSSFSWQEAVEAGKLLAQVDQQLKYAGDIDMW
                     MLQEILEGIKRSEISIRYSGASHDSFDALQASYEDMLILLLSSLQRSRNPLPYKYGHA
                     FNRVVGDLQNNLLPHPGAIAVLLPFAMPFHPQLRREIGEHLKASDTFLRGAEKNGFRR
                     FPVPRKRGSSPGPTPAGERVLTL"
     RBS             complement(1619..1623)
     RBS             complement(1918..1921)
     gene            complement(2905..3533)
                     /locus_tag="XNR_0002"
                     /note="Hypothetical protein pseudogene"
                     /pseudo
     misc_feature    3011..61711
                     /note="t1pks-nrps gene cluster (No. 1)"
     mobile_element  complement(3603..4485)
                     /mobile_element_type="insertion sequence:IS112"
     repeat_region   3603..3622
                     /note="Direct repeat associated with IS112 mobile element"
                     /rpt_type=direct
     gene            complement(3671..4441)
                     /locus_tag="XNR_0003"
     CDS             complement(3671..4441)
                     /locus_tag="XNR_0003"
                     /codon_start=1
                     /transl_table=11
                     /product="transposase for insertion sequence element
                     IS112"
                     /protein_id="AGI86410.1"
                     /db_xref="GI:477542457"
                     /translation="MAGVITASEPSWIAPFSGLSPRQFGKLVTVLRREGADAVRKGRP
                     WSLPLEDRALLVAAYWRTNLTMRQLAPLFGVSKSAADRIIDHLGPMLALQPRKRFAKD
                     TVLIVDGTLVPTRDHTIAERSKNYRYSTNHQVVIDADTRLVVVVGRPLAGNRNDCKAW
                     EESGAKAAVGKTLTIADGGYPGTGLVIPHRRERGQAGLPDWKEEHNKSHKQVRARVEH
                     VFARMKTWKILRDCRLKGDGVHHAMLGIARMHNLALTG"
     repeat_region   complement(4466..4485)
                     /note="Direct repeat associated with IS112 mobile element"
                     /rpt_type=direct
     gene            complement(4485..5069)
                     /locus_tag="XNR_0004"
     CDS             complement(4485..5069)
                     /locus_tag="XNR_0004"
                     /codon_start=1
                     /transl_table=11
                     /product="Hypothetical protein"
                     /protein_id="AGI86411.1"
                     /db_xref="GI:477542458"
                     /translation="MSGASDLWGEFGKHHAQGQKGAQALGQEIERIARQGGITSPVTT
                     TRGLRARLRYLDSPAGHRALAEHGVSSRLLRAWAAGRTPSRAKLAAVDAAYWGRRREN
                     LVRSGALKRLLDNEGRGRRIEIYPVDQSAVPEKRKRVISQRTVTARYIWDDAVGAWAS
                     GDLNTLDEIWDDVISDLDSEYAAYAYVGSIGISA"
     gene            complement(5066..5932)
                     /locus_tag="XNR_0005"
     CDS             complement(5066..5932)
                     /locus_tag="XNR_0005"
                     /codon_start=1
                     /transl_table=11
                     /product="dihydrolipoamide S-succinyltransferase"
                     /protein_id="AGI86412.1"
                     /db_xref="GI:477542459"
                     /translation="MLIKRAVPDVMALFAASRVGGRYEHSEFPPTAGILQKRRQKGAD
                     EIWEGRPKWRAADLHRAARAGHITVDVTVLDMNAAYLAALKTWLPIGKLTHSQGDQHD
                     PKRSGVHLVDPGEWTTPDLPSPLGSRQEPGPLWITEPTLRALIRCAGMGLCTPPKILE
                     SWTSGASEGLLEKMRRGLVTVRDEAIANNDEVTTEYVKSMYSKFVSTIGESAANREIR
                     RPDWMHIIRSQAFVNLWLKAYKAHKAGLTVVQMSGTDELHVSGNWQEIFPEGRGLSQV
                     KAKNTYTLGGNE"
     RBS             complement(5076..5080)
     gene            complement(6989..8029)
                     /locus_tag="XNR_0006"
     CDS             complement(6989..8029)
                     /locus_tag="XNR_0006"
                     /codon_start=1
                     /transl_table=11
                     /product="hypothetical protein"
                     /protein_id="AGI86413.1"
                     /db_xref="GI:477542460"
                     /translation="MSGNQNFINHVALVLDASSSMSRLSGKVIEVADQQIAYLARRSR
                     ELDQETRVTVYVFANKVECVIYDKDVLRMPSLKQLYRVGGMTALLAATLTSQRELAQT
                     AQLYGDHSFLTFVLTDGQENASHRCPGAPSQKPKELVAAVAQMIETQQDNWTLAVLVP
                     DQMGKRKAMQYGFPKDNIAIWDATSTQGLQEAGQVIQEATEKFMVGRTQGIRGSRAVF
                     SMSAEVVNKDTIKAAGLTPLNPSDYYLIPVTRDAAIRDWIVSSGHTYRTGGAFYQLSK
                     SEKIQSRKQIAALEKKTDRIYTGPQARTLLGLPDVEVRIKPDHNDDFTIFVQSTSVNR
                     KLAPNTRVLFMP"
     RBS             complement(8038..8042)
     gene            complement(8193..8672)
                     /locus_tag="XNR_0007"
     CDS             complement(8193..8672)
                     /locus_tag="XNR_0007"
                     /codon_start=1
                     /transl_table=11
                     /product="thioesterase"
                     /protein_id="AGI86414.1"
                     /db_xref="GI:477542461"
                     /translation="MTKLPLFRSTVRPEWIDYNGHMSEAYYSLVFGHATDALMAETGL
                     GPAYRESTRCSLYTVESHIRFLQDVPEAAHLTIRTRVLGVAARKTHFTHEMYVVSALG
                     AEPTPDALPVATTELLAVHVDQQAGRAAAFPDTVRHRFTELTEPPPAWAGRSIAAVA"
     gene            complement(8669..9700)
                     /locus_tag="XNR_0008"
     CDS             complement(8669..9700)
                     /locus_tag="XNR_0008"
                     /EC_number="1.1.1.35"
                     /codon_start=1
                     /transl_table=11
                     /product="3-hydroxyacyl-CoA dehydrogenase"
                     /protein_id="AGI86415.1"
                     /db_xref="GI:477542462"
                     /translation="MTSPEKTSPDPTSPKATTWKATPPETTPPENVRRVACVGAGVIG
                     GGWVAHFLARGYDVTAWDPAPDAAQKLRRLVDAAWPALTSLGLAEGASPDRLTVTETL
                     EQAVADAEFVQESAPEKLDLKRDLLTRLDTATPPGVVIASSTSGYPMTDMQTTAADPS
                     RLVVGHPFNPPYLIPLVEVVGGEHTDPAAVAWATRFYQTAGKSVITMNNEVPGFIANR
                     LQEALWREALHMVANGEATVRDIDLSITEGPGLRWAVMGPMLTFALAGGEGGMAHMLD
                     HFGPSLKSPWTRLEAPELDKELYDAVVAGCDEAADGRSIADLVAERDKGVIDVLRVTG
                     RLGREGEAR"
     RBS             complement(8681..8685)
     RBS             complement(9707..9711)
     gene            complement(9728..10621)
                     /locus_tag="XNR_0009"
     CDS             complement(9728..10621)
                     /locus_tag="XNR_0009"
                     /codon_start=1
                     /transl_table=11
                     /product="Hypothetical protein"
                     /protein_id="AGI86416.1"
                     /db_xref="GI:477542463"
                     /translation="MPMTENVIITCALTGAGDTVRKSPHVPVTPEQIARNAVEAAAAG
                     AAVVHIHVRDPETGDPSRDPKLYREVVERIKETGTDVVINLTAGMGGDLVIDPDDPLT
                     HLPGTDLVGGLERLPHVEDLLPDICTLDCGSLNFGDGSNLYVSTPDMLRAGARRIQEL
                     GVRPELEIFDTGQLWFAKQLLAEGLLDAPTVFQLCMGVPWGAPADPGVLQSMVNMLPD
                     GARWASFALGRMQMPWVAQSILLGGHVRVGLEDNLYLGKGNKATNAQLVERAVTLTES
                     IGARVATPDEARTTLGLKKRK"
     RBS             complement(10629..10633)
     gene            complement(10691..11548)
                     /locus_tag="XNR_0010"
     CDS             complement(10691..11548)
                     /locus_tag="XNR_0010"
                     /codon_start=1
                     /transl_table=11
                     /product="TetR-family transcriptional regulator"
                     /protein_id="AGI86417.1"
                     /db_xref="GI:477542464"
                     /translation="METDEGPASTSTAGTAARVRAVIADAGVSQREFARRVVMDPSKL
                     SRALSGTRRFTVAELARIADEGRVDADWLLGTRPRERETAPAVHVEGGRPLQIVRETV
                     RLIAEHGFHAVRVADIARACATSSAAIHYHFPGRAELLEAAVRWCMDEDTARRATHLA
                     EADDAAAELRQLIALQTPRTAQQRRQWAVWLDLWAEAARSTAVGRLHSEYYRQWRETV
                     TDVLRRGAGQGVFRAGTDPHAAALTLTALIDGLATHVLSVSGPESATAADAMHRTLTT
                     HITHTILAP"
     RBS             11907..11911
     gene            11920..12510
                     /locus_tag="XNR_0011"
     CDS             11920..12510
                     /locus_tag="XNR_0011"
                     /codon_start=1
                     /transl_table=11
                     /product="Transcriptional regulator, TetR family"
                     /protein_id="AGI86418.1"
                     /db_xref="GI:477542465"
                     /translation="MPQGVRAQQRELTRQALVRESRRLFSTLGYGAVGLSEIVAAAGV
                     TKGALYHHFSSKAELFRVVLEQAQQEVAERIAATADARDSSWEQLLVGCEAFLGASTD
                     PAIQRIMLIDGPAVLGWAEWREMNEATSGRHLAEVLAVLIEEGTIPAQPVEPLTHLLS
                     GAMNEAALWLAASSDPADLADATAALTRLLEALRVP"
     gene            complement(12520..13107)
                     /locus_tag="XNR_0012"
     CDS             complement(12520..13107)
                     /locus_tag="XNR_0012"
                     /codon_start=1
                     /transl_table=11
                     /product="Hypothetical protein"
                     /protein_id="AGI86419.1"
                     /db_xref="GI:477542466"
                     /translation="MPARIDPDTAAAVMRAAGLEPMEPYPGANVAWNCRCLKGAHGVA
                     PTFTSVRTGTSSGCRHCGRTAAGERRRAAGQARAEADMRAAGFEPLDPYPGARMRWRC
                     LHTACGRVVHPRLFQIRTGGGGCLACAGRAPVEPTAAEAEMRAIGMEPLEPFPGRVRD
                     PWSCRCTRCGHVGTPTLNNIRRGQGGCYPCAHRGR"
     RBS             complement(13116..13121)
     gene            complement(13154..13528)
                     /locus_tag="XNR_0013"
     CDS             complement(13154..13528)
                     /locus_tag="XNR_0013"
                     /codon_start=1
                     /transl_table=11
                     /product="Hypothetical protein"
                     /protein_id="AGI86420.1"
                     /db_xref="GI:477542467"
                     /translation="MLASFCPVIRTSRIEESRAFYTGLFGFKVTYETPWYVDLARPAL
                     PPRELSLIDLGHPAVPEAQRLPVRAVRIVLESEAGEAELQHALSRAGFDARRVFRPPG
                     RAPGALTLMDPSGVRVHVVAPA"
     RBS             complement(13537..13540)
     gene            13725..14153
                     /locus_tag="XNR_0014"
     CDS             13725..14153
                     /locus_tag="XNR_0014"
                     /codon_start=1
                     /transl_table=11
                     /product="Hypothetical protein"
                     /protein_id="AGI86421.1"
                     /db_xref="GI:477542468"
                     /translation="MAPSALTSFYPVLCTRKLSESAAFYKNLFGFETTFENEWYVSLR
                     RTEPPHQELALVDAGHPSVPEGFRQPVQGVLLNFEVADVDAEYARLVDGAGLRPQLPL
                     RSEDFGQRHFIVAAPDGVLVDVISPIEPSAEYADAYQDPS"
     gene            complement(14238..15794)
                     /locus_tag="XNR_0015"
     CDS             complement(14238..15794)
                     /locus_tag="XNR_0015"
                     /codon_start=1
                     /transl_table=11
                     /product="Major facilitator superfamily transporter MFS 1"
                     /protein_id="AGI86422.1"
                     /db_xref="GI:477542469"
                     /translation="MSTIADIPAKAGPKEWLGLAVLALPTLLLSIDVSVLHLAVPHIS
                     EALNPSASQMLWIIDIYGFLIAGFLVTMGTLGDRIGRRKLLLIGAAAFGLASVAAAYA
                     DDPALLIAARALLGVAGATLMPSTLALISNMFADARQRGMAIAIWVTMFSVGIALGPV
                     VGGAMLEYFWWGSVFLLGVPIMGLLLVAGPVLLPEYRDENAGRLDLTSALLSLVAILP
                     VIYGLKELAKDGLAVLPLLALLAGAALAVVFVRRQRTLDSPLMDFRLFRNPTFRTALV
                     TLLLSMLVAGGTYLLVTQYLQLVGGLSPMTAGLYLLPAAFALIVTSVISPIAASRFRP
                     AHVVAAGLVVSALGHVMLATADSTSGIAQVVTGFAFVYGGGGPLVALGTDIVVGSAPP
                     EQAGSASAVSETSTELGMALGVATLGSLGAAVYRAGVELPPGVGDGAGDTLAGALDAA
                     KSLPAEVASALADSGRAAFTDGMNAVGAVGTLLALGSAVMVAMVIKSPPTGAGEEPAT
                     GDEPLVKAAE"
     gene            complement(15791..16654)
                     /locus_tag="XNR_0016"
     CDS             complement(15791..16654)
                     /locus_tag="XNR_0016"
                     /codon_start=1
                     /transl_table=11
                     /product="Gramicidin S biosynthesis protein grsT"
                     /protein_id="AGI86423.1"
                     /db_xref="GI:477542470"
                     /translation="MRHPEGPMDDWWLRAGAGAGATGERARRRVVALPHAGGWPSAFR
                     SWWQVLPPDAELLVAQLPGRGARLGETPLTSVEPLVEALSRELAERDPLPYTVVGHSF
                     GSVLGYELTRAMEQKGLAPDLLAVSARQPPCFPSLPPFAHLRSDAQLLEHLTEIGGMA
                     PQLMTRPELVQPALRAIRADLEAMERHQRPLTGTGVPILALGAVDDPVVVAERLHLWS
                     LETTGGFHRSLFTGGHFYLYAHANAAAIARRLLADRPGPTAGHPAPPTPGRPVPVPDG
                     VPAPSPRKETP"
     RBS             complement(15801..15804)
     gene            complement(16626..17774)
                     /locus_tag="XNR_0017"
     CDS             complement(16626..17774)
                     /locus_tag="XNR_0017"
                     /note="similar to yeast histone deacetylase and acetoin
                     utilization protein"
                     /codon_start=1
                     /transl_table=11
                     /product="Deacetylase"
                     /protein_id="AGI86424.1"
                     /db_xref="GI:477542471"
                     /translation="MNAPRAAWYSHELCHWHDPGAGSGYLPVGPGIEPLRQFAVDPDL
                     RRAEGLVRASGVMDHFTAVTPLPATDEELLRVHVPEHLERVEAASAAGAGDAGVYAHV
                     NYHSAHAARLAAGACAQAATAVVEGRFERVYCLVRPPGHHAEPDRAMALCLYNNLAVA
                     ARAAQRHGVRRVLVLDWDVHHGNGLQRVFYDDPDVLYISLHQDGLFPAASGRVLETGT
                     GKGTGRTLNVPLPAGSGHGAYLAALDQVVEPAARAFRPELILVAAGVDAGAHDPMGRM
                     MCTSRTFHALSSALCRLADELAGGRIVFAHEGGYSAWYQPTLVLATAAAIAGLPAPHD
                     PFLHALEHLPGQRLQPHQSRVLTHLRDHHPLLTGQGTPVGAAPGGADG"
     RBS             complement(16665..16669)
     gene            complement(17771..18079)
                     /locus_tag="XNR_0018"
     CDS             complement(17771..18079)
                     /locus_tag="XNR_0018"
                     /codon_start=1
                     /transl_table=11
                     /product="Hypothetical protein"
                     /protein_id="AGI86425.1"
                     /db_xref="GI:477542472"
                     /translation="MTDIDAAAFFAAVLKTIASTRNNGAGPEEHTQGVVEPAGRIRAV
                     EQEAADRRLTTGEAGEVLDLLETTFRTKRTPDEEREYYLQYIEKVSGVSRASLGVSAP
                     "
     RBS             complement(17785..17788)
     RBS             complement(18087..18091)
     gene            complement(18145..21900)
                     /locus_tag="XNR_0019"
     CDS             complement(18145..21900)
                     /locus_tag="XNR_0019"
                     /EC_number="2.3.1.47"
                     /codon_start=1
                     /transl_table=11
                     /product="8-amino-7-oxononanoate synthase"
                     /protein_id="AGI86426.1"
                     /db_xref="GI:477542473"
                     /translation="MSGARVHLTAADPLVADHRIGGTPVVAAAAQIDLLLRACDAARP
                     DRVRTLEHVAFRAPLRVTGPGTVLDVTTDDGRCALRCDGTEYATARHRDAPLPPPRYL
                     DVAGLGAGCAEPVPLAGLDAWRRASGITYGPAYRAIRSARRGPGRILAVVRAGDDTTC
                     APAFVPPPLLDSVFQALGLLDAGAAGACLPWYVGRITARRRITGTVLALVEREAGEEA
                     ANGAVRGRATVCNQQGEVLLELDRITLKSAAPPAPDPLPSPATHLIETVGWRRSETAG
                     PAPDGEGAVLLVAADDRTPAGLRPDIRLTPGELTPERLDEALAPHTFHEVVYVAPEGL
                     SGAGPATEALQQVFALVRHLAARPPMPRLLIVTTGAHQVSGDEAPDPFMTALWGLGRT
                     LRVEHPRTTVRLADLEPGTTAPLPAIPYGQDELALRDGTWHTPTTEPQQPLPATPPRL
                     SGGRFLITGGMGAIGLRVAELLADEGCAHLTLVGRTVPDEGERRHRLDRLGTRCALDI
                     VAADVRDLPALLADAPRFDGVFHTAGVLRDGLARGLTPQRIAEVLGPKAGGAHALAEL
                     TAAHEPPCFVALFSSVAAVRANLGQSAYAAANAYLDGFAARQRAAGRPWYSLGWGLWT
                     VGMGEDVAPRAATHGVPALTPDDGAALLRTVLGRPPAHYVLSATAQAKGEPMTAAVEP
                     ETGLWPHLAAALRKILHVTEVSPDDDLLEMGLDSMMAVELAAALSGSGLDVDPMVFFE
                     HSRVSLLLASLEKLPRSGQEPEATVPAPAPAPAVAPVAPAPPPPPAPEPHRPAPAPAG
                     TFVPDWDRYRTPAPGPARPAPAAPAGRAPRPPRPADDRAAARVPRRTLPGRLRNASGG
                     SFLDRRIDALSEEDRLIVARDEYFYEPVIEQAEGARIKFDGRWFLNFASYSYLGLIGH
                     DYIDQRALDAVERHGTGAHGVRLLAGTLHLHRELELALARFLGAEDAIVYSSGYMANV
                     ATVGALVGPGDVIIGDVYNHASILDGYRLSGADVITYAHNDLADLERALKKAGDAGRL
                     VVTDAVFSMDGDVADLPGIVDLCERYDAPLMVDEAHSLGVLGDTGRGITEHFGLDPDR
                     VDVKMGTLSKTVPSAGGYVAGSRDLVFALKNNARGWMFSAAATPAQIAAAKAAIEVIE
                     AAPERVRELRARTTRYRERLRALGFDTLTGETPVVPVICGSAEQAGAMARLCQLDGLF
                     VQPIVYPAVPRTLPRLRTIVNLDHSEADLDTAVDVLEKAGRACGLLP"
     gene            complement(21897..23018)
                     /locus_tag="XNR_0020"
     CDS             complement(21897..23018)
                     /locus_tag="XNR_0020"
                     /codon_start=1
                     /transl_table=11
                     /product="DNA alkylation repair enzyme"
                     /protein_id="AGI86427.1"
                     /db_xref="GI:477542474"
                     /translation="MASEYGLKRHFNGEAARLIGGKIRALHPEFDVEAYAGEVEQRIP
                     GKELKDRVLVLAEGLRTRLPGGYPDALPLLLGTLGNELAEGEGMFNTSWYLMPVARFV
                     EEYGLDHPELSLDAIEAITRCHTGEYAIRPYVEQHHPRTMKRVAEWALSPSHNVRRLA
                     SEGVRPRLPWARTLDIFVQDPAPVLAILEPLRSDPSEYVRKSVANNLNDIAKDHPETA
                     LATALRWLEESPTPETEWTVKHGLRTLVKKGNQQALALLGATGGEHVQVDRLSLTPQA
                     VTVGDTVVIDVDLANTDDRSHSVTVDYVVHHVRKNGRSIPKVFKLTTLELAAGERRSL
                     RKSHPLREVQTRKYYPGEHAVDIQVNGLVKATERFGLRT"
     RBS             complement(21915..21919)
     gene            complement(23011..29139)
                     /locus_tag="XNR_0021"
     CDS             complement(23011..29139)
                     /locus_tag="XNR_0021"
                     /EC_number="2.3.1.39"
                     /codon_start=1
                     /transl_table=11
                     /product="Malonyl CoA-acyl carrier protein transacylase"
                     /protein_id="AGI86428.1"
                     /db_xref="GI:477542475"
                     /translation="MNEEDRRIAVIGLAARLPGAEDAADLTEMLRHDTVEVDEVPASR
                     WRRDLHLGDGPHQGSHHRGAFLLDPFSFDHTAFGLTADQARSLDPQQRTMLEVGARAL
                     EDSGYLRTRRRLNAGVFVGARMNAYGFDQGRGLGGAPQTAAGPAALWGRSQNFMAAWL
                     SDRFDLSGPSLVVDTACSSSLTAVWLACQSLSAGACDLAVVGGVDLLIDPLTFVLLSR
                     NGALSPDGLCRTFDSRADGYVPGEGAVALVLKPLRAALADRDLVLGAIDAAAVNNDGA
                     TMGVTTPSLDAQVELLGKVYETIDPATVQYVEAHGTGTAIGDPIEARALTEVFGRAGV
                     PRGSVALGSLKRRIGHLHSASGLAGLAKILVLLREGLVPALGVERPNPRLDLANSPFH
                     LPVEPGPWPSVPVRRAAVSGFGFGGTNAHVVAQAVAVPEAQIPAGPVTPTVHVLPLSA
                     TTAHGLRELAAQWLQFLPSAAEDLHHVCATARLARPHHGERLAVCGTDAAALARALRT
                     WLLRPGGTEEPPRTTVPVRPEAAATPPAWLTALRGATPAVDEVLGLFETATGRRLETF
                     SGELLRLSTAVALTVALRAAGLPEDAVELPAGWTAVTDFAWGRVPLEQALADVLRHDG
                     EPSRAAEDAVRRDDGELCARLAAVRDAPGVAAVTAAVTAELFAAGHEIDWTALQAGRP
                     WHKRLLPVAQPDGPALDLPEPLRSAEPGTPTADAPEEADAGGHAFARVFGPGETPIAQ
                     HAVYRTVMLPGVAWFDFLREGAALRGVPFHGVADVLFHRPLIPAGASRVVCRVAGDGA
                     FTVEDAESREPFVTGRYLTGRTAEPSPEPVASLLESCAEIHAGSGLYRWLRRIGYHHG
                     RYYRNISWVAGLPDGGTLARVEGARQQPLNPAGTALFPGLLDSVTIAAINPDNPVFGA
                     GDAAAFIPLSAGRVEVYGPLEEAAYVRTRTAFWNDEACRVTQTVTDATGRPLLTFTDM
                     ASKRVPAAAFGDAPEALPFAPSAPSAPAPSPRPAPERAAPLTPPAAPTSPASASARLL
                     TWFLALTGTTAEDADTEFLSAGFDSVGLVALSERLSDEHGLTLYPTVFFEYPTPRRFA
                     EFLLTEAPAFADSPAVTGAGGTQDSTAPPPEPAAPAPPPPPPAVPAAAPPPPAASEPP
                     ARPRRTPARPTPQEPSHTRDIAVVGAAVRLPSARGLAEFTDLLDEGRDTVRGLPQERG
                     GQGEGAGPYASFLDRVDEFDPAPFRISPREAPLIDPQARIVYETVWEALEDGGRTGRR
                     AEDSTTGLWIAYSHDHYHEERVRHGAHEGRGLGLEAMIANRLSYLMDWHGPSALVNTL
                     CSSSLVALHTAVQHLRSGDIDTAVIGAVHAALSPEYFRSMGDLMALSPRHRCRAFDDT
                     ADGFVPGEGAVAVVLRRYTDAERDGDRVRGLVKGAAVNHGGRTTRYSAPSPKAQRDVV
                     AAALNDAAVPPETIDLVEAHGTGTRLGDPIEIDGLTRAWRAHTDRSQFCAIGSLKSNI
                     GHLEPAAGLAGLVKILLAMESERIPATLHVTRPNDHIRFEGTPFHLADRARPWPRGER
                     PRRAALSAFGMGGVNAHVIVEEPPRAPDRHPLAQDSHLLQAGAADEQTLRTLAGAYAD
                     QLARTPADGIGDFTRTANTARATHRHRVVVHGTTGAELAERLAAVAAGTTPTVRHTDR
                     TTTAFLFTGQGSQYAGMGRGLLATEPHFRDALHECADLLAPHTDVPLLDLLHGDARHL
                     LDQTRYAQIGIVSVQVALVRYLAAAGVRPDAVAGHSLGELTAAWTAGVLTLPDLLRLT
                     AERGRLMQAAPAMGAMAAAHTDARTLADTLEAYPGIEIAAYNAPRLQTISGPAEALER
                     LRAHAAFTVRPLTVSHAFHSALMDGAVGPFREAVAKTPLAPPTLPFASTLTGSWHTPA
                     TATDPAHWARAVREPVRFAEAVTTLHGTGPHTVWEIGPHPHLIPLARATLAGSGATGA
                     GPAWIATLRRDHADQVQLHAALAAHHDHTGADLDWAALHDGKDQRVTTLPTYPFHRRR
                     FWLPAEDRDHATTSTSDDTRRPEHHG"
     misc_feature    complement(27853..29115)
                     /locus_tag="XNR_0021"
                     /note="Region: PKS KSdomain"
     misc_feature    complement(25852..26058)
                     /locus_tag="XNR_0021"
                     /note="Region: ACPdomain"
     misc_feature    complement(24409..25638)
                     /locus_tag="XNR_0021"
                     /note="Region: PKS KSdomain"
     misc_feature    complement(23230..24117)
                     /locus_tag="XNR_0021"
                     /note="Region: PKS ATdomain"
     RBS             complement(23029..23031)
     RBS             complement(29146..29150)
     gene            complement(29178..29885)
                     /locus_tag="XNR_0022"
     CDS             complement(29178..29885)
                     /locus_tag="XNR_0022"
                     /codon_start=1
                     /transl_table=11
                     /product="modular polyketide synthase"
                     /protein_id="AGI86429.1"
                     /db_xref="GI:477542476"
                     /translation="MLTSSLAGTHADAGRGLVDYSLANAYQLALAEREHGPATAVTAH
                     AWPNWTGVGMAADADFAAAHSLDATEAEAAFFGHLLTGGAVVLPGHTPAPSPASPADT
                     PETREPGPGTRTLIPAPATGRDRTALRAHVRDAFLHVLGDDPGDRPLRGLGLDSLVIA
                     ELATALEQRAGRTVDPSLLMRARTADELAAELAATAAGPPEAGAGPAVPADATGATAL
                     SLLLRPLLTDGGDGVTP"
     RBS             30086..30088
     gene            30095..30952
                     /locus_tag="XNR_0023"
     CDS             30095..30952
                     /locus_tag="XNR_0023"
                     /codon_start=1
                     /transl_table=11
                     /product="peptide synthetase-like protein"
                     /protein_id="AGI86430.1"
                     /db_xref="GI:477542477"
                     /translation="MAALIGGEDAHPAFDTLLPLRENGGLTPLFCVHPAGGVGWMYSA
                     LTHHLDPDRPVYALQDRGLNGPDRLHRSVEDMAADYVAEIRARRPHGPYQLLGWSFGG
                     LVAHAMACLLQDAGEQVERLVLLDSHVLADLDELPPAPEGAGARQMYGALLDFAEVRP
                     PGVGDDELDDARFLGIVRDGDSLLSDISERHLVAMGGAYDNNLRLARTHRPGRYTGDV
                     LLVRARPDEGPGALSPDPAGWHPYVSGRVDVHTSEHTHGDLACPASLARIARVLEPGG
                     PGEKEGDHG"
     RBS             30933..30937
     gene            30945..41711
                     /locus_tag="XNR_0024"
     CDS             30945..41711
                     /locus_tag="XNR_0024"
                     /EC_number="6.2.1.3"
                     /codon_start=1
                     /transl_table=11
                     /product="Long-chain-fatty-acid--CoA ligase"
                     /protein_id="AGI86431.1"
                     /db_xref="GI:477542478"
                     /translation="MADRSRPLTAAQSGIWYSGVLDPTGLRYVGSQYVHLHGPVDEEL
                     FSRAVRAVVAGSETLRVRFAERDDSPVQFLEPLDDWEVRLLDLRAAEHPHEEALRLIE
                     ENSLRPYDLSRAPLFDHHLLRVADDAYLWAIRMHHLICDGTAAANFIRRVAATYTAWA
                     AGTAGQPEAGPALFDTLDALVERDTAYRSSARFGEDAAWWAARLAGRDEAPQLATGGA
                     PAGAGGHVSHIRWLPADRWHRLTTAATRHEVRWPALFAAATALAVHADTGERQAVLGL
                     SVPGRTGRAARQALGTAANVVPLHVAVDPAAPLAELVATAWSGTLGVLRHQRYRFEDM
                     LRDQGAVRDGRPLVGPVLNAMTTERGLSFAGTPAVVHQVTPGRGDHLALGVHDNGAAQ
                     VRIDLGVPAALCTPPAARAQLDRLVDLTLALADADPATPQGRVGASRPARPPVPAGPE
                     AEPATLTGLFAAVAAARPDAVAVVAGGDRLTYARLDARAEELARHLAARGVGPGDRVA
                     VSLPRSAGLVVALLAVLKAGAAYVPLDPAHPAERLRATLADAAPALALVRPGATMAPV
                     PGGDDVPVLTLDPRRGTLTGPDAEGAPGVAPRRPAPGSPAYLIHTSGSTGTPKGVVVT
                     HHNVTRLLSAAARHFTFGPDDVWTLFHSYAFDFSVWELWGALLHGGRLVIVPEDVARS
                     PHDFLELLAEERVTVLNQTPSAFGQLAEAEAERPAVGDRLALRYVVFGGEPLEPWRLA
                     TWLARHPGPAPRLVNMYGITETTVHVTHHLVDPAAAASGPAGGVIGSPLPDLRIRLLD
                     AALRPVPDGVPGEMYVSGPGVADGYWHRPGLTAGRFVPDPDGPPGSRAYRSGDLARRL
                     PGGALEYLGRADRQVKVRGHRVEPAEVEAALVALPGVRDAAVLLTEYGPGDRRLVAHL
                     VADSESAALAPERAAAVLPAHLLPSVWATLDALPLTPNGKLDRRALLTAGHQVSGEGR
                     APRNPAETALRDLFAEVLGREPDQIGVDRSFFTLGGDSLLAGRLVGRVRATLSRDLGV
                     RDVFTWPTVAGLAVRLGETDGTADARPGPVPRPGLVPVSHAQRGLWFLHRLEETGHAY
                     HVPLAVRLEGPLDTGALRAAARDVQQRHEILRTTFPHDGDGPRQHVLPAAEAPDPLTV
                     VPHAGEQDAHDDAYETALREPFDLAAAPPWRVTLLCRSPHEHTLLVVLHHIAADQQSI
                     GPLTRDLATAYESRRRGEAPAWPPLPLQYADFTLWQRARLGAPDDPGSPLSRELAHWR
                     EALREAPAETPLPADRPGRPGAEHPGDAVGFDWGPRLGTRLKELAAARGATTFMALHA
                     ALACALSRWGAGTDVVVGTVTAGREDPALEPLAGYFAQALPLRLDLAGDPGFATVVDR
                     ARTAGLTAFAHTGAPFDRIVEAVGPPREPGRHPLFQVMLNHRSGARPALRLAGLRATE
                     LPPHRSVAKYPLLWDVAEEADGTLHGCLEYATDRFRRRTAEALLDAVRHFLEAALDRP
                     EAPFTGLPCPRPGGGPAESAPPAAVPPAPTPGEEARAGEAATEELLRSLTATLLGRDS
                     VDADANFFRLGGDSILAVQLAARAQAAGVPVGPKDVFAHQSPRALARTVQGRVRAAAP
                     ARPSQDPGPLEPTPVVEWLASLGGDAGGFAQSVVVPLPATATGASVRTALQRLVDHHD
                     ALRLRRTAVTGGRWELEVRPPGAVPAGELLRHVDLAREGADDPAAYDALIEQERRAAR
                     RHLDPDRGDVVRAVLFHGREKRLLLVIHHLAVDGVSWRVLLPDLELAHRHALRGEHTP
                     LPPVPTPLRTWTRALRTAARSEAVRADETWWRGRLAAPHAGLGSRPLDPARDTVDRAG
                     RLSSTWDETWIEPLLTTVPAAFRARVPEILLAALSLALRRWSGNPQGAPVRVDLEGHG
                     RRPGLAGLADLDLSRTVGWFTTLHPVLLDPPPATGSPAEVSARAVTHVKERLREVPHD
                     GLTHGLLRQEGRLPDARAPLAFNYLGRFDTEDPAPWHPLPGSLRGEAGPRQPLAHPLT
                     LDVFAERGPGGPRLRAEWTWASGVLTDGQAEELAGLWHTALAELVHHHPGTGPVRSTP
                     SDFPLVRVDQSHIETWEERYGPLADLLPAAPLQEGLLFHALYGAGTGPGTAGSGEDPY
                     LVQLSLDLSGDVEPHRLRTALRALLRRHPHLTGCFPPDAGRPLLMVPADEPALPWRTA
                     DLTAEPEDRLAARTDEEERAERRPFDPGRPPLLRFALLRTGERRWRLVFTHHHLLLDG
                     WSVPLVLRELLDPAATGEPAPALGEYARWLAARDQEAAAEAWRHELAGAEPTRVAGHA
                     PAAPTTLSHRFELSGELARALTDRAAHWGVTLNTLVESAWALLLNHLTGRQDVVFGVT
                     VAQRPPEIAGVERLPGLLLNTVPARVRLDPARTAREVAEDTHARRAELLDHHHLGLTA
                     VEEAAGTTGLFDTSVVFENYPLDEAAFTRMPDGVEVTGTGIHDGTHYPLSLVVLPRSG
                     RIECRLYSRPGALDHYGTPADLAALCTAAFHALLADDPLARLQLLAAPARKAVLDAGR
                     GPASPVREDTSHLAQVFEARAAAHPDRPALSDATRTLTYGALEARANQLAHHLADQVH
                     VGTPVAVALDRSIEVAVCYLALAKLGALCVPLHSGLPPERQRALRERTGAALLLDRLP
                     DEETLAACPDVPPGRDVPADLAACVVFTSGSTGEPKGVRLTHRSVLSRALDPRWQGEE
                     HRCVLLHSPHAWDAVVYELWAPLLTGRRVRVAPPGELDGAALRRAVEDGGVTAAFLTS
                     GLLDVLAEQDPGALAGLRVLATGGDVVSPRSVERLRVRHPELTVVHLYGPVENTTFSL
                     GHALPPGRPVPAPLPLGTPVPGCRVTVLDAALRPVPPGVPGEIHLSGDGLAEGYHGSP
                     AATCERFVADPYGPPGARAYRTGDLARWDREGRLHFLGRADRQVKINGIRIEPGEIEA
                     ALCDEPGVRAAWVVVRGEGASGRSLVAYVLGADAAPDTASLRTRLAARLPRHLVPAAV
                     VPVTEPPLGPTGKVDRKALPAPERAPATEAATPRAEVLAAAFAASLGLPSAGADDDFF
                     ALGGNSLSAVRLAGRVRDALGLPVSVRDLFEAPTPAALDRRLSEGTAPEPADDAPAPP
                     RPARLPLSPAQLRLWTANYLGEHRPTYLTTLALDLSGPLHRTVWEQSLGDLVARHEIL
                     RTVLPYGPDGPEQRILSPAEAPPDLRFLELAPAEERAAVEAELARGFDLLTGTPLRAR
                     LLSTGPERHLLLLVVHHVAVDGHSLGVLRGDLRHAYAARLEGEAPRWQTPAPQYADHA
                     LRVARRRGDEGDPASPAARDARHWAAELEGVPARLALPGEPPTGEDDGRAGHVPLTWE
                     PQEHRLLEEAATRYACSPYMVVHAAFAAALSDLGAGEDVPVVVALSGRDDAATDGLVG
                     CVTNPVVLRVRTHGAPTGEELTARVRRSLLAAHAHQDHPYERVLEHLDRDRADRGRGL
                     FTVACSYLRTEPPHPEDTDWPGGLRVTPRVLAPTHTDQDLLLQLRDHRTPEGAPAGLT
                     GELIHSLAHCTPSTAQRLADTLRTKLHELADGPEAANMPYPRPRSGTDVPDGRSSAGG
                     RRPVSS"
     misc_feature    30954..31859
                     /locus_tag="XNR_0024"
                     /note="Region: Condensation Starter domain"
     misc_feature    32388..33641
                     /locus_tag="XNR_0024"
                     /note="Region: AMP-binding domain"
     misc_feature    33882..34097
                     /locus_tag="XNR_0024"
                     /note="Region: PCP domain"
     misc_feature    34134..35048
                     /locus_tag="XNR_0024"
                     /note="Region: Condensation LCL domain"
     misc_feature    35556..35762
                     /locus_tag="XNR_0024"
                     /note="Region: PCP domain"
     misc_feature    35799..36740
                     /locus_tag="XNR_0024"
                     /note="Region: Epimerization domain"
     misc_feature    37239..38126
                     /locus_tag="XNR_0024"
                     /note="Region: Condensation DCL domain"
     misc_feature    38673..39818
                     /locus_tag="XNR_0024"
                     /note="Region: AMP-binding domain"
     misc_feature    40056..40265
                     /locus_tag="XNR_0024"
                     /note="Region: PCP domain"
     misc_feature    40305..41210
                     /locus_tag="XNR_0024"
                     /note="Region: Condensation LCL domain"
     gene            complement(41756..41998)
                     /locus_tag="XNR_0025"
     CDS             complement(41756..41998)
                     /locus_tag="XNR_0025"
                     /codon_start=1
                     /transl_table=11
                     /product="Hypothetical protein"
                     /protein_id="AGI86432.1"
                     /db_xref="GI:477542479"
                     /translation="MMVVGIVAVCVVLAVLAFLVPRLSRHPERGTQRTLGAGSRAGGK
                     APGVLGRIFSKSFRSSSKAVGRSGSAGRRTRGRMPF"
     RBS             complement(42005..42009)
     RBS             42331..42333
     gene            42345..43106
                     /locus_tag="XNR_0026"
     CDS             42345..43106
                     /locus_tag="XNR_0026"
                     /codon_start=1
                     /transl_table=11
                     /product="Transcriptional repressor of the fructose
                     operon, DeoR family"
                     /protein_id="AGI86433.1"
                     /db_xref="GI:477542480"
                     /translation="MFAAERQQEILRLAHESGRVDVLSLADEFQVTAETVRRDLKALD
                     RAGLVRRVHGGAIPAGHLGFEPDLAERDTLAADEKDLIARAALAELPADGSVILDAGT
                     TSARLAAVFPVESTLTVVTHALPIAARLADHPGIALHLVGGRVRHRTRAAVDAWALRA
                     LGEIKADVVFLATNGFALDGGLTTPDLAEAAVKQAAVRAARRVVLLADSAKFGEQHFA
                     RFGDLSDVDLLITDSGLSDEDARAVEAQGPEVVRA"
     RBS             43088..43092
     gene            43103..44050
                     /locus_tag="XNR_0027"
     CDS             43103..44050
                     /locus_tag="XNR_0027"
                     /EC_number="2.7.1.56"
                     /codon_start=1
                     /transl_table=11
                     /product="1-phosphofructokinase"
                     /protein_id="AGI86434.1"
                     /db_xref="GI:477542481"
                     /translation="MIVTLTPNPSLDRAYELPSLDRGAVLRATRDRVDPGGKGVNVSR
                     AVAAAGHRTVAVVPLGGPEGALLARLLGEHGIEAAGVPVAGSTRVNITLVEPDSTLTK
                     VNAAGPELSGAEAEALLEAVRSRATGADWIACCGSLPRGLGPEWYAQLVARAHRAGLR
                     VALDTSGGALGATLAEEPDVVKPNAEELAEAVGRPLATVGEVVKAAGELRERGARAVL
                     ASLGADGQLLVDATGTWFGHAEPVAVRSNVGAGDASLAGFLAAGGSGPAALAAAVAHG
                     TAAVQLPGSVMPTPADLAPDAVTVTDAVPTDRLLTEPVR"
     RBS             44035..44038
     RBS             44151..44155
     gene            44163..46175
                     /locus_tag="XNR_0028"
     CDS             44163..46175
                     /locus_tag="XNR_0028"
                     /EC_number="2.7.1.69"
                     /codon_start=1
                     /transl_table=11
                     /product="PTS system, fructose-specific IIA component /
                     PTS system, fructose-specific IIB component / PTS system,
                     fructose-specific IIC component"
                     /protein_id="AGI86435.1"
                     /db_xref="GI:477542482"
                     /db_xref="GO:0008982"
                     /translation="MSQLITADLVDVDLFADTKEAAARSLADRMAAAGRVTDLEAFLA
                     DVAAREAQMPTGLDGGIGIPHCRSAHVTEPTLAFGRSADGIDFGAPDGPADLIFLIAA
                     PAGADDDHLTILSALARRLADSTFTEALRAERDPARAAALIRGETPPEAGADADAEEP
                     GEQPATAPAGSGPAPFRIVAVTSCPTGIAHTYMAAEALQRAGEEEGVDLRVETQGSAG
                     FRRIDPAVVAAADAVILAHDVEVREKARFAGKPVVDVGVKAAINRPAALIAEAREKAA
                     QAGAGATAEAAPKAPDTAGRAPMDEGAEGDGFGTRLRTWLMTGVSYMVPFVAAGGLLI
                     ALAFALGGYKIGDAPSVAEHFAWGEAASWAALMFQTGQAAFGFLVPVLAGFVAYGMAD
                     RPGLVPGFVGGAIAVTVDAGFLGGLVAGLLAGAVVAAIQRLTIPPVLRGIMPVVVIPL
                     VSSAVVGFLMFVVVGGPIASFQKAMTDWLGGLSGTNAVLLGVLLGLMMCFDLGGPVNK
                     VAYAFAVGGLATPTDGSLKVMAAVMAAGMVPPLGMALATTVRARLFGKAERENGKAAW
                     VLGASFISEGAIPFAAADPLRVIPSAMAGGAVTGALSMAFGATLRAPHGGLFVVPLIG
                     NALLYVVAIAAGTVVTAALVVLLKSRRTVEPAPAASDTPAGEPVSA"
     RBS             46244..46247
     gene            46259..46537
                     /locus_tag="XNR_0029"
     CDS             46259..46537
                     /locus_tag="XNR_0029"
                     /codon_start=1
                     /transl_table=11
                     /product="Phosphotransferase system, phosphocarrier
                     protein HPr"
                     /protein_id="AGI86436.1"
                     /db_xref="GI:477542483"
                     /translation="MPERNVVIGSSSGLHARPASLFVQAAGRQPVAVTVGRPGERAVD
                     ARSMLSVLALGAKHGETLVLAAEGEGADAALDELTALVAADHDATESA"
     RBS             46525..46528
     gene            46534..48204
                     /locus_tag="XNR_0030"
     CDS             46534..48204
                     /locus_tag="XNR_0030"
                     /EC_number="2.7.3.9"
                     /codon_start=1
                     /transl_table=11
                     /product="Phosphoenolpyruvate-protein phosphotransferase
                     of PTS system"
                     /protein_id="AGI86437.1"
                     /db_xref="GI:477542484"
                     /translation="MTGAPLRGIGVGGGTASGPVARMAPPPALPAPREVAAGELPAET
                     ATARAALTAVAEDLGRRAAAADGEAADVLTALGMMAADPALADSAEAHVRQGQDAPHA
                     LTEAFAGFAATLRAAGGYFAERVPDLEDLRDRAVAHTLGLPMPGLPDPGHPYVLAAAD
                     LAPADTALLDPARVLALVTEEGGPTSHTAILAKILGLPAVVACPEAASLADGTPVLVD
                     GTAGTVLAGPSPGQVADAAAREERRRRAAAASSGPGRTADGHPVRLMVNLGAPHELAA
                     AAKADSEGVGLFRTEFLYLDRASAPGAEEQREAYRQVFEAFAGRRVVVRTLDAGADKP
                     LPFATAADEPNPALGVRGLRTAVRHPGLLDTQLAAVAEAARSTGADVWVMAPMVSVPA
                     EARAFAERARAHGLPTVGAMVEVPAAALRAGQLAEVCDFLSIGTNDLAQYAFAADRML
                     GSLAELLDPWQPALLELVRQAAEAGAAHGRPVGVCGEAAADPLLALVLTGLGVTSLSA
                     APGCLPAVRAALATRTLEECRTLAGLALAAPDAVAARTAVAEAAGGTV"
     gene            complement(48290..48709)
                     /locus_tag="XNR_0031"
     CDS             complement(48290..48709)
                     /locus_tag="XNR_0031"
                     /codon_start=1
                     /transl_table=11
                     /product="Polyketide cyclase/dehydrase"
                     /protein_id="AGI86438.1"
                     /db_xref="GI:477542485"
                     /translation="MASTSVSRIVPATPDQVWQLIGGFHALPDWLPYIPRSTSLEGGR
                     ARRLHNADGEVIVERMEGFSERERHYTYTILQAPFPVRGYVSILRVHAVPGEPEAAEV
                     QWSGRFTPDGVTEAEAVDLFTGIYSEGLEALHTTLAG"
     RBS             complement(48715..48720)
     gene            complement(48744..49590)
                     /locus_tag="XNR_0032"
                     /note="D-threo-aldose 1-dehydrogenase pseudogene"
                     /pseudo
     gene            49636..49791
                     /locus_tag="XNR_0033"
                     /note="truncated phosphohydrolase pseudogene"
                     /pseudo
     RBS             49901..49905
     gene            49912..52965
                     /locus_tag="XNR_0034"
     CDS             49912..52965
                     /locus_tag="XNR_0034"
                     /codon_start=1
                     /transl_table=11
                     /product="Transposase for transposon Tn3 family"
                     /protein_id="AGI86439.1"
                     /db_xref="GI:477542486"
                     /translation="MPVEFLTDEQAAAYAAYRGAPSRTALERFFFLDDADRELIESKR
                     RAHNRLGFAAQLTTARYLGVFLDDPADVPPEVVDYLAEQLDIEDPSVLKAYGERENTR
                     LEHVRELRQVLEYREFAEAEAELREWVDARAWTTGEGPKALFDAAVGWLRERRVLLPG
                     VTTLTRLVASVREAANQRLWDTLYGMLGVGQRAVLDSLLTVPPGERVSELDRLRRGPV
                     RVSGPQMKRALERVEEIAALGMGAVDVSGIPPRRLAELSRYGVDGKASLLRRHSDARR
                     LATLLATTVYLTARAVDDALDLLEVLIATKLLARAERESAKEKLKTLPRVERASAKLA
                     TAFQVVFDTTSEQVDTDTGEIAPPKVESLEGMWAAIEQVVPRHELAAAIAALFELTPP
                     LDSDADEAWRAMLVGRFGTVRPFLKLLVTVVDFDATPEGEPVLAALLSLPELMGRKKV
                     GTAEIDTTLLGGSWRRLVLSAPHLEPGTVDWKAYTFCVLEQLHRMLRSKQVFARNSSK
                     WGDPRAKLLAGEAWQQARPTVLASLNLPGEAGAHLAARAALLDGTYREVSARVPDNAQ
                     IVFDDGRLHFAALEPEPEPASLLDLRAAVNAMLPRVDLPEVLLEVMSWTGADQAFTSV
                     TGGEARLKDLHVTIAALLVAHGCNVGYTPVMGGADPLKYGRLSHVDQTYLRLATYRAA
                     NAALIEHQASIALAQAWGGGLVASVDGMRFVVPVPSVYARPNPKYFGRRGGATWLNMI
                     NDQAAGLGGKVVAGTPRDSLYVLDVLYDRDGGRRPEMIVTDTASYSDIVFGLLTLAGF
                     AYAPQLADLPDQKMWRIDRTADYGAFQDAARGRIDLARIERHWEDILRIICSIHTGAV
                     RAYDVIRMLSRDGRPTPLGDAIAHYGRIAKTLHILRLADEPGYRRQIKVQANLQEGRH
                     ALARKIFHGRAGQLYQRYQDGMEDQIGALGYVLNALVLFNTRYMDAAVTQLRADGFDV
                     RDEDVARLSPFVRHHVNVLGRYSFQLPDLPGGLRPLRDKHATDDE"
     gene            complement(52998..53180)
                     /locus_tag="XNR_0035"
     CDS             complement(52998..53180)
                     /locus_tag="XNR_0035"
                     /codon_start=1
                     /transl_table=11
                     /product="Hypothetical protein"
                     /protein_id="AGI86440.1"
                     /db_xref="GI:477542487"
                     /translation="MGKNSGKSSGTGGRRTSMTPQAASRVQSAGAKNPGGRTAQTGFP
                     ARAQSAAAKGSRAAGK"
     RBS             complement(53190..53194)
     gene            complement(53254..54003)
                     /locus_tag="XNR_0036"
     CDS             complement(53254..54003)
                     /locus_tag="XNR_0036"
                     /codon_start=1
                     /transl_table=11
                     /product="Hypothetical protein"
                     /protein_id="AGI86441.1"
                     /db_xref="GI:477542488"
                     /translation="MGRDAKRAKQARRDKRRRKDGLGLDGVPPIFRAEFARVAAAWDR
                     AIDAGLMADGTETKYHFTPDGGVLSVAEGRSGQVLVNGERLTPSVGERLREQMPLLAP
                     MVTFYENNQFAGRGLAGAPEDGVMPLAPPRGPDPMPTLDEEALAQAQAATAVLVRQGK
                     VAEPVGAMVIPAPRGGVLFAVGGRDGELYVNGQALTRQWTDELRTQVPELSTDLDRLQ
                     AMRAEWLDSPPQDRTLALAGACTDPNCHTPH"
     RBS             complement(54011..54015)
     gene            complement(54223..55539)
                     /locus_tag="XNR_0037"
     CDS             complement(54223..55539)
                     /locus_tag="XNR_0037"
                     /codon_start=1
                     /transl_table=11
                     /product="Hypothetical protein"
                     /protein_id="AGI86442.1"
                     /db_xref="GI:477542489"
                     /translation="MSDTPAVDRLATELKQLLEVTGLSRGQIETYGKTQTPPVNLGKS
                     KTSPWFNGKSVPESGRPFNTLVELLEERAFRKVGRPKQGVGRWELLRKAAAEERRFLP
                     SGSDVAAPPPQTVVNGASVAPSGPPSDSDRLKAGRLLDLLPPDGPWNVWLRRAATLFR
                     VPLSVSHVVCDAYEGLEGDVFDYVDPAMQEAHEVVLVRLEAFYDELNGMHDISDEGRP
                     FLEMSYPGTTAERNELNRQACQARDEFLSAYRILVNLLNARGLLPSGSPAAQDVGSPG
                     GEAGKPDIGVEMLAGCTLEAGGIISVPVGLAGQEGRLGFSEPYYLVVRAANRGVHEVQ
                     IEDVRIEVDYGGEAPVLPYLFPPVGPGRKVQLPFRLSSHAGGHVLANAAELGHAVARV
                     AREHRALPQRVRPVARTGSGIDYEGAWIALEDVSPFLLKALGGGAR"
     RBS             complement(55545..55549)
     RBS             55691..55696
     gene            55701..55835
                     /locus_tag="XNR_0038"
     CDS             55701..55835
                     /locus_tag="XNR_0038"
                     /codon_start=1
                     /transl_table=11
                     /product="Hypothetical protein"
                     /protein_id="AGI86443.1"
                     /db_xref="GI:477542490"
                     /translation="MNKFTAAWRDTELRRDVAMAASRWIAWQVVKVVLRLALELLFQT
                     "
     gene            complement(56156..56626)
                     /locus_tag="XNR_0039"
     CDS             complement(56156..56626)
                     /locus_tag="XNR_0039"
                     /codon_start=1
                     /transl_table=11
                     /product="Hypothetical protein"
                     /protein_id="AGI86444.1"
                     /db_xref="GI:477542491"
                     /translation="MRHLTDQEEHLSAFMDIANGLASGVLTLGVGGTWAAAKAKWGRA
                     FSRGTPEEQAEALDLLDGHLERLRSMEEAEAMGAVDMSLDMAMASWPNDTEAALTRHL
                     AEFLARYPEAIPEVQDLTRALSQQAEQTHWGSGHNIANVSGTVVFNYGGEAPES"
     RBS             complement(56631..56635)
     gene            complement(57020..57994)
                     /locus_tag="XNR_0040"
     CDS             complement(57020..57994)
                     /locus_tag="XNR_0040"
                     /codon_start=1
                     /transl_table=11
                     /product="recombinase"
                     /protein_id="AGI86445.1"
                     /db_xref="GI:477542492"
                     /translation="MPTVVRLPAGKALTVRAAADAFLDSLRNPNTVRSYGVGVGKTAE
                     RIGEARPLGSVADDEIGEALELLWGTAAVNTWNARRAAVLSWLGWCAEYGYDSPAVPA
                     WTKRLAVPDSETPARSKMAVDRLIARREIHLREKTLWRMLYETCARAEEILGVNIEDL
                     DLAARRCPVKAKGARSKARRRGQAREDFVLETIYWDAGTARLLPRLLKGRTRGPVFVT
                     HRRPGPGKVLAPRDVCPDTGLARLSYGQARALLDEHTAVHGPGTGWDLHEYRHSGLTE
                     LGVQGASLLMLMAKSRHKKPENVRRYFKPSHEAISELTSLLAPGDARR"
     RBS             complement(57999..58004)
     gene            58185..59027
                     /locus_tag="XNR_0041"
     CDS             58185..59027
                     /locus_tag="XNR_0041"
                     /codon_start=1
                     /transl_table=11
                     /product="Phosphohydrolase"
                     /protein_id="AGI86446.1"
                     /db_xref="GI:477542493"
                     /translation="MFLDPLISDIQGGLADLGRALDSLKGLGDADALVIAGDLVAQGT
                     VTQYEELYAKIAGHPHPDRVLAALGNHEQYNADPFDTQVKRFLQYTGMPDVYSETSAG
                     GLPLLFIGTTAPAVNGTSPPFVTLGRTQLSWLDATLAKHADAPHVLVFSHHVLPGTVS
                     GTTGPDAARFYDQDFVDEDELLTILGGHANVVFFSGHTHWDLGRQDWAARKIVQGGDP
                     RGFHVFNTGMIETLYGPDGKGGEKPLDPAASQGLRVLLDADGRLTVESHDFTRGTIIR
                     SLEL"
     RBS             59117..59120
     gene            59126..59407
                     /locus_tag="XNR_0042"
     CDS             59126..59407
                     /locus_tag="XNR_0042"
                     /codon_start=1
                     /transl_table=11
                     /product="Hypothetical protein"
                     /protein_id="AGI86447.1"
                     /db_xref="GI:477542494"
                     /translation="MAHHHKPNRVVEGDSDRDHGRGMPRRPDEDKLERRTVRDREAAG
                     LPGDAPESSEAAYRASHEEVDRETETGEIPTGDRTRGSRAPYPPTRYEE"
     gene            complement(59433..59915)
                     /locus_tag="XNR_0043"
     CDS             complement(59433..59915)
                     /locus_tag="XNR_0043"
                     /codon_start=1
                     /transl_table=11
                     /product="Nucleoside diphosphate kinase regulator"
                     /protein_id="AGI86448.1"
                     /db_xref="GI:477542495"
                     /translation="MTSDPLPISAAARHALEQELADVRAERETVAATLQDPDIVAGDR
                     GDAADQLQRSGDLARLDARIEDITTRLRQADDAGPPPAGVVGVGSTVTVRFDDGAEQT
                     VSIGEVTQGYDASLVTADSPLGKALMGCRPGDAVRYRTPDGEAGAVVVSLGGAPPAQG
                     "
     RBS             complement(59921..59925)
     gene            complement(59982..61265)
                     /locus_tag="XNR_0044"
     CDS             complement(59982..61265)
                     /locus_tag="XNR_0044"
                     /codon_start=1
                     /transl_table=11
                     /product="Hypothetical protein"
                     /protein_id="AGI86449.1"
                     /db_xref="GI:477542496"
                     /translation="MASASPPSAPAGGASAGSLLRRRKLWVFPAALSGLVALLLSLLY
                     MGGILTPDGSLHRLPVALVDADDGRPLPGERQNLGAQFSSAIVSSSPGDDVRWRRLTR
                     AEAQDQLAAGKVYGALVVPPGFTDSVRALAEGTAEKRPTLTVLTNPGMGSLGSALADQ
                     ISERAAAEASQELGRRLTESAGGDATPAQRLLLRDPVAVTTEVGHPIGSRSGLGLSAF
                     YYTLLLVLAGFLAGNIIHNGVDTGLGYADSELGPWHSRRPTVPVSRTSTLVVKMGMTA
                     GLTVLTTALIMVATIGILGMDAPHLPLLAVFSYCASLAVGLGVQAINAAFGGIGQLVA
                     MFVFIALALPSSGATVPLEAVPEFYRVLGIFEPMRQLASGVRSILYFDARADAGLARA
                     WIMIAIGVAAALAFGFAMARYYDRKGLHRMVPRPE"
     RBS             complement(61276..61278)
     gene            complement(61317..61970)
                     /locus_tag="XNR_0045"
     CDS             complement(61317..61970)
                     /locus_tag="XNR_0045"
                     /codon_start=1
                     /transl_table=11
                     /product="Hypothetical protein"
                     /protein_id="AGI86450.1"
                     /db_xref="GI:477542497"
                     /translation="MREKPLDRIGDELARLRDDVMPKRSAPPAGFGIDEALVSRFADG
                     ELSGQPEAELAGQVARVLPCHWSQSNTYASLMTQVMDRLGGHRQLVTWLDRFPGLPRL
                     TARLYVLMGLLDRYSEDRPVIEALRESRAKTPVPPGLQGHVVPDTGPDTLAGLSYEIE
                     ELLSDGEPRKAVGLARATADWLREVAPRAGELDHRYADLGEVVEHSEKDIEEAAAEL"
     RBS             complement(61976..61980)
     gene            61986..62108
                     /locus_tag="XNR_0046"
     CDS             61986..62108
                     /locus_tag="XNR_0046"
                     /codon_start=1
                     /transl_table=11
                     /product="Hypothetical protein"
                     /protein_id="AGI86451.1"
                     /db_xref="GI:477542498"
                     /translation="MWLIVPCRRARPPGGGTRRNTLPPRTGLGVPGGPCERTCC"
     RBS             62152..62156
     gene            62167..62337
                     /locus_tag="XNR_0047"
     CDS             62167..62337
                     /locus_tag="XNR_0047"
                     /codon_start=1
                     /transl_table=11
                     /product="50S ribosomal protein L32 1"
                     /protein_id="AGI86452.1"
                     /db_xref="GI:477542499"
                     /db_xref="GO:0003735"
                     /db_xref="GO:0005622"
                     /db_xref="GO:0005840"
                     /db_xref="GO:0006412"
                     /translation="MAVPKRKMSRSNTRHRRAQWKATTPTLVPVTVDGVVHQVPQRLV
                     RAYQRGLLRPGD"
     gene            complement(62393..63274)
                     /locus_tag="XNR_0048"
     CDS             complement(62393..63274)
                     /locus_tag="XNR_0048"
                     /codon_start=1
                     /transl_table=11
                     /product="Methyltransferase"
                     /protein_id="AGI86453.1"
                     /db_xref="GI:477542500"
                     /translation="MTHAPSPHSHQAAAGAHHGHPTHAADDQAQILDLDAHVLADHLA
                     GLARWLPLQAPPTRILDLGCGTGAGTFALLGQFPEARVTAVDTSAAHLRRLDEKARER
                     GLADRVRTVEADLDAADWPGLGTPDLVWASASLHHMAHPDRALRQVHDLLAPGGLLAV
                     VELSGFPRFLPASGPGEPPSLEERCHEVSAGFHATHMPHRGADWGPMLTAAGFAVEGE
                     RTLTVSIDGSRDEAIGAYARSGLERLRLSVAESLPPEDLAALDRLLDADGPESILRRD
                     DLAVRTERQVWAARRTA"
     RBS             complement(63278..63280)
     gene            complement(63382..63984)
                     /locus_tag="XNR_0049"
     CDS             complement(63382..63984)
                     /locus_tag="XNR_0049"
                     /codon_start=1
                     /transl_table=11
                     /product="Transcriptional regulator"
                     /protein_id="AGI86454.1"
                     /db_xref="GI:477542501"
                     /translation="MEQGNDELDGLVRKRIRALRLAQGWSLEELAGRANLSQSSLSRI
                     ENGRRRLALDQLVTLARALDTTLDQLVETASDDVIISPVIDSARGRMQWPVKGDPGVT
                     VVRQRVTGPPPDNPARMRAHPGREWLVVLSGTAILMLGHRRFRVETHQAAEFPTMLPH
                     AMGAEGGPCDVLGIFDRDARRGHQRAARGAEGEDPDATLT"
     gene            64083..64424
                     /locus_tag="XNR_0050"
     CDS             64083..64424
                     /locus_tag="XNR_0050"
                     /codon_start=1
                     /transl_table=11
                     /product="Transcriptional regulator, PadR family"
                     /protein_id="AGI86455.1"
                     /db_xref="GI:477542502"
                     /translation="MSRQNPSLTEPQYFILAALMDGPLHGYGIIKAAEQATDGRLRIA
                     VGTLYGALERMERSGLVAADHEEIVDGRARRYYRLTEDGTAVLHREALRMRQAAAVVI
                     GRRPEAGAAPA"
     RBS             64407..64410
     gene            64421..65383
                     /locus_tag="XNR_0051"
     CDS             64421..65383
                     /locus_tag="XNR_0051"
                     /codon_start=1
                     /transl_table=11
                     /product="Hypothetical protein"
                     /protein_id="AGI86456.1"
                     /db_xref="GI:477542503"
                     /translation="MNRLLLAAYPASHRARHGDEVLGCLAEAYPGRSWPPPREVAALL
                     GAGVRARAHAVAEDPARPWWLDGVQLAALVLTALALVPYLQDVWHWALRIDPGDHAIG
                     FHFAGWYPWADGPTRTRLLPYGVLPLVCLVALARGRAWIALPASAAMVYAGATYGSST
                     LFGDEGKAGLGYYGLGAPLTAHELVLSGTLCAACAVLAACRPSRLRRHAYSRLVPVAL
                     ALFLAGQLHVTAISPAFQRGLFAVEVAGLLAAWVATAATGDRRWLIPVAAFAFVRLQA
                     IVLRPGGFMGSLPDLVVLLLLIAPLPALAVAAQRRQRRTLLELP"
     RBS             65383..65386
     gene            65396..66271
                     /locus_tag="XNR_0052"
     CDS             65396..66271
                     /locus_tag="XNR_0052"
                     /codon_start=1
                     /transl_table=11
                     /product="prepilin peptidase-like protein"
                     /protein_id="AGI86457.1"
                     /db_xref="GI:477542504"
                     /translation="MTQQNAPARTRRPWMSAPRCLLAFVAVYLLAVRTPFGQRAENAL
                     FGGEGARPAWIYGWSGSAYGSSAMPPLEHTALPTLAVGTALVAAVALVRRQWWPGGAA
                     LGVIAATVGGKEIARAVLPRPDLVGARESLLETSFPSGHVAVPAALALAAVLVASPRV
                     RPYVTAAGMLWLTVTAAAVLATYHHRPSDVLGTTLLACACHLLATRLLPPAEVPADAR
                     PPRRLPAVALTLSAAGALVAGARADSLTESLVYATAAFLCAALFWFTTTQPLPRRAPG
                     TDHTSPAPARHPAQT"
     RBS             66430..66432
     gene            66443..67870
                     /locus_tag="XNR_0053"
     CDS             66443..67870
                     /locus_tag="XNR_0053"
                     /codon_start=1
                     /transl_table=11
                     /product="Integral membrane transporter"
                     /protein_id="AGI86458.1"
                     /db_xref="GI:477542505"
                     /translation="MSAPAASPPTPSNLKRIVGASLVGTTIEWYDFFLYGSAAALVFN
                     KVFFPDSDPLVGTLLSFLTYAVGFAARPLGALVFGHYGDRLGRKKLLVISLLMMGGAT
                     FLIGLLPTHATIGTAAPLLLTVLRLVQGFALGGEWGGAVLLVSEHGDAKRRGFWASWP
                     QTGAPAGQLLATAVLAVLTAVLSEQAFISWGWRIPFLLSGLLVLVGLWIRLSVDESPV
                     FKAALASAEARRSEGAAEKMPLVSVLRHHWRDVLVAMGARMAENISYYVLTAFILVYA
                     TTAVDLPQQTALNAVLIGSAVHFVTIPMWGALSDRLGRRPVYMIGATGVGLWMFPFFQ
                     LIDTGSFPALLLAVTVGLVLHGAMYAPQAAFFSEMFATRMRYSGASIGAQFSSVAAGA
                     PAPLIATALLAEYDSSVPISLYVIAAAVITLIAVGVAQETRHRDLTDVPTGSERAAQK
                     AGVPSQSVASAADRAEEGSSSGSVR"
     gene            complement(68061..69992)
                     /locus_tag="XNR_0054"
     CDS             complement(68061..69992)
                     /locus_tag="XNR_0054"
                     /codon_start=1
                     /transl_table=11
                     /product="Regulator of polyketide synthase expression"
                     /protein_id="AGI86459.1"
                     /db_xref="GI:477542506"
                     /translation="MDMTHDGPHPTTDTLAATGAEAPFLELLARGAAVEAYEEPVPAA
                     RAAGASEAGLAALEHAKRLALRVRSELADRRRREAELSALFETAHDLAGPRDLDSVLQ
                     AIVQRARSLLGTDVAYLTLNDPARGDTFMRVTEGSVAARFQQLRLGMGEGLGGLVAQT
                     ARPYVTEDYFHDSRFRHTSVIDTGVQDEGLVAILGVPLMLGPHVIGVLFAADRRARVF
                     ERAQTALLGSFAALAAAAIESANLLDETRAALSELEHAHEIIQDRSAVIERASDVHDR
                     LAELVLRGGGVHDVAAAVSEVLDGSVEFIDTVPEAAASALRSGGHAVRHGDGWIAAVA
                     AGDQQLGGLVLRGHPALDPVDQRTFERAAMVTSLLLLARRFAGDAEQRVRGELLDDLL
                     DARHRDPALLRERAARLGARLDTPYVVLAAQPDAAPGASADEEAAVRRRLWAAAAHLA
                     ATGHGLAATRDGGTVLLLPLADGDTATELARRTAVHLGAAVHEPVTVGASAPLRPLPA
                     ADAAPAAYTEARRCLDALRLLGRSGQGAAAEDFGFLGLLLAGPRDITGFVERTIGPVL
                     DYDRRRGTELVRTLDAYYAAGSSPARTKDTLHVHVNTVAQRLDRVARLLGDDWQTPAR
                     TLEIQLALRLHRLAGALTG"
     RBS             complement(70001..70003)
     gene            complement(70480..71280)
                     /locus_tag="XNR_0055"
     CDS             complement(70480..71280)
                     /locus_tag="XNR_0055"
                     /EC_number="1.1.1.30"
                     /codon_start=1
                     /transl_table=11
                     /product="D-beta-hydroxybutyrate dehydrogenase"
                     /protein_id="AGI86460.1"
                     /db_xref="GI:477542507"
                     /translation="MTAPRTPEPRPAAEPFLTGRTALVTGAAGGIGSACALALAEAGA
                     AVRATDRDTAGLDALTGRAQGLPGTVEARPLDLVDLDAAEEAAAGVDILVNNAGMQLV
                     RPLHEFPPDAFHTVLTVMLEAPFRLIRGALPHMYAQGWGRIVNLSSVHGLRASPYKAA
                     YVAAKHGLEGLSKTAALEGAPHGVTSNCVNPGYVRTPLVERQVADQAEAHGISRDEVL
                     EEILLRDSAVKRLAEPEEVAAAVLYLCGPRSGFVTGSSLTLDGGWTAH"
     RBS             complement(71289..71291)
     gene            complement(71388..71927)
                     /locus_tag="XNR_0056"
     CDS             complement(71388..71927)
                     /locus_tag="XNR_0056"
                     /codon_start=1
                     /transl_table=11
                     /product="MutT/NUDIX-family protein"
                     /protein_id="AGI86461.1"
                     /db_xref="GI:477542508"
                     /translation="MATPDFLRTLRASAGHQLLWLPGVSAVVFDDEGRVLLGRRADNG
                     RWSIIGGIPDPGEQPAQCAVREVYEETAVLCVPERVVLVQALQPVTYPNQDVCQYMDI
                     TLRCRAVGGEPRVNDDESLEVAWFAMNELPELAEFSAYRVKQAQEPASTATWFDPSFT
                     DPRELPRTDTPEAPGVTGG"
     RBS             complement(71937..71939)
     gene            complement(72005..73624)
                     /locus_tag="XNR_0057"
     CDS             complement(72005..73624)
                     /locus_tag="XNR_0057"
                     /codon_start=1
                     /transl_table=11
                     /product="Polyprenol-phosphate-mannosyl transferase"
                     /protein_id="AGI86462.1"
                     /db_xref="GI:477542509"
                     /translation="MTATIAPADGTPGPPPPARTGRAARLLRALYLAVGAGLAGVLLY
                     VSFPPRVLWWLALPAFAALGLLLRGRGFKAGLGLGALFGLGFLLPLLVWTGVEVGPGP
                     WLALAVAEAFFVALVGGFTALVTRLPGWPLWAAALWTAGEAARARVPFGGFPWGKVAF
                     GQAEGIFLPLAAVGGTPVLGFAVALCGFGLGELARQLYLRRRTGTLRRAATAGAVAAL
                     LLPLAGALAARPLVSDRAENGTATVAVVQGNVPRMGLDFNAQRRAVLDYHARETARLA
                     ERVAKGEVAQPDFVLWPENSSDIDPFTNDDARSVIERAATTIKAPISVGAVVQPEDGR
                     LYNQQILWDPDKGPVDTYDKRVIQPFGEYIPLRSLISVFSQGYVDMVRTDFSRGTDPG
                     VFDLAGSRVGIATCYEAAFDGAVRETVDAGAQLLSVPSNNATFGFSEMTYQQLAMSRV
                     RAVEHSRAVAVPVTSGVSAVIRPDGELVQRTGMFEPASLVAEVPLRSSQTWATRLGAL
                     PEAAIVALAAVGLGWAATGAVRRRRAAATDA"
     gene            complement(73684..75120)
                     /locus_tag="XNR_0058"
     CDS             complement(73684..75120)
                     /locus_tag="XNR_0058"
                     /codon_start=1
                     /transl_table=11
                     /product="ATP-dependent RNA helicase"
                     /protein_id="AGI86463.1"
                     /db_xref="GI:477542510"
                     /translation="MNSSAGPDRTPRPAAPEGDFARPAGDTPGLPAAASFDELGLPAG
                     IRELLTARGVETPFPIQAATLPDALAGRDVLGRARTGSGKTLAFGLPLLVRTAGRRAE
                     ARKPLALVLVPTRELAQQVTDALAPYARELGLRTATVVGGMSIGRQATALREGAEVVV
                     ATPGRLLDLVERKDVRLDRVEITALDEADQMADLGFTDQVTALLDLVREGGQRMLFSA
                     TLDRNVDLLVRTYLHDPVAHAADPAGAAVSTMDHQVLQVHGADKFATATEIAARDGRT
                     IMFLATKAAVDRFTAHLRGSGVRAAALHGDKSQPLRTRTLQRFAGGEVSVLVATNVAA
                     RGIHVDEIDLVVNVDPPADHKDYLHRGGRTARAGGSGTVVTLVTPEQRKDVLRLMADA
                     GLRPRVTQVRSGEAELSRLTGAKAPSGVPVDGSAPSAERPKRGGAQFRGIGTVPGKPG
                     RAKNASRRSAEDRKLAEARKAARIRRGH"
     RBS             complement(75124..75126)
     gene            complement(75188..75784)
                     /locus_tag="XNR_0059"
     CDS             complement(75188..75784)
                     /locus_tag="XNR_0059"
                     /codon_start=1
                     /transl_table=11
                     /product="Lipoprotein"
                     /protein_id="AGI86464.1"
                     /db_xref="GI:477542511"
                     /translation="MVGRMREPEPASRPADDPPHLHAAVETWTGRASGRLQWLLAVVG
                     IACLALGVELAVDSSWASGITPLVMAVVGCIAAGLLILYGTLAFVHVAVRVDDDALEV
                     RCGHLGFPRRRILLGTVTAVDYAPSVCPRHWGGWGYRWRPERGMAVVVRRGEGLVLRL
                     ADGHSLTVTVDDARSAVRAIRSRLPETGSSYQGMPGHS"
     gene            complement(75845..76630)
                     /locus_tag="XNR_0060"
     CDS             complement(75845..76630)
                     /locus_tag="XNR_0060"
                     /EC_number="5.1.1.3"
                     /codon_start=1
                     /transl_table=11
                     /product="Glutamate racemase"
                     /protein_id="AGI86465.1"
                     /db_xref="GI:477542512"
                     /translation="MKIALVDSGIGLLPAAAAVRRLRPDADLVLSSDPDSMPWGPRTP
                     EDLSAHALAVAEAAAEHAPDALVVACNTASVHALPALRERFEPGLPVIGTVPAIKPAA
                     AAGGHVAIWATPATTGSPYQRRLIAEFSGSTPVTEVACPGLADAVQWDDPTAVAAAIA
                     DAAARTPSTVTSVVLGCTHYELVGDAIRTAVEHSGTGPLTLHGSAPAVAAQALRRLGV
                     APDPAAPATGTLTVLLNGRAEPLPAAALSYEQGRVLAPVAADR"
     RBS             complement(76635..76639)
     gene            complement(76723..77925)
                     /locus_tag="XNR_0061"
     CDS             complement(76723..77925)
                     /locus_tag="XNR_0061"
                     /codon_start=1
                     /transl_table=11
                     /product="Tellurium resistance protein"
                     /protein_id="AGI86466.1"
                     /db_xref="GI:477542513"
                     /translation="MAGVMSKGANTPVPQAPVRLRLHWRHGAGVPDARTAALLVTEDG
                     RVAPDGVVGGDRPVPGGAVRHEGRTVTGGRTAETLHVDLPALPDRVERVVLVALVADG
                     TFGAVPGLDVTVTDAAGDHELARYESRDTTTETAFLAGELYRRQGGWKFRAVGQGYAG
                     GAAELAAAHGLSPGLLPAPRTPAAPAPAQAPARPAAVTLTKAAPSVSLAKQGATTGAL
                     HVNLNWQAPPAPRGWFARNAAPQAPLDLDLGALYELADGTKGVVQALGNAFGDLGRPP
                     WIHLDGDDRTGAVAAGENLTVNLDHTRDFRRVLVFVTIYEGAADFSGLHATVTLRPQH
                     GAPVTFSLDECDVPSPVCALALLTQGPDGLVVRREARYLVPGRRSSAQRALDEAYGWG
                     LRWTPGRK"
     RBS             complement(77931..77935)
     gene            78247..78768
                     /locus_tag="XNR_0062"
     CDS             78247..78768
                     /locus_tag="XNR_0062"
                     /codon_start=1
                     /transl_table=11
                     /product="Hypothetical protein"
                     /protein_id="AGI86467.1"
                     /db_xref="GI:477542514"
                     /translation="MTSPRASYGSGYYSAPSFPDTPIYDSLVAERGTPQIAPIRVPSM
                     YDTGSSLPALPSSLPALPAAPSPQPAAYGYPQQAQAPAPAFQQAPAPYIPQQQAPPRG
                     YQPAQPYAQPQPPHQPQQPRPAPAGYEAMRPAAQPSGYEAMRPAAPRPNPAPPQQQHP
                     YEDPYNRPYRGGY"
     RBS             78835..78839
     gene            78844..79713
                     /locus_tag="XNR_0063"
     CDS             78844..79713
                     /locus_tag="XNR_0063"
                     /codon_start=1
                     /transl_table=11
                     /product="MOSC domain-containing protein"
                     /protein_id="AGI86468.1"
                     /db_xref="GI:477542515"
                     /translation="MPNAELTSLHVYPVKGTRGLTLPEATVEPWGLAGDRRWMLVDAE
                     DRCITQRGFPTLALISVTPLPGGGLRLAAPGRAPWEVPVPGPGAPAATVEIWKDKVRA
                     VVGGAAASAGVSSFLGREVRLVHLADPVRDRLVDQAFAAPGETVSFADGYPLLVTTTG
                     SLDALNALIAEGDHAVEGPLPMERFRPNLVVSGTGAWDEDAWARVAVGEVTFKVAKMC
                     GRCVVTTTDQRTAERGREPLRTLSRHRRFGSQLVFGQNLIPESTGTVRAGDPVTVLAR
                     RPVAAVSATAGTR"
     RBS             79790..79794
     gene            79800..80405
                     /locus_tag="XNR_0064"
     CDS             79800..80405
                     /locus_tag="XNR_0064"
                     /codon_start=1
                     /transl_table=11
                     /product="Hypothetical protein"
                     /protein_id="AGI86469.1"
                     /db_xref="GI:477542516"
                     /translation="MRTIPGLWRWRRNPLYRRTDRVEAWLALLCGVLLLAGAPWVALT
                     VGSATEHALLETAAAERAQRRQTVATVDRPLGRPVYDADPETAQAPHTRIRVVAHWTA
                     PDGTARTGKIVAPPGSEAPGDRFRIWTDLRGSPARPPMPPMMAQTHAWLAGIGAATAW
                     GVLVEGVRRGARWRIVRFRYACWDREWERVGPDWGRTGTGS"
     gene            complement(80433..80561)
                     /locus_tag="XNR_0065"
     CDS             complement(80433..80561)
                     /locus_tag="XNR_0065"
                     /codon_start=1
                     /transl_table=11
                     /product="Hypothetical protein"
                     /protein_id="AGI86470.1"
                     /db_xref="GI:477542517"
                     /translation="MRHLDRALCHGVVVPPPRVPGSCGLSPDEPGRSTVARAGWGS"
     gene            80553..82961
                     /locus_tag="XNR_0066"
     CDS             80553..82961
                     /locus_tag="XNR_0066"
                     /codon_start=1
                     /transl_table=11
                     /product="Sporulation protein K-like protein"
                     /protein_id="AGI86471.1"
                     /db_xref="GI:477542518"
                     /translation="MTHTGTSRWRRRTGEYASLTAALEAAADGDILTVAPGTYRENLV
                     VDRAVTLLGQEGAAGSVRIAPPEGVPLAVRASAQVQGLHIEGQDAAVPAVLVEDGTPE
                     LTGLRIVTRSAAGIEVRGGGRPTVRACTVDNPAGVGIAVVDGGGGIFEECEVIAAGQS
                     GVAVRGGGRPRLDRCRVHHAAGAGLSVTGDHSSLEALGCEIYEINGSGVQIASRAAAV
                     LTDCAVHRVTGNGVTLDTDAVLTLADCRVHDVPENAVDLRSRSVLTLTRSEVARFGRN
                     GLSVWDPGTRVDAHRCEIHDGTGDYPAVWVSDGATAVLEGCRVHDVPDALCVLDRGSR
                     ADVVDSDLSQVRNIAVSVSGGATAELDDCRISGAGRGAWFRDHGSGGTLANCTIDAAQ
                     TGVIVTKGADPLIERTTVTSPTEAGFYVSAGGRGTFQGCRVTGSEGYGFHIIDGCRST
                     LRKCRTERCARGGFEFAQAGADGEGAVVEECSSDESTQLGSPAAATAPPAPATQTAGL
                     LGGVPSPRSTTPAAPEAAPEPAPETRPADTVLADLDALVGLASVKREVRALTDMIEVG
                     RRRQEAGLKAASVRRHLVFTGSPGTGKTTVARLYGEILAALGVLDRGHLVEVSRVDLV
                     GEHIGSTAIRTQEAFDRARGGVLFIDEAYALSPEDSGRDFGREAIDTLVKLMEDHREA
                     VVVIVAGYTTEMERFLSVNPGVASRFSRTITFSDYDPDELLRIVEQQADEHEYRLGPG
                     TGEALHKYFTALPKGPAFGNGRTARQTFEAMVERHAGRVAQLSAPGTEELTLLYPEDL
                     PALP"
     gene            complement(82931..85369)
                     /locus_tag="XNR_0067"
     CDS             complement(82931..85369)
                     /locus_tag="XNR_0067"
                     /codon_start=1
                     /transl_table=11
                     /product="Integral membrane protein"
                     /protein_id="AGI86472.1"
                     /db_xref="GI:477542519"
                     /translation="MHQDQPAPQPGTPAPDAPPPVPGGPPPGGGIAEDTALELLVHGV
                     GGSTPAEMLDDPCTVRVSGDQTAAVHRRAQDADAEQRPEDYRGKPVPEAYVWSNLTSG
                     NGTRALWLLLLPFMVVNLAHWMRPSTTGRRTAVRLYGLLARLVALSLTVLLTAAACEV
                     ALDLVAWQCAGTASCSGERAWLGFLATDAQGSGGWWSQPGRRLALAALVPGALTALLW
                     YLSHRTWRSYESQQPLPAVDRAEQEAEENAPHAALGRPGFWYGRRLGARLRAAHTSAG
                     LLTVGAAVAGPAAEHDRLPGGPALLSTVGSALQAALLVSAVAVVWVVSRRGRAESRLD
                     EHLDRLVRVLPLTALALTLLSLGYAAWSRPGWQSAGRLPGDETFGTLVLAQGVLVVAL
                     AATARRLHATTPERRTVLKGLGGPAVAMLACALGGVMSGGVAQRVADWLDNGSTPGAP
                     GGPIPGPPVLLSWQASVLPPLLVILLAVLVWYAVRTHRHARREEAQVAADYPGEPLDA
                     TRTAKIASARAMAALTDRAPVVVGVVSSVTLLLGAGALLGAWTTGRVPGEAARELPAV
                     VSGAAATAQALGSWLIGFGFLLFVTWGRRAYRDPAARRTIGILWDVGTFWPRAAHPFA
                     PPCYAERSVPDLTWRIASWTRETGGRVVLSGHSQGSVLAAAAAWQLRPSARRRVALLT
                     YGSPLERLYGRWFPAHFGPVALTTLHGEVDCWRNLWRLTDPIGGPVRVGTEGRPEVDR
                     PPLADPLAHGRTAAHPLPAPILGHSDYQADPAFAEERARLLARLEEPAAALPKQLNAA
                     EGQPAQGSAGRSSG"
     RBS             complement(85373..85378)
     gene            85379..85579
                     /locus_tag="XNR_0068"
     CDS             85379..85579
                     /locus_tag="XNR_0068"
                     /codon_start=1
                     /transl_table=11
                     /product="Hypothetical protein"
                     /protein_id="AGI86473.1"
                     /db_xref="GI:477542520"
                     /translation="MSPGAGRRGWTAQVGAVGTGIAAGGRTGAEEGSPPGAVLTPPVT
                     ESPCHAPVVPGSGRAFPGRVGG"
     RBS             85627..85630
     gene            85637..86443
                     /locus_tag="XNR_0069"
     CDS             85637..86443
                     /locus_tag="XNR_0069"
                     /codon_start=1
                     /transl_table=11
                     /product="DeoR-family transcriptional regulator"
                     /protein_id="AGI86474.1"
                     /db_xref="GI:477542521"
                     /translation="MGEQQSLLAEQRRALIADEVRRRGGVRVNELTRRLGVSDMTVRR
                     DLDVLARQGVLEKVHGGAVPPADASAHEPGFEAKSGLEPDAKESISREAAALVSPGTA
                     IALSGGTTTYALAKRLTGVADLTVVTNSVRVADVFHAAQPGAERQAAVVLTGGVRTPS
                     DSLVGPVADQAIRSLHVDVLFIGVHGIAPEAGLSTPNLAEAETNRCLVRSARRVVVVA
                     DHTKWGTVGLSSFATLDEVDTLVTDEGLDEEARAEVAERLRLLVVAGPQG"
     gene            complement(86455..87591)
                     /locus_tag="XNR_0070"
     CDS             complement(86455..87591)
                     /locus_tag="XNR_0070"
                     /codon_start=1
                     /transl_table=11
                     /product="Cysteine synthase B"
                     /protein_id="AGI86475.1"
                     /db_xref="GI:477542522"
                     /translation="MTTPQHEQAAACPLPTADVDRSDPGYREWLKEAVRKVQADANRS
                     ADTHLLRFPLPEEWGVDLYLKDESTHPTGSLKHRLARSLFLYGLCNGWIRPSRPVIEA
                     SSGSTAVSEAYFAQLIGVPFIAVMPRTTSPEKCRLIEFHGGRCHFVDDPRTMYEESAR
                     LAAETGGHYMDQFTYAERATDWRGNNNIAESIYQQMRRERHPEPAWVVATAGTGGTSA
                     TIARYVHYMQYDTRVCVADPENSCFFDGWRLGDPAVHCDSGSRIEGIGRPRMEPSFLP
                     GAIDRMMKVPDAASVATVRMLEGAIGRRAGGSTGTGLWSALRIVAEMRAEGRTGSVVT
                     LLCDPGDRYLDKYYSDTWLAEQGLDITPYARTLDAFLTTGRRPA"
     RBS             complement(87598..87602)
     RBS             87902..87906
     gene            87916..88236
                     /locus_tag="XNR_0071"
     CDS             87916..88236
                     /locus_tag="XNR_0071"
                     /codon_start=1
                     /transl_table=11
                     /product="Hypothetical protein"
                     /protein_id="AGI86476.1"
                     /db_xref="GI:477542523"
                     /translation="MGKSEFSATGVGIMRRLRSLTRAGQVRVADGRLALLTSCGRVID
                     SAPAREVRVERPWFGSDDQAVIAFNDTRYRLRLGGPAAAASAPHVSPVRRLREAVGQA
                     RGVG"
     RBS             88471..88474
     gene            88483..89019
                     /locus_tag="XNR_0072"
     CDS             88483..89019
                     /locus_tag="XNR_0072"
                     /codon_start=1
                     /transl_table=11
                     /product="Regulatory protein"
                     /protein_id="AGI86477.1"
                     /db_xref="GI:477542524"
                     /translation="MISQPTRQCAVELQALPPRIGQVRRIVSAQLRYWHLDPLVDRAA
                     LGVTELLTNVHRHAGPDKRCTVRLELLLDRLTVSVRDRDPRLPVVRDATMDATCGRGL
                     ALVAAVSECWGVRPWETSGKVVWFTLPAPGPVPAEPGGAALYGATTPGPFPPAALDSA
                     LPGLAAGPSAPARSAFAG"
     gene            complement(89108..90346)
                     /locus_tag="XNR_0073"
     CDS             complement(89108..90346)
                     /locus_tag="XNR_0073"
                     /codon_start=1
                     /transl_table=11
                     /product="ROK-family transcriptional regulator"
                     /protein_id="AGI86478.1"
                     /db_xref="GI:477542525"
                     /translation="MNGKSAPRTLGGTPPRTRLERGRGALGPALELVRTGRAPTRAVL
                     TSELGVTRATAGVVAAELATLGLIRVDARPTAEGSQGRPSHRLSVDPEGPVVLAAQVH
                     SDGFRAALVGLGGQIVATTPGCETVGADPAEVIGAVVDAGAGLLAETGRRCVGAGLAV
                     PSAVAEPDGTALNPLHLAWPPGAPVREIFRRCVAGAGVPGPAFAANDVNLAALAEHRH
                     GAGRGARDLLCVATGHRGVGGALVLDGRLHSGSSGLALEVGHLTVDPDGRPCHCGGRG
                     CLDVETDPLAFLAAAGHRPGPQGSLLQQARDLIAARPDDPAVREAVTVLVDRLGFGLA
                     GLVNILNPDRVILGGLHRTLLEADPERLRAVVADRSLWGRSGSVPILSCTLDHNSLVG
                     AAELAWQPVLDDPLAALAVV"
     RBS             complement(90357..90360)
     gene            complement(90398..91057)
                     /locus_tag="XNR_0074"
     CDS             complement(90398..91057)
                     /locus_tag="XNR_0074"
                     /codon_start=1
                     /transl_table=11
                     /product="Alkylated DNA repair protein"
                     /protein_id="AGI86479.1"
                     /db_xref="GI:477542526"
                     /translation="MAALIPRSRTTPAPGAVHVPEWLPEERQRELVEACRGWARGPVP
                     MRRTELPGGGVMSVQSVSLGWHWSPYRYTRRAGDVNGVPVAPLPEWLVELGRRAVADA
                     YQDEAAGRAYRPDVALVNFYGAGATMGMHQDKDERSDAPVVSLSVGDACLFRLGNTEG
                     RGRPWQDLRLESGDLLVFGGPSRFAYHGVPKVYPGTAEPSVGPATGRLNLTLRETGLP
                     G"
     gene            91189..92406
                     /locus_tag="XNR_0075"
     CDS             91189..92406
                     /locus_tag="XNR_0075"
                     /codon_start=1
                     /transl_table=11
                     /product="integral membrane transport protein"
                     /protein_id="AGI86480.1"
                     /db_xref="GI:477542527"
                     /translation="MPLINKPGSTPRSASSPSSSRSSLSVLRRALTVFFALDGFVFAG
                     WVVRIPAIKEQTQASASDLGLALLGVSAGAVVTMTLTGRLCRRYGSRPVTVAGALLLA
                     LGVTLPPLTHSALALGLVLLVFGAAYGGINVAMNSAAVDVVAALGRPVMPTFHAAFSL
                     GGMVGAGLGGIVAGYLSPTWHLLLLGVVTLLVTLATAPVLLRQPMPAPVRPEPAEGAS
                     AAPLAGRARTLVAVFGLIAFCTAYGEGALADWGALHLQEDLAARPGVAAAGYAVFALA
                     MTVGRLSGTALLERVGRTATLVGGGIVAGVGMLFGALAPSLWVALLGFAVTGLGLANL
                     FPVAIERAGALTGPSGVAAASTLGYGGMLLGPPAIGFMAEWGSLPLALVSVAVLAGVA
                     AFVGWGARGAARA"
     gene            complement(92769..93416)
                     /locus_tag="XNR_0076"
     CDS             complement(92769..93416)
                     /locus_tag="XNR_0076"
                     /codon_start=1
                     /transl_table=11
                     /product="Hypothetical protein"
                     /protein_id="AGI86481.1"
                     /db_xref="GI:477542528"
                     /translation="MRITTIGATATAVAVLASPITSTPAPASAVPAASVVSKPAKAAS
                     VHGEARISYIESIHDDIRFTIHAEQTPFTRPMPPTAPEGLPTDARGTLKFSHSRGEVT
                     GWAEATVDCLVTSGRTATLTAVVTKSNVEEPGARLGISVQQGGKGEPDRLGFSWGVVN
                     VDPENIDENGQLVRPQAGSCMAPAPFTTVIKGGYKVVHAEITKSPTQPEPAPHHS"
     RBS             complement(93423..93427)
     RBS             93559..93563
     gene            93755..94732
                     /locus_tag="XNR_0077"
     CDS             93755..94732
                     /locus_tag="XNR_0077"
                     /codon_start=1
                     /transl_table=11
                     /product="Two-component system sensor histidine kinase"
                     /protein_id="AGI86482.1"
                     /db_xref="GI:477542529"
                     /translation="MFCAVLSLVTSFALPTAGSGGGWKLAEVAVLLVLLGVVSRWSPL
                     RELVVAVPLMALAVGLWPLPLVAGESFPEAVGIATFWLLPAVAAVGAGAYPRRQERRR
                     RSAVAEARSAQRLQLSRDLHDFVAHDVSGIVVQAQAARFVATTDPSQAVLALERIEKA
                     GLNALASMDRTVQMLHGPEAAPATEPLPGVSQLSSLIEDFTSAGAAEAHLDLPPRVSE
                     GLSREVGSVAYRIVVEALTNVRRHAPDASRVTVAFTPTVTAVELRVTDDGKARSAPAR
                     RRASRGGLGLPALAEHAQALGGTLSAGPHGDGGWQLTAVLPATLPEETP"
     RBS             94720..94724
     gene            94729..95406
                     /locus_tag="XNR_0078"
     CDS             94729..95406
                     /locus_tag="XNR_0078"
                     /codon_start=1
                     /transl_table=11
                     /product="LuxR family two component transcriptional
                     regulator"
                     /protein_id="AGI86483.1"
                     /db_xref="GI:477542530"
                     /translation="MTTHLGPTRILIADDQEDVRSGFRLILGSQPDMSVVGEAADGLT
                     AVDLARALRPDLVLADIRMPGVDGLELTRRLAGPGVPDPIRVLVVTTFDHDSYVRTAL
                     HDGACGFLLKRSGPGVLIEGVRAAMAGDILISPQLTVRLLQTLTPSAPAPPTRLTPLT
                     ARETEIARLVAQGHTNAEIGMTLSISPGTAKTHIANIQTKLKARNRVGIAAWTWENGL
                     ANPTPQN"
     gene            complement(95798..97021)
                     /locus_tag="XNR_0079"
     CDS             complement(95798..97021)
                     /locus_tag="XNR_0079"
                     /EC_number="1.3.1.83"
                     /codon_start=1
                     /transl_table=11
                     /product="Geranylgeranyl reductase"
                     /protein_id="AGI86484.1"
                     /db_xref="GI:477542531"
                     /translation="MSSENSAGDDRQVWDVVVVGAGPAGASAAYAAAVAGRRVLLLEK
                     AELPRYKTCGGGIIGPSRDNLPPGFDLPLQDRVRAVTFSLDGRFARTRRSRQMLFGLV
                     NRPEFDQRLVEAAQKAGAELRTGATVLRVEQHGPAVPDRRTVAVFVQTSGPGGEREEE
                     TLLARAVVGADGSASRIGAHVGVKLDQVDLGLEAEIPVPETVAEDWQGRVLIDWGPMP
                     GSYGWVFPKGDTLTVGVISARGEGAATKRYLTDFIARLGLAGFEPSLSSGHLTRCRTD
                     DSPLSRGRVVVCGDAAGLLEPWTREGISYALRSGRLAGEWALRIAEAHDAVDARRQAL
                     NYAFAIKAGLGVEMAVGRRLHQLFARRPGVLHAALTGVRPAWNAFAKVTRGGTTLGEL
                     IRNHPVAARMLAGRE"
     RBS             complement(97028..97032)
     RBS             97170..97174
     gene            97182..98549
                     /locus_tag="XNR_0080"
     CDS             97182..98549
                     /locus_tag="XNR_0080"
                     /codon_start=1
                     /transl_table=11
                     /product="M20/M25/M40 family peptidase"
                     /protein_id="AGI86485.1"
                     /db_xref="GI:477542532"
                     /translation="MPSTPIAETVAALMPRAKEELTELVAFRSVADEEQFPRAECEAA
                     ADWVADALRGEGFQDVALLDTPDGTRSVYGYLPGPEGARTVLLYAHYDVQPPLDEAAW
                     VTPPFALTERDGRWYGRGAADCKGGFIMHLLALRALKAAGGVPVHVKVIAEGSEEQGT
                     GGLERYAEAHPELLRSDAIVIGDSGNFRVGVPTVTATLRGMAMARLTVDTLAGNLHSG
                     QFGGAAPDALAALIRVLDSLRDEDGSTTVEGLANEAVWPGLQYPEEEFRKDAKVLDGV
                     RLTGSGTVADRIWARPSVTVIGIDCPPVVGATPSVQASARAQISLRVPPGVDAAEAMK
                     LLAAHLERHVPWGARARVEQIGEGQPFSADTSSPAYQAMAEAMAAAYPGEQMQEAGQG
                     GSIPLTNTLGSLYPEAEILLIGLSEPEAQIHAPNESVSPEELERLAVTEAYFLQNYAR
                     TATAG"
     gene            complement(98597..99577)
                     /locus_tag="XNR_0081"
     CDS             complement(98597..99577)
                     /locus_tag="XNR_0081"
                     /codon_start=1
                     /transl_table=11
                     /product="Threonine dehydratase"
                     /protein_id="AGI86486.1"
                     /db_xref="GI:477542533"
                     /translation="MPRTRLDTGRILAARQLIDPVFLDTPFYRCEALEPRLGCAVNIK
                     LETANPVRSFKGRGTEVVASLLADAGRRAVVCASAGNLGQALAWSGRTRGVDVTVVAS
                     RSATTAKLDRIRALGATLELVDGDHESARERAASLARNAGIRLLEDSLDLETCEGAAT
                     IGWELVNSRLPFDTVVLALGGGALATGVGHVLKELAPHVEVVCVQALGAPALAHSWRR
                     RRVVTTASTDTIADGVAGRFPIPAVLEDLLLVADDVVLVREESIVAGMRLLLHHAGLV
                     VEPSAALGLVAVIEDRDRFAGRSVATVVCGSNVDMAAHRRWTGGAQAREC"
     RBS             complement(99584..99588)
     gene            complement(99588..100610)
                     /locus_tag="XNR_0082"
     CDS             complement(99588..100610)
                     /locus_tag="XNR_0082"
                     /codon_start=1
                     /transl_table=11
                     /product="ATP/GTP-binding protein"
                     /protein_id="AGI86487.1"
                     /db_xref="GI:477542534"
                     /translation="MIIWVNGAFGADQTAVAKELTELLPRSVLFDPETVEEQLVRLLP
                     PKRLAEVADLQELPMWRRLVVDTAAALFAETGGDVVVPGSLLRQEYRDEIFGALAARR
                     ITVSHVLVDPGETILRARSAETPTGTRTASRPPHDPAAYGAVLSAWLAADAHVLDTRG
                     LSPAQSAQRIADLLHQGGARTCDIVQTPEPTAETVASGVLLFDERERVLLVDPTYKPG
                     WEFPGGIVEPGEAPAAAGVREVAEETGLSLDQADLRLLVMDWEPPMPPGFGGLRLLFD
                     GGRLDSRHATSMLLPGPELRACRFVGLDEAEGLLPPVRFERLRWAVAARGTGGPLYLE
                     RGVPLR"
     RBS             complement(100614..100619)
     gene            complement(100813..101784)
                     /locus_tag="XNR_0083"
     CDS             complement(100813..101784)
                     /locus_tag="XNR_0083"
                     /codon_start=1
                     /transl_table=11
                     /product="putative sugar kinase"
                     /protein_id="AGI86488.1"
                     /db_xref="GI:477542535"
                     /translation="MTRTELTAALDIGGTKIAAALVDREGRIVLRAQRPTPADQDGER
                     VVAAVHAALGELAAHPDWERAGALGIGSAGPVDASAGTVSPVNIPGWRDFPLVERVRE
                     VVGARPVRLIGDGVAVAAAEHWQGAARGYDDALCMVVSTGVGGGLVLGGRLYAGPTGN
                     AGHIGHISVDFDGDLCPCGGRGCVERIASGPHIAARALAEGWRPGPDGDTSAAAVAAA
                     ARAGDPVARASFARAGRALAAGIAATATLTEIRIAVIGGGVAAAGDVLFAPLRRALDQ
                     YATLAFVRGLTVVPARTGTDAGLIGAAAAVLREDGWGGSAAGRRQAA"
     RBS             complement(101793..101797)
     RBS             102028..102031
     gene            102041..103081
                     /locus_tag="XNR_0084"
     CDS             102041..103081
                     /locus_tag="XNR_0084"
                     /codon_start=1
                     /transl_table=11
                     /product="LacI-family transcriptional regulator"
                     /protein_id="AGI86489.1"
                     /db_xref="GI:477542536"
                     /translation="MAQTVRRPAPRYGNRPTMKDVAARAGVGLKTVSRVVNSEPGVTV
                     ETERRVREAIDALGFRRNDSARVLRKGRTASVGLILEDLADPFYGPLSRAVEEVARAH
                     GALLINGSSAEDPERERELALALCARRVDGLVVIPAGEDHRYLEPEIAAGVATVFVDR
                     PAGGIEADAVLSDNAGGAREGVAHLLAHGHRRIGFVGDLPHIHTAAERLRGYREAMAE
                     AGAPVDERWVSMGPTGAERVAAEAARLLSGPEPVTALFAGNNRVTVTALRVLADREEP
                     VALVGFDDIELGDLLRPGVTVVAQDAALIGRTAADLLFGRLEGEPARPRQVKLPTRLI
                     VRGSGELPPAGR"
     gene            complement(103107..104408)
                     /locus_tag="XNR_0085"
     CDS             complement(103107..104408)
                     /locus_tag="XNR_0085"
                     /codon_start=1
                     /transl_table=11
                     /product="Hypothetical protein"
                     /protein_id="AGI86490.1"
                     /db_xref="GI:477542537"
                     /translation="MGQHEQAATSFGSGLTEEIGALLAPVDAELERRYPGDPGTRQPV
                     HTVYVPADAFGPATLRDWGDEALDALDAHAPDAGSFAAVLGLADDLAAPVYDRVRAKL
                     TREPVEDLRIDFEDGYGPRPDAEEDEAAVRAARTVAAAYADGSAAPYMGIRMKCMEAA
                     VRDRGIRTLDLFLTTLLASGPLPSGLVLTLPKVTYAAQVTAMARLLEAFEKTHGLDAG
                     RLGFEIQIETSQSILGPDGTATVARMIDAAEGRATGLHYGTFDYSACLGVAAAHQASD
                     HPAADHAKAVMQVAAAGTGVRVSDGSTNVLPVGPTPKVHDAWRLHYGLTRRALARAYY
                     QGWDMHPAHIPTRYAAVFAFYRESFEQAAARLAAYANRTGGDVMDEPATAKALAAHLL
                     RGLECGALDNGEVARLSGLTRADLEAYARPRRAELGAERGA"
     RBS             complement(104417..104422)
     gene            complement(104592..105554)
                     /locus_tag="XNR_0086"
     CDS             complement(104592..105554)
                     /locus_tag="XNR_0086"
                     /codon_start=1
                     /transl_table=11
                     /product="Electron transfer flavoprotein alpha subunit"
                     /protein_id="AGI86491.1"
                     /db_xref="GI:477542538"
                     /db_xref="GO:0006118"
                     /db_xref="GO:0009055"
                     /db_xref="GO:0050660"
                     /translation="MAEVLVYVDHVDGAVRKPTLELLTLARRIGEPVAVALGAGAADT
                     ASALAEHGAVKVLTADAPEFADYLVVPKVDALQAAYEAVSPAAVLLPSSAEAKEIAAR
                     LALRIGSGIITDAVDLEAGDEGPVATQSVFAAAFTTKSRVSKGTPVITVKPNSAPVEA
                     APAAGAVEALSVSFSEKATGTKVVSRTPRESTGRPELTEAAIVVSGGRGVNGAENFAI
                     IEALADSLGAAVGASRAAVDAGWYPHTSQVGQTGKSVSPQLYIANGISGAIQHRAGMQ
                     TSKTIVAVNKDEEAPIFELVDYGVVGDLFEVVPQLTEEVKARKG"
     RBS             complement(105565..105570)
     gene            complement(105648..106433)
                     /locus_tag="XNR_0087"
     CDS             complement(105648..106433)
                     /locus_tag="XNR_0087"
                     /codon_start=1
                     /transl_table=11
                     /product="Electron transfer flavoprotein
                     alpha/beta-subunit"
                     /protein_id="AGI86492.1"
                     /db_xref="GI:477542539"
                     /db_xref="GO:0006118"
                     /db_xref="GO:0009055"
                     /translation="MSLRIVVCVKYVPDATGDRHFADDLTLDRDDVDGLLSELDEYAV
                     EQALQIADEADDAEITVLTVGPDDAKDALRKALSMGADKAVHVEDDDLHGTDVMGTSL
                     VLAKAIEKTGYDLVICGMASTDGVMGVLPAVLAERLGVPQVTLLSEVSVEDGTVKGRR
                     DGDTATEQLEAALPAVVSVTDQSGEARYPSFKGIMAAKKKPVESLDLEDLDIEADEVG
                     LENAWTKVDSATERPARTAGTIVKDEGEGGKQLAAFLAERKFV"
     RBS             complement(106440..106445)
     gene            complement(106635..107219)
                     /locus_tag="XNR_0088"
     CDS             complement(106635..107219)
                     /locus_tag="XNR_0088"
                     /codon_start=1
                     /transl_table=11
                     /product="Flavin-dependent reductase"
                     /protein_id="AGI86493.1"
                     /db_xref="GI:477542540"
                     /translation="MPPAENRTTPRLPSPSSPDPGSPRGGTDGSADARAPLDGSPELL
                     RAAFRRHPAGVAVITARGSRLAGFTATSLTSVSAEPPLVSFGVGTASGSWPVIAEAEH
                     VGVHLLGEHQRELAGLFARSGADRFAPPTRWREGPEGVPLLESVPVWLVCRVVARVPA
                     GDHRVVVAEVVAGDPAGPGRPLVHHDGCYNALRD"
     RBS             complement(107224..107228)
     gene            complement(107304..107660)
                     /locus_tag="XNR_0089"
     CDS             complement(107304..107660)
                     /locus_tag="XNR_0089"
                     /codon_start=1
                     /transl_table=11
                     /product="Thioredoxin"
                     /protein_id="AGI86494.1"
                     /db_xref="GI:477542541"
                     /translation="MADGQETATGGTAGNGAEVLDAALLGAELGERATLVQFSTAFCQ
                     PCRATRRVLDDVAALVPGVRHVEIDAEAHLGLVRAVGVERTPTVLILDSRGRVALRAT
                     GAPRKAEVLAGLAQAL"
     RBS             complement(107668..107672)
     RBS             107916..107919
     gene            107931..108662
                     /locus_tag="XNR_0090"
     CDS             107931..108662
                     /locus_tag="XNR_0090"
                     /EC_number="2.3.1.51"
                     /codon_start=1
                     /transl_table=11
                     /product="1-acyl-sn-glycerol-3-phosphate acyltransferase"
                     /protein_id="AGI86495.1"
                     /db_xref="GI:477542542"
                     /translation="MAELVYRPVIGAAQTMFKALDLKIECRGSEHIPRVGGAVLVSNH
                     ISYMDFIFNGLAALPQKRLVRFMAKDSVFRHKISGPLMRGMKHIPVDRKKGEAAYAHA
                     LNSLRSGEIIGVFPEATISQSFTLKSFKSGAARLAQEAGVPLIPMALWGTQRIWTKGH
                     PRNFRRSHIPITIRVGEPLEAPADQYAGAITRRLRERMQELLEAAQRAYPVRPKGPDD
                     TWWMPAHLGGTAPTPEAVREAEQKD"
     gene            complement(108850..109920)
                     /locus_tag="XNR_0091"
     CDS             complement(108850..109920)
                     /locus_tag="XNR_0091"
                     /EC_number="4.1.2.5"
                     /codon_start=1
                     /transl_table=11
                     /product="Low-specificity L-threonine aldolase"
                     /protein_id="AGI86496.1"
                     /db_xref="GI:477542543"
                     /translation="MNPPRTDARRRHDPQLRGFASDNYAGAHPEVMAALALANGGHQV
                     AYGEDDYSEHLQQIVRSHFGGSAQAFPVFNGTGANVVALQALTDRWGAVICAESAHIN
                     VDECGAPERVGGLKLLTVPTPHGKLTPELIDREAYGWDDEHRAMPQVVSITQNTELGT
                     VYTPEEIRAICDHAHERGMKVHLDGARIANAAASLDVPMRAFTNAVGVDVLSYGGTKN
                     GMLFGEAVIVLDPDTARHMKHLRKLSMQLASKMRFVSVQLEAMLAKDLWLRNARHANA
                     MARRLAEAVETVDGVEIVHPVQANAVFARLPHDVSERLQKRFRFYFWDEQAGEVRWMC
                     SFDTQEADVDAFVAALREEMGR"
     gene            complement(109917..110684)
                     /locus_tag="XNR_0092"
     CDS             complement(109917..110684)
                     /locus_tag="XNR_0092"
                     /codon_start=1
                     /transl_table=11
                     /product="Oxidoreductase"
                     /protein_id="AGI86497.1"
                     /db_xref="GI:477542544"
                     /translation="MNDTQHSATPQSLEGAVVAVAGAAGPAGRATLLRLAEAGATVIG
                     ADADVERLAEAVDAARYAHGGATVIGETIDLLDLHATQDWADRVQKDFGRIDGLVHLV
                     GGWRGGADLTDSALQDWDLLEKLLIRTVQNTSLAFRPALERSDRGRYLLISAAGASKP
                     TAGNAAYAAAKAAAEAWTLALGDAFRKAGGEDGPRAAAAILVVKALVHEAMRAERPNA
                     KFAGFTDVTDLAQAIVETWGSPTREVNGNRLWLTEKP"
     gene            complement(110690..112138)
                     /locus_tag="XNR_0093"
     CDS             complement(110690..112138)
                     /locus_tag="XNR_0093"
                     /codon_start=1
                     /transl_table=11
                     /product="Hypothetical protein"
                     /protein_id="AGI86498.1"
                     /db_xref="GI:477542545"
                     /translation="MTEILAQDAVREGQTSGDSAPRVVDDPAWPLLKEAVEELRVLQQ
                     ADGSVDLAADGAPAPEAVRALVERVIAGVEALAPLLPHDAAYHRALVADLRRWADDGF
                     GVPDFLEALLAFQPAAGRADGLQHLVVFPMYTQNGNPDRNFEAVVLRMVWPDWLAELE
                     RTRYDNPLFCGITFEDFTSGYDTNSAVLFPETVAVREAPERFTWGGIFCDREAARFRK
                     VTEAAVDILGLELPDDIRALVADQDRSQQAFVLWDMVHDRTHSHGDLPFDPFMIKQRQ
                     PFWMYGLEELRCDLTAFKEAVKLEADGFPQGRDVQYAVLFDRMFRFPVTGERNRNYDG
                     LGGQLLFAYLHRHDVVRWTDNRLSIDWERAPQVTNQLCAEIEKLYRDGIDRPKLVHWF
                     AAYDLVSTYLAPHPGSRWAKGPDALDLTLPPRKLVDDVLPDEFPLSMFYEALKKKLKG
                     VIAATKGITAQDPATAGAASETGADAPAPAGR"
     RBS             complement(110693..110695)
     RBS             complement(112147..112151)
     gene            112473..113174
                     /locus_tag="XNR_0094"
     CDS             112473..113174
                     /locus_tag="XNR_0094"
                     /EC_number="3.1.4.46"
                     /codon_start=1
                     /transl_table=11
                     /product="Glycerophosphoryl diester phosphodiesterase"
                     /protein_id="AGI86499.1"
                     /db_xref="GI:477542546"
                     /translation="MNFLTIGHRGAMGHEPENTLRSFVRAERSGVDLIELDLHLSKDG
                     ALVVMHDAEVDRTTDGRGPIAEKTLAELRELDAGQGERVPVFEEVLEAVGAPLQAEIK
                     DVAAARALAEVLAERQLTDRVEVISFHDEALAETARLLPGVRTALVASRYGTDVVDRA
                     LAVGATALVLNLRRLTLEIAQRAHKADLRFFTWTVNTEEQLRLALAFGADGVTTDLPE
                     IKEAAARLRGVSRSA"
     gene            complement(113158..113709)
                     /locus_tag="XNR_0095"
     CDS             complement(113158..113709)
                     /locus_tag="XNR_0095"
                     /codon_start=1
                     /transl_table=11
                     /product="Acetyltransferase"
                     /protein_id="AGI86500.1"
                     /db_xref="GI:477542547"
                     /translation="MDTVPAPATGELLYRDATEADVEQLVALVESAYRGVSSQLGWTT
                     EADLLEGQRTDSQGVLDIIRSEGSRLLMAERNGELIACCQLAHRGDHAYFGMFAVRPG
                     LQGGGVGRQVLAEAERLALEKWGVRAMHMTVISAREELIAWYERRGYRRTGETTPFPY
                     GDERFGLPLRDDLAFELLVKPIG"
     RBS             complement(113718..113720)
     gene            113835..114227
                     /locus_tag="XNR_0096"
     CDS             113835..114227
                     /locus_tag="XNR_0096"
                     /codon_start=1
                     /transl_table=11
                     /product="Glyoxalase/bleomycin resistance
                     protein/dioxygenase"
                     /protein_id="AGI86501.1"
                     /db_xref="GI:477542548"
                     /translation="MVHVLSSRTLLRPADPERSRSFYGETLGLAVHREFGTGPERGTV
                     YFLGNGFLEVSGRSSEPVPPGLCLWLQVADLAATHQELAERGVEILREPRQEPWGLIE
                     MWIADPDGTRIVLVEIPAEHPLRYRPGI"
     gene            complement(114261..114791)
                     /locus_tag="XNR_0097"
     CDS             complement(114261..114791)
                     /locus_tag="XNR_0097"
                     /codon_start=1
                     /transl_table=11
                     /product="MarR-family regulatory protein"
                     /protein_id="AGI86502.1"
                     /db_xref="GI:477542549"
                     /translation="MNTGTAAQRRRDGDTVAGVIRQWQSVHPGLDTGPMEIIGRVNRC
                     AALLQQAEDAPLRRAGLSRAEFDLLGALRRTGDELTPGELARETFSSGAAVTKRVKQL
                     QERELVERRADTRDRRVARVRLTDAGRALVDGILPEQLAYEKAVLAGLDEDGHEELTG
                     LLSGLLLQLEGRLGGL"
     gene            complement(114788..116482)
                     /locus_tag="XNR_0098"
     CDS             complement(114788..116482)
                     /locus_tag="XNR_0098"
                     /codon_start=1
                     /transl_table=11
                     /product="Integral membrane protein"
                     /protein_id="AGI86503.1"
                     /db_xref="GI:477542550"
                     /translation="MSSTPPSTPHTVPARRVHRLPLAGLLALGAPADIWYKRAYSVVV
                     AAGLPNITLLLLGRIDLAMFTMAGSLCALYCHNLPYAARARTLAGVCAGMIGGFALAL
                     VVAALTDSPYVLVAVGALMAAAQKGACDAVRIGPPGQLILTFISSATLFTPSTLGQVP
                     GRVALAAGGAVLAWAVCMAPALVRRHGPERIAVSRALRATAAYVARAREAGAEHAGGP
                     RGQAAGAIHAAWQSLLVTGTRTPVRRDLEHLLVHAEAALARPDESDPAVLRDWADRTT
                     GAGPVPRPADAAGTADELAGLAVERAYRARSGGALLRGFRPGSPLLPIMLRSAVGCAL
                     AGYVSYALGVGRPYWAIVTAASIFQANITLTWSRGVQRVFGNLVGVGLFVAIAPLSHL
                     NQAALVLCCLAFNFGAEALIGRNYWLGTVCVTPMALLITEFGHFQNTGELALDRVVDT
                     LVGAAVGILAAVLVTNRRATSLIGDALAATAHAQAEADAALAAPDADPVTLEGRRRRL
                     TGALVELRNTVDAASGEWWQRALPQQEVLLAEQAAHRTLAATVRRQGLPVPKGAST"
     RBS             complement(114802..114804)
     RBS             complement(116490..116492)
     RBS             116701..116705
     gene            116714..117280
                     /locus_tag="XNR_0099"
     CDS             116714..117280
                     /locus_tag="XNR_0099"
                     /codon_start=1
                     /transl_table=11
                     /product="Integral membrane protein"
                     /protein_id="AGI86504.1"
                     /db_xref="GI:477542551"
                     /translation="MHGPVSAAWLLVALCLASGAYCLLRMRTRGPQGQGAAGEALMGF
                     GMAVMAVPAAFVTLPAAAWFAGAAAFTATGVHAALTARRSPHHLHHLVGSAAMVYMSL
                     VMAAAPAVHHGRHAGAGGLPAVTGLLLVYFAGYALLAGVRLIPAPATAPVSAGTVSGP
                     SAWGERTELALVCRLTMAIAMVSMLLAM"
     RBS             117382..117384
     gene            117389..118321
                     /locus_tag="XNR_0100"
     CDS             117389..118321
                     /locus_tag="XNR_0100"
                     /codon_start=1
                     /transl_table=11
                     /product="Integral membrane protein"
                     /protein_id="AGI86505.1"
                     /db_xref="GI:477542552"
                     /translation="MLPVALLLLGALTAALAPRLLARAHWREREPVVALWVWQCVVAG
                     VLLCCFLAMALTGAAAWHLVRGHVFAPAPHAVVEAYALGAYGPWAPATAVVLALGGVW
                     TVAMLVREIARARSRRRQRRADLLVRSPLLPGEERDQERLVVLEGDRPDAWWLPGPSP
                     QLVITTAALRRLKGRQLDAIAAHEQGHATMRHDWLRHISAALAHGFPQVAFFAAFRDE
                     MHRLVELAADDMASRRFGRLTTALALVELNEDRGVFGPSPAPEAHLPQRVHRLLAPQA
                     RLAPLHRLRLTAAAAVVPVVPLAVTFGPGLLALN"
     RBS             118393..118397
     gene            118407..119096
                     /locus_tag="XNR_0101"
     CDS             118407..119096
                     /locus_tag="XNR_0101"
                     /codon_start=1
                     /transl_table=11
                     /product="Integral membrane protein"
                     /protein_id="AGI86506.1"
                     /db_xref="GI:477542553"
                     /translation="MTMAPRSPLPESPPGSPPTVRLWAVTLAGLSALLLTLVATGWPP
                     LTDWDASVAARAHEAALAHPGTTRTNRVFSDWVWDPWTMRVLAAVTVLWLWRRGTVRL
                     AVTVGVACLGAAAAQQLLKAAVGRDRPEWPDPVDTAHFAAYPSGHAMTATVVCGLVVW
                     VLHRVKAARPVLVAAWTVAVVSVAGVGLTRVWLGVHWPTDVLGGWLLGGLTVALAALA
                     YRRVEAADRRQ"
     gene            complement(119060..119686)
                     /locus_tag="XNR_0102"
     CDS             complement(119060..119686)
                     /locus_tag="XNR_0102"
                     /codon_start=1
                     /transl_table=11
                     /product="Acetyltransferase"
                     /protein_id="AGI86507.1"
                     /db_xref="GI:477542554"
                     /translation="MPTWTTRPETPADIPAVREIVTAAFPTAEEADLVDALRADPQAW
                     IDGLSVVAEAADSTLAGYALFTRCHVDGAPALALAPVAVLPAFQRQGAGAAVIRAGLD
                     TARSLGENLVLVLGHPEYYPKFGFAPASRWSVRAPFEVPDEALMGLTLAPRPPGAVRR
                     DRLRGALRRLRTRLGGSARRSRPAPAPVRPVPSRRSRHCLRSAASTRR"
     RBS             complement(119693..119695)
     gene            120121..120843
                     /locus_tag="XNR_0103"
     CDS             120121..120843
                     /locus_tag="XNR_0103"
                     /codon_start=1
                     /transl_table=11
                     /product="Hydrolase"
                     /protein_id="AGI86508.1"
                     /db_xref="GI:477542555"
                     /translation="MAITGVLFDFSGTLMRIESPEEWLRGGLAELGAGPELLPDGDLG
                     AAAARLARVGAQPGGPSPERVPDHLSALWDHRDRNAREHRAVFTGLSRQVELGCDALH
                     DVLYQRHMTPAAWRPYPDTAEVLRTLRERGVRVAVVSNIGWDLRPVLRAHGLERWADT
                     SVLSYEHGVQKPDPRLFALACERIGVAPGAALMVGDDRRADGGAAALGCAVHFVDHLP
                     VDQRPCGLLPVLELVAGVAQDS"
     gene            complement(120831..121076)
                     /locus_tag="XNR_0104"
     CDS             complement(120831..121076)
                     /locus_tag="XNR_0104"
                     /codon_start=1
                     /transl_table=11
                     /product="Hypothetical protein"
                     /protein_id="AGI86509.1"
                     /db_xref="GI:477542556"
                     /translation="MDQEDILRRITGMVDDEKRLRASLEAGEIDPATERARLAALERE
                     LDQCWDLLRQRRAKAEFGENPDTARARPAGEVEGYES"
     RBS             complement(121086..121090)
     gene            complement(121264..122781)
                     /locus_tag="XNR_0105"
     CDS             complement(121264..122781)
                     /locus_tag="XNR_0105"
                     /codon_start=1
                     /transl_table=11
                     /product="Secreted protein"
                     /protein_id="AGI86510.1"
                     /db_xref="GI:477542557"
                     /translation="MTLFNTPRSRRRRLTVAAAAVGMLASLLTAGPAMAVPGPGDTPE
                     VAERVSKSEAADTKEAISAGDIPGVDEIVHTENIKHLANIPKDALSGTNSDLAFQGKY
                     AFAGNYDGFRVFDISNPKKPKTVSQVLCPGSQNDISVSGDLLFLSTDSSRSDDSCAST
                     SQPATEKSSWEGMKVFDISDKRKPRYVAAVETACGSHTHTLVPERKNVYVYVSSYSPS
                     AAFPDCQPPHDGISVIKVPRKAPHQAAVIDFPVLFPGDGPDGGGNPGAPTNPGVSKTT
                     GCHDITAPPHKDLAAGACMGDGILLDIKNPEKPKVIDRVQDNENFAFWHSATFNQKAD
                     KVVFADELGGGGAATCNEEIGPKRGADGIYDLVRKGKDKTPKLVFRSYFKIDRHQADT
                     ENCVAHNGSIIPVKGRDIMVQAWYQGGVSVWDFTESTKPREIAYFERGPLSEDTLVGG
                     GSWSAYYYNGFIYSNDIAKGFDVLKLDDRRTDPAKKVKLDELNVQTQPDYFDRSR"
     RBS             complement(122789..122793)
     RBS             122944..122948
     gene            122955..123617
                     /locus_tag="XNR_0106"
     CDS             122955..123617
                     /locus_tag="XNR_0106"
                     /codon_start=1
                     /transl_table=11
                     /product="Lipoprotein"
                     /protein_id="AGI86511.1"
                     /db_xref="GI:477542558"
                     /translation="MPISRSTATPRRRAPLALAALAAAALLTGCSSTPEPAAEAKSAA
                     GPSVIAPGRPGEEAETLSPEEAERRKPDDSPNSADFTYIQMMIDHHGQALEMTRLVPG
                     RVHSKRVRALADRIEAGQKPEIGAMKAWLKNNGGPRGKGHDHEAMAGMATPKQLDQLE
                     KADGEEFDRLFLKLMTTHHQGAVTMATEVLGAGNNVLVEEMANDVIATQTTEIDRMRD
                     LP"
     RBS             123730..123733
     gene            123739..125136
                     /locus_tag="XNR_0107"
     CDS             123739..125136
                     /locus_tag="XNR_0107"
                     /codon_start=1
                     /transl_table=11
                     /product="Xanthine/uracil permease"
                     /protein_id="AGI86512.1"
                     /db_xref="GI:477542559"
                     /translation="MAASPPVHPVDEVPPLAQLGAFGLQHVLAMYAGAVAVPLIVGGA
                     MGLSAADLAYLITADLLMCGIATLIQCVGFWRFGIRLPIMQGCTFAAVAPMVMIGTGS
                     GGLPAIYGSVIVSGVAMILLAPVFGKLLRFFPPLVTGTVILIIGLSLMPVAGNWVAGG
                     AGAEDFGRPANIALAAFVLVVVLVAQRFGPPLLSRIAVLAGIAAGVAVAVPLGFTDFS
                     GVSQADWIGVSTPFHFGLPTFETGAIVSMLIVALVCMTETSGDFIAVGEMTGRKVDPR
                     GLADGLRADGLSTVLGGVFNTFPYTAFAQNVGLVGMTRVRSRWVVAAAGGMLVLLGLL
                     PKLGAVVAAIPAPVLGGAGLVMFGTVAASGLRTLAQVEFRDNHNLTVVAISVAVGLLP
                     VGVPTVYDQFPDWFQTVMHSGISAGCVTAIVLNLLFNHLPGRSAAAAPEASAPVALAG
                     GPGEDAVEQTGEKQV"
     gene            complement(125065..125406)
                     /locus_tag="XNR_0108"
     CDS             complement(125065..125406)
                     /locus_tag="XNR_0108"
                     /codon_start=1
                     /transl_table=11
                     /product="ArsR-family transcriptional regulator"
                     /protein_id="AGI86513.1"
                     /db_xref="GI:477542560"
                     /translation="MTTAESSRTLAHPERDRIRLEEVLHALADPMRLRVVCALDAGDT
                     EQSCTELQLPVTKSTSTHHFRVLRESGVIRQTYRGTAKLNALRREDLDLLFPGLLDSV
                     LAGAARQGDGG"
     RBS             complement(125415..125418)
     RBS             125552..125555
     gene            125562..126638
                     /locus_tag="XNR_0109"
     CDS             125562..126638
                     /locus_tag="XNR_0109"
                     /codon_start=1
                     /transl_table=11
                     /product="Oxidoreductase"
                     /protein_id="AGI86514.1"
                     /db_xref="GI:477542561"
                     /translation="MPSLFDPLTLRSLTLPNRIWMAPMCQYSAPATGPTAGRPTDWHF
                     QHYGARAAGGAGLILLEATAVAPEGRISPWDLGLWNDGQTAALRRITSFLTSQGTVPG
                     IQLAHAGRKASCEAPWRGGKAIAPADGGWQPVGPSPVPFDADSPVPHELTADEIQGVV
                     RQFAEATRRALEAGFEVVEIHGAHGYLIGEFLSPHSNHRTDEYGGSFENRARFALEVV
                     DAVRAVWPQEKPLFFRISATDWLDEGGWTADDTVRLAPLLKERGVDLLDASTGGNVAK
                     VAIPVGPGYQVPFAARVRNEAGLPSAAVGLLTEPEQAEKVLANGEADAVLLGRELLRD
                     AAWPRRAARELGGTVRVPQQYGRS"
     gene            complement(126664..128001)
                     /locus_tag="XNR_0110"
     CDS             complement(126664..128001)
                     /locus_tag="XNR_0110"
                     /codon_start=1
                     /transl_table=11
                     /product="Hypothetical protein"
                     /protein_id="AGI86515.1"
                     /db_xref="GI:477542562"
                     /translation="MRSTETERMLRLRDVARLPAEVLVKRFEEDFGNLVTAAVADATR
                     RLPAPVRRLLDGLEWHLDWADALVWAEGELQVSAERMTLLGDPRLRRVEGQLRQVRVR
                     LHEARCVAADYRRQDRERLEQGRLLTARATALSWLGKALPEEYAALFAARVAELGIPP
                     LRRHTASRDVFDSIEQAVAQGRLRVTAGPEVTALLELPDDTFRAAVADDVREQNARNV
                     LLRHPLVLRRWHAGLARLCELTVGPARASSATALGRLPVDLAGLPRQEAMQIINARRF
                     FCAVQQRRLDCDRTVRGLMAEIVRRERADPVNTARREAGVHARLRLAEAHPEAYARIR
                     EELRAYESEPGHLDPARLTSDVRGALKARLLAELGTGGGDPAPDPPAAQPSPAPRPAP
                     RPKPGAPENRPGRDRPGLGQGCGPRPVPGPPARTATGHPSLRKAACRRAEPSR"
     RBS             complement(128011..128015)
     RBS             128245..128249
     gene            128257..129342
                     /locus_tag="XNR_0111"
     CDS             128257..129342
                     /locus_tag="XNR_0111"
                     /codon_start=1
                     /transl_table=11
                     /product="Hypothetical protein"
                     /protein_id="AGI86516.1"
                     /db_xref="GI:477542563"
                     /translation="MPDVLLAVGTRKGLFLGRRRAGTWEFDGPHFTGEAVYAVGLDLR
                     GPVPRVLVGADSAHWGPSVFRSDDLGASWQEPASPTVRFPKDTGTSLERLWQLQPAGP
                     EAPGVVYAGAEPAALFVSRDGGDSFELVRPLWEHPTRSRWEPGGGGEGLHTVVTDPRD
                     ADALTVAVSAAGVFRSDDGGASWAPSNDGVSAVFLPDRHPEFGQCVHKIARDAADPDR
                     LYLQNHWGVYRSDDAGAHWSDIGDGLPSDFGFTVLAHPSRADTAYVFPITADSDRVPA
                     EHRCRLFRTTDGGAHWEALAAGLPTGDHYGTVLRDALCTDAADPAGLYFGNRNGELYA
                     SADEGESWRQLAAHLPDVLCVRAGVVG"
     gene            complement(129397..130047)
                     /locus_tag="XNR_0112"
     CDS             complement(129397..130047)
                     /locus_tag="XNR_0112"
                     /codon_start=1
                     /transl_table=11
                     /product="Uracil-DNA glycosylase 1"
                     /protein_id="AGI86517.1"
                     /db_xref="GI:477542564"
                     /translation="MEAGWAKALEPVAGRVAEMGEFLRAEIGAGRTYLPSGPNVLRAF
                     QQPFDEVRVLIVGQDPYPTPGMPIGLSFAVAPEVRRLPPSLVNIFQELQSDLGLPQPS
                     NGDLTPWTSQGVLLLNRALTTRPGSPGSHRGKGWEEVTEQAIRALAERGTPLVSILWG
                     SDARSLRPFLSRYPVIESVHPSPRSADRGFFNSRPFSRTNDFLAQQGAAPVDWRLP"
     RBS             130196..130200
     gene            130210..131250
                     /locus_tag="XNR_0113"
     CDS             130210..131250
                     /locus_tag="XNR_0113"
                     /codon_start=1
                     /transl_table=11
                     /product="ATPase BadF/BadG/BcrA/BcrD type"
                     /protein_id="AGI86518.1"
                     /db_xref="GI:477542565"
                     /translation="MPPLNTPRTPGTSARAGTVLGIDSGGSGLRAALAPAGAPGEAVA
                     VSGSQPVRTSARGIDAGHFLELLLPLVRELRERVAPEGEPPVAVAVGAAGMATLGDDL
                     RATLPGALAAQGMTGPLALAADAVTAYTGALGVRPGAVVAVGTGMIALGTDLRDWRRA
                     DGWGHLLGDSGGGAWLGRAGLEAAYRAFDGRAGGSQALLEAAEERFGPLPGLPAQLYP
                     RPDRAAVLASFAPDVARCAGEGDPTAAALLTGAASHVVDAVEAVLPGREGEVACTGGL
                     LRLGTLLTEPVGEELARRLPGARVVPAAGDPLHGAVVLASALASGAQALPVDGRLLWC
                     ATSASGPGGVGI"
     RBS             131558..131560
     gene            131565..132401
                     /locus_tag="XNR_0114"
     CDS             131565..132401
                     /locus_tag="XNR_0114"
                     /codon_start=1
                     /transl_table=11
                     /product="Hypothetical protein"
                     /protein_id="AGI86519.1"
                     /db_xref="GI:477542566"
                     /translation="MVAPEGAPALVLAVPGVPGAPTRSLAEEVVSIARSELPGLDARI
                     GFLEGDDQEFPALQSVLAHAAEERTARVQQARAAGAEVADPDGPVAVVVPLLAGPDSA
                     LTRRIRQAVIDSRAPVELTDVLGPHPLLAEALHVRLSEAGLARADRARLFTVATAADG
                     IILATVGGEEAVQAAGITGMLLAARLAVPVMAAALDQEGAIAATAEQLRSSGSTQLAL
                     APYLIGPELGEGLLDLAAKEAECASAEALGAYPAIGKLALAQYTTALGITPQPAPGVP
                     AH"
     gene            complement(132466..133500)
                     /locus_tag="XNR_0115"
     CDS             complement(132466..133500)
                     /locus_tag="XNR_0115"
                     /codon_start=1
                     /transl_table=11
                     /product="Secreted protein"
                     /protein_id="AGI86520.1"
                     /db_xref="GI:477542567"
                     /translation="MGGGERTARAYIGSFTAAGGAGVVTAAVGPDGGLTVLGATAEVP
                     DPSYLALGPGGDLLYAVSETADGAVAAFDPAGDTARLLAPPAPVAAEGPTHLCVHGGR
                     VFTANYGSGSVSVLPLRADGTPAPAAHVLNHHGSGPHPQRQQGPHVHQVLPDPSGRWL
                     VAVDLGTDSVRVHALRDGMLTLHREFALRPGSGPRHLAFHPDGHHLYVLNELTPTLTV
                     CRWDADGGDLRPVGETAVLPGAPGADAYPSEVVVSPDGRFLWTATRGEDVLSVLALDP
                     AGDAARLLTTVPCGGHWPRDLVLSPQGLLYAANERSGDVSWFTVDADSGTPSLAGSVP
                     APAASSVLFG"
     RBS             complement(133508..133513)
     RBS             133657..133660
     gene            133672..134094
                     /locus_tag="XNR_0116"
     CDS             133672..134094
                     /locus_tag="XNR_0116"
                     /codon_start=1
                     /transl_table=11
                     /product="Hypothetical protein"
                     /protein_id="AGI86521.1"
                     /db_xref="GI:477542568"
                     /translation="MAKPSVPTGQFGESEVGMPTAKTRKATTTKSGTPTAKAAKSGTG
                     SQKRQGGAEEHHPRDLTVTIPVGKAADKVTQLVSAPVGAARKAVPAKGGLPMYAGLGA
                     LGIAGVLQWPVAAGIGVGYAVLRRTGMLDDPPEQAKTA"
     RBS             134271..134275
     gene            134282..138922
                     /locus_tag="XNR_0117"
     CDS             134282..138922
                     /locus_tag="XNR_0117"
                     /codon_start=1
                     /transl_table=11
                     /product="cation-transporting ATPase I"
                     /protein_id="AGI86522.1"
                     /db_xref="GI:477542569"
                     /translation="MLTSLSRVRELASAPARALADGAREAQDRVRRGGQAAYEALREL
                     PADLAEAVSVLADGGAERRRRHVWSGGGRAHIEVRGLCGRSPRADALCHALTTAARAL
                     QSVHWAEINATVGQLVVGYEQDGLDVGDLLDLVERLETEHGTGTDDFPGGRPLPPYDT
                     APAALAKMSLVSDCVGIAFAAARGMKPLTMLPLPVVVTESQPRLRRLLENRLGKHQAE
                     TAISLAGAAAHALAHGVAPLALDACQRLGQLAEFRGRQEVWARRERELVGDGERMPAH
                     LTPRPVRPVPLPDGEVEKYAERTSAAAVLGAGAVLAWTRHAATSAQAVLATPPKAARM
                     GRELFCARLGRDLADAGVVPLDGATLRVLDRVTVAVIDSDVLCGTRPRLMSVQVAGAI
                     DEAEVWGAAQAVVAAHSPQELAGPGPWTHGGWRLQRPALATTDSSGPGAPEGLRLEVC
                     DPEGQWWGEVVVGVELDPLAEAVVTAARAGGTRLHLTAHAATGELLPWADTVLGADTC
                     LAGEVTDLQERGEVVLLVSAANPRALAAADVGVAVLPHARAGHTAAHWSADLVCGPSL
                     ASLWRVLNAVDTARTVSRKAARLAVGGSALGALVAAAGSRPPMVALTTTPVYGAAFMA
                     QWMGFSAGRRLAREPLPEPRLRGEPWHALGAVEVLRALHRRGAYAGAPEPEGEEPSAD
                     WLVRGYDALAEVPGLGAAADGTARLLRAVREELRDPLTPILAFGAAASAAVGSTVDSA
                     LVGGVMVGNGLISGAQRMRVEEAMRKLLLTEQVTACRVEWTPDAGVTEAQLAAARETA
                     AHTTVSSGELRVGEVIALRDGDVVPADARLLWCDALEVDESTLTGESVPVGKNPHAVP
                     GADLAERTCMVYEGCTVLTGSAYAVVVATGTQTEAGRAAELAAEAPRPTGIEGHLAQL
                     SRIALPAVGIGGAAVTVLGLLRGVPVREALASGVAVAVAAVPEGLPLVATMAQSAAAH
                     RLSRYGILTRSARVLEALGRVDVVCYDKTGTLTEGRLSVTGVAFLDGDEEPSCEAGQH
                     LLGLAARACPRPEEGRPAAHATDQSVLDAVTAGTFPDGDWQLTRELPFEARRGYSASA
                     GKTPEGGILAVKGAPEKILERCDAVTPSASGSTGPLPLDAALRRKARRLVDRLGAQGL
                     RVLAVAERPLEDASVTAEELPEQVTGLTLRGFLAISDTPRPGASETLAHLQEAGVRVT
                     MITGDHPTTAGAIAARLGIPGADAVVTGAELDALPESERIAKVLDSAVFARVSPEHKV
                     RIVKDLQRAGRVVAMTGDGVNDAAAIKLADIGIGLSAPGSRSASAAADLVLTDPSPEN
                     MVHALLEGRALWRRVRDAVGILVGGNAGEVAFTVLGTALSGRAPLGTRQLLLVNLLTD
                     MLPALALAMAPGRAARDEEAAGNGHATDSLARELGRVLAVRGTATALGAVTAWQLGRM
                     SGRAVRANTMGLAALVGTQLGQTLATDWRSPLVLLTGAASTVVLAGVIQTPGVSHFFG
                     CTPLGPVAWTTVAACSTAATVAAALAPGLLARRTPAPVTEAAAAPDPAPAPV"
     RBS             139040..139044
     gene            139053..139526
                     /locus_tag="XNR_0118"
     CDS             139053..139526
                     /locus_tag="XNR_0118"
                     /codon_start=1
                     /transl_table=11
                     /product="heat shock protein Hsp20"
                     /protein_id="AGI86523.1"
                     /db_xref="GI:477542570"
                     /translation="MSRSASTGRSGAARGSWWSEHDPSRELGRLCGELRRLAERVEHG
                     GEPAVRHWMPTVEEADTGDAYLVRAELPGIPRECVKVETDGRELYISGTLDESSAQNA
                     LGRRIGTLSFGVRVPGDADHDQVRADLVDGVLTVRLTKSKERATRPVAVGTAVGG"
     gene            139523..140947
                     /locus_tag="XNR_0119"
     CDS             139523..140947
                     /locus_tag="XNR_0119"
                     /EC_number="4.1.1.15"
                     /codon_start=1
                     /transl_table=11
                     /product="Glutamate decarboxylase"
                     /protein_id="AGI86524.1"
                     /db_xref="GI:477542571"
                     /translation="MSAAGGETSDGARLSLNPFHLAADPAAAMLSVPPVRRLSAHSLP
                     PEVARRILHDEVMLDGNARQNLATFVTTWMEPEGAAVMAECRDKNLIDKDEYPRTAEI
                     ERRCVAILADLWHAPDADRAVGCSTTGSSEACMLAGMAMKRRWAHRHGDRYPASARPN
                     LVMGINVQVCWEKFCDYWEVEPRMVPMEGERFHLDPQAAADLCDENTIGVVGILGSTY
                     DGSYEPVQELCAALDALQERTGWDVPVHVDGASGAMVAPFLDPDLVWDFRLERVVSIN
                     TSGHKYGLVYPGVGWAVWRSAEYLPDDLVFRVDYLGGTMPTFALNFSRPGSQVAAQYY
                     VFLRLGREGFRQVQQAGRDIATHLAHGIEELGDFRLLTRGDQLPAFAFTTGADVRAYD
                     VFDVSRRLRETGWLVPAYTCPPHRQDLSVLRIVCRNGFTRDLADMLLHDLGRLLPELR
                     RQSPHPGERPSPSTAFHHSAERGR"
     RBS             141085..141087
     gene            141098..143470
                     /locus_tag="XNR_0120"
     CDS             141098..143470
                     /locus_tag="XNR_0120"
                     /codon_start=1
                     /transl_table=11
                     /product="formate dehydrogenase oxidoreductase protein"
                     /protein_id="AGI86525.1"
                     /db_xref="GI:477542572"
                     /translation="MTTAEAGQNPPGGADAPPPEGGEGPADEGTPVQRHYHHPAAGWG
                     AAKSVTHVLAKERAFVDGPRAIFKMNHENGGFDCPGCAWPDDTKGLKLDICENGIKHV
                     TWEMTPKRAGRELFARHSVSELATWTDFALEDTGRLTEPMVYNPETDHYEPITWKAAF
                     ELVGRELRALDDPNEASFYTSGRLGNEATFLYQLWAREFGTNNLPDCSNMCHEASGRA
                     LTAALGTGKGTADLADWESADALFIMGVNAASNAPRMLTALAEAYDRGAQIVHVNPLV
                     EAAATRTIVPHDFLDMALFKPTRTSTLNLQVRAGGDMALLRGMAKAVLEESATDPNAL
                     DRVFIDRHTHGFEEYRALCEATPWEELERQSGLSRQDILKAAQVYSRADRTLISWCLG
                     VSQHEHGVDTVREIVNVLLLRGNLGREGAGPSPVRGHSNVQGNRTCGIDHRPAPEFLD
                     MLAEACGIDPPREHGLDTVGTIAAMHEGKVKVFVGMGGNFVMAAPDTPYTAEGMRKCE
                     LTVQVSTKLNRSHVVHGRKALILPCLGRTEKDHQRRGIQSTSVEDSMSMVHLSVGMKR
                     PASPHLLSEPAIIAGMARATLPDSATPWEKYVEDYDRIRDTMSVALDGFEDFNRRVRL
                     PLGFRIKQPARELIFFTPSQRAEFSTAPLPDVVPRDEEVLILQTMRSHDQWNTTIYSD
                     DDRYRGIKNLRTLILMNAADMRARGISPGSLVDIAATSKDGSIRTLNEYRALAYDMPR
                     GCAAGYMPEMNVLIGKADYSTQSDQPLMKNVRVKVTPSGVPARPMVLPAS"
     gene            complement(143505..145202)
                     /locus_tag="XNR_0121"
     CDS             complement(143505..145202)
                     /locus_tag="XNR_0121"
                     /codon_start=1
                     /transl_table=11
                     /product="Hypothetical protein"
                     /protein_id="AGI86526.1"
                     /db_xref="GI:477542573"
                     /translation="MARVLSPRGAFTLHQVDGAFTFALRAALAMALAALPLVVAGRPE
                     DAVYGMLGAFTTTFGRNLPYPRRARALALVALAVTACVAGGSALAAWAQPREQAGGAA
                     VVIAATALVAGAAKFVCDATRLRGLGAVLLLFAFAVAANSTPAYESIPRYTALTALGA
                     AAAWVLAVLGVLVHPDRPQRLAVAAALRSLAALRETPLSQDREGAARTRATAAVLRAY
                     QSVGLGPPAPADPEGRGGVCVRLTDLSWSLLIGSGLHRENTPVGLAHLLRAQARLLAD
                     RRRRTAVLLPELARLDAAAPTGAGAPSPAGRARGRFTELRAAQLALGPSPGDLRDRLR
                     VLVVPALRMVLGTGLAGGTALALDLGHGYWAAVSAAAVLHSVNVRTASQRAVQRALGT
                     TAGLLIAFGVLAAGPTARTLILVIVVLEFLLEYVVARNYGLGIVFLTPLALLLSDLAA
                     PEPAGALVLDRAAGSAIGIAVGLACALLVVHDHASVRAVRALAACERAADRARDALAD
                     GLVGTFPVAQARLAAAVVELREADDAAAGELLPAELDPAALASAEQRAYLLLERLAR"
     RBS             complement(145215..145217)
     gene            complement(145331..145774)
                     /locus_tag="XNR_0122"
     CDS             complement(145331..145774)
                     /locus_tag="XNR_0122"
                     /codon_start=1
                     /transl_table=11
                     /product="Molybdenum cofactor biosynthesis protein MoaE"
                     /protein_id="AGI86527.1"
                     /db_xref="GI:477542574"
                     /translation="MPHPRTLTDPIRLLALRDTPLSLDEVYAAVGDDAAGATALFVGT
                     VRDHDGGRAVDALEYSAHPHAERFLREVAGKVAADHPVLALAVVHRTGLLRIGEVAVI
                     AAVSCPHRAESFAACADLVERVKRDVPVWKHQLFADGTEEWVGAC"
     RBS             complement(145782..145785)
     gene            complement(145827..147008)
                     /locus_tag="XNR_0123"
     CDS             complement(145827..147008)
                     /locus_tag="XNR_0123"
                     /codon_start=1
                     /transl_table=11
                     /product="Molybdopterin biosynthesis protein MoeA"
                     /protein_id="AGI86528.1"
                     /db_xref="GI:477542575"
                     /translation="MTWEQARATARDAVQPLPAATLEPADALGHALAAPLAARTDLPP
                     FDTSAMDGWAVAGPGPWRLEDRTLLAGTRPAPLRPGAAAPIATGARLPAGATAVLRRE
                     HGATDPATGTLHVRSAAPGAAPGADIRVQGHECRTGDPLLPAGATVTPAVLGLAAAAG
                     HDRLRVHRRPTVELLVLGDELLTSGLPGDGRVRDALGPLLPPWLHALGAEVTGHHRVP
                     DAAAPLTEAVRRSSADVVVTTGSTAAGPVDFLHRALRANGAELLVDSVAVRPGHPMLL
                     AVMPGTGSRPARHLVGLPGNPLAAVAGLVTLAAPLLGRLGGRTPDGPHRARAAAALPG
                     HPADTRLVPVRRAENGVTPLPYDGPAMLRGLARADHLAVLPPGGATEGEYVTVLPLPT
                     G"
     gene            complement(147124..148131)
                     /locus_tag="XNR_0124"
     CDS             complement(147124..148131)
                     /locus_tag="XNR_0124"
                     /codon_start=1
                     /transl_table=11
                     /product="Molybdenum cofactor biosynthesis protein MoaA"
                     /protein_id="AGI86529.1"
                     /db_xref="GI:477542576"
                     /translation="MRHADVPSPLVDRFGRVHTDLRVSLTDRCNLRCAYCMPAEGLDW
                     LPKAGLLTDDEVVRLVSTATRRLGITEVRLTGGEPLLRRGLPALVARLTALDPAPELS
                     LTTNGIGLARCAEALREAGLSRVNVSLDTLRPERFAALTRRDRLPDVLDGLAAAHAAG
                     LAPVKVNAVPVRGVNDDEIADLAAFAVERGYRMRFIESMPLDAQGAWERDRMVTAEEI
                     LDRLGRRFDLVPVERQDHAPAEEWRIAGTDARVGVIASVTRPFCGGCDRVRLTADGQL
                     RTCLFATEESDLRALLRGGADDDALEAAWRTALAGKGPGHAIGSPEFRRPDRPMSAIG
                     G"
     RBS             complement(148143..148147)
     RBS             148588..148590
     gene            148599..150890
                     /locus_tag="XNR_0125"
     CDS             148599..150890
                     /locus_tag="XNR_0125"
                     /codon_start=1
                     /transl_table=11
                     /product="formate dehydrogenase oxidoreductase protein"
                     /protein_id="AGI86530.1"
                     /db_xref="GI:477542577"
                     /translation="MSGIEDPVDDLSVTPPKTWATGVPAVTHALEYALGQTSVRRTAL
                     TLLNINQAKGFDCPGCAWPEPAPGKRHRNEYCENGGKHIADEATSRRVTAGFFREHSI
                     AELDAKSDYWLNQQGRLTEPMVKRPGATHYEPVGWDEAFGILADELRSLASPDEALFY
                     TSGRLNNEAAFLLQLFARAYGTNNLPDCSNMCHESSGSALGETLGIGKGSVSLDDIHE
                     ADLVFVVGQNPGTNHPRMLSALEETKRNGGQVVAVNVLPEAGLMRFKHPQKARGVIGR
                     GTEIADQFLHIRAGGDLALFQALNLLLLEAEDEAPGTVLDHAFIASDTTGFEAFAEHA
                     RKTRWEDVLEATGLTREEIEEVHRRVLAGRKVIVCWAMGLTQQKHGVPSIREIVNFLL
                     LRGSIGRPGAGVCPVRGHSNVQGDRTMGVWERMPQEFLDALGREFSFTPPAHHGLDAV
                     DSIRAMRDGRASFFLGVAGNFVRATPDSEVTEAALRRCRLTAQISTKLNRSHTVCGET
                     ALILPTLGRSDRDVQEGGLQFYTVEDSMSEVHASRGRLAPASPHLLSEVAIISRLARR
                     TLGDEPAVPWEEFERDYGTIRDRISRVVPGFEEFNARVDRPGGFTLPNPVNEGVYPTP
                     SGKAVFTRNEFTMLRAPEGHLILQTLRSHDQWNTVPYAMNDRYRGIHNARRVVLVNPA
                     DLAALGLADRDLVDLVGVWEDGRERRAPAFRVVSYPTSPGSAAAYYPETNVLVPLDSV
                     ADISNCPTSKGVVVRLEPTAAGG"
     RBS             150890..150892
     gene            150903..152105
                     /locus_tag="XNR_0126"
     CDS             150903..152105
                     /locus_tag="XNR_0126"
                     /codon_start=1
                     /transl_table=11
                     /product="Permeases of the major facilitator superfamily"
                     /protein_id="AGI86531.1"
                     /db_xref="GI:477542578"
                     /translation="MEASPATAPPAVPRWLPAGAALAAAGWGANQFTPLAAVHRTQEQ
                     WHPVLVAVLFTAYLPGLLPGLLLGGPAADRFGRRRVVRAALLLSAAASALPTAAASSP
                     AAVCAGRLATGVAAGFALSAGTRWLRELCAAAGRSGAGERRAAYATGAGLAGGALAAG
                     MLAEWLPAPTVLPCLVHAALALLALAATTCAPETTGGTAGAPLRLGGWCRRTVGHPRF
                     VWVVLPASPAVFGAATVAYVVLPPLVADEVPGYAPLFSGVVAALTLSVGVVAQPLAVR
                     LHHARTARATLAGMVTVIGGLLVGALAAYGDSVALVLVAAVLLGAGYGLTLGSGLLEI
                     ARLAPPSALPSTAFLHQGAAYSGFLTPLLLAVTAGAAPYPALLTGMAVVGLLCLWVTA
                     RFSRGNPQ"
     RBS             152161..152165
     gene            152173..152883
                     /locus_tag="XNR_0127"
     CDS             152173..152883
                     /locus_tag="XNR_0127"
                     /EC_number="1.2.1.2"
                     /codon_start=1
                     /transl_table=11
                     /product="Formate dehydrogenase chain D"
                     /protein_id="AGI86532.1"
                     /db_xref="GI:477542579"
                     /translation="MGRVTARRRVLHAAGEVAGIRYCAGATSDGGNTYNVVDVVLARG
                     VAAPDPSLERNFTTTSACGLCGKASLEAVRTKVTWPVAGDPLRLDTETLTALPERLRA
                     AQRVFDATGGLHAAGLFTAEGELLCLREDVGRHNAVDKVIGHALRSGLLPLRGTVLMV
                     SGRASFELVQKAAMAGIPVLAAVSAPSSLAVDLAEEAGLTLVGFLRGTSMNVYTGAGR
                     LLTGGPGAPRLAPGRAVG"
     RBS             152879..152883
     gene            152893..153822
                     /locus_tag="XNR_0128"
     CDS             152893..153822
                     /locus_tag="XNR_0128"
                     /codon_start=1
                     /transl_table=11
                     /product="Hydrogen peroxide-inducible genes activator"
                     /protein_id="AGI86533.1"
                     /db_xref="GI:477542580"
                     /translation="MLFRQLEYLVALSREHHFARAAQACHVSQPALSEALRKLEEELD
                     VQLVRRGRKYEGLTPEGERIVVWAQRILADRDALKDEVGALRTGLSGRMRIGSVPTAS
                     GAVSLLTAPFTAAHPLVTVEVVTDLRSQDILRQLRNFEIDAGITYLRPGLPENVATLP
                     LYQERYVLLTSAADDLARRASATWAEASLLPLCLLTEAMQGRQVVDQVFAEAGLRPVP
                     RVGTDSVATLFAHVRTGNWASVVPHTWLHVFGVPHGMRALPLVDPVRAVPVGLVVTAR
                     EPGSAMARALTEVARHTDVAGALERLPGAPDLP"
     gene            complement(153827..154270)
                     /locus_tag="XNR_0129"
     CDS             complement(153827..154270)
                     /locus_tag="XNR_0129"
                     /codon_start=1
                     /transl_table=11
                     /product="Hypothetical protein"
                     /protein_id="AGI86534.1"
                     /db_xref="GI:477542581"
                     /translation="MGRVQELWAAGEMPFGDALYRPDDTGLALRVEGPGAYHPEAGRP
                     IPLRVGGPVDVARIIAEDGTLEADSCFGSPLPDGSGHLTGGGGGMGNIGHLARLAPDG
                     ALCWVAVMYLSNPFVAVRFEGSRAVFTNDWRNLLTLDLAAPPFAP"
     RBS             complement(154278..154282)
     gene            154417..155052
                     /locus_tag="XNR_0130"
     CDS             154417..155052
                     /locus_tag="XNR_0130"
                     /codon_start=1
                     /transl_table=11
                     /product="Hypothetical protein"
                     /protein_id="AGI86535.1"
                     /db_xref="GI:477542582"
                     /translation="MSIVLPLPAVPRLAVSIAVGAVVGVVVGLLVDPVLAVLAAIGAT
                     EAVFVLAGWTVLWRMDAPATHHNARRENFRPLVEELAVVATALCGLVGIVILLLIGNT
                     ARGHAAAATALGGVFMAWAAVHLMYATRYGYLYYLGEQGGIDFNQERPPTYRDFLYFS
                     YNLGMTYQVSDTNVSDPTVRSVVLRHCLLSYVFGTGILATAINLVIGIVGG"
     gene            complement(155065..156567)
                     /locus_tag="XNR_0131"
     CDS             complement(155065..156567)
                     /locus_tag="XNR_0131"
                     /codon_start=1
                     /transl_table=11
                     /product="Integral membrane protein"
                     /protein_id="AGI86536.1"
                     /db_xref="GI:477542583"
                     /translation="MIRKFVAPDPGLVRLRSAARAVLGIGLAATVSGTAGHSLTMAVA
                     GGLAALLALFTVTDATVRGQALTTALLPAAGFPVLALAVLLHDQPLPRDLAFLAVAGL
                     GVYARRWGPRGNALGIFAFMSFFLAQFLHAVPAQLPQLAAAVVLALLTSSAVRFGLWC
                     YERRLPAPRPAPAPLGGRGLARPTTRQAVQATAASAIALAAGQALSDERWYWAVGTVW
                     WIFVNTASRGETLVRGFRRVLGTAAGVVAGLGVAIPLHGDPVAAAVLVALCVGGIFYV
                     AAVSYSWMIFFVTVLVGVLYGMLGTVDPGLLALRLAETLAGAVGAALAVLLVLPVTTH
                     TTTDAWVRRALRCVHLCAVEAAGRLAGSPGADPAPRVAELEALLERVRVSVAPLVHPL
                     SPLGHRKARARRVLALLDACAHEVRGLAAVAADPEGSRTDRLTVACVRVEAAVQALIA
                     DGTTRAHPPRSPAQAPADEPALTHLHGLERALAELAEPLRGTRRPALAGR"
     RBS             complement(156573..156576)
     RBS             156859..156863
     gene            156874..157344
                     /locus_tag="XNR_0132"
     CDS             156874..157344
                     /locus_tag="XNR_0132"
                     /codon_start=1
                     /transl_table=11
                     /product="AsnC-family transcriptional regulatory protein"
                     /protein_id="AGI86537.1"
                     /db_xref="GI:477542584"
                     /translation="MAVDALDTRILTLLLEQPRTSVREYARLLGVARGTLQARLDRME
                     RDGVITGTGPSLSPAALGHPVLAFVHIEVTQGHLDEVGDALAAVPEIIEAFSITGGGD
                     LLTRVAARDNGHLEDVIQQLINLPGVVRTRTEVALRERVAHRVLPLVASVAARR"
     RBS             157376..157378
     gene            157382..158080
                     /locus_tag="XNR_0133"
     CDS             157382..158080
                     /locus_tag="XNR_0133"
                     /codon_start=1
                     /transl_table=11
                     /product="Hydrolase"
                     /protein_id="AGI86538.1"
                     /db_xref="GI:477542585"
                     /translation="MANVTEAALPAVVFDLDGTLVDSEPNYFEAGRALLEEHGVPGFT
                     WADHERYIGVSTRETLADWRRLYGLGASLDALAEELDDRYLALARAGTPVFEQMALLV
                     ERLHRAGVPLAVASGSSGSAITAVLTGTGLDDLLGPAVSAEEVPRGKPAPDVFLEAAR
                     RLGAAPVDCVVVEDAEPGVAAALAARMRCVAVPSVPPAADDPVFSAAGLLFPDGQPSF
                     RAAETYDWIMRVPA"
     gene            complement(158112..159380)
                     /locus_tag="XNR_0134"
     CDS             complement(158112..159380)
                     /locus_tag="XNR_0134"
                     /codon_start=1
                     /transl_table=11
                     /product="Permeases of the major facilitator superfamily"
                     /protein_id="AGI86539.1"
                     /db_xref="GI:477542586"
                     /translation="MRTEKAAGWRTAVASALGLACGPSVLAVMTFGMFIAPLHQEFGW
                     PVPAIGVGASLLSLTIVVVSPVQGMLVDRFGGRRVILCSAPLFALSLAAMARLPDSLL
                     LFHLGWVLIPLCGTGLWPVSYLRVTAGWFDRRLGLALGIANSGIGVGTVLVPVLTGAL
                     IGAFGWRTAFLGLAAVALAAFPVALFLLAEPGPRAARVATDGDTLRTAATRRPFWLVL
                     AAFLLLGAVGTGVIVHQIPLLLDAGIAPSTANLVPVALGLALVAARIVTGWLLDRFTV
                     ARVMTVHLLGGVVAALLFASGPGLPAALLAAALAGMLIGAEFDVLSYLVPRYFGRRAF
                     GRIYGVAFSVFQIGGAVAATAVGVSRESHGSYAPAMLALAAACLICAALFQGFGPYRY
                     EAREAARVHLPEPAHPTHREPGDAPSAPGR"
     RBS             complement(159389..159393)
     gene            complement(159544..160602)
                     /locus_tag="XNR_0135"
     CDS             complement(159544..160602)
                     /locus_tag="XNR_0135"
                     /codon_start=1
                     /transl_table=11
                     /product="GCN5-related N-acetyltransferase"
                     /protein_id="AGI86540.1"
                     /db_xref="GI:477542587"
                     /translation="MSSPQETPVRSVVVPFTPDAPPAVPAKLGGAVPERWHTVDRSAH
                     APHLVGVPGDDGEWKAAALVSARPHTSYLKIVDAVGDVPAAVEAVVAHARRQGLAQVK
                     WEGWTATPEQAAAAGFTPLRPPVTREQAGPETGYVRLLHDGAVAEPPYYGQTTHFTCG
                     AVTALVAQAHAGVLEPEALDRRAELTLWREATNFPVCEPVGLGVAVRRAWPSCPVEVR
                     LDTDGPVLVGHHPQSEQEWRADLQRMSREDAARTGVPVDPRPLTAGEIREAVGRGERV
                     LLLVSLTRMQGFDVPHWVLCHGAVPGALVIEDPWTGAERGESWVDAHLLPVADAELDA
                     MSAFSADGLHGAVILGRP"
     RBS             complement(160610..160614)
     gene            complement(160641..162713)
                     /locus_tag="XNR_0136"
     CDS             complement(160641..162713)
                     /locus_tag="XNR_0136"
                     /codon_start=1
                     /transl_table=11
                     /product="ABC-type Fe3+-siderophore transport system"
                     /protein_id="AGI86541.1"
                     /db_xref="GI:477542588"
                     /translation="MTGPAPRTERGGGPAGVAVLAVLALATVLVGLWHLTQGTSGVGF
                     GDLLGHLLGEQHTGGAPVGEIFTGSRLPRLFAGVAVGFGLGCAGALLQSVTRNALASP
                     DTLAVTAGAYFTLTLVAAFGLAVPLWASGAAAFAGGLVAAALVLLLAGRAAGTTGTRL
                     VLAGSAIAMALDAATGMLLILFNQNTTGLFAWGSGSLAQLNIDASLRAFPLIAAVVCV
                     ALALSRRLDVMNLGDDAASTLGVPIRTTRVVAVVCAVLLTGTAVTLAGPISFVGLGAP
                     VLARLIAGRVHALSRHLLLVPAAGLLGALLILLADAVLRAVQGADGAAAIPTGVPTAL
                     LGAVVIVVLALRLRDTGQVRQPPAAKVAARSRRGFLLVVAGSVVVLAGAALVAVLAGS
                     LWLRTGDLALWLGGTAPELIGQALDDRVPRVLAAVLAGAALGLAGCVVQGAVRNPLAE
                     PGVLGITAGAGLGAAAVVTSGLPGGRPVLIMVAVASGLATFAVIALLAWRGGFLPDRF
                     VLIGIGCGYGLSSVTTFLLLRADPYNTPRIFTWLSGTTYGRTLPDVVPVAVALALALP
                     LLLAMRSRLDLLAVDEDTPRIVGVKVERTRVAALAVAAVLAAVSVVAVGVVGFVGLVA
                     PHLARALVGARHGRSIPVAMLLGAVLVCVADTLGRTLVAPAQLPAGLMIALVGAPYFV
                     WVLRRSRA"
     gene            complement(162737..163801)
                     /locus_tag="XNR_0137"
     CDS             complement(162737..163801)
                     /locus_tag="XNR_0137"
                     /codon_start=1
                     /transl_table=11
                     /product="ABC-type Fe3+-hydroxamate transport system,
                     periplasmic component"
                     /protein_id="AGI86542.1"
                     /db_xref="GI:477542589"
                     /translation="MNRARRLAASASTGLALLLATACGTTDVDQPEAAASADAAPASK
                     SCADDTTATSTGPVSLKDGVGRTVKLDKPAERIAVLEWQQVEDALTLCVTPTAVSDAK
                     GYSTWVSAEKLPDGVTDIGTREEPDLDTLYAAKPDLIVVEAFDADDETIAKLEKRGVP
                     VMATRGADPKDPIGNMREVFSMIGEATGRTERADQVLEEFDEHLATAKQKVADADLPT
                     NDFLFFDGWLQGGNLTIRPYSDGALFTEIGKELGMKPAWDAKVNKDHGDGGVDPSYGL
                     AQTDVEGLAAVGDANLFYANDEGAGGYVEALGKNPIWKSIPAVKEGRAHAFPARVWGA
                     GGPRSCAQAIDAYVDVLDKK"
     RBS             complement(163809..163812)
     gene            complement(163868..164731)
                     /locus_tag="XNR_0138"
     CDS             complement(163868..164731)
                     /locus_tag="XNR_0138"
                     /codon_start=1
                     /transl_table=11
                     /product="ABC-type cobalamin/Fe3+-siderophores transport
                     systems, ATPase component"
                     /protein_id="AGI86543.1"
                     /db_xref="GI:477542590"
                     /translation="MLTSPSRPAGRPGAGPAAPATALHGRDLLLRYGGTPVVHGVSLT
                     LERGRATALVGPNGSGKSTLLRALARLHRVEGGRVALGAADGAVERDAALLSSRQFAR
                     EVTLFSQSRPAPQGLTVREVVSFGRHPYRRGFGGTTPEDRAAVGHAMDVTGVREMAAR
                     QVGELSGGEMQRVWLAACLAQDTGVVLLDEPTNHLDLRYQFETLDLIRELVDEHGIAV
                     GVVLHDLDHASRVADSLVLMRAGRVHAAGAPAEVLTAENIAEVYDIRVEVTADPRTGR
                     LRIDPIGRRSS"
     RBS             complement(164739..164741)
     gene            complement(164897..165703)
                     /locus_tag="XNR_0139"
     CDS             complement(164897..165703)
                     /locus_tag="XNR_0139"
                     /codon_start=1
                     /transl_table=11
                     /product="Transcriptional regulator, AraC family"
                     /protein_id="AGI86544.1"
                     /db_xref="GI:477542591"
                     /translation="MRRAVALPEQVPFAILSEFQVPRVPTEWSPHAHPRHELVWVRGG
                     TLTSRVADRIFTVSEGHGLWMPAGTVHGGRATAGAEFHDAFFAPERTPFAFREPVAIT
                     MTPLLESLLAHLARTDLEAAARARAEAVVFDVLQPSEHQFALQLPGDPRIDPIAEALL
                     DDPGDGRSLQEWARELGTSDRTVTRAFRQATGLSFAQWRQLLRAHQALMLLSAGHEVT
                     TVSELLGYAQPSSFIAAFRRVMGTTPGAFFGGADGEPGHVRNPVSGVQNS"
     RBS             complement(165713..165717)
     RBS             165952..165956
     gene            165963..167375
                     /locus_tag="XNR_0140"
     CDS             165963..167375
                     /locus_tag="XNR_0140"
                     /codon_start=1
                     /transl_table=11
                     /product="sugar transporter"
                     /protein_id="AGI86545.1"
                     /db_xref="GI:477542592"
                     /translation="MSQGFSREPGTHGPLEEVPKRAARKITLWAVAIALGGFLFGFDT
                     GVISGALLYIREDFALSSLEQSSVVSVLLIGAVVGSMLSGKLADRIGRRRTLGLVGLV
                     FLGGTAVVTFADGFLMLLTGRIVLGLSVGAASATVPVYLSEISPPAIRGRLLTLNQLM
                     ITVGILVAYLVNLAFSASEQWRAMFAVGAVPSALLVAATLWLLPESPQWLITHGRSEV
                     AHRGITALIGKDTADEIVHRAQRRAEEERAAREKNAGRKKLLAPDVRPALVIGLTLAA
                     VQQLGGINTIIYYAPTIIEQTGLSSSNSILYSVCIGVINLVMTLVALRLVDRAGRRPM
                     VLVSLALMAVSVFLLGLSFVVELGSGLTLLFMVVYIAAYAGGLGPVFWTLIGEIFPPS
                     VRAEGSSVSTTVNWVSNFAVSLTFLPLASALGQGETFWIFAAICVLAFLFVARYLPET
                     KGRDADEIDRALHQRFRSRP"
     RBS             167419..167422
     gene            167432..168868
                     /locus_tag="XNR_0141"
     CDS             167432..168868
                     /locus_tag="XNR_0141"
                     /EC_number="1.1.1.49"
                     /codon_start=1
                     /transl_table=11
                     /product="Glucose-6-phosphate 1-dehydrogenase"
                     /protein_id="AGI86546.1"
                     /db_xref="GI:477542593"
                     /translation="MREDTQYTPFDLERADALVLFGITGDLARKMLLPALYHLTARGD
                     LTVPVVGVASTGWDDAALRAHARQAVVEAVPDADPAVLDRLADRLSMVSGDITDDATF
                     TGLRTAVEGFGFVAYYLAVPPKLFTTVAAALARAGLNRQARLVVEKPFGHDSASAREL
                     QDELSRYFDSAHLLRVDHFLGSEAVEGLMVGRFANTLLAPIWHRKYVDNVQITLAESF
                     GVADRGSFYDAVGCVRDVVQNHMLEILTYLAMEPPGADDSSALGLEKWRVLRATRTMD
                     PADTVRGQYEGYREIEGVAPGSTTETYVATRVFVDNWRWSGVPFYLRSGKALAVTATE
                     VVVELRKPPLELFGAKSGGTPANIIRFRVDGDTGIRAELMLRKPDADGTPVTVPVGID
                     FERVLGRQQLPYEAVLLGATAGNAEYFAFFPTIMESWRIVDPVLDPPEPPLPYAPGSW
                     GPAEAARLPGLRQWHQPSPRLFGDESGG"
     gene            complement(168882..171110)
                     /locus_tag="XNR_0142"
     CDS             complement(168882..171110)
                     /locus_tag="XNR_0142"
                     /codon_start=1
                     /transl_table=11
                     /product="Serine/threonine protein kinase"
                     /protein_id="AGI86547.1"
                     /db_xref="GI:477542594"
                     /translation="MSLRGSDPAEIGGYPLEARLGSGGMGTVFLARTSSGRPVAIKLI
                     HQQFAGDEEFRIRFRQEVAAARRVSGAFTAAVVDAAPEAEQPWMATTYIEGQTLAQHI
                     AAAGPLDGVELRRLAIGLAEALRDIHRVGVVHRDLKPSNVVLSAEGPRVIDFGISRAA
                     DQQTLTMTGRVIGTPPFMSPEQLQAPRGVGPASDIFSLGTLLVYAATGSGPFDADSPY
                     MTAYQVVHEEPSLGAVPEALRAVVGSCLDKEPAGRPSADDLLVLLRDLPADLGGAGPT
                     GTRAGRTRDVITQHHDALPTPASTAVAEAGTTGTGTSVGRRLRDRWRPVLAAAVAVAA
                     IAGGVAALQSGDRAGGDGGDKGGNVAEPGASLPEGFAPWHKTVAGGRADIADELRCVA
                     RGKALFCGGGGVVAARVDARDGSREWTAKSPGVPVQGTSLVGATDDTVLGYRFAAEDA
                     PEDPRSEVVALDAESGRELWSAPTGAQSTAVTGRNQDAVVSGSTVLMVDAANSRLEAR
                     DARSGEVTWATPFPSGTRCAPVPAGSHPLVMCAPDTELAESKVSHPVVHPLDRASGKL
                     GRPLAVKGPAAVVGDADGELVLLQEHWEGPAITGYDGIARVDPASREVAYARLKDTYA
                     GTPGMADGTVHLSGATGRITAFDLATGREKWARQTAVEGASGPTAGEGALYFSSSTGR
                     VVALDPDDGTILWSTDPQADGLTGEQGASPRVTLAGRAVVVAADDNTLFAFDARNPPE
                     QG"
     RBS             complement(171121..171124)
     gene            complement(171255..171980)
                     /locus_tag="XNR_0143"
     CDS             complement(171255..171980)
                     /locus_tag="XNR_0143"
                     /codon_start=1
                     /transl_table=11
                     /product="Hypothetical protein"
                     /protein_id="AGI86548.1"
                     /db_xref="GI:477542595"
                     /translation="MTGPDSVRLPDTARPPAGAVADALTEVARLGGFFVLRVGGPGRG
                     WQPLDRSCAAGFTDLAEAVACRHRTDEPRVGVSIAQLGHAARLWSPALATLVRHGIVL
                     DLAGLQRADDGPALRLPRAAGWYADALDDLAVPALYAQVTRHLRALADGLRVKVAPRL
                     LDGNSASALVEAARALSAADPAAREALTGLTTRLLDTGHLRGTGATTGPGLGFRRRSC
                     CLYYRAPNGTKCGDCGLAGTGPR"
     gene            complement(171977..172360)
                     /locus_tag="XNR_0144"
     CDS             complement(171977..172360)
                     /locus_tag="XNR_0144"
                     /codon_start=1
                     /transl_table=11
                     /product="Hypothetical protein"
                     /protein_id="AGI86549.1"
                     /db_xref="GI:477542596"
                     /translation="MPADIAPVPPGREPVPCRVVVCRDCCCGTPKITGVDHAAQTARL
                     RALVPVRVSECLDVCEQANVVVVQPSAEGRAAGARPVWFGLVNDPEATEDIAAWALAG
                     GPGVAPLPDILDLYTLTPPRRRTPS"
     RBS             complement(172374..172378)
     RBS             172787..172792
     gene            172797..174353
                     /locus_tag="XNR_0145"
     CDS             172797..174353
                     /locus_tag="XNR_0145"
                     /EC_number="2.3.3.9"
                     /codon_start=1
                     /transl_table=11
                     /product="Malate synthase"
                     /protein_id="AGI86550.1"
                     /db_xref="GI:477542597"
                     /translation="MPATALSHRVRVLAAPGARHDEILTPAALDFVGRLTAAFAGRRQ
                     ALLRERRRQARRLADGIPLDFPVVTSAVRADPAWRVAGPAPGLEDRRVEIVGPPDRRT
                     AVQALASGAQVWVADFEDGTAPTWANIVGGQLTLLDAAEGRLGRRLATTAVRPRGWHL
                     EEEHLEYDGSPVPAALVDFGLYFFHCARRQTDAGHGPYFSLPKLENRYEARLWNDVFL
                     LAQELLGLPRGTVRATALVETVTAAFEMEEILYELREHSSGLGAGRWDYLFSVIKTFG
                     HRTDFLLADRAEVTTAEPFLRACTDLLVRTCHRRGAHAIGGMSAQVPGRGPDSGAFAL
                     AGVRRDKEREGADGFDGTWAAHPGLVPLCREVFDAALGDRPHQLDRARDEVRVDAAGL
                     LSVRRTGTPPAERSVRANVTVALRYFAAWLRGEGSVELDGFVEDASIAEIARVQIWQW
                     LRHRVVERETVLRLLDEELDALVATYPFAPLDDIRDLFERTALAAGLPAFFTPDAYAR
                     HLVRRAGVRA"
     gene            complement(174375..175814)
                     /locus_tag="XNR_0146"
     CDS             complement(174375..175814)
                     /locus_tag="XNR_0146"
                     /codon_start=1
                     /transl_table=11
                     /product="Transcriptional regulator, XRE family"
                     /protein_id="AGI86551.1"
                     /db_xref="GI:477542598"
                     /translation="MARKPLGRKIYAHAKLRRLRREREMNQVEMARALGISTSYANQI
                     EQSQRPLTAPVLLRIAEVFGVDPEFFSEAEEDRLAAELRAALADEACGVPLPDPQEAA
                     EAARDHPEVARALVALHRRYRDTTEQAAALAAPRTGGPLPTSGEPHDEVRDYFYAHHN
                     HFGPLDTEAEATAATLGLWPGRAAEPLAAHLAERHGVKVVQAAPGHAYDARRYDPRTG
                     LLLLSPWLSDGQRAFQLATQLALLEQGPLMDALAGSAPELASPEAAALARIGLANYFA
                     GALLMPYTDFHAAAEEVRYDVELLSARFGVGFEAVCHRLSTLQRTGRRGVPFSFLRVD
                     RAGNISKRQSATDFHFSRLGGTCPLWTVYAAFSSPGRILTQVAEMPDGKRYFWIARTV
                     TRGGFGHRAPRAEFAVALGCELRHAHRLVYAEGVALDDPRAATPIGLGCRICERRDCA
                     QRARPPAGGRLAIDPDRRTYVPYPVEGRG"
     RBS             complement(175822..175826)
     RBS             176017..176020
     gene            176026..177534
                     /locus_tag="XNR_0147"
     CDS             176026..177534
                     /locus_tag="XNR_0147"
                     /EC_number="4.2.1.79"
                     /codon_start=1
                     /transl_table=11
                     /product="2-methylcitrate dehydratase"
                     /protein_id="AGI86552.1"
                     /db_xref="GI:477542599"
                     /translation="MIEHHVRVHPSADRLAREEQLAWKLAEVATATGVPEADSAAMAV
                     NRVIDNASVAVASLLRRPVAVARAQAVAHGASAPGASVFGSAERVSPEWAAWANGTAV
                     RELDFHDTYLAADYAHPGDTIPPLLAVAQHTGRSGADLLRGIVAAYEVHVALVRGICL
                     HAHRIDHVAHLSAATACGLGALLRLDTGTVYQAVQQAVHTTTATRQSRKGEISSWKAF
                     APAFAGKAAVEAVDRAMRGETSPSPVYEGEDGFLAWMLDGPEAVYTVLLPGPDEPRHA
                     ILDTYTKEYSAEYQAQAVIDLARRLREKAGPLEKVRSVVLHTSHHTHHVIGSGAGDPQ
                     KYDPTASRETLDHSVPYILAVALEDGVWHHERSYAPERARRPRTVALWQKITTVEDPE
                     WTRRYHHPDPEQRAFGGRVVITLEDGTVLEDELAVADAHPAGARPFGRQQYADKFRTL
                     AEGLVAPAATGRFLDTAERLAGLSPAGLDGLFPVVDAGAVAAYDAALPKGLF"
     RBS             177521..177525
     gene            177534..178439
                     /locus_tag="XNR_0148"
     CDS             177534..178439
                     /locus_tag="XNR_0148"
                     /EC_number="4.1.3.30"
                     /codon_start=1
                     /transl_table=11
                     /product="Methylisocitrate lyase"
                     /protein_id="AGI86553.1"
                     /db_xref="GI:477542600"
                     /translation="MGHTRTTPAGRRRAFREQLASGRLLRMPGALNPLSARLIQDAGF
                     EAAYLSGAVLAADLGLPDIGLTTSTEVAARAQQTTRVTDLPVLIDADTGFGEPLNAAR
                     TVQLMEDAGLAGLHLEDQVNPKRCGHLDGKSVTSRTEMVRRLRAAVDARRDPDFLLMA
                     RTDARAVEGLAAAVDRAKAYVDAGADAIFPEALTGEAEYEAFRAAVDVPLLANLTEFG
                     RTPLVDTRTLENLGYNIALYPVTLLRLAMGAVEDGLRTLAAEGTQESLLPRMQTRSRL
                     YEHLGYADYAAFDSAVHDFTLPPGT"
     RBS             178445..178447
     gene            178457..179632
                     /locus_tag="XNR_0149"
     CDS             178457..179632
                     /locus_tag="XNR_0149"
                     /EC_number="2.3.3.5"
                     /codon_start=1
                     /transl_table=11
                     /product="2-methylcitrate synthase"
                     /protein_id="AGI86554.1"
                     /db_xref="GI:477542601"
                     /translation="MTTPAPGIHRGLAGVVVDTTEISTVIQETNSLTYRGYPVQDLAA
                     HRSFEEVAYLLRYGELPDAAQLTAFQARERALRPLDRTTLELLTRLPGTCHPMDVLRT
                     AVSFFGAEDPTEDDGSPAAHHAKSLTLLARLPTVVAADQRRRRDLPPIPPDPALGYAE
                     NFFHMCFGSVPDPEVVRCFEISLILYAEHSFNASTFTARVVTSTLSDLYSAVTAAIGA
                     LKGPLHGGANEAVMHMLHEIGEPARAGAWLAEALAAKRKIMGFGHRVYRHGDSRVPIM
                     QEALDRLVARTATPEATRLAALHTALREAVLTRRGIHPNLDYPAGLAYHLMGFDIPAF
                     TPIFVMSRITGWTAHITEQLGHNALIRPLASYDGRGQRPVPEPAARARPRGAGAPDA"
     gene            complement(179743..180546)
                     /locus_tag="XNR_0150"
     CDS             complement(179743..180546)
                     /locus_tag="XNR_0150"
                     /EC_number="4.2.1.17"
                     /codon_start=1
                     /transl_table=11
                     /product="Enoyl-CoA hydratase [valine degradation]"
                     /protein_id="AGI86555.1"
                     /db_xref="GI:477542602"
                     /translation="MTTTPTDPAADGYETVLVERRGRTALLTLNRPKALNALNLQVMR
                     EVVAAAEALDRDPECGCIVLTGSARAFAAGADIKEMQPRGYLDMYLADWFAAWDRLGQ
                     LRTPTVAAVAGYALGGGCELAMLCDILLAADTAVFGQPEIKLGVIPGIGGSQRLTRAV
                     GKAKAMELCLAGRTMDAAEAERAGLVSRIVPADDLVEEAMAVAETVAGMSLPVAMMAK
                     ESVARAFETTLAEGVRFERRLFHAVFATADQKEGMAAFTDKRPPVFGHR"
     gene            complement(180543..181439)
                     /locus_tag="XNR_0151"
     CDS             complement(180543..181439)
                     /locus_tag="XNR_0151"
                     /EC_number="1.1.1.31"
                     /codon_start=1
                     /transl_table=11
                     /product="3-hydroxyisobutyrate dehydrogenase"
                     /protein_id="AGI86556.1"
                     /db_xref="GI:477542603"
                     /translation="MSRTVAFIGLGHMGGPMAANLAAAGHRVLGHDLVPEAVAEAAAA
                     GVEPAASAAGAVAVADVVLTMLPAGGHVLGLYDEVLTAARPGTLFVDCSTIDVADARA
                     AHERAVAAGMRAVDAPVSGGVVGAEAATLTLMAGGGEAEFAEARPLLEAMGKKAVHCG
                     GPGAGQAAKICNNMILGISMIAVSEAFVLGESLGLSHQALYDVASTASGQCWALSVNC
                     PVPGPVPTSPANRDYRPGFAASLMAKDLGLAANAVRQGQVNAELGLRAAELYAAYAER
                     AGDTEDFSGIVRTVRNQSGGTP"
     RBS             complement(180553..180557)
     gene            complement(181436..182503)
                     /locus_tag="XNR_0152"
     CDS             complement(181436..182503)
                     /locus_tag="XNR_0152"
                     /EC_number="3.1.2.4"
                     /codon_start=1
                     /transl_table=11
                     /product="3-hydroxyisobutyryl-CoA hydrolase"
                     /protein_id="AGI86557.1"
                     /db_xref="GI:477542604"
                     /translation="MSGVRFRREGRAGHLVLDRPEALNALTHAMVRAVDAKLAAWEHD
                     PGIATVVLTGAGERGLCAGGDIRAIHDAARSGDATAATAFWRDEYRLDARIARYPKPY
                     VAVMDGIVMGGGVGLSAQGSVRIVTERSRIAMPETGIGFVPDVGGTYLLALAPGELGT
                     YLALTGTPVGAADALLCGLADHYVPSASLGALVADLAELPVGEALARHVQPPPPGELA
                     ERRDAVDACFSAGTVEEIVRRLKARGTPADTETATTLLANSPTALKVTLAALRRARRL
                     GPLERVLDQEYRVSCATLTSPDLVEGIRARVIDKDRAPRWSPSTLGEVGDADVERFFT
                     PLGERELGLAAPSDTSEEVVW"
     RBS             complement(181448..181452)
     gene            complement(182500..183648)
                     /locus_tag="XNR_0153"
     CDS             complement(182500..183648)
                     /locus_tag="XNR_0153"
                     /EC_number="1.3.8.1"
                     /codon_start=1
                     /transl_table=11
                     /product="Butyryl-CoA dehydrogenase"
                     /protein_id="AGI86558.1"
                     /db_xref="GI:477542605"
                     /translation="MTATLLTEDQQALVETTLDFAQDHLAPHALDWDRDKHFPVGVLR
                     KAAGLGLGGVYVREESGGSGLSRADGVLVFETLASGCPSIAGYLSIHNMVAWMIDRYG
                     DPDQRERLLPRLCAMEDLASYALTEPGAGSDAAALTTRAVRERDGWALTGVKQFISGA
                     GAAQVYVVMARTGGEGAEGISAFLVDKDDPGVTFGPNERKMGWNAQPTRQVILDGARL
                     PAGRLLGREGEGFRIAMNGLNGGRLGIAACSLGGARSALDRSLAHLADREAFGTRLLD
                     AQALRFRLADMATELAAARALVQQAAQALDQGDPQAPYLCAMAKRFATDTGFSVADQA
                     LQLHGGYGYLSEYGIEKIVRDLRVHQILEGSNEIMRVIVARGLTEAFR"
     RBS             complement(182511..182515)
     gene            complement(183654..185177)
                     /locus_tag="XNR_0154"
     CDS             complement(183654..185177)
                     /locus_tag="XNR_0154"
                     /EC_number="1.2.1.27"
                     /codon_start=1
                     /transl_table=11
                     /product="Methylmalonate-semialdehyde dehydrogenase"
                     /protein_id="AGI86559.1"
                     /db_xref="GI:477542606"
                     /translation="MVREHEHAAVRELTHFVGGKHVPGTSGAYGEVHDPNTGEVQALV
                     PLANRAETEAAIADAVVAQREWGEWNPQRRARVLLRFLQLVEGERDALARLLSAEHGK
                     TVADAHGDIQRGLEVVEFAAGIPHLLKGEFTDNAGTGIDVHSLRAPLGVVAGITPFNF
                     PAMIPLWKAAPALACGNAFILKPSERDPSVPLRLAELFLEAGLPPGVLNVVNGGRESV
                     DTLLEDPRVAALGFVGSTPVAAHVYATAAAHGKRAQCFGGAKNHMIVMPDADLDQAVD
                     ALIGAGYGSAGERCMAISVAVPVGEETADALVARLKERIAGLRIGRSDDPEADFGPLV
                     GQDAVDRVRSYVGLGVEEGAELVVDGRDFVLEGHEGGFFAGASLFDRVTPAMRIYQEE
                     IFGPVLSVVRAADYEEALRLPSEHVYGNGVAIFTRDGDTARDFTRRVNTGMIGVNVPI
                     PVPVAYHTFGGWKRSGFGDLNQHGPDAVRFYTRTKTVTSRWPAGLREGASFTLPTMG"
     RBS             complement(185185..185187)
     RBS             185860..185864
     gene            185872..186471
                     /locus_tag="XNR_0155"
     CDS             185872..186471
                     /locus_tag="XNR_0155"
                     /codon_start=1
                     /transl_table=11
                     /product="Transcriptional regulator, TetR family"
                     /protein_id="AGI86560.1"
                     /db_xref="GI:477542607"
                     /translation="MARTSAYHHGDLRAACLRAARELLEEDGSAGLSLRAVARRAGVS
                     ATAPYRHYADREALVSAVAAEGYRELAEHLAGAHPTPSTTDELATVAVAYVRFALDHP
                     ALFRAMFAEPCDPASEERVAATNAIHEYVRSIVRTTFPGADAEALSTTVWALVHGLAF
                     LHLDGKLDSSTPEAVTAQVTGAVHALFDASPALASAARR"
     RBS             186629..186632
     gene            186643..188160
                     /locus_tag="XNR_0156"
     CDS             186643..188160
                     /locus_tag="XNR_0156"
                     /codon_start=1
                     /transl_table=11
                     /product="Major facilitator superfamily transporter MFS 1"
                     /protein_id="AGI86561.1"
                     /db_xref="GI:477542608"
                     /translation="MAVPHADRAPVEGRRSETGRRRFLLPSLMFTALTVSVVSTLGAP
                     MVPTVAREQHVSLSAAQWMLTATLLAGAVAGPVLGRLGDGPRRRGAIQGALASVLAGS
                     VLAAAAPGFAWLLVGRVLQGVGMGLLPLAISVAREHLPADRMRSGIASLSVTTSVGAG
                     IGYPLTGVIAQHLDYRAGFWFAALLSGLALVVVGWVVPVGSSNPRRPLDVTGAALLCS
                     GLALILLALSQGMAWGPASAATLGCLGGGTVVLVVWAVQALRTPSPLVDIRLVRNRAV
                     LAANATALLTGIGMFGVLSLVNLYTQVPSGSGYGFDLSLTATGLVLLPISLGSLTANR
                     ADSALVSRFGPYKVLPVGSLVVTADLLMLALWRDHVAVLALGTFLLGAGVGAAYAVMP
                     LLIVRHVPPSETASATSFNQVLRTVGGSVGSAAVSAVLLAHTPPGGNVPEGSAYTTAL
                     LVTAGAAFLGFVVAVVLPPGRRSAAVAEPVATRRPAPQARTAEVTSGIVRRDPRR"
     RBS             188180..188183
     gene            188190..188783
                     /locus_tag="XNR_0157"
     CDS             188190..188783
                     /locus_tag="XNR_0157"
                     /codon_start=1
                     /transl_table=11
                     /product="Transcriptional regulator, TetR family"
                     /protein_id="AGI86562.1"
                     /db_xref="GI:477542609"
                     /translation="MGVPSGPSRGRKRDADATRAALLEAARELFGRHGYEAVTLREIG
                     ERAGADGSLVARYFGSKAALYRSAVAEESREVAASPEPADLASFTAYALDRADRRGAP
                     GPLVQALLSQGHAPEARVSAAEEMRARLVAPLAARLAKEGAEDPKARAEVLVSCLAGV
                     IALRSSGLFPHLATLSPETIGAMLESAALTQAAKTAE"
     RBS             188981..188985
     gene            188992..190128
                     /locus_tag="XNR_0158"
     CDS             188992..190128
                     /locus_tag="XNR_0158"
                     /codon_start=1
                     /transl_table=11
                     /product="Hypothetical protein"
                     /protein_id="AGI86563.1"
                     /db_xref="GI:477542610"
                     /translation="MNVRTRCSAVLGTLCLVASVALATASADEPDTPARPDAVTLTDV
                     AKAQNPTAGAAGPDDTVWIAERAGTVRVLDGEGLSEPVLDISDQTTTDGERGLLGIAF
                     DESLAHFYLSYTDLEGTSTVEEFAVEDGAVQPDSRRTVLTQEQPYSNHNGGAITFGPD
                     GYLYIALGDGGSGGDPHGNGQNLDTLLGKILRIDPSGGDPYAIPADNPFVDDPEARDE
                     IWAYGLRNPWRFSFDKGTGDLLIGDVGQSDWEEIDWAPADSTGGENYGWSSMEGNHPF
                     RGGTEPANHVPPVHEYDRSGLGCSVTGGYVYRGEALPELQGQYVFSDYCDGTIRTLQI
                     ENGQVTGEGDLGVSGGEVISFAESGDGELYVLNIGGEIQRIDPA"
     gene            complement(190197..192623)
                     /locus_tag="XNR_0159"
     CDS             complement(190197..192623)
                     /locus_tag="XNR_0159"
                     /EC_number="3.2.1.21"
                     /codon_start=1
                     /transl_table=11
                     /product="Beta-glucosidase"
                     /protein_id="AGI86564.1"
                     /db_xref="GI:477542611"
                     /translation="MTANIDHAGTGTPPAATDRLTGPWHDTTLTPEARADALLAAMTL
                     QEKTAQLVGVWVGASDEGGEVAPFQHDMEEPVDLDELLPHGLGQLTRPFGTAPVDPAV
                     GALSLARTQERITGANRFGIPALAHEECLAGFATWGATAYPVPLSWGATFHPELVGEM
                     AAAIGRDLRSVGVHQGLAPVLDVVRDARWGRVEETIGEDPYLVGTVATAYVRGLESAG
                     VVATLKHFAGYSASRAGRNLAPVGMGARERADVILPPFEMAVRESGVRSVMHAYTDTD
                     GIPSAADGPLLTGLLRDTWGFGGTVVADYFGIAFLKTLHGVAGSYGEAAAAALGAGVD
                     VELPTVKTFGRPLADALAEGLVPEALVDRAVRRVLVQKAQLGLLDAEWSPVPPVLAAA
                     EDADPEALRGTVRLDTEENRALARRVAEEAVVLLRNDGTLPLAADPPAGAPARIALVG
                     PNADTPTAVLGCYSFPVHVGGRHPGTPLGLALPTLREALAAEFPHSEIVTTPGAALDG
                     RDTDGFGEALALAEGADLVIAALGDRAGLFGRGTSGEGCDAEDLELPGAQQQLLDALL
                     DTGTPVVVTLLAGRPYALGRAADEAAAVVQAFFPGEEGTRAVASVLSGRTAPSGRLPV
                     SVPRHPGSQPSTYLAARLGHASEVSHADPTPAFGFGHGLTYTAFTWSDLVVQREQAST
                     ESEFTLSCTVRNTGGREGTELVQVYLHDPVASVVQPVQRLIGYVRLGLRPAEAARVRM
                     TVPADLASFTGREGHRIVEPGALELRLGPSSTDTRLVARLTLTGPVRTVDHTRRLHMG
                     VETEVLRDAP"
     gene            complement(192620..193441)
                     /locus_tag="XNR_0160"
     CDS             complement(192620..193441)
                     /locus_tag="XNR_0160"
                     /codon_start=1
                     /transl_table=11
                     /product="binding-protein-dependent transport protein"
                     /protein_id="AGI86565.1"
                     /db_xref="GI:477542612"
                     /translation="MSRTRPNFLAGFGSLVWLLVVGLPLYVMLVATLQSRPDYAANGP
                     LALPGRFTLDNYLDVLDSGFAQYFLNTLVVTVCVVGIVLLLVPPLAYTIVRSRGRATG
                     TVFRLFLLGLAIPSQAVIVPMFFVISEAGLYDSLIGVILPTAAFAMPVSTLILSGVMR
                     DITPDLYEAMTVDGASPRRVFFQLVLPLSRSGLSTIVVFSALQAWNGFLFPLVLTQSA
                     ETKVITLGLYEFQTEHGVDTPGLLAAVVLSMLPILLVYLFARRSLVQGLMGVGGK"
     RBS             complement(192629..192632)
     gene            complement(193438..194331)
                     /locus_tag="XNR_0161"
     CDS             complement(193438..194331)
                     /locus_tag="XNR_0161"
                     /codon_start=1
                     /transl_table=11
                     /product="Binding-protein-dependent transporter"
                     /protein_id="AGI86566.1"
                     /db_xref="GI:477542613"
                     /translation="MTRTATPAGPARPGFLWAVPAAVFFGLFAVVPLVMVAVLSFAHW
                     DGLSGPEFAGLDNWRTLLDDPVMLKSLWLSVLLTALGVLVQTPLSILLGVWAAGHQRN
                     RAVLSAVYFVPMLLSIAAVSVLWRAVLDPNLGVPAHAAWLFGDGNLFGSQATAIGVLV
                     FVSTWQFTPLHTLIYQGAARAIPQVLYQAAQIDGAGTVRQFFHITLPQLRNALITSVI
                     LMVVGGLTTFDTVLILTQGGPGSDTTISAFYMYQKAFKSFDYGAASAVALLLVLVSTV
                     ISLVVVRLSGYDKMRSTMEGL"
     RBS             complement(193447..193450)
     gene            complement(194328..195629)
                     /locus_tag="XNR_0162"
     CDS             complement(194328..195629)
                     /locus_tag="XNR_0162"
                     /codon_start=1
                     /transl_table=11
                     /product="Maltose/maltodextrin ABC transporter, substrate
                     binding periplasmic protein MalE"
                     /protein_id="AGI86567.1"
                     /db_xref="GI:477542614"
                     /translation="MRQRARFSRTVVVGAAALALVLPLSGCGADSGAAADDTIRVLVY
                     GDAANKVEKEIVATFNKTSKVKAVLDTIPGADYQAKLQTIINSKQAPDVFFNWGGGSI
                     KPFVDADLLLPLDPFIEEDPALKEKFLPSVFNSAVVDGASYGVPMRGTQPVLLFHNGK
                     VLKKAGVEPPETWDDLLAAVKALKSDGVTPIALGGGDRWPTLMWFEYLYDRIAGPELF
                     EKALAGDREVWASPDSRKALGKIRELVDAGAFGTNYDSVKFTDQGSATLLATGKAAFE
                     LMGSWEYSTQQDAHPEFAENDLGYSAFPSVEGGKGDQANIVGNTNNFYSVLKRTKHPE
                     AAAEFLKLMYSDQFVKAQLGIGNLPTTTNTEEFLDTAASPEFATFQYDLVKEAPAFQL
                     SWDQAYPQSAATSMYQALQQFFNGSLDEDAFIAAMQALPTP"
     RBS             complement(195638..195640)
     RBS             195762..195766
     gene            195770..196801
                     /locus_tag="XNR_0163"
     CDS             195770..196801
                     /locus_tag="XNR_0163"
                     /codon_start=1
                     /transl_table=11
                     /product="Transcriptional regulator, LacI family"
                     /protein_id="AGI86568.1"
                     /db_xref="GI:477542615"
                     /translation="MLLAMRDDEKTGRITLAQVAQRAGVSISTVSKVLNGRQDVAAPT
                     RIKVERLLEAHAYRRTTRSAHEAPLIEIVFHELESIWAMELIRGVENVAKTHGAGVVL
                     TESGTRHAPGPEWMEAMLQRRPLGVVLVFSALPGEVKEQLRARSIPFVIIDPAGDPDP
                     DVPSVGSANWNGGLAATRHLIECGHRRIGVITGPEDMLCSRARLDGYRSAMTMAGLEV
                     DPALILFGDFHVEGGYDRATEMLSRPRPPTAIFAGSDLQALGVLEAARVQGLRVPHDL
                     SVVGYDDVSLARWASPALTTIHQPLRQMAEEATQMLMRLRDREPVSTRLELATSLVVR
                     KSTGAPAGG"
     gene            complement(196832..197254)
                     /locus_tag="XNR_0164"
     CDS             complement(196832..197254)
                     /locus_tag="XNR_0164"
                     /codon_start=1
                     /transl_table=11
                     /product="NovD"
                     /protein_id="AGI86569.1"
                     /db_xref="GI:477542616"
                     /translation="MPDAFDTRVLHLTTGSRETVRDLTADCASFLDEVAAGRDGLLNI
                     FVPHATAGIAVLETGAGSDDDLLTILQTLLPADHPWHHRHGTPGHGRDHVLPALVPPH
                     ATLPVVNGRLELGTWQSVCLVDTNVDNPDRKVRLSFLG"
     RBS             complement(197263..197267)
     RBS             197713..197716
     gene            197722..198603
                     /locus_tag="XNR_0165"
     CDS             197722..198603
                     /locus_tag="XNR_0165"
                     /codon_start=1
                     /transl_table=11
                     /product="Alkanesulfonates transport system permease
                     protein"
                     /protein_id="AGI86570.1"
                     /db_xref="GI:477542617"
                     /translation="MSIDHAPPDISPVSSLRRSPAPPRKDPELVPLAAAAGRRSRVPR
                     WVRRTSGPLLLLALWQVLSGTGALPADILAAPGTIARVAVDLVADGSLPSAMAVSLQR
                     VAVGLLLGLVVGIGLALVSGLFRVGEDLVDASVQMLRTVPFVGLIPLFIIWFGIGEAP
                     KVAIITMGVMFPLYLNVYAGIRGVDAQLIEAGESLGLSRWGLVRHVVLPGALPGAMTG
                     LRYSLGIAWLALVFAEQVNADAGIGYLMVQARDFLRTDVIVVCLIVYAFLGLLADFAV
                     RTLERLLLQWRPTFTGR"
     gene            198576..199391
                     /locus_tag="XNR_0166"
     CDS             198576..199391
                     /locus_tag="XNR_0166"
                     /codon_start=1
                     /transl_table=11
                     /product="Alkanesulfonates ABC transporter ATP-binding
                     protein / Sulfonate ABC transporter, ATP-binding subunit
                     SsuB"
                     /protein_id="AGI86571.1"
                     /db_xref="GI:477542618"
                     /translation="MATDLHRTVTPSGPEPAGDPTTDTPVDTAPKADQERPAAVRVQG
                     LSRVFDGRRVLDDLDLEIAPGEFVALLGRSGCGKSTLLRILAGLDREISGTALVPRRK
                     AVAFQAPRLMPWKRVWRNVLLGLDGSSADRARAERALEEVGLGERAGAWPKTLSGGEA
                     QRASLARALVREPDLLLLDEPFGALDALTRIKAQHLVGEVWQRHGCAVLLVTHDVEEA
                     VLLADRVLVMDGGVIAHEVDVALERPRSLTDPRFAALRAELLERLGVDTSAAA"
     RBS             199440..199442
     gene            199448..200494
                     /locus_tag="XNR_0167"
     CDS             199448..200494
                     /locus_tag="XNR_0167"
                     /codon_start=1
                     /transl_table=11
                     /product="Alkanesulfonates-binding protein"
                     /protein_id="AGI86572.1"
                     /db_xref="GI:477542619"
                     /translation="MKRRPRPLALLLLIPLSLLASGCSGASPAASSQGSGSGTDGKGS
                     VVLNVGDQKGGAEAVLRAAGELDDLDYRIKWSTFTSGPPLLEAVNAKAVDIGSVGNTP
                     PVFAAGADSKVTVVAATHGDTSGETILVPEDSKLKRTEDLKGRSVAVAQGSSAHYQLV
                     ASLRKAGLELSDVKVTYLQPADALAAFTGGKVDAWAVWDPYTSQVVTAKQGRVLTDGR
                     GVVNGLNFQVAAPGALADKGKSAAIGDYLKRLRRAENWVYEHPEEWAEVWAKDTGLPY
                     EVALAAVKRTYGTRISVAVDKEAVASEQEIADTFAELKLVPRRFDFADYVDTRFNKGL
                     PPSTTEGRSYEEGS"
     RBS             200481..200485
     gene            200494..201660
                     /locus_tag="XNR_0168"
     CDS             200494..201660
                     /locus_tag="XNR_0168"
                     /EC_number="1.14.14.5"
                     /codon_start=1
                     /transl_table=11
                     /product="Alkanesulfonate monooxygenase"
                     /protein_id="AGI86573.1"
                     /db_xref="GI:477542620"
                     /translation="MTVRLHWFLPTGGDGRTLVDRHAYTDGGVTRSRVTPVSGVRPPD
                     IDYLAQIAKAAEHLGFEAVLTPTGTWCEDAWLTTAALAQHTERLKFLVAFRPGVISPV
                     LAAQMAATYQRVTRGRLLLNVVTGGDGTEQRRFGDHLGHDERYGRTDEFLSVVRGAWT
                     GKPYDFDGRHYQVEGGLTALPPDPLPEVFFGGSSPAAGPVAARHADVYLTWGEPPAQV
                     KEKIDWIRGLAEREGRTVRFGIRLHSISRDSSAEAWRTARALLDELDADTVAAAQEAL
                     GRSESVGQQRMLALHGGSRDQLEISPNLWAGVGLVRGGAGTALVGSHAEVADRIEEYH
                     ALGVDHFILSGYPHLEEAYWFGEGVMPELTARGLFERPGKGGAGGAPLLVAGGR"
     gene            201724..202833
                     /locus_tag="XNR_0169"
     CDS             201724..202833
                     /locus_tag="XNR_0169"
                     /codon_start=1
                     /transl_table=11
                     /product="Oxidoreductase"
                     /protein_id="AGI86574.1"
                     /db_xref="GI:477542621"
                     /translation="MKQNGTPRTEAPRPVDVLVAGAGQAGLSAAYHLRRSGMEPADGP
                     GGFVVLDHAPRPGGAWQFRWPTLTYGRVHGMHALPGMELTGADETRPSSEVIGAYFRA
                     YEERFGLRVRRPVDVRAVREGEGGRLLVETSDGVWAPRALISATGTWDRPFWPRYPGQ
                     EEFRGRQLHTAGYPGPDAFAGQRVLVVGGGTSAVQHLLEIAPVAAATAWATRRPPEFH
                     DGPFDEDQGRQAVARVDERVRQGLPPRSVVSVTGLPMNEAIRRGMADGTLSRRPMFER
                     LTPEGAVWADGTVFAADVVLWATGFRAAVDHLAPLRLREPGGGIQVEGTRVVRDPRVH
                     LVGYGPSASTIGANRAGRAAVREIRALLAREPVAV"
     gene            complement(202862..203701)
                     /locus_tag="XNR_0170"
     CDS             complement(202862..203701)
                     /locus_tag="XNR_0170"
                     /codon_start=1
                     /transl_table=11
                     /product="aminodeoxychorismate lyase protein YceG like
                     protein"
                     /protein_id="AGI86575.1"
                     /db_xref="GI:477542622"
                     /translation="MPHAPRRRSPRLTGRGRLALLTAGLLAAVAVAAAVVLLRPDDGE
                     TPRDLGSLTVPEGRRATQVYTLADQALGLAAGTTRQAAKDTRLALPAAADGNPEGYLF
                     PATYPLDDSTTPATLLAFMADTADERFRQAGLDAGARRLGLSAYQAVTLASIVQAEAD
                     TPADMGKVARVIHNRLDQDRALEMDSTLNYALGRTSLDTTHEDTRTDSPYNTYARPGL
                     PPTPIGNPGEQALRAALDPPAGDWLYFVTVRPGDTRFSEDYAEHRANVEEFNRERAAE
                     GEG"
     gene            complement(203712..205565)
                     /locus_tag="XNR_0171"
     CDS             complement(203712..205565)
                     /locus_tag="XNR_0171"
                     /codon_start=1
                     /transl_table=11
                     /product="ABC transporter ATP-binding protein"
                     /protein_id="AGI86576.1"
                     /db_xref="GI:477542623"
                     /translation="MRPEPSPTWTPPPKNADEPEQPRQVRRIVRLFRPYRGRLALVGL
                     LVAAASLVSVTTPFLLREILDTAIPEQRTGLLSLLALGMIAAAVMTSVFGVLQTLIST
                     TVGQRVMHDLRTAVYARLQSMSLAFFTRTRTGEIQSRISNDIGGMQATVTSTATSLVS
                     NLTSVIATVVAMLALDWRLTVVSLLLLPVFVWISRRVGRERKRIATDRQKQMAAMAAT
                     VTESLSVSGILLGRTMGRGDSLTRTFREESDRLVDLEVRSSMAGRWRMSVISVVMAAM
                     PALIYWAAGLSQHVQGPEISLGTLVAFVSLQQGLFRPTVSLLTTGVQVQTSLALFQRI
                     FEYLDLEIDITEPDQPVRLEKIRGELRFEHVEFGYAGQERPVLSGIDLDVPAGTSLAV
                     VGETGSGKSTLSHLVPRLYDVTGGRVTLDGVDVRDLDFATLARAVGVVSQETYLFHAS
                     VADNLRFAKPEATDAELVEAARAAQIHDHIAALPEGYDTVVGERGHRFSGGEKQRLAI
                     ARTILRDPPVLVLDEATSALDTRTEQAVQEAIDALSADRTTLTIAHRLSTVRDADQIV
                     VLDHGRIAERGTHGSLLAQDGLYTALVRKDARPTAATPVPGDMPELSTSAG"
     RBS             complement(205571..205573)
     gene            205701..206171
                     /locus_tag="XNR_0172"
     CDS             205701..206171
                     /locus_tag="XNR_0172"
                     /codon_start=1
                     /transl_table=11
                     /product="MarR-family transcriptional regulator"
                     /protein_id="AGI86577.1"
                     /db_xref="GI:477542624"
                     /translation="MDSPDPDGVLAEQLLRLTRRLHRLQRRQLEPLGITPAQARLLRT
                     VAVCERPPRMADLAQRLEVVPRAVTSLVDGLEEADRVRRVPDPESRRVVRIELTEGGR
                     EALRAMRSARRGAVEEILAPLTAEQRSILGGLLSTLVDTPGRPTETAPPPEESG"
     RBS             206229..206233
     gene            206239..209175
                     /locus_tag="XNR_0173"
     CDS             206239..209175
                     /locus_tag="XNR_0173"
                     /codon_start=1
                     /transl_table=11
                     /product="putative D-lactate dehydrogenase, Fe-S
                     protein,FAD/FMN-containing"
                     /protein_id="AGI86578.1"
                     /db_xref="GI:477542625"
                     /translation="MPLLEPDPGALRPDVRPEDASSDRVTDAGAGGTPEPLRSDLLAL
                     LGPEKVLTHISDLVRYASDASPYRFLPRVVVLPGTTAEVAAVLAYAREHGRQVVFRAA
                     GTSLNGQAQGEDILVDVRRHWVGVEVLDEGRRARIAPGTTILRANTTLARHGRVLGPD
                     PASAVACTVGGVVANNASGMTAGTTRNSYRTVASLTVVLPTGTVVDTAAPDADERLAA
                     AEPELCAGLLALKREIEDDTALTARIRAKYTLKNTNGYRLDAFLDGTTPVKILRGLMV
                     GSEGTFGFLSEIVFDTLPLDREVLAGLFFFPSLPAAAAAVPLFNEAGALAVELMDGNT
                     LRASVQVEGVPADWAHLPGTTTALLVEFRAPDEERLAAFEAAAEAVLPRLTLVAPVAS
                     VTNTFTRDPGTIASYWKARKAFVTAVGGSRPSGTTLITEDFAVPPDRLAEACEALLAL
                     QTRHGFDAAVAGHAAHGNLHFLLAFDAGLPSDVARYAAFMDAFCRMTVERFDGSLKAE
                     HATGRNIAPFLELEWGPRATGLMWRTKQLIDPAGVLAPRIVLDRDPEAHLRGLKSIPT
                     VEPVADPCIECGFCEPTCPSNDLTTTPRQRIVLRREMMRQPSGSPVEAKLLEAYGHDA
                     VDTCAGDSTCKLACPVGIDTGAMMKAFRHQRHSAREERVATLTAEHFRVVEAAARLAV
                     AAAAKIDDRLLSALTRELRKVVRPDLMPEWLPAVPGPAKHRLPGTSRLDARAVYYPAC
                     VNRIFGGPEGHTGPSLAEAVVAVSARAGKPVWIPRDVRGTCCATIWHSKGYEQADAVM
                     ANRIVEAAWGWTGGGQLPLVVDASSCTLGIAHEVVPYLTPANRELHRELTVVDSLVWA
                     AEELLPELEILRTAGSAVVHPTCSMEHLRDVPQLMALAEACAEEVLLPDSARCCGFAG
                     DRGLLHRELTESATAREAAEVTAREWDAYLSANRMCEIGMAHATGRTYRSALLELERA
                     TRPGDG"
     gene            complement(209190..209927)
                     /locus_tag="XNR_0174"
     CDS             complement(209190..209927)
                     /locus_tag="XNR_0174"
                     /codon_start=1
                     /transl_table=11
                     /product="Lipoprotein"
                     /protein_id="AGI86579.1"
                     /db_xref="GI:477542626"
                     /translation="MRPTAIRPTVFRSVLATAAAALLLTSCGSGGTAPEPKGEARQPD
                     ARASSAAPGELPGISERFRKQIPDDTRQVVAVYGDGADRATATVVLYTKDGDGWKKRA
                     DWPAHNGKKGWTPDHHEDDKRSPVGVFTLTDAGGVLADPGPGGLPYTRSDAFAAPRTW
                     AESHWHDFDLVIAIDYNRVKGTPPNDPTRPEGQSKGGSIWLHMDHGSGTSGCVSLSEQ
                     GMRHLLRTLEPDQHPVVVMGDKASLRA"
     RBS             complement(209932..209934)
     gene            210048..211937
                     /locus_tag="XNR_0175"
     CDS             210048..211937
                     /locus_tag="XNR_0175"
                     /codon_start=1
                     /transl_table=11
                     /product="ABC transporter transmembrane subunit"
                     /protein_id="AGI86580.1"
                     /db_xref="GI:477542627"
                     /translation="MVAAGEAVTVCSCCTDFCSCSTESWDVMQIRDLPYTDPGEPDTR
                     SGPRFLFWLGRMQLGGQFKSLGWGLLHFLSIAALPYGVGIAVEAVVAGESGGLAVAGG
                     VLAVFGIGVAVGDLMLHRTSVTNWITAAARVQQLLARRTAVLGAALTRRVAAGEVVAV
                     STGDVEKIGWFVEALSRFTAAAVTVLAVCAALFVYQPALGVVVAVGVPVLALAVLPLL
                     PPATRRADHQREKAGRATELACDTVAGLRVLRGIGGEQLFLGRYRDASQQVRHAAVRS
                     ARMWALISAVQVLLPGLLLVGVVWYGVHLAQLGRITVGELVTVYSAVMLLAYPLRHFE
                     EIAMAYSFSRPSAQRAARVLGLRRQDAGADGETPGARDVVPRGDLYDPVTGLLAPEGV
                     FTAVVCGDPDLAGRLAERLGGHAPRDEGDAPVPSALLGGAALDELPLAAVRAAVLVQD
                     KDPVLLSGTLAELLDVPSSGRVSGEEALTAAYCGDVLEALAQASAEPDGDPTRTRITE
                     RGRSLSGGQRQRLALARSLVADPPVLVLDEPTSAVDAHTESRIAGRLRTARAGRTTVV
                     LTSSPLLLDGAERVVLIDGDAAVAVGTHQELLHGDPRYRAVVTRETDAEQEAREDRDE
                     IEEKA"
     RBS             210122..210124
     RBS             211924..211929
     gene            211934..213715
                     /locus_tag="XNR_0176"
     CDS             211934..213715
                     /locus_tag="XNR_0176"
                     /codon_start=1
                     /transl_table=11
                     /product="ABC transporter ATP-binding protein"
                     /protein_id="AGI86581.1"
                     /db_xref="GI:477542628"
                     /translation="MIGLAPPAYDPAAPTEATKLPVAGTATVRAYIADLARRHRKAFL
                     LLVTVNAVAVIASMAGPYLLGSLVEEVSAGAEDVPLVRTMLLFTAALVVQAFFIHRVR
                     LRGAMLGEEVLADLREDFLVRSVELPPGVLERAGTGDLLSRITTDVDRLADALREAVP
                     QLAIGVVWILLLLGGLTVTAPTLAPVVLIALPALLLVCRWYFRRAPAAYRSEAAGYAA
                     VASALTETVDAGRTVESLRLGPERVALSDRRISEWTGWERYTLWLRSVLFPVVSLTHV
                     LVLASVLLIGGFYVLQGWIGVGQLTTAALISQMLVDPVGIVLRWYDELQVAQVSLARL
                     VGVREVEPEAGDADERPEGRAVRADDVHFGYRPGVDVLRQVTLAVEPGTRLALVGPSG
                     AGKSTLGRLLAGIYGPRTGRLTLGGAELARMPAEEVRSHVALVNQEHHVFVGSLRDNL
                     RLARTDAGDEELWEALAAVDADGWGRALEEGLDTEVGSGALALTPAQAQQVALARLVL
                     ADPHTLVLDEATSLLDPRAARHLERSLARVLEGRTVVAIAHRLHTAHDADLIAVVEDG
                     RITELGPHDQLVAAGGAYAALWRSWHG"
     gene            complement(213775..214566)
                     /locus_tag="XNR_0177"
     CDS             complement(213775..214566)
                     /locus_tag="XNR_0177"
                     /codon_start=1
                     /transl_table=11
                     /product="Integral membrane protein"
                     /protein_id="AGI86582.1"
                     /db_xref="GI:477542629"
                     /translation="MMGPAHSLSGAAAWLGVGALATAMGHTMPWPVLVTGALICAGAA
                     LAPDLDHKSATISRAFGPISRGLCEIIDRLSAAVYKATRGKGDPRRNGGHRTLTHTWV
                     WAVLVGAGASAAAVFGGRWAVLGILFVHLVLAVEGLLWRHARVSSDVLVWLLGAAGAW
                     IIAGVLDQPGNGAGWLFTEPGQEYLWLGLPIILGALVHDIGDALTVSGCPILWPIPVG
                     RRFWYPVGPPKFMRFKAGSWVEVKVLMPAFMLLGGVGAVAALNLV"
     RBS             complement(214574..214578)
     RBS             214726..214730
     gene            214735..217248
                     /locus_tag="XNR_0178"
     CDS             214735..217248
                     /locus_tag="XNR_0178"
                     /codon_start=1
                     /transl_table=11
                     /product="ATP-dependent helicase"
                     /protein_id="AGI86583.1"
                     /db_xref="GI:477542630"
                     /translation="MTLIDQLPPDADPDALFDAFSSWVEERGITLYPAQEEALIEVVS
                     GANVILSTPTGSGKSLVAAGAHFAALAQDKVTFYTAPIKALVSEKFFDLCKMFGTENV
                     GMLTGDASVNADAPVICCTAEVLASIALRDGRAADVGQVVMDEFHFYAEQDRGWAWQI
                     PLLELPQAQFVLMSATLGDVAMFEKDLTRRTGRPTSVVRSATRPVPLSYEYRTTPLTE
                     TLTELLDTRQAPVYIVHFTQAQAVERAQALMSINMCTREEKDRIAELIGNFRFTTKFG
                     RNLSRYVRHGIGVHHAGMLPKYRRLVERLAQAGLLKVICGTDTLGVGVNVPIRTVLFT
                     ALTKYDGTRVRVLRNREFHQIAGRAGRAGFDTAGLVVAQAPEHVVENEKALAKAGDDP
                     KKRRKVVRKKAPEGFVAWSEQTFEKLIASEPEPLTSRFRVTHTMLLSVIARPGNAFEA
                     MRHLLEDNHEPRKQQLRHIRRAIAIYRSLLDGGIVEKLDAPDAEGRIVRLTVDLQQDF
                     ALNQPLSTFALAAFDLLDPESPSYALDMVSVVESTLDDPRQILHAQQNKARGEAVAAM
                     KADGVEYEERMERLQEISHPKPLEELLFHAYDTYRQSHPWVGDHPLSPKSVIRDMYER
                     ALSFTEYVSFYELARTEGIVLRYLASAYKALEHTVPDDLKSEDLEDLTAWLGELVRQV
                     DSSLLDEWEQLANPEDMTADEAREKADQVKPVTANARAFRVLVRNAMFRRVELAALDN
                     VAELGELDGDAGWTAERWGEAMDAYWDEYDDLGTGPDARGPKLLLIEERPEDELWRVR
                     QTFEDPNGDRDWGISAEVDLAASDAEGRAVVRVTDVGRL"
     RBS             217280..217284
     gene            217292..218164
                     /locus_tag="XNR_0179"
     CDS             217292..218164
                     /locus_tag="XNR_0179"
                     /codon_start=1
                     /transl_table=11
                     /product="Acyl-CoA thioesterase II"
                     /protein_id="AGI86584.1"
                     /db_xref="GI:477542631"
                     /translation="MTNAAERLVDLLDLERIEVNIFRGRSPQESLQRVFGGQVAGQAL
                     VAAGRTTEGDRPVHSLHAYFLRPGRPGVPIVYQVERVRDGRSFTTRRVTAVQEGRTIF
                     NLTASFHKPEEGGFTHQLPPARVVPDPETLPTVAEEVREHLGELPEALERMARRQPFD
                     IRYVDRLRWSPEEIQDAEPRSAVWMRAVGPLGDDPLVHTCALTYASDMTLLDAVRIPV
                     EPLWGPRGFDMASLDHAMWFHRPFRADEWFLYDQESPVATGGRGLARGRIYDREGNLL
                     VSVVQEGLFRELSR"
     RBS             218149..218152
     gene            218161..218694
                     /locus_tag="XNR_0180"
     CDS             218161..218694
                     /locus_tag="XNR_0180"
                     /codon_start=1
                     /transl_table=11
                     /product="Hypothetical protein"
                     /protein_id="AGI86585.1"
                     /db_xref="GI:477542632"
                     /translation="MSAAERAGQAPGRPGGLADRLGSAVRLRADGRPEEARELLVRLG
                     AEHPGDAEVAYQTAWTHDVLGLEAEAVPHYRRALALPGLSEADRRGALLGLGSTYRVL
                     DRAKEAVATLEGGVREFPDDAALRTFLAMALYSAGRPKEALELALTVVADTSADPGVT
                     AYERAIRHYARDLDDLS"
     gene            complement(218664..219668)
                     /locus_tag="XNR_0181"
     CDS             complement(218664..219668)
                     /locus_tag="XNR_0181"
                     /codon_start=1
                     /transl_table=11
                     /product="Hypothetical protein"
                     /protein_id="AGI86586.1"
                     /db_xref="GI:477542633"
                     /translation="MHPDLSSAVPAPRAVHGPSPLPWTGPPGPPAAGPPLSAEAAAHA
                     LGVRQSEIETAVGLGLLATTGRTGEPGERPKVPASEIGRLLPSVDHPDGLRAQVATTG
                     ARDGAALLGITEERFAKLARLGLLTPVRCHLNRYHRIVWRYLADELRAVRRHQAPHLT
                     GQLPPPLRRLLATGDDARPRTWRRRVLAQRLGRAGTTWERAAAVAALLPPSHTTALLT
                     PDERRCLDAARPRPLFARARSGAAERLLEPLTRALPGPETEQYAAEFAELLDEARTTA
                     RPPHRVPCRRSAGRLRRPTPTRPPQSPGPGSTGPARRHGQDRPRQAAGGQDRSSRSLA
                     "
     RBS             complement(219676..219679)
     gene            complement(219778..220197)
                     /locus_tag="XNR_0182"
     CDS             complement(219778..220197)
                     /locus_tag="XNR_0182"
                     /codon_start=1
                     /transl_table=11
                     /product="Hypothetical protein"
                     /protein_id="AGI86587.1"
                     /db_xref="GI:477542634"
                     /translation="MAQKKGLGWLLDDLTQRVSFVRHALVLSNDGLVTGASSGLARED
                     AEHLAAVSSGLHSLAKGSGQHFRAGGVRQTMIEFDDAVLFVTAAGDGSCLCVLSSADA
                     DLGLVAYEMTLLVNRVGEHLGVDVRIPESRPGGLLGR"
     RBS             complement(220205..220209)
     RBS             220282..220286
     gene            220291..220719
                     /locus_tag="XNR_0183"
     CDS             220291..220719
                     /locus_tag="XNR_0183"
                     /codon_start=1
                     /transl_table=11
                     /product="Pyridoxamine 5'-phosphate oxidase"
                     /protein_id="AGI86588.1"
                     /db_xref="GI:477542635"
                     /translation="MAQKMTEAAWRAFVSEGTRTAKVATVRADGSPHIAPVWFVLDGG
                     DVVFNTGAATVKGRNLARDGRVALCVDDERPPFSFAVLQGRVQLSEDPAELLRWATRI
                     AARYVGEEKAEEFGARNAVPGELLVRVTVEKATAMADLTA"
     gene            complement(220747..221325)
                     /locus_tag="XNR_0184"
     CDS             complement(220747..221325)
                     /locus_tag="XNR_0184"
                     /codon_start=1
                     /transl_table=11
                     /product="ATP/GTP-binding protein"
                     /protein_id="AGI86589.1"
                     /db_xref="GI:477542636"
                     /translation="MNAVQPTATRAGEPPMTLKVVVAGGFGAGKTTLVGAVSEIRPLR
                     TEAEPSGPGARTGGTTVAMDYGRITLKDGLALCLFGTPGQDRFWFLWDDLAQGALGAV
                     VLADTRRLPDCFPAVDYFEDREIPFVVAVNCFGGVRSHQGDDIAEALDLDPGTPVVLC
                     DARDREAVRDVLVSLVEYAGRQHAARLLAAVG"
     RBS             221498..221502
     gene            221513..222112
                     /locus_tag="XNR_0185"
     CDS             221513..222112
                     /locus_tag="XNR_0185"
                     /codon_start=1
                     /transl_table=11
                     /product="Methyltransferase type 11"
                     /protein_id="AGI86590.1"
                     /db_xref="GI:477542637"
                     /translation="MSHDHTHVREFFTPRAATWDSRFPDDGPAYEAAVRALGPRPGDA
                     VLDAGCGTGRALPALRAAVGPAGTVLGADLTEAMLAEAVRAGRREAGALLLADAERLP
                     LRTGRLDAVFAAGLVSHLADPVAGVREWARVVRPGGTLALFHPIGRAALAARQGRTVA
                     PDDLRAQGPVTALLEAGGWRVRSYADEPERYLVLAVRTG"
     gene            complement(222119..223042)
                     /locus_tag="XNR_0186"
     CDS             complement(222119..223042)
                     /locus_tag="XNR_0186"
                     /codon_start=1
                     /transl_table=11
                     /product="DUF2236 domain containing protein"
                     /protein_id="AGI86591.1"
                     /db_xref="GI:477542638"
                     /translation="MQRYDRLRYIRTLDPAEDHLEIYRLTAALEFPWDYTRALELALY
                     RTYAVPSIGRLLAETAELTERTQKRYDDTSLLLDAVVEHGFDHEQGRTAIRRINRMHR
                     SYDISNDDMRYVLCTFVVVPKRWIDRYGWRRLSRHEAEAAAAYYRTLGRHMGIQDLPE
                     DYAAFEECLDSYERAHFGWDEKARTVSDATLDLMASWYPKPLAPLLRTATLALLDDPL
                     LDAFRYDHPGPLTRRVVRGAVRLRGRAVRLMSPRVVPHYARQNPEIKGYPDGYRVAEL
                     GTFPVPGVRGCPVPHQAAPEGRTADAAAEEG"
     RBS             complement(223050..223054)
     RBS             223250..223253
     gene            223259..224080
                     /locus_tag="XNR_0187"
     CDS             223259..224080
                     /locus_tag="XNR_0187"
                     /codon_start=1
                     /transl_table=11
                     /product="Integral membrane protein"
                     /protein_id="AGI86592.1"
                     /db_xref="GI:477542639"
                     /translation="MADVEDGDDSLYVLTAMVMTPGRFPGVFGDDYPAACAALGLLPA
                     ADGYGLVLGQDGAGARWTVVVDDVPLVAVAIAAWDCGMEYDLSPREETVVAALPGWPV
                     ELAVRAPGVPAPHDPEPGGDLAGVVRLAPPDAGEWSGPQRRLGADEIALRWAQWREET
                     DTSEFTSPGTQEGEDAEAPAGVTHAHPGVRRALGEAHGYLESPPPPGRVRSAFASGEA
                     RTLRVDGPGWSLVARTDDIAFVLLDEEPAQVLPVGRGARLPALLEGLAALAPPES"
     RBS             224193..224197
     gene            224222..225634
                     /locus_tag="XNR_0188"
     CDS             224222..225634
                     /locus_tag="XNR_0188"
                     /codon_start=1
                     /transl_table=11
                     /product="LigA"
                     /protein_id="AGI86593.1"
                     /db_xref="GI:477542640"
                     /translation="MRRTRTGPERGPGARRGPVTVLLATALAAVAVTGAAPASGAGPE
                     RGAGCAGPERLRVPGAEHQRVACLVDLTTAGLAGTAFTDMADQAGLTAAGTRNPSGVP
                     GRQVDGYFPDDSSFNTTHGWNHDAQFVIRLPERWNGGLVVTGAPGTRKQYAADTAISD
                     HVLSLGYAYAATDKGNSTVDFYRDGKRPGDAVAEWNRRTTELTLAAKKVVAQRYGKAP
                     RRTYVTGISNGGYLARWQLENRPELYDGGVDWEGSLWTADGPSLLTSLPTAVAHGTGA
                     ADDAAMYRAGFARGSEFLWEYHRTAYWGVTQKTYRAEFDPSYDPACPGASAGSTVEEI
                     LAPCASDARYDLQRRPASVRRALEKVALTGRIGKPMLTLHGDLDTLLPLAADSAVYSR
                     MIDRAGAGRLHRFYTVAGGTHTDGLYDTHPDRLRPILPCHRSAFEALTAWVERGTPPP
                     ADRTVARPSGGDVVNACQLR"
     misc_feature    224752..274162
                     /note="t1pks-nrps gene cluster (No. 2)"
     gene            complement(225648..225830)
                     /locus_tag="XNR_0189"
     CDS             complement(225648..225830)
                     /locus_tag="XNR_0189"
                     /codon_start=1
                     /transl_table=11
                     /product="Hypothetical protein"
                     /protein_id="AGI86594.1"
                     /db_xref="GI:477542641"
                     /translation="MSTNTKIAVGGVAVGLLLLIWLPWWAALLIVLGVPAAAYLTLDP
                     SQRRRLRNRGRRELGR"
     RBS             complement(225840..225844)
     gene            complement(225935..227005)
                     /locus_tag="XNR_0190"
     CDS             complement(225935..227005)
                     /locus_tag="XNR_0190"
                     /EC_number="1.14.19.3"
                     /codon_start=1
                     /transl_table=11
                     /product="Fatty acid desaturase"
                     /protein_id="AGI86595.1"
                     /db_xref="GI:477542642"
                     /translation="MPQTSGLSASALGPPRPAPAPAEAPGSEFSPLLREVRGQGLLEH
                     RTGWYARTITLNLLALAAVLTGLALLGESWWALLLAPPLAVLSARTAFVGHDAGHSQI
                     TADRRLARLIGLVHGNLLLGMGYAWWNEKHNRHHANPNHTGKDPDVAADVLVFTGHQA
                     VTRTGLRAWITRHQAALFLPLTLLEGIALKVYGFQDLRNHPWRVRLVEGGLLTAHVAG
                     YTALLLTLLTPWQALAFAAVHQALFGLHLGLAFAPNHKGMEMPDPEGPRWGHLRRQVL
                     TSRNIRGGPVTDWLLGGLNYQIEHHLFPSMPRPHLRLAQPLVRAHCARLGVPYTETGA
                     VDSYRQVFAHLHEVGEGLRPAA"
     RBS             complement(227013..227016)
     RBS             227356..227359
     gene            227372..230248
                     /locus_tag="XNR_0191"
     CDS             227372..230248
                     /locus_tag="XNR_0191"
                     /codon_start=1
                     /transl_table=11
                     /product="SNF2/RAD54 family helicase"
                     /protein_id="AGI86596.1"
                     /db_xref="GI:477542643"
                     /translation="MQMCPAFSPADVRALSACATVFVPGDPARAGSLAFFPAEDSGPP
                     EVPGAAPGELSLVLPDEDGSLRVRPVRATLLPVAWALPVLTRARVRDDAHPSAAFWGA
                     AALLALDLLARGLLLPGLSPADHDAWRCGPLGPDELGRVRELAASMPPVAHCGPVAAP
                     PGSDAAELALAEPERLLRHFLDAVADTLPRTAAAPALAGSDAYTAGPPQHLPGQRGWA
                     ADVAAGHDAGVRLSLRVETPAGAGGEESGTEVVGAFRAVLQLHSLSDPGRVADAAEVW
                     AGAGADDGAFGPRARVDALLALRRAAGVWAPLSPLLAAGVPDTVELADEEIAELLGEG
                     QKALAGAGVEVHWPRELARELTARGVVGRDGEAGGDDTGAGFLSADSLLTFSWRFSLG
                     GRGLTREELDVLAEAKRPLVRLRDQWVLIDPAQAGRARDRRDHTLAPMEAVGAALTGS
                     ADVGGERVEVRASGALEELRARIADPHRAEPVPVPEGLAATLRDYQQRGLSWLAGMTS
                     LGLGACLADDMGLGKTVTLIALHLHRQAHPATTGPTLVVCPASLMGNWQREIERFAPG
                     TPVRRYHGASRASAGLPAEGFVLTTYGTMRLDAAALAGAGWGMVVADEAQHVKNPYSS
                     TARQLRAIPAKARVALTGTPVENNLSELWAVLDWTTPGLLGRLGTFRRVYARAVESGD
                     DPAAARRLARLVGPFLLRRRKSDPGIAPELPPKTETDHAVGLTAEQTGLYEAVVRETL
                     AAVAAADGMERRGLIVQLLTSLKQICNHPAQYLKEDRPRVGGRSGKVELLDELLDTIL
                     AEGAGVLLFTQYVRMGRLLERHLAARGVATQFLHGQTPIPAREEMVRRFQDGEVPVFL
                     LSLKAAGTGLNLTRAEHVVHVDRWWNPAVEAQATDRAYRIGQTRPVQVHRIVTEGTIE
                     DRIAELLVRKQALADAVLTGGEAALTELSDAELAELVTLRTAAR"
     RBS             230294..230298
     gene            230305..231588
                     /locus_tag="XNR_0192"
     CDS             230305..231588
                     /locus_tag="XNR_0192"
                     /codon_start=1
                     /transl_table=11
                     /product="Hypothetical protein"
                     /protein_id="AGI86597.1"
                     /db_xref="GI:477542644"
                     /translation="MWDETGESGGQGADGSEERTFAALPPAHGRGFATSWWGQSWLRA
                     LEETALDLGQLKAGRRLARAGAVGAVSVRPGRITAVVQDRASAYRADVVWEPLSAEDW
                     DRFVDMAVERAAHIAALLDREMPPHLVEDAAQAGVDLLPGIGDLEPSCTCEAWDHCGH
                     TAALSYQMARLLDQDPFVLLLMRGRPERALLDSLQIRGARHSGPARAAPAEGVPASEA
                     YALGALLPPLPPPPQPPEYAGEGPNLDTKAAPAPGVDPGLLTFLAGQAAEEARRRLAR
                     AVAPDHAGTPVEAEPALTEDAVRLAAARPGPEAAGRLAEASGRSREALELAVRAWEFG
                     GAPALRVLEEDEPLDAKAAARARAALDAAWEESGRPAFRAARGRWTLPDEGVQVRYAP
                     DGRWWPYRKERGRWSPAGPPVLDPAQALALARAGE"
     RBS             231854..231857
     gene            231863..232210
                     /locus_tag="XNR_0193"
     CDS             231863..232210
                     /locus_tag="XNR_0193"
                     /codon_start=1
                     /transl_table=11
                     /product="Hypothetical protein"
                     /protein_id="AGI86598.1"
                     /db_xref="GI:477542645"
                     /translation="MSTSRLKRTLRIAGTGAALVGALAIGAGPAQAATAVVAWTHGKV
                     HAGPALGERVVSHVNNGYSYTGLCWLEGDLVNDKGISNRNWVRLQLNSGGIGYVSAVY
                     LKGNDKGNVPNHC"
     gene            complement(232290..232820)
                     /locus_tag="XNR_0194"
     CDS             complement(232290..232820)
                     /locus_tag="XNR_0194"
                     /codon_start=1
                     /transl_table=11
                     /product="Hypothetical protein"
                     /protein_id="AGI86599.1"
                     /db_xref="GI:477542646"
                     /translation="MATPPEPPQPPTPPPGEGGPGREPVPPPPGPPVPGPDDPGTLAF
                     GSGGGGHQGGPWPPPPPGDGGRRRGLLMLIAAAVAVAAIALVLILLAGRDGEDDRPPS
                     GPQPTATASEETPEPDETAPDDAPTAWPSDFPSDFPSDFPTEFPSDFPSGFPTELPSD
                     FPTEALPSDWPSGFGS"
     gene            complement(232953..234119)
                     /locus_tag="XNR_0195"
     CDS             complement(232953..234119)
                     /locus_tag="XNR_0195"
                     /codon_start=1
                     /transl_table=11
                     /product="Xylose isomerase"
                     /protein_id="AGI86600.1"
                     /db_xref="GI:477542647"
                     /translation="MTYQPTPADKFTFGLWTVGWQGRDPFGDASRPALDPVTSVHRLA
                     ELGAHGVTFHDDDLIPFGASHTEREAVVKRFRQALDATGMKVPMATTNLFTHPVFKDG
                     GFTANDRDVRRYALRKTLRNIDLAAELGATTYVAWGGREGAESGGAKDVRLALDRMKE
                     AFDLLGEYVLDQGYDLRFAIEPKPNEPRGDILLPTIGHALAFIERLERPHLYGVNPEV
                     GHEQMAGLNFPHGIAQALWSGKLFHLDLNGQSGIKYDQDLRFGAGDLRSAFWLVDLLE
                     TAGYDGPRHFDFKPPRTEDLEGVWESAAGCMRNYLILKERAAAFRADPEVQEALRAAR
                     LPELALPTAEDGLAGLLADRSAFEEFDVDEAAARGMAFERLDQLAMDHLLAARG"
     RBS             complement(234128..234132)
     RBS             234290..234294
     gene            234306..235736
                     /locus_tag="XNR_0196"
     CDS             234306..235736
                     /locus_tag="XNR_0196"
                     /codon_start=1
                     /transl_table=11
                     /product="Xylulose kinase"
                     /protein_id="AGI86601.1"
                     /db_xref="GI:477542648"
                     /translation="MSTAEGPLVVGIDSSTQSAKALVVDVGTGRIVATGQAPHRVTTG
                     AGRESDPRDWWSALTEAVRACGPAAHQAAAVSVGGQQHGLVTLDAEGSPVRPALLWND
                     VRSAPQARRLVAELGGPQVWADRIGSVPGASFTAAKWAWLAEHEPESARATAAVRLPH
                     DYLTERLTGRGTTDRGDASGTGWWAGPTEAYDDTVLELIGLDRGLLPEVVAPGEVAGT
                     VREGELPFARGTLVAAGTGDNAAAALGLGLRPGTPVLSLGTSGTAYAVSTRRPADPTG
                     TVAGFADARGDWLPLACTLNCTQAVDRVAALFGLDREAVEPGGSATFLPYLDGERTPN
                     LPHASGLLTGLRHDTTPGQILQAAYDGAVHSLLDALGLVLDADADPAEPVLLIGGGAR
                     GTAWQETVRRLTGRPVRVPRAAELVALGAAAQAAGLLTGEDPAAVARRWGTTDGPLLD
                     PLPRDEATAERIAGVVRDAGALWAED"
     gene            complement(235837..237327)
                     /locus_tag="XNR_0197"
     CDS             complement(235837..237327)
                     /locus_tag="XNR_0197"
                     /codon_start=1
                     /transl_table=11
                     /product="Integral membrane protein"
                     /protein_id="AGI86602.1"
                     /db_xref="GI:477542649"
                     /translation="MTDITGVPDAASAPPQGGPPPREPNDARRPGAWAALRPLALRLH
                     FFAGLLVAPLLLVTAMSGLLYALSVQAEKIVYHDELTVSVPAQGERLPLDQQVDAARA
                     ERPELDVTAVWTPADADGTTRVIFADPSLGASKSQAVFVDPYTAEVSGELVQYGSSGA
                     LPLRTWLSEFHRHLHLGEPGRLYSELAASWLWAVVLGGVLLWIGRRRARPGARGLLLL
                     RRGAPQGRSRTVNRHAVLGVWAAVGLVLISATGLTWSTYAGARIGAVQDRLGGATPVL
                     SAELTPGGGTGDAHDGHEGHEGHEGHAGPAKDGAEAADIGLDAAVAAAAARGVDEAVI
                     VTLPTEGRGYQVAEGDKQVPVHLDAVAVDPRNGEVLSEVRFAEYPLLAKLTRLGIDAH
                     MGLLFGLPNQLALAALMAAVLLLLVWGYRMWWQRRPAGRAVGKPMPRGSLRALPARLL
                     VPLVAVTLLVGWFLPLLGISLSVFLVADTLVGLWSRRRAAGRAPAG"
     RBS             complement(237334..237338)
     gene            complement(237426..238154)
                     /locus_tag="XNR_0198"
     CDS             complement(237426..238154)
                     /locus_tag="XNR_0198"
                     /codon_start=1
                     /transl_table=11
                     /product="Hypothetical protein"
                     /protein_id="AGI86603.1"
                     /db_xref="GI:477542650"
                     /translation="MPVSHRCGIRASLPQCLPVSHTRRAVRAVRAVLFAVVCVSLAGA
                     GHALSSSHPVPPWVLLAALPPVAVAAWCAAGRARGTAAIGAGLVAAQLVLHLVLTEAH
                     AFPGHALEPHHSGTDVRHMATAAAGWAPPTDTLSMTAAHLLAALGCAWWLACGERAVV
                     QLAHATLAALLRPFRRPVPVRLPQRPPGRPAVAVDEQPAAVRLLRHAVSRRGPPGAYG
                     RSPHAPYGAARAGLLLPMPRSVRP"
     RBS             complement(238165..238168)
     RBS             238395..238398
     gene            238404..239006
                     /locus_tag="XNR_0199"
     CDS             238404..239006
                     /locus_tag="XNR_0199"
                     /EC_number="3.5.1.4"
                     /codon_start=1
                     /transl_table=11
                     /product="Amidase"
                     /protein_id="AGI86604.1"
                     /db_xref="GI:477542651"
                     /translation="MERPRSSVARRRLLKGAAALPAVLLAGSAGPAFADRVEAQQRPD
                     ADWVPAAPGNYTVANRPRQYPVDFVVIHVTQETYADTLGIFQNPAKKVSAHYVVRSAD
                     GRVAQCVREADVAWHAGNWDYNTRSVGIEHEGWVDKPEYFTDAMYSASAALTAAICDS
                     YAVPKTRAHIIGHHEVPGATHTDPGPLWDWDRYIKLVKAA"
     gene            complement(239061..240260)
                     /locus_tag="XNR_0200"
     CDS             complement(239061..240260)
                     /locus_tag="XNR_0200"
                     /codon_start=1
                     /transl_table=11
                     /product="NocL"
                     /protein_id="AGI86605.1"
                     /db_xref="GI:477542652"
                     /translation="MSAATPAPAGAVPPLAPLHRRAPAEPGPPRPCTLPDGSPGWLVD
                     RYADVRQVLSDSRFGRAGLYLQDGPSRSQAAGLVDDPELMFNQDGVEHLRLRRTLRRA
                     FTPRAVARWRPWIASIVDQLLDDLSARSGPVDAVAEFTLPLPVAVISRLMGLDASVRG
                     RMRHWSEHAFSDGTRPKDEVDAALAEFTAFGARLLAQRRRAPGDDLVSSLVRAADAEG
                     GIPEDRLVSLVCGLVAGGHDSTMTMLGNSLLYLLAERPEEWPRLADEPSAELAAARLI
                     HLIPLGDDPGSTRCATEDAEVGGVLIPAGAVVLADSTTANRDPSVFPAAQTEALFTPL
                     PAPTLAFGAGPHYCLGTWLARLELHLALHRLAVRFPGLRLAEPEKPVRWRPAGTSRSP
                     ERLPVTW"
     RBS             complement(240266..240269)
     gene            complement(240301..241356)
                     /locus_tag="XNR_0201"
     CDS             complement(240301..241356)
                     /locus_tag="XNR_0201"
                     /codon_start=1
                     /transl_table=11
                     /product="Alcohol dehydrogenase zinc-binding
                     domain-containing protein"
                     /protein_id="AGI86606.1"
                     /db_xref="GI:477542653"
                     /translation="MKISKWVVREHVEGAPDVGRVYEKVTEEVPVDLAENEMLLKTLY
                     VSVDPYLQGIALDTPVGDAMGADSIMEVLAAGPRAAHRPGDLVQGFGGWQSHVISDGA
                     PRLWQTGTFPMVFPAYRRLQRHWYDEALPLQTALSAMGGPGMTAWGTLTTFLDPRPGE
                     TLVVSGASGAVGTLVGQLARLAGARVVGTTSSPAKAAYLRELGFDEVVRYRHGDSAEQ
                     VGEALDRAAPDGVDHYFDNLGGAVTDAVFARLTVGSKVAVCWQWATQVGREAVGPRLL
                     PYIMFPRTTVRGIFSLEWFTEANWQALHADLGDRLRRDEVVCDHTLHQGFDAIPDAYA
                     SLYHDRAANFGKVLVAL"
     gene            complement(241353..243083)
                     /locus_tag="XNR_0202"
     CDS             complement(241353..243083)
                     /locus_tag="XNR_0202"
                     /codon_start=1
                     /transl_table=11
                     /product="FAD dependent oxidoreductase"
                     /protein_id="AGI86607.1"
                     /db_xref="GI:477542654"
                     /translation="MTTAGERTTRPGTGRRRETMLIIGAGLGGLSTGCYAQMNGYRTK
                     VLEMHELPGGCCTSWERGDYTLDACVSWMLGSGPGNEMHQIWLELGALQGKEVRHFDV
                     FNVVRGQDGRAVYFYSDPDRLQAHLTALSPADARQIKEFCSHLRAFRKALAVYPFLKP
                     VGLMGRVERLRMLASFVPYANAVRKTISVLMAQYSGRFKDPLLRHAFNFVLYEKHPNF
                     PVLPTHFQLASHANLSAGVPEGGSLGVARSIERRYLGLGGEVAYNTKVEEVIVENDRA
                     AGVRLSDGRELRADIVVSAADGPTTINKFLGGRYLDDAYRKLYTETLHQPGMVFPGYF
                     TLFLGLKRSFPEAEPCTTYLLTDEQAAELTGIRHPSINVQFRNRHYPELSPPGTSVVY
                     ATYFCDIAPWRALDEGPEQATRRRGGQELHTLPVRHGRGYYAAKRRARTALVSFLEER
                     FPGLTESIAVRDVSSPLTQVRYTGNHDGTVLGWQPFVESGETLEELVKKHGPGLPGLA
                     DFYQSGVWATTGGLIRAAAAGRHVMQFVCRDDGVPFTASVDTSAPPPTHLVIPVGPQD
                     GPAQAPKEPQ"
     RBS             complement(241362..241366)
     gene            complement(243080..244762)
                     /locus_tag="XNR_0203"
     CDS             complement(243080..244762)
                     /locus_tag="XNR_0203"
                     /codon_start=1
                     /transl_table=11
                     /product="FAD dependent oxidoreductase"
                     /protein_id="AGI86608.1"
                     /db_xref="GI:477542655"
                     /translation="MRREEDTEWTRREPAPGSPPRVIVVGAGMAGLSTGCYAQMSGMR
                     TRIFEKHVLPGGCCTAWSRDGYLFDYCIEWLIGTAEGNDAHQVWRELGALDGKTVTNF
                     ELFNKVTDESGRSVVFYNDPGRLEAHLLEVSPADARLIRSFCRDLRRFTEIELYPFLT
                     APALRTVREKAATLRTVLPAFRLFWRTAATPMHRFADRFEDPLLRKAFRNIFFQDPEG
                     FPLLPYLFNMAAAHHGNAGFPQGGSLGLARSVEERYTSLGGTVSYRARTEKILVENDR
                     AIGVELRGGRRYYAEHVVSACDGHTTIRGLLDGKYTGPRVDKLYDELLESPGTLFPAV
                     VSAFVGVEGPLPEADAHSTTYLLGAEEAAALPGALQDSLVVQLRSRYSDGFAPPGKSV
                     VHCTYFSDYTHWADLRRTDRRRYREEKRQVADFVRTFLGRRWPEVAGRIELVDVATPA
                     TTRRYTGNHNGSILAWKAFSDADDLAAGLVGKDRMRLPGLAGFSMAGQWVGMGGLIRA
                     ASTGRFAVQYLCAELGLPFRAHESTGTEPWHPGRLGRLPQLDRWYAKERRDS"
     RBS             complement(243096..243099)
     gene            complement(244752..254162)
                     /locus_tag="XNR_0204"
     CDS             complement(244752..254162)
                     /locus_tag="XNR_0204"
                     /codon_start=1
                     /transl_table=11
                     /product="Amino acid adenylation domain-containing
                     protein"
                     /protein_id="AGI86609.1"
                     /db_xref="GI:477542656"
                     /translation="MADAINDASTGKVAIIGIGCRLPGGAGDHRAFWRNLLSGKDCLT
                     PTPPDRYDAATLATRHRDKPGKLAAGRGGYIDGFDEFEPAFFGISPREADHMDPQQRK
                     LLEVAWEALEDAGQRPADLAGSNTGVYVGAFTLDYKILQFADLSFETLAAHTATGTMM
                     TMVSNRISHCLDLRGPSLTVDTACSSSLVTVHLACQSLLRGESDLALAGGVLLHSAPQ
                     YTIAETKGGFLSPSGRSRAFDASAEGYVRAEGVGLVALKRLDEALADGDPVHAVILGS
                     GVNQDGRTNGITVPSADAQISLVRRVCAEAGVTPGDLQYVEAHGTSTPVGDPIEANAL
                     AQVLAEGRAPGAACHVGSVKTNIGHTESAAGIAGLIKTALALKHRVIPPHINLDTVNP
                     AIAYENAPFTIPTEAVSWPAHEGPARAGVNSFGFGGTNAHIVLEEPPVRPAAPGRRTA
                     REMAEETARPEGPGWSILPLTARHPDALAEVAAGIRRELDGGNGARPTLADLGHTLAH
                     RRQHLETRLSVVHSSRASLAEALDAHLRGEPHPRVVQGRRLEPEDRRLVWVFTGMGPQ
                     WWGMGRGLLESEPVFREVVTACDREIRRLAGWSLLDEMAAGAETSRMAETWLAQPANF
                     AVQAGLAALWRSYGVTPDAVVGHSTGEIAAFHEAGVYSLEEAVGIAVHRSRLQHTLAG
                     TGGMLAVSLSEEEAERRVRPYADRVCVAAVNSPTGVTLAGDRDTLVRLSGELRDEQIF
                     AKLLTVQVPYHSPQMDRIKDELLASLAGLAPRPAQVPVHLTGIEGPADGVVLDAAYWW
                     RNVRDRVAFRAAVDRLADEGHRLFLEIGPHPALAHSLRECLEATGRTAVTVPSIRREE
                     DEPERFAASLATLHNLGVDIDWDLLQPTGRAVPLPRYPWRRDRHWTEPRNVAQVRLGH
                     LDHPLLGRRTDHPGPAWQSALDTERLPYLADHRIQDSVVFPAAGYLEMATQAVLALTG
                     GASAVLADVDLRKALFLAEDQATTVHLTVDPESADFAIASAPPGPGGERAVHATGTVR
                     TAQHPAAGPPLDPAAVQARSGQWLTGSACYTGLAALGYHYGPAFQALDEVWIGDGEVL
                     ARISPPEVLGDDPARHHLHPVLLDACFQSLLTRQIPADGDPAPGTGIRLPLSIAELSL
                     TPVGDRTLWAHGVITRDDGDELVADLALYAEDGTPLGRLTGFRAADVEKASATVSRAT
                     VDSWLAVPVWTDLPLPDDAGVPAEPGGDWLLFTDDDPGGVGAALAALVTSLGHRCRTV
                     TPAAAYTRNAEGTAFTLAPDSADDLARLFADLDADTGPFRGTVVHLGGLGLPPYEGCP
                     RETLRQAAGGGAWGLVALAKVLQNRPAPGALHVVTRGAQPVTPGEAVEPLGAPAWGVT
                     RVLRHQELTAHRGKLIDLDPAHDRSPAGARAEAEALLREFRTGDEEEIGLRGTRRTTS
                     RLRPADDLTRPLPPRLRADGSYLVTGAFGALGRLLCRTLVKRGARHLVLMGRTPLPPR
                     RAWRRTDPATAQGRAVALLKELEALGAHPVAAPVDVTDEAALTAWLEEYRQGDPPPLR
                     GVFHLAGQVRDTRIADLDRAAFDAVHDPKTVGAYLLDKHLRDEPLDHFVLFASVASLL
                     TTAGQTNYAAGNAFLDALAHRRRAEGRPALSLDWGPWATGMIEELGLVEHYLHSRGMS
                     SLTPGAGMSVLERVLGQDRAQLVVATVVDWRTFLAWYDTPPALVADLAAAALDSAADS
                     GGGFLDTFRAADGAGRRALVAERFTHLVATVLRTPVQDVDPAGGLGALGLDSLLAMEV
                     RAKAQAEFGVALPVVALLSGTSVGELADRLHDGLAERIAADQDGGDRTAAVELFSDEG
                     DHPLTQNQKALWFLKQLNPDGYAYNIGGAVEVRATLDPELMFEAVRRLIARHPALRTT
                     FHLSDGRPVQRVAAEAAPDLALFDVEGQEWEEIRRTIIREYRESYDLERDALVRFRLF
                     RRGDDRWIIMKAVHHIVSDAISTFTFIEELLAVYEALKRGQEPSLPPVTARYVDFLNQ
                     QNRFLASPEAGAMLDHWRAHLPAEVPLLDLPTDRPRPAVQTHNGASEFFVLDEELTAR
                     VHTLAQRHGVTPFMVLISAYHLLLHRYSGQDHVIVGSPVTGRTQQEFASVYGYFVNPL
                     PLHADLSGAPSVAELLDQVRATVLGGLDNQEYPFVLLVEELGLTHDPSRSAVFQAMFI
                     LLTHKVATEQYGYRLEYIELPEEEGQFDLTLSVYEDESEGRFHSVLKYNTDLFDPETV
                     RRMAGHYVHLLDSMTRARPETPTPELEMLGAEEHERLVEEWSGARQAAAARPAGGAHR
                     PVHRLFAEAAAARPGATAVTVPAPYGASTHLTYGELDRRADARARRLRALGAGPGTVV
                     GVQLEKSPELIVTLLAVLKAGGAYLPLDPALPADRTAQVLAGAGAALLVTGPGTGPAP
                     TGLSCPAVTPDQLRAAESDGPAPETPDDPDAPAYVIHTSGSTGVPKAVRVSHRNLAAA
                     YASWRTAYGLERDVRVHLQTAQPSFDVFTGDLVRALCSGGTLVLADRDLVFDTARLYR
                     TLRAERVDCAELVPALVRGLMDHCAREGERLDFLRLLIVGSDTWKTAEYRRLRELCGP
                     GTRVLNSYGVTEATIDSACFEGPAEELDPGLTVPIGRPLPHATLYILDPYGAPVPPGV
                     TGELWIGGEGVSLGYAGDPELTGQRFTTRTLGRGPGARPVRLYRTGDLARWDAEGRVH
                     LLGRQDGQVKLRGHRIETGEIEAHLTARPGVARAVAAVRTDAGGEAVLCAYCVPEPGT
                     TLDIRVLRRHLAAALPSHMVPAHLAEVSALPLTAHGKVDLRALPQPQGERHRAYEAPV
                     TLYEVSMARHWEALLGLDRAGLGDDFFESGGSSIKLIELLHHLRTEFGVAVPVSRLYQ
                     VTTLHGMAAAVEERVTGTTADELPHLTFNEAAPDPVFCFPPAGGHGLVYRGLAAQLPE
                     YRVVAFNYLPGDDKVARYADLVEAARPEGACRLLGYSLGGNLAFEVARELEARGRDVG
                     HVVILDSRRVTEAFAPGADGLKTFEAELGGHLYKHTGSETVTSTLLEHAAEYLSFCGR
                     NPNTGTVGAPVTVVSDEEKTELYAAGVPGTWYGSSTTGTRVLRGSGKHADMLDADHLP
                     RNAALVRALLTGEAGRAA"
     misc_feature    complement(252843..254123)
                     /locus_tag="XNR_0204"
                     /note="Region: PKS KSdomain"
     misc_feature    complement(251595..252485)
                     /locus_tag="XNR_0204"
                     /note="Region: PKS ATdomain"
     misc_feature    complement(250929..251411)
                     /locus_tag="XNR_0204"
                     /note="Region: PKS DHdomain"
     misc_feature    complement(249213..249794)
                     /locus_tag="XNR_0204"
                     /note="Region: PKS KRdomain"
     misc_feature    complement(248706..248918)
                     /locus_tag="XNR_0204"
                     /note="Region: ACPdomain"
     misc_feature    complement(247743..248639)
                     /locus_tag="XNR_0204"
                     /note="Region: Condensation LCLdomain"
     misc_feature    complement(245916..247148)
                     /locus_tag="XNR_0204"
                     /note="Region: AMP-bindingdomain"
     misc_feature    complement(245457..245666)
                     /locus_tag="XNR_0204"
                     /note="Region: PCPdomain"
     misc_feature    complement(244776..245402)
                     /locus_tag="XNR_0204"
                     /note="Region: Thioesterasedomain"
     RBS             complement(244769..244773)
     RBS             complement(254172..254176)
     gene            complement(254234..255178)
                     /locus_tag="XNR_0205"
     CDS             complement(254234..255178)
                     /locus_tag="XNR_0205"
                     /codon_start=1
                     /transl_table=11
                     /product="TRAP dicarboxylate transporter"
                     /protein_id="AGI86610.1"
                     /db_xref="GI:477542657"
                     /translation="MSHSDPDSEGIVPDGFLSEGIPVVGSLAGRVRAVLRVAAYPLLL
                     AATVAVAGAALSLEWDPARVSPLFLVGVLLYLTLLERLIPHQRDWHPSTAEWRWYGVY
                     FLLTMVGSALAQLLVATAVGVVAPADPALPLGAEIPAALLSGSLAGYLAHRLGHTNRW
                     LWRLHGVHHVPQKVNVANNGVNHVADIVVAQGAVQLTLALVGFSQESVLAAGLFTAAQ
                     GYFVHANIDVRIGRLNHVLASPEQHRLHHSTDLAEAGHYGSDLSLWDHLFGSFTWYRG
                     REPAAVGLHDPTTFPATGEILASLLHPLHRAKRRRPRA"
     RBS             complement(255187..255191)
     RBS             255718..255723
     gene            255729..256247
                     /locus_tag="XNR_0206"
     CDS             255729..256247
                     /locus_tag="XNR_0206"
                     /codon_start=1
                     /transl_table=11
                     /product="Cyclase/dehydrase"
                     /protein_id="AGI86611.1"
                     /db_xref="GI:477542658"
                     /translation="MKTIENTVAVSVPLRTAYDQWTQFETFPRFMSGVKRVRQQTCSV
                     SVWVVGAGPLRQEFTVEILEQAPDSHVVWRTLGRGDLPRGEVRFRALAEDSTEVGLLV
                     ELGGRNLAGALGAVPGVAERVLGRDLTRFKYFAEGLGEATAGWRGTIRGGHVQPGMPE
                     EAKSPTPTWPMG"
     RBS             256275..256277
     gene            256285..258573
                     /locus_tag="XNR_0207"
     CDS             256285..258573
                     /locus_tag="XNR_0207"
                     /codon_start=1
                     /transl_table=11
                     /product="Oxidoreductase"
                     /protein_id="AGI86612.1"
                     /db_xref="GI:477542659"
                     /translation="MKKPPREEPKEDLTVTPPKTWAAGVPAVVHALEYSLEQTSPRET
                     AVDLLTMNQVGGIDCPGCAWADPAPGHRHRNEYCENGAKHINDEATTRRITREFFREH
                     PVSELARRSDLWLNQQGRLTEPMVKRPGSDHYEPISWRDALQLLAGELKALASPDEAA
                     FYTSGRVSNEAAFVLQLFARAFGTNNLPDCSNMCHESSGFALHETLGTGKGTVSLEDL
                     HHADLIFLVGQNPGTNHPRQLSALEEAKLNGARIVAVNTLPEAGLRRFKNPQKPRGIV
                     GQGVQIADRFLHIRPGGDLALFQGLNRLLLEAEDARPGEVLAREFIESDTSGFEEFAE
                     HARQVGWDDLLAATGLTRAEIEVVRDDVLRSERVIVCWAMGVTQHKHAVPTIREIVNF
                     LLLRGNLGRAGAGACPVRGHSNVQGDRTVGIWEQMPDHFLDALRDEFGFEPPRPHGLD
                     SVNTVKAMHEGRVKVFLGVAGNFVRAAPDSDFTEAAMRRCHLTAHVSTKLNRSHTVCG
                     GTALILPTLGRTEKDLQAGGEQFVTVENSMSEVHTSHGKLKPASPLLLSEVAILSRLA
                     RHTLGTTPDLPWEEFEADYGAIRDRISRVVPGLHDFNRRVTRPGGIRLPNPVNEGVYP
                     TATGKAMFTRNSWEMPQVPEGHLLLQTLRSHDQWNTIPYTLNDRYRGIHGSRQVVLVN
                     PADLTALGLAEGDRVDLVSVWDGGVERRAEGFQVVPYPASRGSAAAYYPETQVLVPLD
                     SVADISNQPTSKGILVRLEPTG"
     RBS             258865..258869
     gene            258875..259759
                     /locus_tag="XNR_0208"
     CDS             258875..259759
                     /locus_tag="XNR_0208"
                     /codon_start=1
                     /transl_table=11
                     /product="Lysozyme M1"
                     /protein_id="AGI86613.1"
                     /db_xref="GI:477542660"
                     /translation="MPAYSSLARRGRRPAVVLLGGLVSASLALTLAPTAAAAPLAPPP
                     GKDVGPGEAYMGVGTRIEQGLGAGPDERTIGPADTSGVQGIDVSHWQGSINWSSVKSA
                     GMSFAYIKATEGTNYKDDRFSANYTNAYNAGIIRGAYHFARPNASSGTAQADYFASNG
                     GGWSRDNRTLPGVLDIEHNPSGAMCYGLSTTQMRTWINDFHARYKARTTRDVVIYTTA
                     SWWNTCTGSWNGMAAKSPFWVAHWGVSAPTVPSGFPTWTFWQYSATGRVGGVSGDVDR
                     NKFNGSAARLLALANNTA"
     gene            complement(259827..262280)
                     /locus_tag="XNR_0209"
     CDS             complement(259827..262280)
                     /locus_tag="XNR_0209"
                     /codon_start=1
                     /transl_table=11
                     /product="integral membrane protein"
                     /protein_id="AGI86614.1"
                     /db_xref="GI:477542661"
                     /translation="MTPLPSSPAEELALLERELIWLDTRRVQLLRRRSWLKAALRAQS
                     AGGWQPPQGAPGGWAHAPAAHPAPAVPSGSATGGPGAQHVLLILGGLLLAVAAIAFTL
                     FSWGELGIAGRSVVLAGVTAGALGAPVLLLRRGLGATAESVGAVALLLTVLDAYALHA
                     AVLPEADGAGYAAFASGVLAAGWAAYGVGVGRLRLPLPAAVVAGQFPLVLGAWAAGGS
                     ALVIGWALLVTAAGSVVVAARVPVLAVRATAWSGAGVTWAGGLLIGLGESVSASGPLD
                     AAAPGVLLLGAAAVALRAVWRAPQEMAVTGGVVAGLAAVAGVGGVLRTEVPWSWAVVV
                     YLVCGAALAPVARIAVVPRPVRGGVLGAAAGVTGVAVLAVLPSAAATLLGPAAVLTGL
                     WAGAPDGTRELAAGAGAWPDALSVPVVLLVAAVLLGAVYASLVHEGREPAGWTGAAGA
                     GAVGLVSAAVPVLLVSADVAYAAALVVDLLLVAGLLAAAVAVRRVPAAADGTALWCAV
                     AVAAHAGLLALAVEPATYAVFGLLLVLFAASAARSEEAVARSLTLVLSVVCALVVASA
                     AGASLELGAPRTAVLVLAVPAAVVVLGLWVRTPAVVVPLEAVAGFAALVALGLAVTDG
                     AYLSLVLALCGVLAAATAVRPERRPGAGYLAAGLFATATWVRLVSAGVTHPEAYTLPV
                     SVIACAVGLLRRRTDPEASSWTAYGPGLGVTLGPSLLALWSDPHWQRPLLLGAAALAV
                     TVTGAVRRLQAPLLLGGGTLALVALHELAPHVAQVFDALPRWSVPALAGLLLLALGAT
                     YEQRLRDARRLREHLGRMR"
     gene            complement(262454..263344)
                     /locus_tag="XNR_0210"
     CDS             complement(262454..263344)
                     /locus_tag="XNR_0210"
                     /codon_start=1
                     /transl_table=11
                     /product="serine protease"
                     /protein_id="AGI86615.1"
                     /db_xref="GI:477542662"
                     /translation="MRLSLPHSLSRRARLITGATALAASAALVVPAATATAQPAPKTF
                     SATQLNQTADSVRTADVAGTAWYVDAESGKVVVTVDSTVSKAEIAEIKDEAGANAAAL
                     EVKHTTGKFSKLIAGGEAITTGGARCSLGFNVQDSAGTKFALTAGHCTNIGSSWSIGT
                     TAGSSFPGNDYGIIRHSNPSAADGRVYLYNGSYQEITGAGNASVGQSVQRSGSTTGLH
                     GGSVTGLNATVNYGADGIVSGLIQTNVCAEPGDSGGALFAGSTALGLTSGGSGNCSSG
                     GTTFFQPVTEALSAYGVSII"
     RBS             complement(263352..263356)
     gene            complement(263678..263751)
                     /locus_tag="XNR_0211"
     tRNA            complement(263678..263751)
                     /locus_tag="XNR_0211"
                     /product="tRNA-Pro"
                     /note="codon recognized: CCC"
     gene            complement(263837..266464)
                     /locus_tag="XNR_0212"
     CDS             complement(263837..266464)
                     /locus_tag="XNR_0212"
                     /codon_start=1
                     /transl_table=11
                     /product="Transcriptional regulator"
                     /protein_id="AGI86616.1"
                     /db_xref="GI:477542663"
                     /translation="MTTTPPPWPGDPLPERELELAAADRAVDALCRTRPEGGLLVYSG
                     AAGIGKTSVLARVRARAAERCTVRTTRADPGTTAVPFHTARALFAPDLADTDGLAALL
                     GPHRALAGPALGLTTPGDEPADPQGVQDALVALTARAARRHRARPLVLVLDDAHWADG
                     ESLGWLAALGPRLARLPLLLVVAHRPTEHAAEESRPHLDALGTAARLRVTLRALSPEA
                     AAGLTRRALGTGADDALGRALWDATGGSPYELAELLARLREHPLDPGADQASAVRELA
                     ATVRGHRLADRLGGLGPDAARLAWAAAVFGAGIPLRLAASLAGLSPGRQATATGELRA
                     ARVLNPGDTVDFTHPLVAGAVYDAVPRSLRTTFHGRAAWLLTAEGHSPAAAARHLLEV
                     HPDQDPALVEQLRRAAREHLAVGAPDAARRCLERALREPPEHHLRAHVHHELGCAALL
                     TSPADTVRHLRTALELPGLDDTLRADATFRLAQALAHNQQMREASLSVAFAAATTEPG
                     PERLRLQAAHFMYDAFRATEDDGPGRSRRLAQLADPLAGETNAERALLTLRAFDGMLR
                     GENHTVVAEFCERALTDGHPAPGLGWTDTAWGFEYPCLAGITYAWIDELDRAEELFGE
                     AVRAYEISGWSGGHLAFAHMLTGAVLRRRGRLAEAETRLRESLRLADRIGTGLPVHWD
                     AVCLLVDTLLARGRTADAQRLAEARGFGPPYPDAMILPDAPSVHGRLLLALGRTDEAV
                     AALEAASAMAERGRHNPVWAPWRRDLAGALATRDPERARALTRRLRVDAERFGTPTAL
                     GMALGCEAALAPAGAAPALHARAVAHLEESPARDELARARVALGLATGDRDQLHRGLL
                     LARTCGADALAEQARSALA"
     RBS             complement(266470..266472)
     RBS             266622..266626
     gene            266631..267176
                     /locus_tag="XNR_0213"
     CDS             266631..267176
                     /locus_tag="XNR_0213"
                     /codon_start=1
                     /transl_table=11
                     /product="DUF309 domain-containing protein"
                     /protein_id="AGI86617.1"
                     /db_xref="GI:477542664"
                     /translation="MEPRDDRSAESGAVARPDRGRDRDAEGKARNARPRDGLGRPLPY
                     GAPGVPRAPEGVVRTAGASVDEAQELLRAGRPFHAHEVFEDAWKSGPAEQRALWRGLA
                     QTAVGLTHAARGNTTGGARLLRRGADEVERWAASAAPPAPGGLDTGGVVAWARVLADR
                     VDAEGQVTDAAAQAPELRARR"
     RBS             267235..267237
     gene            267247..269331
                     /locus_tag="XNR_0214"
     CDS             267247..269331
                     /locus_tag="XNR_0214"
                     /codon_start=1
                     /transl_table=11
                     /product="Multidrug resistance protein B"
                     /protein_id="AGI86618.1"
                     /db_xref="GI:477542665"
                     /translation="MTLTDETVPQAAAPPVLDRRRRNIVFVTVTLGVLLAALDQTIVG
                     TALPTIVAELGGASHMSWVVTSYLLAETVATVLVGKFGDLFGRKVVFQISAVVFITGS
                     FLCGLATDMLLLITWRAVQGVGAGGLMVTAMALIADVIPLRERGKYQGAMGAVFGVST
                     VVGPLLGGLFTDHLTWRWAFYVNVPIAIVVVIAAARTIPAVRAAHKPKIDYLGIALVA
                     VGASALILATAWGGNEYAWGSPVIIGLFAGGLVALAFFCLVETRAREPMLPMRLFRNP
                     VFSVCAVLSFIVGFAMLGALTFLPTYLQYVDGDSATFSGVRTLPMVVALLAASVLSGT
                     VVGRTGRYRIFPVVGSLVMALGLFLLSRMDADTSDWLESLYMVVLGAGIGLSMQVLTI
                     VVQNTVDYADLGTATSGVTFFRTLGSAFGTAVFGTIYASALGPNLDEGVRSAAAAGGV
                     DPAALAQAARSPQGVHGLPGTARGPVVEAYAETLHTVFLWTVPVALLGFVVALFLKEV
                     RLRDSARHGSTDMGEGFATPGTGDSERLLEWEVANVLRSADSRTARRIVADSDTRLDA
                     AGAWAVMQVELFTRLVGHAGLGLIAARRQMPPEVLVPVFDRMVDEGYLTRHGTLLDHT
                     PAGAREARVITEAWARWLRSRLDEDRGVPADRELRRAVDAITKRLLAEDLALGLTEQR
                     GPVGSTSAKAVL"
     gene            complement(269412..269870)
                     /locus_tag="XNR_0215"
     CDS             complement(269412..269870)
                     /locus_tag="XNR_0215"
                     /codon_start=1
                     /transl_table=11
                     /product="Acyl dehydratase"
                     /protein_id="AGI86619.1"
                     /db_xref="GI:477542666"
                     /translation="MPRTAHGIEEITALAGQDLGHSRWWEVSQETIDTFAAVSGDHQW
                     IHTDTARAAEGPYGRTIAHGYLVLSWGIPMFAELLQVTGVGMALNYGVNKVRFPAPIP
                     VGSRVRLHARVASVEPVKRGGVQMTRAFTFAREGTDKPVCVAESLTHFYP"
     RBS             complement(269879..269881)
     gene            complement(269911..271245)
                     /locus_tag="XNR_0216"
     CDS             complement(269911..271245)
                     /locus_tag="XNR_0216"
                     /codon_start=1
                     /transl_table=11
                     /product="Permeases of the major facilitator superfamily"
                     /protein_id="AGI86620.1"
                     /db_xref="GI:477542667"
                     /translation="MSTTADQARSKTARRAGIGAFIGSTIEWFDFYIYGTAAALVFDK
                     VFFPELEGALGTLVAFATFWVGFLARPLGGIIFGHFGDKLGRKTTLVITLLLMGISTT
                     AIGLLPSYESIGIAAPILLVCIRMIQGIGLGGEWGGSVLIASEHAPKGKSILYGAFAQ
                     QGSPVGNTLSTLSFLAISQLPDDAFVAWGWRVPFLASALLVVVGLFVRLKVTESPAMA
                     RVIEKRETAKVPLSEVLRSHPMLIVLGIGACTIGLSATYFKSTFALSWATTELSFDRS
                     SFLTIILVANITQIIAQPFGAVLATRMRSWSRAVTFMLVPELVLMPLMFLLIGTENYG
                     LAMLGVAVATIPHCLYYAALAGMLASRFPAHLRYTGISLCYQLCGTLLGGTTPIIGQF
                     LLNQTGSITAVIAYAVFQVALTLGCMLLLLKRRNYEEEDEAPRAAAPAVATA"
     RBS             complement(271251..271254)
     gene            complement(271452..272690)
                     /locus_tag="XNR_0217"
     CDS             complement(271452..272690)
                     /locus_tag="XNR_0217"
                     /EC_number="2.3.1.9"
                     /codon_start=1
                     /transl_table=11
                     /product="Acetyl-CoA acetyltransferase"
                     /protein_id="AGI86621.1"
                     /db_xref="GI:477542668"
                     /translation="MSAAPTPAASPDDIVVCSPLRTPIGRFGGALAGQRPAALAAHVI
                     SAVVERSGVDPERIDEVILGHAYPTSDAPAIGRVAALDAGLPDRVTGVQIDRRCGSGL
                     QAVIDAALQIGGGFSEVVIAGGVDVMSAAPYYTHEGRWGIRGPGLQLHDSLARGRTEA
                     GGVHHPIPGGMIETAENLRRAYEVSREDQDALALSSQRRAADALAAGRFADETVPVPV
                     RTRKGETLLDTDEHPRPDTTAGQLAALKPILRATDPEATVTAGNASGQNDAAAACLVT
                     SRATAERLGLTPLVHLVSFARTGVPAETMGLGPVAATATALEKAGLTLADLDLIELNE
                     AFAAQTLACTRLMGLTADDHERINVNGSGISLGHPVGATGARILATLAHELRRREARW
                     GLETMCIGGGQGLAAVFARA"
     RBS             complement(272700..272704)
     gene            complement(272828..273733)
                     /locus_tag="XNR_0218"
     CDS             complement(272828..273733)
                     /locus_tag="XNR_0218"
                     /codon_start=1
                     /transl_table=11
                     /product="Transcriptional regulator"
                     /protein_id="AGI86622.1"
                     /db_xref="GI:477542669"
                     /translation="MELRYLTAFVAVAEELHFGRAAKRLQMAQPPLSQQIRQLEKELG
                     AQLFERNTRSVRLTSAGESFLGPVRTVLDDLDLAVRAVKAAGRGEYGRVTVGFAGASS
                     HEALPLLTGAVRAAHPGIELILTGQTYADTALARVAEGSLDLGFVRLPASRPGVRTRV
                     IGEEELICALPGDHPLAARERIALTDLADQPFVSFPANAGSSLRDAMVRACESAGFTP
                     RVVQEAPDSHTILALVAAGVGVTLTLTSVQHVQSTGLVYRPLDAEPVRLHAALAWRAD
                     NPSAALRSVLAVAEQALPTPPGAAD"
     RBS             complement(273739..273742)
     RBS             273890..273894
     gene            273904..274854
                     /locus_tag="XNR_0219"
     CDS             273904..274854
                     /locus_tag="XNR_0219"
                     /EC_number="2.8.3.12"
                     /EC_number="2.8.3.6"
                     /codon_start=1
                     /transl_table=11
                     /product="3-oxoadipate CoA-transferase subunit A;
                     Glutaconate CoA-transferase subunit A"
                     /protein_id="AGI86623.1"
                     /db_xref="GI:477542670"
                     /translation="MERSVAPPDKTLSMRDAVAAFVHDGDTVCLEGFTHLIPTAAGHE
                     IIRQRRRDLTVVRMTADIVVDQMLAGGCVTRLVSSFVGNSSAGSLGELRRRIERADPE
                     PLEFEEYSHHGMVCRYQAGAQRLPFLPLRSYAGSDLPGVNPALRKVTSPYPGPDGEPE
                     QIYVVPPVNPDVTFIHAQRADRLGNTQIWGLTGVQAEAVYAAKRAVVVVEEIVDDEVI
                     RADPNRTVVPAHAVDAVVHCPRGAHPSFAQGYYDRDNAFYRSWSHISKDAERLRAWLD
                     EWVYGTRDHAEYAAKLSDHFRDHLAVGEALSGQVDYGRRL"
     RBS             274897..274901
     gene            274910..275722
                     /locus_tag="XNR_0220"
     CDS             274910..275722
                     /locus_tag="XNR_0220"
                     /EC_number="2.8.3.12"
                     /EC_number="2.8.3.6"
                     /codon_start=1
                     /transl_table=11
                     /product="3-oxoadipate CoA-transferase subunit B;
                     Glutaconate CoA-transferase subunit B"
                     /protein_id="AGI86624.1"
                     /db_xref="GI:477542671"
                     /translation="MTTAPPPAATPGAADAPAAGATSSELLAVVASRALAGRRTVFAG
                     IGLPTLAASLAHLTVAPGLEIVYESGVCGAHPAQLPETIADAVLITGAEAVLPMATLF
                     GAVLQGGHIDVGFLGAAQIDRWGNLNSSVIGEWERPQVRLPGAGGAMEVMANAREIFV
                     VMRRHTPRSFTAELDFCTSPGPDRALADGIRPLGSGVTRVVTDLGLLERAGAGEELRL
                     TAVHPGVTVDQVREATGWELAVADEVAVIEPPSAAELRLLREDVDPGRVYLR"
     RBS             275768..275772
     gene            275782..277302
                     /locus_tag="XNR_0221"
     CDS             275782..277302
                     /locus_tag="XNR_0221"
                     /EC_number="1.1.1.35"
                     /EC_number="4.2.1.17"
                     /codon_start=1
                     /transl_table=11
                     /product="3-hydroxyacyl-CoA dehydrogenase / Enoyl CoA
                     hydratase"
                     /protein_id="AGI86625.1"
                     /db_xref="GI:477542672"
                     /translation="MRIRVVGAGVMGRGIAQWAVTAGHTVELGDARRESVDEAVAFVR
                     QMLDRAAGKGRLGRAEADDAARRLVPLDAPDAPGDGVELVIEAVLEDLAVKTELFRRL
                     EEVLPATAVLATNTSSLPVTRIAAGLREPERLIGLHFFNPVPLMKVAEVIPGARTRPG
                     LAEELAKTVRASGHAAVTVADTPGFLINHAGRGLVTEALALLEERAAPVEAVDRIARD
                     VLGLRMGPFELMDLTGLDVTSKVIDTIWEGFRYSERLRPSFLTPNRVAAGLHGRKTGE
                     GFYRYGPDAPEPAPEPPVTGDARRAVRVAGTGPHARALREALAANGAALLPEGQDAPD
                     ALVLVPVWGGSVARAVAELGLPRGRSFGVDPLSVGRPRRVLSVTPAADPVAARDARAV
                     LAAGGHTVTAVRDTAGSVAQRLLSSIVSVAASVAERGLARPADIDTAVTAGLGYPHGP
                     LAWGDLVGADRLLELQSALLAATGDPRHRPTRWLAERARLGMALTDPGTGPEAAYV"
     RBS             277376..277381
     gene            277389..278549
                     /locus_tag="XNR_0222"
     CDS             277389..278549
                     /locus_tag="XNR_0222"
                     /EC_number="1.3.8.1"
                     /codon_start=1
                     /transl_table=11
                     /product="Acyl-CoA dehydrogenase, short-chain specific"
                     /protein_id="AGI86626.1"
                     /db_xref="GI:477542673"
                     /translation="MLTRDFGLTETQRDFRSLAAEFVDNEIVPHVRDWDRAERVDPGI
                     VKRLGELGILGLMLPEEYGGVEADMLSYTLVTEELGRGDSSVRGIVSVSLGLVSKTIA
                     THGTDEQKAEWLPRLAAGEALGCFALTEPGTGSDAGSVSTRARRDGGDWVIDGAKIFI
                     TNGTVADVALVFARTGEKGLTAFLVPTDSPGFTATEIHGKLGLRGQATAELTLEGVRV
                     PDTARLGEEGRGLGIALGTLSRGRISVAAGAVGLAQGAVDAAVRYAKERTQFGKPIAS
                     FQLVQELLADSEVDVRTARLLTHQVARMADAGASPKEYATDASVAKYHASEAAVRVSN
                     NCLQVFGGYGYIDEYPVGKYLRDARVLTLYEGTSQVQKLIIGRALTGVDAMN"
     RBS             278922..278925
     gene            278933..280213
                     /locus_tag="XNR_0223"
     CDS             278933..280213
                     /locus_tag="XNR_0223"
                     /codon_start=1
                     /transl_table=11
                     /product="integral membrane protein"
                     /protein_id="AGI86627.1"
                     /db_xref="GI:477542674"
                     /translation="MTTAPPAGAPPRAALISPSPTSVPAPEAPPAPAVRRVPLTVAAL
                     IGVLLSAYVFVQHGAKPGVLLLLGTGLGYALFHSRFGFTSAWRQLVSVGNGTGLRAHT
                     LLLGTTATLFALIIGTGTGLFGSTPAPSAGPLGIGLLIGAFVFAVGMQLGGACASGTL
                     FAVGSGQSSIVLTLFGFIAGSTLAAWQFGLWSDLPALDPVLLSDHVGWFGSWAVTVLA
                     LAAVWWIARTVQARRNPPPVGAPPSARSTLARVVRGSWPLAAGAVVLAVLGAAVLLVS
                     GGAWGITSAFALWGSKLVGFLGGSPETWAFWQQPGSAAQLSGPVLADKNSLTDIGIMI
                     GAALASAAGGVWTLHRGIPGKTAVAAVLGGVLMGIGARLAGGCNIGAYLAGIASGSLH
                     GWLWGAVAIVGTWAGLKLRPFFGLGNPKPTDSVC"
     RBS             280642..280646
     gene            280656..282638
                     /locus_tag="XNR_0224"
     CDS             280656..282638
                     /locus_tag="XNR_0224"
                     /codon_start=1
                     /transl_table=11
                     /product="Hypothetical protein"
                     /protein_id="AGI86628.1"
                     /db_xref="GI:477542675"
                     /translation="MTDAAVGAGALGRRGIVSLAGEALRRPPQEERPVTVLLGPRGSG
                     ASETHSALMELYGPTYPFAYLRFAPGQALLPRYALGLLARQLERRLPQYRRMSFPLLT
                     LGLLASDEDLSMTSLEEGRRSIQQRLRDFQQQAESRHGDYLAAFFEVAGGAIGAPEGA
                     STAALALLKDALRHGRRRLPGGNRFGQAAHWYGAHQLTRAQDRWEALTELNSWRHQGH
                     EEDRERLDRILFSAFLEDLRRGAAPSFSPRSFLLLLDQADTRYGRRFLDLLLHARHDT
                     VMANRPCDPLTVVASCNRWLPRWGPASGEQWPWQLRVPDGASLEDWRAHRPPRDSEDT
                     WWYPVRLRDLQPEEVHTLVERQLHTHPGLSPFTRLTPFIHRLTGGLPKGVSQVLQALQ
                     HADGERTPGPAQERWLRTLPDRTVLVGEVQRTLADAALDSLLEGFDDRERDRLAECAA
                     APDLYVGTQVLGYGEALFTQLRIRRLIDGPGAFTPSLHPWLRRLLLWKLAARPSDWEA
                     AHDLLAEHAREAGRTTDQMYHLLATGRLEEVTDHLLSRFDTLPARSWISELEKVTAAP
                     NRLASVGGPLELLATLAPPEPGGAVTGRSVVRGLVAARWLWGDPLADPGMRLGHVLAD
                     GFIQLSRLGRSDNVALLNESERYLHWRPSQTTTDGS"
     RBS             282638..282640
     gene            282646..284133
                     /locus_tag="XNR_0225"
     CDS             282646..284133
                     /locus_tag="XNR_0225"
                     /codon_start=1
                     /transl_table=11
                     /product="Hypothetical protein"
                     /protein_id="AGI86629.1"
                     /db_xref="GI:477542676"
                     /translation="MRRIEWPLHLVIRTVVGVVAAGVLAVAGVVAWNWWQESRATCHE
                     DVVRRGPHDECVGVTAGDHVFATHLEDVQKLIAKENARVEAESDEHPYVSVAYLTSFT
                     LTDDDSNSEDSVRHELMGAYLAQHRHNRGDLPGSPKMRLLVANSGSDSAQWEYTVDRL
                     LERRDGPDRLVAVAGLGPSTERNLAALKKLSENDVATVASIMTATNIKGIDGFVRVAP
                     TNVDEAKAGAKYLKEKEFKTVAVVQDDASSNLYAATLAQAFREEYPDSEHRLVGESIS
                     YDSSVSSAWEGELRYIPGRLCEAEPDAVYFAGRGRHLAHFLNALANRTRCTERDFTVL
                     TGDDTTNLTPQQLVDAARTGVRVYYTGLAHEDMYKKTPYAVSKLSAGHFRDEEGLMET
                     WFKDEARYDGQDIMGHDAVITAAQGIAMASAWQGQGKVTGPSVARMFHQMSGSEQVPG
                     ASGFLSFKKNGDPRDKAVPILRLTTKGDSVLIDVTSATGEVAREN"
     RBS             284215..284219
     gene            284226..285437
                     /locus_tag="XNR_0226"
     CDS             284226..285437
                     /locus_tag="XNR_0226"
                     /EC_number="2.8.3.16"
                     /codon_start=1
                     /transl_table=11
                     /product="L-carnitine dehydratase/bile acid-inducible
                     protein F"
                     /protein_id="AGI86630.1"
                     /db_xref="GI:477542677"
                     /translation="MTSPLPLPLAGVTVVSVEQAVAAPYATRQLADLGARVIKVERTG
                     GGDFARRYDTAVHGQASYFVWLNRSKESVCLDLKSPEGREILEELLTGADVFVQNLAP
                     GAADRLGLDPEGLQARHPSLVPCRVTGWGASGPWSDRKAYDLLAQCQTGLLSITGTPE
                     EAVRSGISVADIAAGMYAYSGILTALYTRATTGRAPTVDVSLFEALAEWMGQPALYTE
                     YGGTPPPRVGARHATIAPYGPFTTAEGKDVLLSVQNEREWAALCTVVLGTPELAVDPR
                     FATGPDRVAHREALEARVAERFATLATEEALELLTDAGVAAAGVNSVPEFLDHPVLAE
                     RDRWRRVAVPGAPTPVRALLPPADLGGVEPRMDPVPAAGAHTRAILASLGRTPGEIAR
                     LLAAGVAEADD"
     RBS             285481..285486
     gene            285491..286903
                     /locus_tag="XNR_0227"
     CDS             285491..286903
                     /locus_tag="XNR_0227"
                     /codon_start=1
                     /transl_table=11
                     /product="FAD dependent oxidoreductase"
                     /protein_id="AGI86631.1"
                     /db_xref="GI:477542678"
                     /translation="MARVAVIGGSVGGLATALMLGRRGHRVTVFEQDTRQAGDDPHHD
                     FFHWPRPRVPQADQPHSFLAPVRTVLRAELPDVLAELLARGAREYHEFDWFGTPPPHR
                     PGDEELVTLRTRRIVLEAALVAAVGRESGVTVRQGSRVDGLTLAPGRPPRVTGVRVGT
                     GTYPADLVIDASGRRSPVPRWLVAAGCRPPVVDSHRTGLAYLCRWYRLGPDGPREPGR
                     VKTGSSAPFALAGVFPSDNDTFAVSIVVSTGDPTRGALRDPAVFQAAARHFPACAAWL
                     GLAAEPCSPVLAMAGLDNRWTALTDDAGPVVTGLVNTGDSLIHTNPTLGHGVALGLRT
                     AQHLAAHADTVAADPAGYHAWTVRELRPVFDAQVTGDRTVGERLAEGAPPSDHRAAAL
                     AACAFDDPVVMRARAQVRHLVHPPAEAYGTDEVERHLTAWLTAHPEFTPGHDGPTRAE
                     WEAVVAAPPPYAVEPSASSG"
     gene            complement(286870..287247)
                     /locus_tag="XNR_0228"
     CDS             complement(286870..287247)
                     /locus_tag="XNR_0228"
                     /codon_start=1
                     /transl_table=11
                     /product="Hypothetical protein"
                     /protein_id="AGI86632.1"
                     /db_xref="GI:477542679"
                     /translation="MTASAPVTDPARPSPPAPHPALGLLVLYTGRLEACRAFYAGLGL
                     ALVAEQHGDGPAHWSAELGPGCVLELYPAGGQPPTGRLRLALTVPYAPGGLAPGCHRR
                     EDPDGRIVLVTVGQPEEADGSTA"
     gene            complement(287272..287826)
                     /locus_tag="XNR_0229"
     CDS             complement(287272..287826)
                     /locus_tag="XNR_0229"
                     /codon_start=1
                     /transl_table=11
                     /product="ThiJ/PfpI family protein"
                     /protein_id="AGI86633.1"
                     /db_xref="GI:477542680"
                     /translation="MSDNGPSRVLAIVTNYGVEQDELLVPIRHLRDHGTPVDVAGVSA
                     GEIRTLVGDKDPGDSGTADLALADVDPSAYDLLLIPGGTLNADSLRLDDKAMEIVRAF
                     TSSGRPVAAICHGPWALVETGAVQGKRLTSYASLQTDVRNAGGEWVDEAVVTDDTGGW
                     TLITSRDPGDLKEFLREIDATLTA"
     RBS             complement(287832..287835)
     gene            288287..289171
                     /locus_tag="XNR_0230"
     CDS             288287..289171
                     /locus_tag="XNR_0230"
                     /codon_start=1
                     /transl_table=11
                     /product="Beta-1, 3-glucanase"
                     /protein_id="AGI86634.1"
                     /db_xref="GI:477542681"
                     /translation="MKRCDATVHRSRRLPTALWAASLLCCAGLLAPAATAAADESADS
                     SRTQAVTFEDNFDGPAGSAVDGGRWQLETGDNVNNHESQYYTSGADNAALDGNGNLVI
                     TARKENPRDYQCWYGRCEYTSARLNTAERFNAEYGHVETRLKVPRGQGMWPAFWMLGA
                     DFGQVGWPASGEIDIMENVGFEPSTVHGTLHGPGYSGGNGIGAGYTLPGGEQFADGFH
                     TFAVDWAPDRISWSVDGQVYQTRTPADTGGNPWVFNKPFFLILNLAVGGDWPGPPDGN
                     TTFPQELVVDYVRVTTSD"
     RBS             288291..288295
     RBS             289332..289334
     gene            289343..289783
                     /locus_tag="XNR_0231"
     CDS             289343..289783
                     /locus_tag="XNR_0231"
                     /codon_start=1
                     /transl_table=11
                     /product="Transcriptional regulator, XRE family"
                     /protein_id="AGI86635.1"
                     /db_xref="GI:477542682"
                     /translation="MSNHSANPQPDAHRSPGPRPRGQAAKEPLWRQVVGGALRGERQA
                     QGRTLKEVSEAARISMPYLSEVERGRKEASSEVLAAAAGALGLSLADLLALTQRDLVP
                     ADRRTRPEASAAPVAPLRVASVTRLPGRPQAGSGPARAQVRLAA"
     gene            complement(289828..290430)
                     /locus_tag="XNR_0232"
     CDS             complement(289828..290430)
                     /locus_tag="XNR_0232"
                     /EC_number="3.4.21.92"
                     /codon_start=1
                     /transl_table=11
                     /product="ATP-dependent Clp protease proteolytic subunit"
                     /protein_id="AGI86636.1"
                     /db_xref="GI:477542683"
                     /translation="MAQYTIPTVVERTARGERAFDIYSSLLSERIIFLGTEIDDGVAN
                     VVIAQLLHLESVAPDQEIALYINSPGGSYTSLMAVYDTMTFVSAPLSTFCVGQAASTA
                     AVLLAGGDPGRRLILEHARVLLGQPASGGSQGTVSDLTVQAKEVARVRSQTEEVLSRH
                     TGHSVERLRSDMDRDKVFTAEEAVAYGLADEVLTRRRPRG"
     gene            complement(290432..291067)
                     /locus_tag="XNR_0233"
     CDS             complement(290432..291067)
                     /locus_tag="XNR_0233"
                     /EC_number="3.4.21.92"
                     /codon_start=1
                     /transl_table=11
                     /product="ATP-dependent Clp protease proteolytic subunit"
                     /protein_id="AGI86637.1"
                     /db_xref="GI:477542684"
                     /translation="MAPSHPAWSAAEAETAPTRYDDQLAGQLLTQRIVLLGTQVDETS
                     ANRVCAQLLLLSAEDPRTDISLYINSPGGSVTAGLAIYDTMRLIPNDVSTLAMGFAAS
                     MGQFLLTVGTAGKRFALPNARIMMHQPSAGIGGSAADIAIQAENLEFTKRAIERLTAE
                     HTGRSEAEISRDSDRDRWFTAEQAKEYGMVDRVVHTLDDVRPSGARRKAGI"
     RBS             complement(290437..290441)
     RBS             complement(291074..291079)
     gene            complement(291206..291844)
                     /locus_tag="XNR_0234"
     CDS             complement(291206..291844)
                     /locus_tag="XNR_0234"
                     /codon_start=1
                     /transl_table=11
                     /product="Hypothetical protein"
                     /protein_id="AGI86638.1"
                     /db_xref="GI:477542685"
                     /translation="MTERRQRFEGWIAGVGTGSGTRLVLGHWERSPFGAFSDVMVEEA
                     GGRRTLLAPTAEVAAYVAATYRFEEVAVVPVRVTAAGPRWQVAAGPLRLEFTTGRRTV
                     LGLLLRAVPAPLGRLPAWAALLDGPARLLPGVRTRGSAGGGRREWYGAHDLRRITAAR
                     ATWRDRELGALAPVEPPVAFGFGSTPRRPALVRVTTTVETARSRPRRGAGDG"
     gene            complement(291900..292574)
                     /locus_tag="XNR_0235"
     CDS             complement(291900..292574)
                     /locus_tag="XNR_0235"
                     /codon_start=1
                     /transl_table=11
                     /product="Hsp18 transcription regulator"
                     /protein_id="AGI86639.1"
                     /db_xref="GI:477542686"
                     /translation="MTTADRPTPGPTGRVGPPFTPDPASFLAVAGALEAIRDAVDAAE
                     SGTAGSGGGGAGAEDVLASLLLLRQLREQLAVWEPGLVETAREAGASWAELAHPLGVA
                     SRQAAERRYLRNRPGASGTTGEQRVQATRERRAADRDRTAWARRNAADLRRLAAQITS
                     LTGLPAAARLPVARLDQALAHDDPAALLGPLREAAPPLRSAHPELAGRIDALSGPDGT
                     ASSGRS"
     RBS             complement(292580..292584)
     RBS             292711..292715
     gene            292725..293156
                     /locus_tag="XNR_0236"
     CDS             292725..293156
                     /locus_tag="XNR_0236"
                     /codon_start=1
                     /transl_table=11
                     /product="heat shock protein"
                     /protein_id="AGI86640.1"
                     /db_xref="GI:477542687"
                     /translation="MLMRTDPFREFDRITRELTAPGTWSRPTAMPMDACREGDTYVVS
                     FDLPGVDPEAIEIDIERNMLTVKAERRPAGNAEHVRMEVAERPLGVFSRQLVLADTLD
                     TEQVRADYDAGVLTLRIPIAERAKRRRVKVGQGESHRQITG"
     RBS             293264..293266
     gene            293276..293713
                     /locus_tag="XNR_0237"
     CDS             293276..293713
                     /locus_tag="XNR_0237"
                     /codon_start=1
                     /transl_table=11
                     /product="Hypothetical protein"
                     /protein_id="AGI86641.1"
                     /db_xref="GI:477542688"
                     /translation="MPHGPHQTVFPAPAPEWTQFLEAVRYQGVYPTRERAEEAARLVL
                     AGLGRQLGGEGRVALAARLPAEAARLLVREIPATAPLTGQELVAELAARSGASLATTR
                     WDTGSVLTVVADLAGPDLLDDLLDQLPPGHALLFGRAELSQPA"
     gene            complement(293697..294422)
                     /locus_tag="XNR_0238"
     CDS             complement(293697..294422)
                     /locus_tag="XNR_0238"
                     /codon_start=1
                     /transl_table=11
                     /product="Glyoxalase 2 domain containing protein"
                     /protein_id="AGI86642.1"
                     /db_xref="GI:477542689"
                     /translation="MPLLPCRSVDEIAGFYTMLGFTRTYRQERPNAYVVMERDDLNLH
                     FFGMPGFRPEDSYGSCLVVVPDIVELFDAFAARMRAAHGKLLVTGIPRMTRPRRRKNA
                     EGVTGFAVIDPGGNWIRFTAGADDAPAGPGPGGLTGALHNAVVMGDSRGDHERAARLL
                     DHALRRREATAGPAELVEALAYRAELAARAEDTPGVREFLARAEGVPLDEAGRRASAG
                     TLTALRDLVAPFSARPVPVRPAD"
     RBS             complement(294426..294430)
     gene            complement(294591..295394)
                     /locus_tag="XNR_0239"
     CDS             complement(294591..295394)
                     /locus_tag="XNR_0239"
                     /codon_start=1
                     /transl_table=11
                     /product="ABC-type nitrate/sulfonate/bicarbonate
                     transportsystem, ATPase component"
                     /protein_id="AGI86643.1"
                     /db_xref="GI:477542690"
                     /translation="MASSDLSGPAAERPGGVRLTGVSHRYGRGGDAVTAVGPLDLTVP
                     PGEFLVLVGASGCGKSTLLRLIAGFERPTHGTVQVSGAAPRPGQGAGVVFQQPRLFPW
                     RTVEGNVDVALRYAGVPRQEWPERRAALLERVGLQGVGRRRIWEVSGGQQQRVAIARA
                     LAAENPLFLLDEPFAALDALTRESLQEDVRRVTAQTGRTAVFVTHSADEAVFLGSRVV
                     VLSKRPGRVVLDLPIPLPRTGATPEELRASADFAALRARVTQEVKAAAA"
     gene            complement(295381..296460)
                     /locus_tag="XNR_0240"
     CDS             complement(295381..296460)
                     /locus_tag="XNR_0240"
                     /codon_start=1
                     /transl_table=11
                     /product="Taurine-binding periplasmic protein TauA"
                     /protein_id="AGI86644.1"
                     /db_xref="GI:477542691"
                     /translation="MSPSVFRASPAGPSRRPSRRAVLAAVLGGAATLAVAGCSSSGDA
                     AAGQKKRLRIGYFAFPSGDLLVKNRGLLEKALPDHTISWVKFDSGAGVNQAFIGKSLE
                     IAALGSSPFARGVSGSSPIPYKVAFILDVAGENEALVARKGTGITTVAGLKGKKVATP
                     FASTSHYSLLAALEEAGLKASDVELLDLQPQPILAAWERGDIDAAYVWLPTLDELRET
                     GTQLTSSKEIGEGGRPTLDLAVVSEELIARDPEAIETWRKVEAEGLRLLKSDPEGSAK
                     SIAAELGISLADAKAQLAQGVFLTPEEVASADWLGTEGKPGKLAAYLADTGKFLAGQK
                     QIDAAPSTAALRDALYLKGLPDGLK"
     RBS             complement(295402..295406)
     gene            complement(296538..297410)
                     /locus_tag="XNR_0241"
     CDS             complement(296538..297410)
                     /locus_tag="XNR_0241"
                     /codon_start=1
                     /transl_table=11
                     /product="Binding-protein-dependent transport system
                     innermembrane component"
                     /protein_id="AGI86645.1"
                     /db_xref="GI:477542692"
                     /translation="MPPAPAAPELLAEPGAAPTAVPGPARRRRPSALWRLALPVGSLL
                     LFLALWQAVAAAGTWSETLVPPPAKVWDAFLAVSTTRDGVRGYNGTYLVEHLGISLRR
                     IAFGAGVGIALGVLLGLVMGTVRWVRSLFEPWISFLRTLPPLAYFSLLIVWLGIDEEP
                     KITLLAVAAFPPVAVATTAAVAAAPRHLVEAARALGASRWEVVKDVVLPSALPETFTG
                     VRLAVGVAYSSLVAAELVNGLPGIGGMVKDAANYNNTPVVLVGIAAIGVSGLLIDALL
                     VRLERAVVPWRGRT"
     RBS             complement(297417..297421)
     RBS             297701..297704
     gene            297717..298709
                     /locus_tag="XNR_0242"
     CDS             297717..298709
                     /locus_tag="XNR_0242"
                     /codon_start=1
                     /transl_table=11
                     /product="hypothetical protein"
                     /protein_id="AGI86646.1"
                     /db_xref="GI:477542693"
                     /translation="MGRVVRPLVGPAHGEIPSALLRVRAKMKRFSLNFPAHSPRSDGG
                     ERVPETPETETAEPGDPASPPDEDAPAAGTPRDAAPPARGRTRTIVAAALGIVVSTAL
                     AAAVTTYLDVWSSSRSPVPAGQGLHAESEVWWDLTRDTKAVRIPGTADVAELEQEAMD
                     AGTALDGLVEADGTYAGMMRVRVTLMNFTKVPVSVTGVRARVTEEEPAPEGDLLSCGG
                     AEGSTGITRLRIDLGASDTAAQEYDGEKAVGQYPTQEMQLAKQDEPAVFDIRVEAGET
                     TASYVLDVVYQQGTEKGRVVVDDGGKPFVLAPDEGDIDSAYRCDDSMTHWEKQP"
     RBS             298694..298697
     gene            298706..300139
                     /locus_tag="XNR_0243"
     CDS             298706..300139
                     /locus_tag="XNR_0243"
                     /codon_start=1
                     /transl_table=11
                     /product="Hypothetical protein"
                     /protein_id="AGI86647.1"
                     /db_xref="GI:477542694"
                     /translation="MNSRRPFLLAFLLTAAVWAGVAVPWALTDHEPAPAEPGPGASAG
                     PNIAAEGRSRAAGRQALGLAWSSTWSATVPEGTDVPDRALGAGRCSALFTWATGRSAV
                     PRGTATAAFTLTAPEDRGLVVRSLRVVKGRALPPPKGTDVECLGAVDPGVPTSMERWG
                     RLNLDRPRDLKVSRTAGPGATVGGLIETSTTDCSCQWWIEAEVWEGTKRRTIRIDDAG
                     APFTLAPPVAGIGTPAQGGALKYGATDVALAREGSAAGRPSQALSVSASRLLAGDGQE
                     MWMVADREVPEVDRLTANLDVPGAVCRRAERRLVADGALPAGRAAYAVSVTDPSARED
                     LERVVDVSLKVRKTVREGPPPQGYGCYPAQWGLQSNDGQSAGSVRLSRDTPHLPVLTG
                     EPVQLLRETDDTPATSTLFFTVEAWGTDETEYHFTLDVTVEDASGKRTHHTVDDAGRP
                     FVLAARPDGMAPRHEKYAYYENGHKVG"
     gene            complement(300219..300292)
                     /locus_tag="XNR_0244"
     tRNA            complement(300219..300292)
                     /locus_tag="XNR_0244"
                     /product="tRNA-Pro"
                     /note="codon recognized: CCC"
     RBS             300420..300424
     gene            300429..301124
                     /locus_tag="XNR_0245"
     CDS             300429..301124
                     /locus_tag="XNR_0245"
                     /EC_number="2.2.1.1"
                     /codon_start=1
                     /transl_table=11
                     /product="Transketolase, N-terminal subunit"
                     /protein_id="AGI86648.1"
                     /db_xref="GI:477542695"
                     /db_xref="GO:0004802"
                     /translation="MTSTTAGTAPSYADIPRLMSLQTGDEKHSAAATSTLDPLWVLYD
                     RVLRVTPETAEAPGRDRFLLSKGHGPMAYYAVLAARGFFPEAWLPGFGGFTSPLGHHP
                     DRTLVPGVEIGSGSLGHGLPIGVGVALGLRAQGLTEPAVWVMTGDAELDEGSNDEAIT
                     FAGLTGLESLHTVVVDNASASHAAPGHLAARFAVAGWSAETVDGHDHEALYRAFTAPH
                     PGRPHVVVARVSR"
     RBS             301164..301167
     gene            301175..302086
                     /locus_tag="XNR_0246"
     CDS             301175..302086
                     /locus_tag="XNR_0246"
                     /EC_number="2.2.1.1"
                     /codon_start=1
                     /transl_table=11
                     /product="Transketolase, C-terminal subunit"
                     /protein_id="AGI86649.1"
                     /db_xref="GI:477542696"
                     /db_xref="GO:0004802"
                     /translation="MDSMRDRFADTVHQLMDADPRVALVIAEISRDRLQGAITAHPDR
                     VVNVGIREQLLVSAGAGLALSGLRPVLHTFASFLVERPFEQVKLDFGHQGVGGVLVSS
                     GASYDMPSGGYTHMSPGDVALLDTLPGWTVHVPGHPDEAEALVRAAVAAGDDKVYVRL
                     SERTNAEGRALDGTRFRQVREGRSGAAVVAVGPMLDSVLAATEGLDLTVLYATTVRPF
                     DAAGLRRAAIDPDRGTAQVVLVEPYLAGTSVRAADEALSVVPHRLLGLGVGKEELRRY
                     GRAEEHDAAHGLDAASLRRDISAFLAS"
     gene            complement(302064..302648)
                     /locus_tag="XNR_0247"
     CDS             complement(302064..302648)
                     /locus_tag="XNR_0247"
                     /codon_start=1
                     /transl_table=11
                     /product="Integral membrane efflux protein"
                     /protein_id="AGI86650.1"
                     /db_xref="GI:477542697"
                     /translation="MLAVSGPAVPLVAADVVQEHGPRAYGLVNSALGAGTVVGGLLAL
                     RARPRRMLRAGAFAVLGFGLFPGTVGAGLGVPAMCAGAAVAGAGMSFWGVMWATSVQT
                     QVRPEVLNRIHAYDVAGSLAMMPVGQALAGPAAGLLGTDVVLVSGGLLTLVVGALLLG
                     VPAIRNLERAEDRPVAGSPVPAPGSSPATTPGRR"
     RBS             complement(302655..302659)
     gene            complement(303489..303848)
                     /locus_tag="XNR_0248"
     CDS             complement(303489..303848)
                     /locus_tag="XNR_0248"
                     /codon_start=1
                     /transl_table=11
                     /product="DUF419 domain containing protein"
                     /protein_id="AGI86651.1"
                     /db_xref="GI:477542698"
                     /translation="MAEAQDARTIALSLPETTEKIAWSMPTFRVAGKMYATMPEDETS
                     IAVRCPKEERGELVLAEPEKFWVAGHEASSAWVRVRLAAVDDLAELRDILTDSWRQAA
                     PGRLLEAHPDLAAPGGG"
     gene            complement(303893..304840)
                     /locus_tag="XNR_0249"
     CDS             complement(303893..304840)
                     /locus_tag="XNR_0249"
                     /EC_number="3.1.1.23"
                     /EC_number="3.1.1.5"
                     /codon_start=1
                     /transl_table=11
                     /product="Lysophospholipase; Monoglyceride lipase;
                     putative"
                     /protein_id="AGI86652.1"
                     /db_xref="GI:477542699"
                     /db_xref="GO:0004622"
                     /db_xref="GO:0047372"
                     /translation="MTSQPAAGSTAHRPGVLSAHDGVAVATYTWLPEGRPRAFVQIAH
                     GAAEHAQRYDRFARHLTAHGFGVVASDHRGHGATAPLTGGFGVTGEDGWRSVVTDLKA
                     VGDQLRALYPGAPVLLLGHSMGSMLARDYAQEYPDDLAGLLLTGTFRALPGADPARDT
                     ARLEQEIEAHGPGHISSFVPELFAAFNEPYPHRTGYEWLSRDEAEVDAYAADEACGFP
                     FSAGFSLDWVRASQKVNDPANLARMPADLPVHVAVGSDDPCHQSMAQVDALLADLRGA
                     GVEDLTFTAYEGARHEILNETNRDEVQDDLTRWLDAHAL"
     RBS             complement(304850..304855)
     RBS             305018..305021
     gene            305029..305553
                     /locus_tag="XNR_0250"
     CDS             305029..305553
                     /locus_tag="XNR_0250"
                     /codon_start=1
                     /transl_table=11
                     /product="Hypothetical protein"
                     /protein_id="AGI86653.1"
                     /db_xref="GI:477542700"
                     /translation="MSTSRTELLRWQADLTWSLFTYHLDRLEPGDFLREPAAVCWTVH
                     EDADGRWWPDWAEGEPDPVPVPTIAWLTWHIGWWWTTAVADVRGTEPPGRTEIAWPGE
                     GAAAVAWLRELREEWTAVLDGLDDAALDRPSAYPWDAEAGLTVGHTAAWVNAELMKNA
                     AEIGQLRLRYAAER"
     gene            complement(305563..306117)
                     /locus_tag="XNR_0251"
     CDS             complement(305563..306117)
                     /locus_tag="XNR_0251"
                     /codon_start=1
                     /transl_table=11
                     /product="Hypothetical protein"
                     /protein_id="AGI86654.1"
                     /db_xref="GI:477542701"
                     /translation="MTFDPLGHLLLTPADPEAPAREERLGRLGLGHHADAGLDAFATR
                     LADLTRAPYAMVNFIGTGGQFFAGLHTPAGPLAGGAAPASAFRHMARDHGYCPYVVVR
                     RKALVLEDVCDFPRFAGNPVVDEIGIRSYLGAPLIDRTGLALGTVCVVDTQPRPWGRA
                     GLDTIKAMAAELTEQLQRRDPGGP"
     gene            complement(306114..306707)
                     /locus_tag="XNR_0252"
     CDS             complement(306114..306707)
                     /locus_tag="XNR_0252"
                     /codon_start=1
                     /transl_table=11
                     /product="ATP/GTP-binding protein"
                     /protein_id="AGI86655.1"
                     /db_xref="GI:477542702"
                     /translation="MDYDDGSDPFPTALKILVAGGFGVGKTTFVGAVSEIAPLSTEEL
                     LTTISAETDSLEGVENKTTTTVAMDFGRITLDSRHVLYLFGTPGQERFWFMWDELSEG
                     ALGAVVLADTRRLEDCFAAVDFFEQRGMSFVVAVNEFDGAHRYGPEEVRAALDLGIHV
                     PVIRCDARISSSAVQTLLTLVRHLLAGHPAESQGAPL"
     RBS             complement(306125..306129)
     gene            complement(306685..307056)
                     /locus_tag="XNR_0253"
     CDS             complement(306685..307056)
                     /locus_tag="XNR_0253"
                     /codon_start=1
                     /transl_table=11
                     /product="Hypothetical protein"
                     /protein_id="AGI86656.1"
                     /db_xref="GI:477542703"
                     /translation="MALPQDGPWLDDAAGRLVRPYTVSGGRTRPTTALDLMSLVMSTG
                     TQPLGYLGPEHSDVLGLCEAPTSVAEVAGQLRLPAVVTKVLLSDLVDCGALTTRAPDY
                     FHHPTDRSLLEAVLDGLRRRL"
     RBS             complement(306717..306721)
     gene            complement(307059..307493)
                     /locus_tag="XNR_0254"
     CDS             complement(307059..307493)
                     /locus_tag="XNR_0254"
                     /codon_start=1
                     /transl_table=11
                     /product="roadblock/LC7 domain-containing protein"
                     /protein_id="AGI86657.1"
                     /db_xref="GI:477542704"
                     /translation="MASDAPTGHASDLDWLLSGLVQRVPHTHSAVLLSADGLVKSLHG
                     LDPDSADHLAALASGLYSLGRSAGARFGEGGDVRQVVVELDSSLLFVSTAGSGTCLTV
                     LAGREADAAVLGYEMTMLVKSVRPYLVTPPRRQAPEPTAMRN"
     RBS             complement(307064..307067)
     RBS             complement(307504..307508)
     gene            complement(307576..309513)
                     /locus_tag="XNR_0255"
     CDS             complement(307576..309513)
                     /locus_tag="XNR_0255"
                     /codon_start=1
                     /transl_table=11
                     /product="Membrane protein"
                     /protein_id="AGI86658.1"
                     /db_xref="GI:477542705"
                     /translation="MSQLRAPAANRADRREGGGRHGKAAQQLPEAHIRPQLLRIAVLP
                     AVAVSLGGAAAVLFALRSADGGKAASPLLWAILAGAAAVALTGIAVAAVAADRTARNI
                     LDRAAQLRRTSARNQAELRDVLDALRRGEQPTAQQPPLAPRGDGFDLLGEELHRAHRM
                     AVHAVVQAAQLSSQAGSEQKVEVFVNLARRLQSLVHREIQLLDELENQVEDPDLLKGL
                     FHVDHLSTRIRRHAENLAVLGGAMSRRQWSRPVSMTEVLRSAIAEVEQYSRVKLVPPI
                     DGDVRGHAVADTIHLLAELVENATVFSAPHTQVLLRASRVAAGVAVEVEDRGLGMPGD
                     EQRRMNALLADPDQVNVASLLQDGRIGLYVVATLARRHGIAVRLQSNIYGGTQAVLVL
                     PATLLGTVPDAQPAPESLPGTAAPAALTGAPAAGQPLPDVPPPGPVAEQPLGPPAPAP
                     VPPTADEEPAPAAPSFVPDPPMPVAPDEAPAPRPAPADGTPPPLPTRTTRRQTAPRGQ
                     HAAPPEAGPEPRATVPGPRTLPVRDTQEQRPTPAEARPGIRPEHRDTVEANAASPLVL
                     GSTLQDQPPERPSLPRRRAQEHLAPQLRDGPVARTGELPHVSHDPGLMAAFRRGIGLA
                     EAQDELPAHPAPDSGPAHRSG"
     misc_feature    308626..335190
                     /note="terpene gene cluster (No. 3)"
     RBS             complement(309519..309522)
     RBS             309920..309922
     gene            309932..310525
                     /locus_tag="XNR_0256"
     CDS             309932..310525
                     /locus_tag="XNR_0256"
                     /codon_start=1
                     /transl_table=11
                     /product="Dienelactone hydrolase"
                     /protein_id="AGI86659.1"
                     /db_xref="GI:477542706"
                     /translation="MAEVVLFHHAQGLTPGVVAFADGLRAAGHTVHTPDLFEGRLFGS
                     LEEGGAYVESIGFGEITERGVRAAGQLPGDVFYAGFSLGVLPAQKLAQTRPDARGAFL
                     VDACISVTEFGTAWPQGVPVQVHGLEADPFFAEDRDAADRLVAESADAELFLYPGDRH
                     LFADSSLPAHDPEAAALLNERALAFLAAHGESGLRSR"
     gene            complement(310512..310868)
                     /locus_tag="XNR_0257"
     CDS             complement(310512..310868)
                     /locus_tag="XNR_0257"
                     /codon_start=1
                     /transl_table=11
                     /product="Hypothetical protein"
                     /protein_id="AGI86660.1"
                     /db_xref="GI:477542707"
                     /translation="MSVTQSAPGSATAERDNRAARVSAYAVVLAAFVGGGGYVPAALF
                     LPLTLTWTAVILLCGVTAIVAGHVARFRAKRLGLRGRWLALAGIVGGWICVLVAVLAL
                     AAVVGVIGGLAVLIDS"
     RBS             complement(310877..310879)
     RBS             311077..311079
     gene            311087..311281
                     /locus_tag="XNR_0258"
     CDS             311087..311281
                     /locus_tag="XNR_0258"
                     /codon_start=1
                     /transl_table=11
                     /product="Hypothetical protein"
                     /protein_id="AGI86661.1"
                     /db_xref="GI:477542708"
                     /translation="MSDAELRRLLWRGTRELRPADITYRAAPLKGTGTVAGQSVVHLD
                     LPRLAVPARALREDRAGLPR"
     gene            complement(311285..312514)
                     /locus_tag="XNR_0259"
     CDS             complement(311285..312514)
                     /locus_tag="XNR_0259"
                     /codon_start=1
                     /transl_table=11
                     /product="Metallo-beta-lactamase"
                     /protein_id="AGI86662.1"
                     /db_xref="GI:477542709"
                     /translation="MTGIRTPNPLVRALRPASFGGDPAGERRRRILSSPNFADGSFRN
                     PDGVPATPSAATPRDLVRAYLSKEGRARRAPAAPIPLHPTTVADLARRPDEGLRLTWM
                     GHSSVLVEIDGARLLFDPVWGERCSPFGFAGPRRLHPAPVPLRALEAVDAVVISHDHY
                     DHLDMPTIRALVRTGTVFVDPLGVGAHLERWGVPAGRLRELDWREATQVAGVTLTATP
                     ARHFCGRGLRNQQHTLWASWSVRGSDHRVFHSGDTGYFPGFRDIGAEHGPFDATMIQI
                     GAYSEFLPHSRGGATRDPGPWPDIHMTPDEGLRAHLDLQGGAPHGVLLPIHWGTFNLA
                     LHPWEEPAERTLLAAHRAGQQVITPLPGEPVIPAHAPAADPWWRAVAATTPGEGWAAW
                     PPAGEQLDALDLAAPER"
     RBS             complement(312520..312523)
     gene            complement(312662..313522)
                     /locus_tag="XNR_0260"
     CDS             complement(312662..313522)
                     /locus_tag="XNR_0260"
                     /codon_start=1
                     /transl_table=11
                     /product="Lipolytic enzyme"
                     /protein_id="AGI86663.1"
                     /db_xref="GI:477542710"
                     /translation="MVFVTRVNPFLRWRNSLHEVNDVPVTAETTSPAPDFTSYAAVGD
                     SFTEGVGDPGPDGAFVGWADRLAVLLADRQPEHAFRYANLAVRGKLLDQIVADQVPRA
                     RELSPDLVTFCAGGNDVIRPGTDPDDLAERFEKAVTALTSDVGTVVLTTGFDTRGVPV
                     LKHLRGKVATYNGHVRAIADRYGCPVLDLWSLRSVQDRRAWDADRLHLSAEGHTRVAL
                     RAGQILGVEVPADPDEAWPTLPPRTPLDGRRDDIQWAREYLVPWIGRRLRGVSSGDHV
                     SAKRPDLLPL"
     RBS             complement(313533..313537)
     RBS             313730..313734
     gene            313740..314555
                     /locus_tag="XNR_0261"
     CDS             313740..314555
                     /locus_tag="XNR_0261"
                     /codon_start=1
                     /transl_table=11
                     /product="Conventional protein tyrosine phosphatase"
                     /protein_id="AGI86664.1"
                     /db_xref="GI:477542711"
                     /translation="MTQQSPSTRSESMPEPELTGVRNFRDVGGLPTADGRRVRAGQLF
                     RSGHLAHATEADTGFLSGLGLHTVFDFRNSADRALDGLDVELPGVRNVNIPLSDPADG
                     AGFWKMVREGDLPQLRSLLGDGKAALRMTTSYREMITGRTTEHSRVLRSLAEESVPAL
                     MHCAAGKDRAGLSVAVTLLALGVDREAIEADYLESNAQHRRYRIRRASDSPDALSPEV
                     MELLSPLFEARAEYLAAAFETIDATWGGTERYLTDGLRLTPELRDRLHGRLLD"
     gene            complement(314565..314750)
                     /locus_tag="XNR_0262"
     CDS             complement(314565..314750)
                     /locus_tag="XNR_0262"
                     /codon_start=1
                     /transl_table=11
                     /product="small hydrophobic secreted protein"
                     /protein_id="AGI86665.1"
                     /db_xref="GI:477542712"
                     /translation="MSERPETEPGAPAEQAPARAGRDMEERLPPSLWIRLLIYVVVGH
                     LLAGFIYLLFEVGSKAQ"
     gene            complement(314747..315364)
                     /locus_tag="XNR_0263"
     CDS             complement(314747..315364)
                     /locus_tag="XNR_0263"
                     /codon_start=1
                     /transl_table=11
                     /product="Regulatory protein"
                     /protein_id="AGI86666.1"
                     /db_xref="GI:477542713"
                     /translation="MTTDRPDDPAALPAVAPQLRELRRRAGHTLETAARAAGLSAAHL
                     SRLETGQRQPSLPMLLALARVYGTTVSALLGETGGEQHAVIRGAEAEPAPAGGWTYWP
                     AGGSGRAMQALRVRVPYGAQGDMVRVHPGEEWLHVLRGRLRLRLGESEHLLHPGDGAH
                     FDSLTPHRIGAADVDGAELLFVHTLLQSPGAPCLGPGHPNPKGPA"
     RBS             complement(314757..314759)
     gene            complement(315432..316856)
                     /locus_tag="XNR_0264"
     CDS             complement(315432..316856)
                     /locus_tag="XNR_0264"
                     /EC_number="2.6.1.11"
                     /codon_start=1
                     /transl_table=11
                     /product="Acetylornithine aminotransferase"
                     /protein_id="AGI86667.1"
                     /db_xref="GI:477542714"
                     /db_xref="GO:0003992"
                     /translation="MTTVDGGTPATGAGPAPGFDLRRLLAERGGERYALHARHLNPQL
                     PRMLRTLGFDKVYERAEGAHFWDAEGNDHLDMLAGFGVMGLGRHHPVIRQALHDVLDL
                     SLPDLTRFDCPPLPGLLAERLLAYTPHLHRAFFCSSGTEAVETALKFARRATGRPRVL
                     HCAHSFHGLTTGALSVNGERSFRDGFGPLLPDTAVPLGDLDALRRELRAGDVAGLIVE
                     PLQGKGVHAAPPGYLRAAQELLHRHKALLIADEVQTGLGRTGDFHAHQHEDGVEPDLV
                     CLAKALSGGYVPVGATLGTDEVFAKVYSSMDRVLVHSASFGANAQAMAAGLAVLDVME
                     REDTVAHVRRVGERLRSRLAALVPRYELLHEVRGRGLMIGIEFGRPESLRLRSRWAML
                     QAARKGLFAQMVVAPLLHRHRILTQVSGDHLEVIKLIPPLVVDEADVDRFVDAFTQVM
                     DEAQDGGLLWEFGRTLVRQAVVHR"
     RBS             complement(316866..316870)
     gene            complement(316927..317949)
                     /locus_tag="XNR_0265"
     CDS             complement(316927..317949)
                     /locus_tag="XNR_0265"
                     /codon_start=1
                     /transl_table=11
                     /product="Hopanoid biosynthesis associated radical SAM
                     protein HpnH"
                     /protein_id="AGI86668.1"
                     /db_xref="GI:477542715"
                     /translation="MAMPLRQTIKVATYLAEQKLRRREKFPLIVELEPLFACNLACEG
                     CGKIQHPAGVLKQRMPVAQAVGAVLESGAPMVSIAGGEPLMHPQIDEIVNQLVAKRKY
                     VFLCTNAMLMRKKMDKFIPSPYFAFAVHIDGLRERHDESVAKEGVFDEAVAAIKEAKR
                     RGFRVTTNSTFFNTDTPQTIIEVLNYLNDDLQVDEMMISPAYAYEKAPDQEHFLGVEQ
                     TRELFRKTFADGNRRRWRLNHSPLFLDFLEGKADFACTAWAIPNYSLFGWQRPCYLMS
                     DGYVPTYRQLIEETDWEKYGRGKDPRCANCMAHCGYEPTAVLATMGSLKESLRAARET
                     VTSNRA"
     gene            complement(317955..318626)
                     /locus_tag="XNR_0266"
     CDS             complement(317955..318626)
                     /locus_tag="XNR_0266"
                     /codon_start=1
                     /transl_table=11
                     /product="Lipoprotein"
                     /protein_id="AGI86669.1"
                     /db_xref="GI:477542716"
                     /translation="MTRPAAAGPLPGPAAGPAPLVIACALTIERLALRTGTRAPADTP
                     TRVLRTGMGPEAAGRAVAEALRDPALARAGVVATGFCAGLGAGMHPGDLVVADEVRDP
                     RGVTRCAEAGVLAAAVARAVPGRTVHTGPLTGCDHVVRGAERARLRSQGAVAVDMESA
                     ATLYTARLAGPRPVAAVRVVVDAPEHELVRIGTVRGGISAFRVLRAVIPAFYEWHRSS
                     LLPRR"
     RBS             complement(317958..317962)
     gene            complement(318626..320617)
                     /locus_tag="XNR_0267"
     CDS             complement(318626..320617)
                     /locus_tag="XNR_0267"
                     /EC_number="5.4.99.17"
                     /codon_start=1
                     /transl_table=11
                     /product="Squalene-hopene cyclase"
                     /protein_id="AGI86670.1"
                     /db_xref="GI:477542717"
                     /translation="MTATTNGPAGAAPSRPAPARTTAATTDTAALDGAAVEAAAERAR
                     ARAVDHLLGLQSPEGWWKGDLDTNVTMDAEDLLLRQFLGIRDEATTRSAALFIRGEQR
                     EDGTWATFHGGPPDLSTTVEAYVALRLAGDSPDAPHMTRAAHWVRSQGGIAEARVFTR
                     IWLALFGWWPWDRLPELPPELIFLPPWAPLNIYDFGCWARQTIVPLTVVSAKRPVRPA
                     PFPLDELHTDPADPAPRARFAPLASWNGAFQRLDRALHAYRKVAPRALRRAAMATAGR
                     WIVERQENDGCWGGIQPPAVYSMIALHLLGYDLGHPVMRAGLESLDRFTLTREDGSRM
                     VEACQSPVWDTCLATIALADAGVPADHPQLVRAADWMLDEQIERPGDWSVRRPHLAPG
                     GWAFEFHNDNYPDIDDTAEVVLALRRVRHPDTARMERAISLGVRWNLGMQSKNGAWGA
                     FDVDNTSSLPNRLPFCDFGEVVDPPSADVTAHVVEMLAAEGLAADPRTRRAVDWLLAE
                     QEPSGAWFGRWGVNYLYGTGSAVPALVDAGLPTTHPAIRRAVAWLESVQNDDGGWGED
                     LRSYREQGRMARGASTASQTGWALMALLAAGERESRAARRGVTFLAETQHEDGSWEEP
                     YYTGTGFPWDFSINYHLYRQVFPLTALGRYTRGAAPEGA"
     RBS             complement(318634..318636)
     RBS             complement(320622..320627)
     gene            complement(320709..320816)
                     /locus_tag="XNR_0268"
     CDS             complement(320709..320816)
                     /locus_tag="XNR_0268"
                     /codon_start=1
                     /transl_table=11
                     /product="Hypothetical protein"
                     /protein_id="AGI86671.1"
                     /db_xref="GI:477542718"
                     /translation="MITIATEPATRDACPASRALPLPPVTGSNGTPRHI"
     gene            complement(320813..321880)
                     /locus_tag="XNR_0269"
     CDS             complement(320813..321880)
                     /locus_tag="XNR_0269"
                     /codon_start=1
                     /transl_table=11
                     /product="Polyprenyl synthatase"
                     /protein_id="AGI86672.1"
                     /db_xref="GI:477542719"
                     /translation="MPTVPTADADRDTTDVAALLERGRTLATPVLKAAIERLAPPMDT
                     VAAYHFGWIDAAGHPAEGDGGKAVRPALALLSAEAAGAAPEAGIPGAVAVELVHNFSL
                     LHDDLMDGDEQRRHRDTVWKVHGPAQAILAGDALFALANEILLELGTLEAGRAARRLT
                     TASRALIDGQAQDISYEHRERVSVEECLEMEGNKTGALLACAVSIGAVLGGADDRTAD
                     ALERYGYHLGLAFQAVDDLLGIWGDPEATGKQTWSDLRQRKKSLPVVAALAAEGPAAE
                     RLGSLLAADAKANDFENFSEDEFAARAALIEEAGGRAWTEAEARRQHTVAIEALSGVG
                     MPDHVREQLTALADFVVVRKR"
     RBS             complement(320821..320823)
     RBS             complement(321886..321890)
     gene            complement(321953..323329)
                     /locus_tag="XNR_0270"
     CDS             complement(321953..323329)
                     /locus_tag="XNR_0270"
                     /codon_start=1
                     /transl_table=11
                     /product="Phytoene dehydrogenase"
                     /protein_id="AGI86673.1"
                     /db_xref="GI:477542720"
                     /translation="MTTAAAREAVVVGGGLAGTAAALALADAGVRVTLLEGRPRLGGL
                     AFSFQRGGLTVDNGQHVYLRCCTAYRWFLDRVDGAALAPVQDRLDVPVLDAGRGRLGR
                     LRRNALPVPLHLGPSLARYPHLSLAEKAAVGRAALALRRLDPADPALDRQDFGSWLRR
                     HGQSPRAVAALWDLVGVATLNAVADDASLALAAKVFRTGLLSDAGAADIGWAHVPLGE
                     LHHTRALTSLDKAGVRTVLRARVRGVTPGGEGARWQVETGDETLTADTVVLAVPPAET
                     HELLPGGALDEPEKLTRIGTAPIINIHVLYDRKVVRRPFFTALDGPVQWVFDRTEASG
                     LDHGQYLALSQSTAQAEIDTPVADLRARYLPELERLLPAARTARVEDFFVTRERTATF
                     AAVPGVGALRPGPATRLPGLHLAGAWTATGWPATMEGAVRSGLNAASDALGALGRPRP
                     APVFDEAA"
     gene            complement(323326..324282)
                     /locus_tag="XNR_0271"
     CDS             complement(323326..324282)
                     /locus_tag="XNR_0271"
                     /EC_number="2.5.1.32"
                     /codon_start=1
                     /transl_table=11
                     /product="Phytoene synthase"
                     /protein_id="AGI86674.1"
                     /db_xref="GI:477542721"
                     /db_xref="GO:0016767"
                     /translation="MSPTVENSISLPAPVLAAYSYCETVTGSEARNFAYGIRLLPVAE
                     RRAMSALYAFSRRVDDIGDGTLAPEVKADRLGATRDILDRIRDGKVDEDDTDPVAVAL
                     ADAARRFPIPLGGLDELIDGVLMDVKGVTYETWDDLKLYCRCVAGAIGRLSLGIFGPA
                     PAPGAPQTEKAAEYADTLGLALQLTNILRDVREDAGNGRTYLPADDLAKFGCSDGFDG
                     PHPPAGSDFPGLVHFEVRRARALFAEGYRLLPMLDRRSGACVAAMAGIYRRLLDRIER
                     DPLAVLRGRVSLPGHEKAYVAVRGLSGFDARQIGRQAGRRRA"
     RBS             complement(323335..323339)
     gene            complement(324279..325190)
                     /locus_tag="XNR_0272"
     CDS             complement(324279..325190)
                     /locus_tag="XNR_0272"
                     /codon_start=1
                     /transl_table=11
                     /product="Squalene/phytoene synthase"
                     /protein_id="AGI86675.1"
                     /db_xref="GI:477542722"
                     /translation="MTAPGRAQHGAPVRATLDKAAAENFPVAPFFVPRAWRRGLMAVY
                     GYARLVDDIGDGDLTPGGADARLLGVEGSAAEDRLTLLDALEADLARVFATTGPGPAH
                     PLVAALRPVVRAHGLTPEPFRALIQANRQDQLVTRYETWDDLAAYCELSANPVGHLVL
                     GLTGTLTPERVRRSDAVCTGLQIVEHLQDVAEDLGRDRIYLPAEDLKRFRVEESDLAA
                     PTASASLRALVAYEASRAGELLAEGGPLIASVHGRLRLLLAGFVGGGRAALAAVTDAG
                     YDVLPGPPRPTKPRLLREVGAALRGER"
     RBS             complement(324286..324291)
     RBS             complement(325197..325201)
     gene            complement(325603..326400)
                     /locus_tag="XNR_0273"
     CDS             complement(325603..326400)
                     /locus_tag="XNR_0273"
                     /codon_start=1
                     /transl_table=11
                     /product="Teichoic acid export ATP-binding protein TagH"
                     /protein_id="AGI86676.1"
                     /db_xref="GI:477542723"
                     /translation="MAEADVDQGAPGGPRTPTVIADDLHIVYRVNGTKGGKGSATAAL
                     SRILKRGEERGVRKVHAVRGVSFTAYRGEAIGLIGSNGSGKSTLLKAVAGLLPAESGK
                     VYTDGQPSLLGVNAALMNDLTGERNVMLGGLAMGMTREQIRERYQGIVDFSGINEKGD
                     FITLPMRTYSSGMAARLRFSIAAAKDHDVLMIDEALATGDKKFQKRSEARIRELRKEA
                     GTVFLVSHNNKSIRDTCDRVIWLEHGELRLDGPTAEVLKEYEKFTSK"
     gene            complement(326387..327295)
                     /locus_tag="XNR_0274"
     CDS             complement(326387..327295)
                     /locus_tag="XNR_0274"
                     /codon_start=1
                     /transl_table=11
                     /product="O-antigen export system, permease protein"
                     /protein_id="AGI86677.1"
                     /db_xref="GI:477542724"
                     /translation="MSAAPPSPDDGLSPAQLAEKYGLSVSGARPGLLAYVKQLWGRRH
                     FIVAFSQAKLTAQYSQAKLGQLWQVVTPLLNAAVYFFIFGVLLDAKRGIPEHVYVPFL
                     VTGVFVFTFTQSSVMSGVRSISGNLGLVRALHFPRASLPISFSLQQLQQLLFSMIVLV
                     AIVMGFGSYPTWSWLLVLPALALQFVFNTGLALIFARLGSKTPDLAQLMPFVMRTWMY
                     ASGVMFSIPVMLARNDRLPHWLSDVLQWNPAAIYMDLVRFALIDDYTAKYLPAHVWAI
                     ALGWALVAGVAGFVYFWKSEERYGRG"
     RBS             complement(326407..326411)
     gene            complement(327446..328342)
                     /locus_tag="XNR_0275"
     CDS             complement(327446..328342)
                     /locus_tag="XNR_0275"
                     /codon_start=1
                     /transl_table=11
                     /product="Glycosyltransferase"
                     /protein_id="AGI86678.1"
                     /db_xref="GI:477542725"
                     /translation="MTAVNSTSPTVGAVIITMGNRPEELRALIDSVAKQDGDPVQIAV
                     VGNGSPVPEVPEGVRTTELPENLGIPGGRNVGIEMFGPAGREVDILLFLDDDGLLART
                     DTAELCREAFTADPELGIVSFRIADPDTGETQRRHVPRLRASDPMRSSRVTTFLGGAN
                     AVRTRVFADAGLLPADFFYAHEETDLAWRALNAGWQIDYRSDMVLYHPTTAPSRHAVY
                     HRMVARNRVWLARRNLPLPLVPVYLGVWLLLTLLRRPSGAALKAWFGGFKEGWTSSAG
                     PRRPMKWRTVWRLTRLGRPPVI"
     gene            complement(328339..329118)
                     /locus_tag="XNR_0276"
     CDS             complement(328339..329118)
                     /locus_tag="XNR_0276"
                     /EC_number="2.7.8.5"
                     /codon_start=1
                     /transl_table=11
                     /product="CDP-diacylglycerol--glycerol-3-phosphate
                     3-phosphatidyltransferase"
                     /protein_id="AGI86679.1"
                     /db_xref="GI:477542726"
                     /db_xref="GO:0008444"
                     /translation="MPRPSVAELRPVVHPAGVKDRRSGEHWAGRLYMREISLRVDRYV
                     VPTRITPNQLTYLMTVFGVLACPALLVPGIWGALLGALMVQLYLLLDCVDGEVARWKK
                     QFSLGGVYLDRVGAYLCDAAVLVGLGLRGADLWGSGRIDWLWAFLGTLAALGAILIKA
                     ETDLVGVARHQGGLPPVKEAASEPRSSKVAFARKAAAALKFHRLVLGIEASLLIIVLA
                     VADQIRGDLFFTRLGIAVLAGIALLQTLLHLVSILVSSRLR"
     RBS             complement(328348..328350)
     gene            complement(329096..330157)
                     /locus_tag="XNR_0277"
     CDS             complement(329096..330157)
                     /locus_tag="XNR_0277"
                     /EC_number="1.1.1.261"
                     /codon_start=1
                     /transl_table=11
                     /product="Glycerol-1-phosphate dehydrogenase [NAD(P)]"
                     /protein_id="AGI86680.1"
                     /db_xref="GI:477542727"
                     /translation="MPVLTRLIPSPLVVDIRRGALNDLASVLADQRISSSGKLAIAIS
                     GGSGARLRERLSPALPGASWYEVGGGTLDDAVKLADAMKSGRYDAVVGLGGGKIIDCA
                     KFAAARIGLPLVAVATNLSHDGLCSPVATLDNDAGRGSYGVPNPIGVVIDLDIIREAP
                     ARFVRSGIGDALSNISAVADWELSARVRGEDIDGLAAAMARQAGEAVLRHPGDVGDDG
                     FLQVLAEGLVLTGISMSVAGDSRPASGACHEINHAFDLLFPKRAASHGEQCGMGAAFA
                     MHLRGAPAESAQMAEVLRRHGLPVVPADIGFTVDEFVQVVEFAPQTRPGRYTILEHLN
                     LSTDQIKDAYADYAKAIGS"
     gene            complement(330145..330897)
                     /locus_tag="XNR_0278"
     CDS             complement(330145..330897)
                     /locus_tag="XNR_0278"
                     /codon_start=1
                     /transl_table=11
                     /product="Nucleotide sugar-1-phosphate transferase"
                     /protein_id="AGI86681.1"
                     /db_xref="GI:477542728"
                     /translation="MIGLVLAAGAGRRLRPYTDTLPKALVPVGPEGDEESLTVLDLTL
                     GNFAEIGLEEVGVIVGYRKEAVYERKAALEAKYGLKITLIDNDKAEEWNNAYSLWCGR
                     DALKDGVILANGDTVHPVSVEKTLLAARGNGQKIILALDTVKNLADEEMKVVVDPDKG
                     VQRITKLMDPAEATGEYIGVTLIEGEAAEELADALRTTFERDPQLYYEDGYQELVNRG
                     FKIDVAPIGEVSWVEIDNHEDLAKGREIACRY"
     RBS             complement(330164..330168)
     gene            complement(330894..332615)
                     /locus_tag="XNR_0279"
     CDS             complement(330894..332615)
                     /locus_tag="XNR_0279"
                     /codon_start=1
                     /transl_table=11
                     /product="Integral membrane transferase"
                     /protein_id="AGI86682.1"
                     /db_xref="GI:477542729"
                     /translation="MRTASDAAEAAALLRTVPTGRVALVDAGFVGHLHALRLGLTDPR
                     FPAGAVPGAVTVQDASRAALTRALEAEAGRPAPGGAAVRTGTGLPDRLAGALQAEGVA
                     VHRPELGALVARVPLAPQERSEARQAVAAVDDEAIRLRTAVKSRDGFFTTYCISPYSR
                     YLARWCARRGLTPNQVTTASLVTALIAAGCAATGTRAGFVAAGLLLLFSFVLDCTDGQ
                     LARYSLQYSTLGAWLDATFDRAKEYAYYAGLALGAARGGDDVWALALGAMVLQTCRHV
                     VDFSFNEANHDAEANTSPTAALSGRLDSVGWTVWLRRMIVLPIGERWALIAVLTAVTT
                     PRITFVVLLIGCALAAAYTTAGRLLRSLTRKAERTDRAAQALADLADSGPLAEALSPR
                     LRPFAKLPAPAVAALGGVILVAVTALTPAGSAGPLLGAVVYVLCSSLAVSRPLTGALD
                     WLVPPFFRAAEYGVILLLAARADDSGALPAAFGLVAAVAYHHYDTVYRIRGGSGAPPR
                     ALVRATGGHEGRVLLVTAASLLAPSGFTVALTVLAVAVALVVLAESIRFWVSAGAPAV
                     HDEGEPA"
     RBS             complement(330904..330909)
     RBS             333233..333236
     gene            333245..334183
                     /locus_tag="XNR_0280"
     CDS             333245..334183
                     /locus_tag="XNR_0280"
                     /codon_start=1
                     /transl_table=11
                     /product="Cobalt-zinc-cadmium resistance protein CzcD"
                     /protein_id="AGI86683.1"
                     /db_xref="GI:477542730"
                     /translation="MGAGHDHGHTHGPATGTAASAHRGRLRIALGITLFVMVAEIVGG
                     LLADSLALVADAAHMATDALGLGMALLAIHFAGRPPSEKRTFGFARAEILAALANCLL
                     LLGVGGYVVYEAVERFFFTPAETSGPLALAFGAVGLLANVVSLSLLMRGQRESLNVRG
                     AFLEVAADALGSVAVILSALVIMATGWQAADPIASLLIGAMIVPRTLRLLRETLDILL
                     EAAPKGVDMAEVRRHMEELPGVVGVHDLHAWTITSGMPVLSAHVVVEADQLDAAAHEK
                     LLHELQECLGGHFDVEHCTFQLEPSGHAPHEAGLCH"
     RBS             334489..334492
     gene            334498..335094
                     /locus_tag="XNR_0281"
     CDS             334498..335094
                     /locus_tag="XNR_0281"
                     /EC_number="5.3.3.2"
                     /codon_start=1
                     /transl_table=11
                     /product="Isopentenyl-diphosphate delta-isomerase"
                     /protein_id="AGI86684.1"
                     /db_xref="GI:477542731"
                     /db_xref="GO:0004452"
                     /translation="MPITPATAVSRSSDDSPEAVILLELVDEDGNTIGTAEKLSAHQA
                     PGRLHRAFSVFLFDERGRLLLQQRALGKYHSPGVWSNTCCGHPYPGEAPFAAAARRTF
                     EELGVSPALLGEAGTVRYNHPDPASGLVEQEYNHLFVGLVRDPLRPDPEEVGDTVFVT
                     PAELAERHEAGPFSAWFMTVLDAARPAIRELTGDSTGW"
     gene            complement(335098..335694)
                     /locus_tag="XNR_0282"
     CDS             complement(335098..335694)
                     /locus_tag="XNR_0282"
                     /codon_start=1
                     /transl_table=11
                     /product="Regulatory protein"
                     /protein_id="AGI86685.1"
                     /db_xref="GI:477542732"
                     /translation="MEATEAQDAGETEDGDPNMDDGARGGPAGPPSGPAAPRVAAPAP
                     PGPLPYEGVWRFTADAEDAAVPSARHAVRDLLRRQNVPAPPDLVHGLLLIVSELVTNA
                     VRHAALLSPTVGVEVAVGAAWVRVAVEDSHPYRPTALVADHGQTGGRGLLLVREITAE
                     AGGVCDVEHTAAGGKIIWAALPLAPGAGGAPVLPAPGG"
     gene            complement(335808..336419)
                     /locus_tag="XNR_0283"
     CDS             complement(335808..336419)
                     /locus_tag="XNR_0283"
                     /codon_start=1
                     /transl_table=11
                     /product="Hypothetical protein"
                     /protein_id="AGI86686.1"
                     /db_xref="GI:477542733"
                     /translation="MARHKDEGPSAGGRERRKLGRGFGWLAFLGVVLVIAGAVGLVYV
                     GVATLTSMLLFGWLLLIGGVVGLLRAVQSRGSHFFWLVVVVAALNIAAGVVILRRPDV
                     AAEALTMFAALLFLTGGVFRLAGSLVVRGPQFGWTLLQGLFGLALGVLVLAEWPSSSQ
                     YVIGTFFSLSLLFDGLSLISTGMGGRSVVSDLADRTEGGRDAA"
     RBS             complement(336429..336433)
     gene            336510..337277
                     /locus_tag="XNR_0284"
     CDS             336510..337277
                     /locus_tag="XNR_0284"
                     /codon_start=1
                     /transl_table=11
                     /product="Enoyl coA hydratase"
                     /protein_id="AGI86687.1"
                     /db_xref="GI:477542734"
                     /translation="MEPQLSHTVAEGVATVVIDHPAKRNAMTAAMWRALPPLLTELAA
                     DPSVRALVLTGAGETFCAGADISSLGASAEGGDAPQRLAVLAEEALAAFPRPTLAAVR
                     GACVGGGAQLAAACDLRFAEEGSRFGVTPAKLGIVYPASSTARLAALTGPATAKYLLF
                     SGELIGTERALRCGLVDEVLPVGGLGARVAAFTSVLAARSPLTQAAAKEFVAGRTDRI
                     AHWEDEARRSTDAAEGVAAFLERRTPHFTWTPASTGE"
     gene            337335..338198
                     /locus_tag="XNR_0285"
     CDS             337335..338198
                     /locus_tag="XNR_0285"
                     /codon_start=1
                     /transl_table=11
                     /product="Hypothetical protein"
                     /protein_id="AGI86688.1"
                     /db_xref="GI:477542735"
                     /translation="MSTLPARAGRRCHHAVNPFHSAVYFSRELREEMAALGVTDPNAA
                     YFASRAAAFGAVGPGTVTATFFNFRHDLVARHLPAVWEVATPAQVLDARLRAADRTLR
                     RLLGEEAVAAPDVAEAAELALRAAEGCARPGRPLYAAHADLPVPAEPHLAYWHAATLL
                     REHRGDAHIAALLDAELDPLEALISHTATGFGMAPKWVLGTRGWTQQEWDEASARLVA
                     RSILDQEGSLTEQGTALRAELEERTDRLDAAPYEHLGAEGTLRLTELAKDLFGRIIAA
                     GAFPDGMLGRG"
     gene            complement(338225..338734)
                     /locus_tag="XNR_0286"
     CDS             complement(338225..338734)
                     /locus_tag="XNR_0286"
                     /codon_start=1
                     /transl_table=11
                     /product="Hypothetical protein"
                     /protein_id="AGI86689.1"
                     /db_xref="GI:477542736"
                     /translation="MTSDLDFYAHVATRGEVLGAGIGAQPAQWEAALGTDHLDTEEAD
                     LLRRDYGLVELSFQRDDDAWPCFGVSLQVHRLSQDTASEVPAPLREVYGEFAPAVRFD
                     QLTDAIAKLGHSVEPEPDAAGASVGIHRHRVPGSGVRIFVRVREGARWQADAVWRLSV
                     SPAWWREAE"
     gene            complement(338724..338918)
                     /locus_tag="XNR_0287"
     CDS             complement(338724..338918)
                     /locus_tag="XNR_0287"
                     /codon_start=1
                     /transl_table=11
                     /product="Hypothetical protein"
                     /protein_id="AGI86690.1"
                     /db_xref="GI:477542737"
                     /translation="MRRNCGSPPRHTRTPVHRPCHPRDHAGQFTHTCTCSYHVLAGSP
                     PVLVHHADRPLSRRWRRSDL"
     RBS             complement(338740..338743)
     RBS             338939..338941
     gene            338946..341369
                     /locus_tag="XNR_0288"
     CDS             338946..341369
                     /locus_tag="XNR_0288"
                     /codon_start=1
                     /transl_table=11
                     /product="Transcriptional accessory protein"
                     /protein_id="AGI86691.1"
                     /db_xref="GI:477542738"
                     /translation="MTTPSTGSIESRIAEQLGVRERQVRAAVELLDGGATVPFIARYR
                     KEATEMLDDAQLRTLEERLRYLRELEERRTAVLESVAEQGKLTDELRAAIGAAETKAR
                     LEDIYLPFKPKRRTKAQIAKEAGLEPLADGLLGDPSAEPLSAAAAFADPEKGVADAQA
                     ALDGARAILAERFSEDADLIGTLRERMWGRGRLAAKVREGQEEAGAKFSDYFDFAEPF
                     TELPSHRVLAMLRGEKEGVLDLNLEPEEPQADPSAPSSYEVEVASRFGIADRGRPGDR
                     WLLDTARWAWRTRIMVHLGIDVRSRLRTAAEDEAVRVFAANLRDLLLAAPAGTRATLG
                     LDPGFRTGVKVAVVDATGKVVATDTIYPHVPRNQWDGSLEKLAALARAHQVELVAIGN
                     GTASRETDKLAADLIAAHPELKLTKVMVSEAGASVYSASEFASQELPELDVSLRGAVS
                     IARRLQDPLAELVKIDPKSIGVGQYQHDLSEVKLSRSLDAVVEDCVNGVGVDVNTASA
                     PLLARVSGIGSGLAENIVAHRDSNGPFTSRKALKDVSRLGPKAYEQCAGFLRIRGGDD
                     PLDASSVHPEAYPVVRRMAKAAGGVDVLIGSAATLRSLNAQEFVDEKFGLPTVTDILR
                     ELEKPGRDPRPAFRTATFREGVEKLSDLEAGMVLEGVVTNVAAFGAFVDVGVHQDGLV
                     HVSAMSRNFVKDPREVVKPGDIVKVKVMEVDAARKRISLTLRLDDEPGAAGGGRERRG
                     GEGRSGGGRPAQGQGGGGRQGERRGGARAPQQRQGRGGGRGQSAPPPANDAMADALRR
                     AGLVDPKQR"
     RBS             341709..341712
     gene            341718..343094
                     /locus_tag="XNR_0289"
     CDS             341718..343094
                     /locus_tag="XNR_0289"
                     /codon_start=1
                     /transl_table=11
                     /product="Na+/glutamate symporter"
                     /protein_id="AGI86692.1"
                     /db_xref="GI:477542739"
                     /translation="MTFTPWSLLSDAGLLAALLVTGTVLRARVRLVQRLMLPASVIAG
                     FLGLALGPEGLGLLPFSDQLGTYASVLIVVVFACLALTDGLSFKGMGRSAGAYGSYSV
                     AAYALQVGLGMIFALVVLGLFWDVPDGFGTLLFAGWAGGFGTAAALGTAFEASGWEGA
                     SSLGFTAATAGMLAGVVGGIILNNWGARKGHTQGMGRFETLPEELRTGLVTRSEERTA
                     TGFATTSPSSVEPLGIQICVVLVISAVAYGVSEWFTGLFPSLMVPVFALAFIVGLAIR
                     AVLARTPAWGYIDGESLKSVSGTATDVLITCGIASIVPSFVADWWLPLLGMFALGLAL
                     CLFLFLWVAPRLFEGNWFEKAVVTWGWSTGAAATAIALLRMVDPKLKSGTLEEFGVAY
                     IPVAPVETLTVTFVPVLVTAGAVWVVGGVWTAVGLLALLLPWLLGWAPKRRAGAEAVP
                     APREEAGV"
     gene            complement(343115..344752)
                     /locus_tag="XNR_0290"
     CDS             complement(343115..344752)
                     /locus_tag="XNR_0290"
                     /codon_start=1
                     /transl_table=11
                     /product="ABC transporter ATP-binding protein"
                     /protein_id="AGI86693.1"
                     /db_xref="GI:477542740"
                     /translation="MTATLVAKDLSAQHGDRTLFEGLDLVVAPGDVIGLVGANGAGKS
                     SLLRLLAGLDAPGRGGVGRTPPTATVGHLPQEPDRRPGESVRDFLARRTGVARAQAEL
                     DAATEALVAGAEGADDAYATGLERWLALGGADLDERAEETAAALGLTTGLDHPMTALS
                     GGQAARASLASLLLSRYDVFLLDEPTNDLDLDGLDRLEAFVTGLRAGTVVVSHDREFL
                     TRTTTKILELDLAQQQIRLFGGGYAAYLEERATARRHAREEYEEYAGKKAALEERGRT
                     QRAWMDKGTKNARRKAGDNDKLGRNLRSEASEKQAAKARQTQRMIERLDEVEEPRKEW
                     ELRMEIAAAPRSGAVVATLRDAVLRRGGFQLGPVSLSVDWADRIAITGANGSGKSTLL
                     AALLGRVPADEGSAVLGSGVLTGEVDQARHLFDGPEPLLEAFRSAADDMDPAEARTLL
                     AKFGLKAHHVLRPAATLSPGERTRAALALLQGKGVNLLVLDEPTNHLDLPAIEQLESA
                     LEAFTGTLLLVTHDRRMLEVVRVNRRLRVADGRVTEL"
     RBS             344823..344827
     gene            344837..345556
                     /locus_tag="XNR_0291"
     CDS             344837..345556
                     /locus_tag="XNR_0291"
                     /codon_start=1
                     /transl_table=11
                     /product="Transcriptional regulator"
                     /protein_id="AGI86694.1"
                     /db_xref="GI:477542741"
                     /db_xref="GO:0003677"
                     /db_xref="GO:0003700"
                     /db_xref="GO:0005622"
                     /db_xref="GO:0006813"
                     /db_xref="GO:0008324"
                     /db_xref="GO:0009058"
                     /db_xref="GO:0030528"
                     /db_xref="GO:0045449"
                     /translation="MAGSSAGRDGTRPGPRGEDVPPAERTSLSARARDAVRQRIVDRR
                     YPQGARLVEREVAEELRMSRVPVREALRALVGEGLLELLPHSGVRVRRLERADVEHLY
                     EVWEPLAVQASRLAARRVARAAPEELPGTATLRSSLDRAEQAARADEGAREVAAHTAF
                     HEDIVALSGNPMLARTMEQLSGQLQLLFGMREEPEHMRAQHAVMFRYIAAGDEESAAA
                     STLLHVRDSRTVALRSLFDDA"
     RBS             345734..345738
     gene            345746..347053
                     /locus_tag="XNR_0292"
     CDS             345746..347053
                     /locus_tag="XNR_0292"
                     /codon_start=1
                     /transl_table=11
                     /product="Amidohydrolase"
                     /protein_id="AGI86695.1"
                     /db_xref="GI:477542742"
                     /translation="MCVENTPPPSGRLTRRGVLAGAAALAGTSAVLAQAVSPAAASGG
                     APEAARGGAGRGGDLVVEGGTLLDPETGEVTEDAVVVITGGVVRAAGSRARLGNRVPS
                     GVPVLRAHGRWVLPGLVDAHIHLNTAAEARDAVRKGATSARSGSTNFFQDIAVRELAR
                     QVPEQAPRLRAAGVFVTPDLGDTLLADPELAPLARLRDGVRSPEALRRVVEVNLTRGA
                     DTVKTRVNERAGLPEQDPLTQVYDHEQLSAIVAAARRGGKSVLCHSYSEKGCHDAVTA
                     GIRSLEHGAFVGERTLHEMRHRGTYFTPTLTAIAGLADSPDPVLAERGRTYLPVLKRA
                     VLAAHELGVPLAAGTDSSGGAVDPVGGEVVLMHAAGLPALDALRTATTGAAQLLGVGS
                     TVGRLARGYAGDVLVVDGDPLADPGVLTRPAHVVRAGFQVQAA"
     RBS             347068..347072
     gene            347079..348389
                     /locus_tag="XNR_0293"
     CDS             347079..348389
                     /locus_tag="XNR_0293"
                     /EC_number="3.5.4.1"
                     /codon_start=1
                     /transl_table=11
                     /product="Cytosine deaminase"
                     /protein_id="AGI86696.1"
                     /db_xref="GI:477542743"
                     /db_xref="GO:0004131"
                     /translation="MHPHSPAATGLTRRGVLVGTAAFAGAAATATAPAAEAAPGRPAR
                     ATVFRNVRPYGAKRPTDLVAVDGLLTSGPAPHGAEVVDGGGRIALPTLVDAHIHPDKT
                     AWGEPWVSRNPAGSIAEYAEEDVKLYHALRTPLKERAERLMGHAVTRGTRAMRAHADV
                     APAFDLAGVEGVGSARRNLRHALDVEIVAFPQHGVIRTPGTRELLEEAARTGAVDRVG
                     GIDPIGFDEALDEQLDVVFGIADRHGVGVDIHLHERAATGLESLRAIIARTRALSLQG
                     KVTVSHVFCVPGLPGRELDQLAAELADAGISLTTVAPSSDLVLPIDRLRAHGVEVGLG
                     SDGVRDSWSPFGNADMLHRAHLLAWVGDARLDEELEAAFRAGADGGARLLGLPETDLK
                     PGSPADFLLVRGECLPQILVDLPQRDLVVRAGRVVARDGELTGR"
     gene            complement(348401..349135)
                     /locus_tag="XNR_0294"
     CDS             complement(348401..349135)
                     /locus_tag="XNR_0294"
                     /codon_start=1
                     /transl_table=11
                     /product="Methyltransferase type 11"
                     /protein_id="AGI86697.1"
                     /db_xref="GI:477542744"
                     /translation="MNRRPEPATRRASDMPATPDLWHHYGRARASRDRAVPRAFRWDW
                     AQAGGPGAEVLGDLGGRVVGELGAGTGRHAAHLVAYHAPAEVLAVDASPAQHALTVGL
                     YGHLAPRLRCVHAGAVEHLRVRAGAYDVLYSVFGAVDFTEPRALLPAACAALRPGGRL
                     VFSTLAHHVGGAPARPEVTATEIPARTPDGVVASMRRWVLTASVWANALEWAGFAGVR
                     ADVLPAAGDRERAVGTLLVRAFRPAG"
     RBS             complement(349145..349149)
     gene            complement(349153..350727)
                     /locus_tag="XNR_0295"
     CDS             complement(349153..350727)
                     /locus_tag="XNR_0295"
                     /codon_start=1
                     /transl_table=11
                     /product="Hypothetical protein"
                     /protein_id="AGI86698.1"
                     /db_xref="GI:477542745"
                     /translation="MADSTGQEPTEPGHTGAVAADPYDRIAWRDLYARSAALRELAAE
                     LAARHAHTTDLLADAFLAAYLAAPRVREAAEMAPSRRFNREVVAELAASPGFAALRRE
                     TAGDPYAAALAVLAEAPALRLLLDRTEPVREAADRAAESRRSAGRPARTAGETARQAG
                     ATAGALGAGATSADGAAGPASAPAAPAGQAASRAEAAARQALEAATPGIRAAARTATA
                     QAVRVTREEAALMRAWGVGHGELERMPYEERARLAERLRTGRLARWAELIGRFRQMAD
                     GERARKVENATGELIGVTLGDDLSRVLPSELAHLGLPELRAVFAARYAAGELMLYDSR
                     GEQTTGQGAVIACVDTSHSMYEEGPGGITREAWSKACALALLDQARHARRDFVGILFS
                     AADKLQVFRFPADRPAPVERVLEFAETFLGGGTSYQRPLSAAAALLAEEFDTAARGRG
                     DIVLITDDECGVTEQWTREWQEARHRLGFRLFGLAVGAPTATASGSVLEALCDNLRPI
                     EDLTDVRAAADLFRLI"
     RBS             complement(350734..350737)
     gene            complement(350745..351959)
                     /locus_tag="XNR_0296"
     CDS             complement(350745..351959)
                     /locus_tag="XNR_0296"
                     /codon_start=1
                     /transl_table=11
                     /product="ATPase"
                     /protein_id="AGI86699.1"
                     /db_xref="GI:477542746"
                     /translation="MAERQEQGTFEQDTAERLRAVCGELAERFHERADAVRTLWATLL
                     AGQHSLLLGPPGTAKSELAREVTGRVEGAAYWEILLSKFTAPTRMFGPVDVGALARGE
                     YRQVFEGRATTAHIAFVDEIFKCSTAALNETLGFLNERLYHPENGGEPIRCPLIGAIT
                     ASNELPSGEESAAVYDRLLVRIEVGYLADPSNFAALIRSAVTPPAPPRRTTVTLAALQ
                     HAVTEEVPAVPVPDAVVDALCTLRAALRRKELIASDRRWRQSVRLLQASAYLDGRPEV
                     AETDLSVLTHVLWDSPAQRPTVEREVLQLVNPDAREALDLADTIEELEAQLDSMAGQS
                     REALSEWVIKNAHQKLALAGTRLERLREEAAAAGRSTAAIERVTGRQRAVRARVLTEA
                     LGVDASTVQARL"
     RBS             complement(351966..351970)
     gene            352057..353004
                     /locus_tag="XNR_0297"
     CDS             352057..353004
                     /locus_tag="XNR_0297"
                     /EC_number="1.4.3.3"
                     /codon_start=1
                     /transl_table=11
                     /product="D-amino-acid oxidase"
                     /protein_id="AGI86700.1"
                     /db_xref="GI:477542747"
                     /translation="MNGETIVVGGGVIGLTSAVVLAEAGHRVRLWSPGEPGATTSAVA
                     GGLWWPYRIEPEERVGAWALRSLEVYAGLLDRPEETGARLVSGVHAATPLDGLGAWAA
                     EVDGLRAATEAEYTPGDGLWARLPVLDMPAHLTWLLGRLEAAGGRVERRTVTSLAEAA
                     EGARAVVNCTGLGAAHLVPDAGMRPVRGQLVVVENPGVDTWFTHTGTGSESTYFIPQP
                     GRLLLGGTAEAGADSLEPDPVTAREIVARCAGLRPEIAGARVLGHRVGLRPERAGGVR
                     LEREELPGGGVLVHNYGHGGAGVTVAWGCADEVAALLDV"
     gene            complement(353087..354862)
                     /locus_tag="XNR_0298"
     CDS             complement(353087..354862)
                     /locus_tag="XNR_0298"
                     /codon_start=1
                     /transl_table=11
                     /product="BCCT family transporter"
                     /protein_id="AGI86701.1"
                     /db_xref="GI:477542748"
                     /translation="MTREEHTPGAGDGPKLAPDTPPGGPAERSGPTTDRIVFGVTAAL
                     TLAFVLWGALATDALESASSTMLNWLIHNGGWAFMLAATGFVVFALWLAMSRYGKITL
                     GAEGEGPEFRTVSWIAMMFSAGMGIGLMFFGVSEPLAHFADPPPGTDPADAGEAMQTA
                     MATTLFHWTLHPWAIYAVVGLAIAYSTFRRRRRQTISAVFEPLIGEKRSRGVLGRVID
                     IIAIFATLFGSAASLGLGALQIGSGIEELDWLSVAGTGLLVVIIAVLTVAFVASAVSG
                     VERGIQWLSNINMVLALLLALFVFIAGPTVIMLDMLPTSIGAYLQDLPQLIGRTEAAA
                     GKDVGDWLGSWTVFYWAWWISWTPFVGMFIARISRGRTIRQFVGGVILVPSTVSLIWF
                     AIFGTSAMSLAEEGRLAADASQEAQLFGVLAEYPIATVTSILVMVLVGIFFVSGADAA
                     SIVMGTLSQKGRLEPGRFVVIFWGVVTGAVAAIMLLIGGGEDDALTGLQNLTILVAAP
                     FVVVMIGMCVALMRDLRRDPLIVRGVMGNEAVEMAVVAGHEKYDGDFEIRIGPGQGPE
                     SAGDPVGITGPEDDGEGGERIHVKS"
     RBS             complement(354871..354873)
     RBS             355250..355254
     gene            355263..356000
                     /locus_tag="XNR_0299"
     CDS             355263..356000
                     /locus_tag="XNR_0299"
                     /codon_start=1
                     /transl_table=11
                     /product="MerR-family transcriptional regulator"
                     /protein_id="AGI86702.1"
                     /db_xref="GI:477542749"
                     /translation="MTTETGEPTLTIDELAARTGVTVRTIRFYSTRGLLPPPAIGPRR
                     VGHYGPAHLSRLALIEDLQHQGLTLAAIERYLERLPADLSDQDLALHRALVAAWVPDA
                     AEETSRAELERRAGRPLTGQDVARLTAMGALAATAEPDAFLVDPAMLRLGLQLLDVPI
                     SHEAILAARAILMEHARSAAAELSRLFKDEVWENAGAAGDPGEVERIKSLSAHMQPLV
                     VQALVATFQRSLRDELRSWLPAGADKK"
     gene            complement(356073..358253)
                     /locus_tag="XNR_0300"
     CDS             complement(356073..358253)
                     /locus_tag="XNR_0300"
                     /codon_start=1
                     /transl_table=11
                     /product="Fatty acid oxidative multifunctional enzyme"
                     /protein_id="AGI86703.1"
                     /db_xref="GI:477542750"
                     /translation="MSESTTASTIRWEQDDTGVVTLVLDDPAQSANTMNAAFIRSIGE
                     IADRAEAEKDTIRGIIVTSAKKTFFAGGDLKDMIQATPDQAQEIFERGLAIKKALRRI
                     ETLGKPVVAAINGAALGGGYEIALACHHRIALDAPGSKIGLPEVTLGLLPAGGGVTRT
                     VRLLGVTDALLKLLLQGTQYSPRRALDNGLVHAVAETPEQMLVDARAFIDAHPESVQP
                     WDVKGYRIPGGTPAHPKFAANLPAFPANLKKQTSGAPYPAPRNILAAAVEGSQVDFET
                     AQVIEARYFTELVTGQIAKNMIQAFFFDLQAVNSGANRPKDVERSTVRKVAVLGAGMM
                     GAGIAYSCARAGIEVLLKDVTPEAAAKGKAYSEKLCDKAVSRGRTTREKADQVLARIT
                     PTAEAADLAGCDAVIEAVFEDTSLKHKVFQEIQDVVAPDALLCSNTSTLPITALAEGV
                     ERQEDFIGLHFFSPVDKMPLVEIIKGERTGDVALARAFDLVRQIKKTPIVVNDSRGFF
                     TSRVIGHFINEGVAMVGEGLDPVSVEQAAAQAGYPAKVLSLVDELTLTLPRKIRNETK
                     KAIEEAGGTWPDHPADAVVDRMVDEFGRTGRSGGAGFYEYAEDGSRAGLWPGLREHFT
                     RPGTTIPFRDMQERMLFSEALDTVRLVEEGVLTSVADANIGSIMGIGFPAWTGGILQY
                     INGYEGGLPGFVARAEELAATYGERFTPPALLVAKAEKGERFTD"
     RBS             complement(358263..358266)
     gene            complement(358302..359516)
                     /locus_tag="XNR_0301"
     CDS             complement(358302..359516)
                     /locus_tag="XNR_0301"
                     /EC_number="2.3.1.9"
                     /codon_start=1
                     /transl_table=11
                     /product="Acetyl-CoA acetyltransferase"
                     /protein_id="AGI86704.1"
                     /db_xref="GI:477542751"
                     /translation="MTTEAYVYDAIRTPRGRGKANGSLHGTKPIDLVVGLIHEIRARF
                     PDLDPAAVDDIVLGVVSPIGDQGSDIARIAAIAAGLPDTVAGVQENRFCASGLEAVNL
                     AAAKVRSGWEDLVLAGGVESMSRVSMGSDGGAWAMDPMTSFETGFAPQGIGADLIATI
                     EGFSRRDVDEYAALSQERAATAWKEGRFARSVVPVRDRNGLTVLDHDEHLRPGTTADS
                     LAALKPSFAGIGDLGGFDAVALQKYHWVEKIDHVHHAGNSSGIVDGASLVAVGSRETG
                     ERYGLTPRARIVSAAVSGSEPTIMLTGPAPATRKALAKAGLTIDDIDLVEINEAFAGV
                     VLRFVKDMGLSLDKVNVNGGAIALGHPLGATGAMILGTLIDELERQDKRYGLATLCVG
                     GGMGVATIVERL"
     RBS             complement(359525..359527)
     gene            complement(359555..360697)
                     /locus_tag="XNR_0302"
     CDS             complement(359555..360697)
                     /locus_tag="XNR_0302"
                     /codon_start=1
                     /transl_table=11
                     /product="Acyl-CoA dehydrogenase"
                     /protein_id="AGI86705.1"
                     /db_xref="GI:477542752"
                     /translation="MERQIYTAEHEAFRDTVRTFLAKEVLPHYEQWERDGITSRAAWL
                     AAGRQGLLGLAVDEEYGGGGNPDFRYSAVLGEEFARAGVSGLAVGLHNDIVGPYLTGL
                     ATEEQKRRWLPGFCSGETITAIAMTEPGAGSDLQGIRTTAEDKGDHFLLNGAKTFISN
                     GILADLVVVAAKTTPEGGAHGLSLLVVERGAEGFERGRNLDKIGQKSQDTAELFFHDV
                     RVPKENLLGERDGAFLHLMTNLAQERMAIAVAAITAAEHLVEITSTYVKEREAFGRPL
                     SRLQHIRFEIAEMATECAVTRAFLDRCIADHAEGKLDAVHASMAKWWATELQKRTADR
                     CLQLHGGYGYMNEYPVAKAFTDGRIQTIYGGTTEIMKEIIGRSLLG"
     RBS             complement(360707..360711)
     gene            complement(360772..361887)
                     /locus_tag="XNR_0303"
     CDS             complement(360772..361887)
                     /locus_tag="XNR_0303"
                     /EC_number="5.1.99.4"
                     /codon_start=1
                     /transl_table=11
                     /product="Alpha-methylacyl-CoA racemase"
                     /protein_id="AGI86706.1"
                     /db_xref="GI:477542753"
                     /translation="MTDTATTGPLHGVRVVELAGIGPGPFAAMLLADLGADVVRVDRP
                     GGAGLGIDPALDLTNRNKRSVLVDLKAEDGAARVLDLVERADILVEGYRPGVAERLGV
                     GPDACLARNPRLVYGRMTGWGQEGPLADRAGHDIGYIAVTGALGLVGEPDAPPAVPAN
                     LVGDYAGGSLYLVTGVLAALHHARAHGTGQVVDAAIVDGTAHLTTMIHAMFGAGVWQD
                     RRRSNLLDGGAPFYGCYATADGGHMAVGALEPRFYAEFARVLGLPEETPDQFDLARWD
                     ELREAVTARFASRTREEWTELFAGTDACVAPVLSLAEAASHPHLAARETFTTHEGRVQ
                     PAPAPRFSATPTAVRTGPALPGADTAEVARDWGLGPR"
     RBS             complement(361898..361901)
     RBS             362072..362076
     gene            362081..362533
                     /locus_tag="XNR_0304"
     CDS             362081..362533
                     /locus_tag="XNR_0304"
                     /codon_start=1
                     /transl_table=11
                     /product="DUF523 domain containing protein"
                     /protein_id="AGI86707.1"
                     /db_xref="GI:477542754"
                     /translation="MAPPVLVSACLRGVPCRFDGRDKAVRGVDEELAGREVVAFCPEQ
                     AGGLATPRAAAELVGGDGYDVLDGRARVVDVNGVDVTEAFVAGARRALAAARRAGCAE
                     AVLMPRSPSCGRGEVYDGEFRGVLVPGDGVTTALLERNGIAVRPAPGV"
     gene            complement(362559..363284)
                     /locus_tag="XNR_0305"
     CDS             complement(362559..363284)
                     /locus_tag="XNR_0305"
                     /EC_number="3.1.21.7"
                     /codon_start=1
                     /transl_table=11
                     /product="Endonuclease V"
                     /protein_id="AGI86708.1"
                     /db_xref="GI:477542755"
                     /translation="MRARPAPAAVTVPADWPATEAEARSVQDTLRARVDLTGPGPEVG
                     TGTATGVDVAYDDVRGLVAAAAVVLDAATLEVVEEATAVGPVSFPYVPGLLAFRELPA
                     VLAALAALTAPPGLVVCDGYGVAHPRRFGLASHLGVLTGLPAVGVAKNPFTFTYEPPG
                     ERRGDQTPLTDGSEEVGRALRTRTAVKPVYVSAGHGVPLDRAVAHTLHLAPAYRLPET
                     TRHADALCRAALKAAVTGEADQG"
     RBS             363340..363342
     gene            363346..363834
                     /locus_tag="XNR_0306"
     CDS             363346..363834
                     /locus_tag="XNR_0306"
                     /codon_start=1
                     /transl_table=11
                     /product="MutT-like protein"
                     /protein_id="AGI86709.1"
                     /db_xref="GI:477542756"
                     /translation="MGGRRSAGLLLYRRVPDGIEVLLGHMGGPYWARQDTGAWTVPKG
                     EYAEDEDAWHAARREFREELGLAPPEGPVRELGEVRQSGGKTVTAWAVEADLDPETVV
                     PGTFTLEWPRGSGRTREFPELDRVAWWPPGRARALLVVAQRAFVERLVAGLAEEEGVA
                     GV"
     RBS             363963..363967
     gene            363979..365373
                     /locus_tag="XNR_0307"
     CDS             363979..365373
                     /locus_tag="XNR_0307"
                     /EC_number="1.2.1.16"
                     /EC_number="1.2.1.24"
                     /codon_start=1
                     /transl_table=11
                     /product="Succinate-semialdehyde dehydrogenase [NAD];
                     Succinate-semialdehyde dehydrogenase [NADP+]"
                     /protein_id="AGI86710.1"
                     /db_xref="GI:477542757"
                     /db_xref="GO:0004777"
                     /db_xref="GO:0009013"
                     /translation="MAIATVNPATGETLRTFEALTSEEIEKRLARAEEAYREHRLTSF
                     ADRARLLHRAADLLEEDIPEIARTMTLEMGKTVASARAEAAKCVKAMRWYADRAEGLL
                     ADEHPDQADVADSGAARARVVYRPLGPVLAVMPWNFPLWQVIRFAAPALMAGNVGLLK
                     HASNVPQTALYLEALFRRAGYPEGCFQTLLIGSGAVEAVLRDPRVVAATLTGSEPAGR
                     SVASVAGDEIKKTVLELGGSDPYLVLPSADVERAAKTAVTARVQNNGQSCIAAKRFIV
                     HTEVYDAFTQRFAEGMRALRVGDPMDDTTDVGPLSSEQGRSDLAELVDDAVDQGAAVL
                     CGGRRPDGYEDRGWFYAPTVLAGVDSSMRIHREEAFGPVATVYRVGSLDEAVELANDS
                     SFGLSSNVWTRDRHDIDRCVRDLQAGGVFVNGMTASHPGLPFGGIKRSGYGRELAAEG
                     IREFCNVTTVWEAD"
     RBS             365514..365516
     gene            365523..365951
                     /locus_tag="XNR_0308"
     CDS             365523..365951
                     /locus_tag="XNR_0308"
                     /codon_start=1
                     /transl_table=11
                     /product="putative membrane protein"
                     /protein_id="AGI86711.1"
                     /db_xref="GI:477542758"
                     /translation="MSGMDWDLLPESALHRAVDLTVRLVEFGGAAVIFIGAVWAFVQF
                     LLLGVRRRRPRNARPIAGFNRIRLSLGRFLALGLEFQLAGDVLRTAIAPSFDQIGQLA
                     AIAAIRTGLNFFLGREIEAERREVERLSAHDRGGATAPAP"
     gene            365948..366235
                     /locus_tag="XNR_0309"
     CDS             365948..366235
                     /locus_tag="XNR_0309"
                     /codon_start=1
                     /transl_table=11
                     /product="Hypothetical protein"
                     /protein_id="AGI86712.1"
                     /db_xref="GI:477542759"
                     /translation="MTALLGQAALWVAAFGLISAVCAAIHLRQVQPVVALLADFLLAA
                     GLIRLAGEPSWDSLALAASTGAVRLLLGAALRHRASGIGARRGGGGGGGSG"
     gene            complement(366321..367919)
                     /locus_tag="XNR_0310"
     CDS             complement(366321..367919)
                     /locus_tag="XNR_0310"
                     /codon_start=1
                     /transl_table=11
                     /product="Ascorbate-specific PTS system enzyme IIC"
                     /protein_id="AGI86713.1"
                     /db_xref="GI:477542760"
                     /translation="MDWLVSFAKFLVNEILSEPAYLIGIITAVGLTALRKSVGQILGG
                     AIKATLGFLLIGAGATLVVAALAPLGDMIQGATGAQGVIPTNEAIVGIAQAEYGSRVA
                     WLMILGFAVGLLLARFTPLRYVFLTGHHMLFMATLLTIVLATAGQPSWLVVVVGGVLL
                     GIMLVAMPALAHPWTKRVTGNNTVAIGHFGTAGYIAAGATGQLVGRRSRSTEDMNLPE
                     GLRFLRDSMVATALSMVLIYLVVAVLYLIKAGKETAYAVFGTGGGEPAAGIGEYLMQS
                     VMQGLQFGIAVAVILFGVRTILGELVPAFQGIAKKIVPGAVPALDAPIVFPYAQNAVL
                     VGFISSFVGGLVSLALLAWVFEPAFGLALVLPGLVPHFFTGGAAGVYGNATGGRRGAV
                     LGAFVNGILITFLPALLLKVLGAFGEENTTFGDADFGWFGVVVGNAAKLGSTPGLIVM
                     LAFGAVILAGAILVQKRVVETGWDPGARRDALLPPSETAGDDPMGGVDSAREGVGDGG
                     PVRTRARIAPPRGAPKPPPPPGEG"
     RBS             complement(367933..367937)
     gene            complement(367937..368743)
                     /locus_tag="XNR_0311"
     CDS             complement(367937..368743)
                     /locus_tag="XNR_0311"
                     /codon_start=1
                     /transl_table=11
                     /product="Sugar-transporter"
                     /protein_id="AGI86714.1"
                     /db_xref="GI:477542761"
                     /translation="MVALSELIPPEAIRLDVAAPDWRAAVRAAGDLLVADGTSTDAYT
                     DEMIQNVVDNGPYIVIAPGFAFAHARPSPAVRRTGMSWVRLAEPVEFGHDANDPVDLV
                     VALAAQDSAAHTDAMAALARLLADPEQHDRLQSAATPAALHALLRSHDGVEEPAAAPE
                     PASAAPDAGRTGTEQHKILTVCGNGVGTSLFLKNTLEQVLGRWGWDRQVSVEATDTIS
                     AKGKASEAVAILTSREIARTLGDVGIPVKVVQDFTSTDEVDHVLRDTYDV"
     RBS             368862..368866
     gene            368875..369348
                     /locus_tag="XNR_0312"
     CDS             368875..369348
                     /locus_tag="XNR_0312"
                     /codon_start=1
                     /transl_table=11
                     /product="Hypothetical protein"
                     /protein_id="AGI86715.1"
                     /db_xref="GI:477542762"
                     /translation="MAEPSARHGVPLPGPPAAVSRIVLALVCAVWTAVLSVAGASAPA
                     ASHGPEAAPAPSAVPERALPAPRAVHTPAWVRAHAPARERADGYAAGHAELAPAAPPD
                     PGKAQLPALAVAPSGGPERALAPGRLLDRPRQERAPPGTAPGPWSARGPPFARSS"
     RBS             369484..369487
     gene            369493..371793
                     /locus_tag="XNR_0313"
     CDS             369493..371793
                     /locus_tag="XNR_0313"
                     /codon_start=1
                     /transl_table=11
                     /product="Bifunctional preprotein translocase subunit
                     SecD/SecF"
                     /protein_id="AGI86716.1"
                     /db_xref="GI:477542763"
                     /translation="MSRRATAWRALIAFAVVAVSLFLALTTPARLGLDLSGGTRIVLQ
                     AQEAQGRTPDAESTDRALEVLRQRVDALGVAEPQLVRSGSDRIVVELPGVQDPREAAE
                     VIGRTAQLTFHPVRGEAEKAAPQAEDGSRALADPDRPDAFLELGPTALTGEGVSDARP
                     DFDAASGEGWAVTLSFEKKAAGAWTRLTGEAACAAPGDPGRRVAIVLDDRVVSAPGMR
                     ETVPCGTGITGGSTQITGGFDAEGARELAALVKGGALPLPVEVVEQSTVGPSLGADAI
                     RAGAWAALIGLACTAVFITAVYRLLGLLATVALSLYGLISYAAIVALGATLTMPGIAG
                     FVLAVGMAVDANVLVFERAREEYGQASRRPKDLRRPLARGFAKAWSAVLDSNVTTLIA
                     AGLLFALATGPVKGFGVTLAVGVLASMVSALVITRVLADWALGRGLVRRRPQATGMAG
                     KGRLRTRLEQRPPRLMRSGSRWLLLSGGLLLVALAGVGVRGLELGVEFTGGRQTQYAT
                     ERPVDAETARAAVSAAGFPEAVVQRADQDGASLVTVRTGPLEDAEERRVRAALAEHGG
                     EVTVERDDLVGPSLGQELRDKAVLALAVAVGAQLVYLTVRFRGTLALAAVVAMVQDVL
                     LVVGLFAWLGKPVDSVFLAALLTVVGYSVNDTVVVFDRLRELRRLRPSAPWETLGDLA
                     VGQTLPRTVNTGLGAVFVLLALALSGGGTLTDFAVALLAGITVGIGSTIFTAMPLAVR
                     LERRRGASASPERPRKRVREGTGAVV"
     RBS             371944..371948
     gene            371954..372370
                     /locus_tag="XNR_0314"
     CDS             371954..372370
                     /locus_tag="XNR_0314"
                     /codon_start=1
                     /transl_table=11
                     /product="Cell division protein, regulatory protein"
                     /protein_id="AGI86717.1"
                     /db_xref="GI:477542764"
                     /translation="METVIQQSVEAQLVAASPRMATIPARLRYDRTEPFAVTMTFPAR
                     STLEGVEVTWSFARDLLTAGLTGEAGMGDVRLRPHGEDQVVMEFHAPEGTAVVRVRAE
                     ELRRFAARTIALVPPGREYLHLDLDRDLALLIRGMR"
     gene            372670..374355
                     /locus_tag="XNR_0315"
     CDS             372670..374355
                     /locus_tag="XNR_0315"
                     /codon_start=1
                     /transl_table=11
                     /product="ABC transporter"
                     /protein_id="AGI86718.1"
                     /db_xref="GI:477542765"
                     /translation="MPPSLRVVRRRVSNREALISTTALTCADLSFSWPDGTRVLNGLQ
                     LTFGPGRTGLTGDNGCGKSTLLKLATGELTPSSGTVQVFGELAHLPQHVTLDTSLRVD
                     EALGIREVRAALHAIEAGHATEDHFATVGDDWDVEERALALLGSLGLGHIGLDRTVGE
                     VSGGESVLLRLTALLLARPGVLLLDEPTNNLDLAARHRLYAAVESFPGVLVVVSHDRE
                     LLARVDRIAELRDGEVTWYGGNYDAYQEAVAAEQEAAGRAVRAAGNDVRRQRRELAGA
                     QATLARRRRYGQKMNDTKREPKIVMNARKRAAQVSAGKHRALHEDRLATARQRLDAAE
                     EAVRNDEVIRVDLPATALPAGRTVLTLSKLRLRHGARAERTFEVRGPERIALVGRNGA
                     GKTTLLRTLAGQLAPLEGEVRVEVPLRFLPQRLDVLDEGLSVAGNVARAAPGSDRNEV
                     RARLARFLFRGARADQLAGTLSGGERFRAALASLMLAEPAPQLLMLDEPTNNLDLASV
                     RQLTSALAAYRGALLVAGHDLPFLRSLGITRWLLLDGELREAAPEEVEEALTG"
     RBS             374551..374555
     gene            374562..375539
                     /locus_tag="XNR_0316"
     CDS             374562..375539
                     /locus_tag="XNR_0316"
                     /EC_number="1.14.19.2"
                     /codon_start=1
                     /transl_table=11
                     /product="acyl-ACP desaturase, Stearoyl-ACP desaturase"
                     /protein_id="AGI86719.1"
                     /db_xref="GI:477542766"
                     /translation="MTVTTPHLATSGGWTDAQLLHALEEVVEKELNRHLKVAKDWMPH
                     EYVPWSDGRNFPGFFEDGEVWEKEQSKVTPIGRTALIVNLLTEDNLPSYHHEIASLFG
                     RDGAWGTWVHRWTAEEGRHGIVMRDYLLTSRAVDPDELERFRMVHMSEGFESDNRHSM
                     LHSVAYVAFQELATRISHRNTGHQSGDPVCDRMLARIATDENLHMVFYRNLLGAAFEL
                     APDLTMQAVRDVVVNFRMPGHGMPGFERAAAQMAIGEVYNLRIHHDDVIQPVLRFLKV
                     MQIDGLGPEGVKAQEELGLYMGGLDAEAAKFDERLAARKARMQARATQG"
     gene            complement(375629..375874)
                     /locus_tag="XNR_0317"
     CDS             complement(375629..375874)
                     /locus_tag="XNR_0317"
                     /codon_start=1
                     /transl_table=11
                     /product="WhiB-family transcriptional regulator"
                     /protein_id="AGI86720.1"
                     /db_xref="GI:477542767"
                     /translation="MRIDSTAAHDLAWQEQALCAQTGSEFFFPEPGSSVREAKLICEA
                     CDMRAACLSYALAHDERFGVWGGLSEKERERMRRDRR"
     gene            complement(375940..376743)
                     /locus_tag="XNR_0318"
     CDS             complement(375940..376743)
                     /locus_tag="XNR_0318"
                     /codon_start=1
                     /transl_table=11
                     /product="Hydroxylase"
                     /protein_id="AGI86721.1"
                     /db_xref="GI:477542768"
                     /translation="MLTTRYVDGAPNWLDLGTPDPGAATYFYSALFGWTFRPSERPEA
                     SGYGFFELDGRVVAGAMHISVEQASPSWTVYFRTSDADATADAVRAAGGHVGFRPMAV
                     YDQGRLALFSDRSGASFGCWQPGATEGLGVVGEDNSLCWVEHYGPTVEDAVDFYRAVY
                     GWNVYEVPAPGGSYTTLGPAGEGEDRMFGGAIDLAERIERGSAAHWLPYFAVDDPDAV
                     CRRAREQGGSVRMEPTDLEGVGRLAKLGDPWGARFAVLKPLPPESRPDM"
     RBS             complement(376751..376755)
     gene            376954..377223
                     /locus_tag="XNR_0319"
     CDS             376954..377223
                     /locus_tag="XNR_0319"
                     /codon_start=1
                     /transl_table=11
                     /product="Glycosyl transferase group 1"
                     /protein_id="AGI86722.1"
                     /db_xref="GI:477542769"
                     /translation="MDTRFPRGRDAFTMPRLTRRAGPEAEGPGIDCREAAASGLPVGR
                     RRLRWGPDAVLDGRSGAVVDGRDVEAVAAAVVRMPTTAQGASTGR"
     RBS             377663..377667
     gene            377674..378906
                     /locus_tag="XNR_0320"
     CDS             377674..378906
                     /locus_tag="XNR_0320"
                     /codon_start=1
                     /transl_table=11
                     /product="Hypothetical protein"
                     /protein_id="AGI86723.1"
                     /db_xref="GI:477542770"
                     /translation="MISRRVFLTGVAGAAGAAAVIGVPQLSSATTRSGAAAPETCELA
                     LENTSLSGQVNAYVTGRELATDRWIILRADGSVFRPDSPAEPNTPLPADCAIPLPSAG
                     SDPLVLTLPQMYGSRVYFVRDDTLDFYLNPGPSLVEPAFASPDDPNYGRIWSFCEFTF
                     NTTQLYSNISYVDLVTALPIGITLEGDGTHDVAPMPDGAVDRIAADLEAQAQADGQPW
                     DQLVIRGDDGKVLRVVSPQAIMAPWFGEPDKMPFKDVWEPYIDQVWEKYANEDLKIDL
                     QGGRGVFTGRVQGDVLTFNGGHEFVRPVSRDIFTCDHGPFTNDPNDSDEKKGLLARLA
                     AGFNRSTLLTHPDQPGGGADDYYRDPVTNHWSRVVHANSPIGYAFPYDDVRPDGEPDV
                     SGAAHDDNPVRFTVRVGA"
     gene            complement(378969..380015)
                     /locus_tag="XNR_0321"
     CDS             complement(378969..380015)
                     /locus_tag="XNR_0321"
                     /codon_start=1
                     /transl_table=11
                     /product="LacI-family transcriptional regulator"
                     /protein_id="AGI86724.1"
                     /db_xref="GI:477542771"
                     /translation="MPVPPATPRPTLEAVAARAGVSRATVSRVVNGGAGVTEQLATRV
                     RRAVDELGYVPNRAARALVTRRHDAVAVVIAEPETRVFTDPFFALQLRGISEELTARD
                     AQLVLMLTRGDEDSERVGRYLAGGHVDGALVFSVHLDDPLPGLVRRTGLPAVFGGRPG
                     DPAATPYVDCDNRGGARAAVRHLASLGRRRIAHISGPLDQTSAVDRLDGWRDITGAAG
                     AGLDNAPDLLASGDFTPEGGARAMSTLLERRPDLDAVFAASDLTASGALWTLRGAGLR
                     VPEDVAVVGFDDLRTVAQHTDPPLTTVRQDIEEMGRLMARSLLDAGEGVDRPDSAAPD
                     GIVLPTTLVRRASA"
     RBS             complement(380024..380028)
     gene            complement(380094..381188)
                     /locus_tag="XNR_0322"
     CDS             complement(380094..381188)
                     /locus_tag="XNR_0322"
                     /codon_start=1
                     /transl_table=11
                     /product="SilA"
                     /protein_id="AGI86725.1"
                     /db_xref="GI:477542772"
                     /translation="MSEANGSIGRRGFHRGLLAGGAVLATGGLTSMSQSSAAADTPPK
                     TAPAGGEVKHLTMYCEKMADGMTGYGLEKGKPSIPGPLIELNEGDTLHIEFHNLLDVD
                     ASLHAHGVDYEISSDGTRQSNSHVEPGGSRTYTWRTHAPGRRKDGTWRPGSAGYWNYH
                     DHVVGTDHGTGGLRQGLYGGLIVRRKGDILPDKTFQIVFNDMTVNNKPGHESPNFEAT
                     VGDRIEVLSITHGEFYHTFHMHGHRWADNRTGLLTGPDDPSPVIDNKITGPADSFGFQ
                     FIAGEGVGAGAWMYHCHVQSHSDMGMAGLFLIAKADGTIPGYDPDAPHHTAPKKSSKE
                     AAEEKKAAEKKGEAQSGKSSQAESGDHAHH"
     RBS             complement(381197..381201)
     RBS             381391..381395
     gene            381400..383937
                     /locus_tag="XNR_0323"
     CDS             381400..383937
                     /locus_tag="XNR_0323"
                     /codon_start=1
                     /transl_table=11
                     /product="Crp/FNR family transcriptional regulator"
                     /protein_id="AGI86726.1"
                     /db_xref="GI:477542773"
                     /translation="MRLLPHRRPGTPGGTPEPRGSGARAGRSAAGRTAAVAVVSGALL
                     TGMLSGGTASARPFPDEPAGTTMSLPSPPGGAETRVLVFHGSTGAEAPNVDAGIEAIE
                     KIGNSGPAEERFTTEASSNASVFTNERKLGRYHAIVFLTGGGDILDAEQEAGLEAYVE
                     AGGGFLGIHDAARTEPYSSWFGELIGARPTAGSGAKAQRATVEVGDRVHPATKSLPLE
                     WKRPDKWLNWKENPSGKVHTIARVREATYTPGEGANGADHPVSWCRDYDGGRSFYTAM
                     GGTAESFAEADFRDHLRGALMWTARLTQADCKASIDANYKAERLTEPNQPGKNDQIGE
                     PHGLVTAKDGRVFYIGRGGADSSQPVVTDWNDPNVGKGQGQVHVWDPKTDEVSLAASL
                     TVFGNKGGGEELVKNEEGLLGIELDPKFEDNGWVYLHYTPHSEIDRDKHVGERRVSRF
                     TFDESTGKLDLDSEKVLLDWPVQIHSCCHAGGGMAWDSDDNLYIATGDTNSSQFTDGY
                     SGNNPEPNFKGLSFADARRTSGNTNNLNGKILRIHPEDDGTYSLPKGNLFTGDEPDEG
                     GGKTRGEIYVMGVRNPARIAIDKKTDTLYAGWVGPDAGAPSTTWGPAKYDTFAAITGP
                     GNHGWPYCMGNKQPYRDRNLPDPTKPLDWYDCDAPKNESPNNDGLVNLPPVTGNTIWY
                     SPDGGGPDFPRDENGVPSYDKDEQFFRLPWLKGGGQAAMNGPLYRFDADSDSDVKWPA
                     YWDGKWFVGDLYDADQPRHAVLTDPKTVGKGGLPVHAESLKKIVPVGENGIRNLMDWK
                     FGPDGALYVLDYGRGFFTSDDKSALWRVTYTGGGPTPAAGDLAGKGK"
     RBS             383927..383932
     gene            383937..386159
                     /locus_tag="XNR_0324"
     CDS             383937..386159
                     /locus_tag="XNR_0324"
                     /codon_start=1
                     /transl_table=11
                     /product="Glycosyl hydrolase"
                     /protein_id="AGI86727.1"
                     /db_xref="GI:477542774"
                     /translation="MRRTRRGGPPRVSTALIAALLMLLGLTAPAAAGEIGGGDPKAAA
                     EQTLTWTAGNDIDKYASAPTTAAPGPTTIVFENSEATGNTTSMPHTLTFDTGNPDYNS
                     DVQLNILANPSDANGGKHTAEVVLTPGTYRYHCTIPGHGQMQGTLVVSEDGGGGDDTT
                     APEVTASVDGQQNADGDYVGSATVSLDAKDEGSGVDTVEFARGADGAWEPYAEPVVVN
                     EVGDHVIRYRATDKAGNQSEEKSAEFTVAAPDTDDTDPPETSATVAGDQDADGAYVGM
                     ATVTVTASDTGSGVNTIEYALGADGAWQAYEAPVMVHEVGEHQFRYRATDKAGNRSEA
                     QTTEFTVVEQPAEDTTAPEVSAALTGDRNSAGAYLGKATVTVKATDEESGVDKVEYSL
                     DGGPYLAYADPVVVDRVGRHTVAYRASDKAGNTSEARQVSFSVIGGDVPAPPCAELDE
                     RETVFVGDEDSGVPNRITNNRCRINERIEDEREWSSNALFLKHVETVLTALGKEGVID
                     NRETRQIRQAAKASGIGKPGQTEGYRKLFDGTEKSFAQWEQAGGGAFVLNEDGSMTSS
                     TEVEGMGMLWFPERKYDDFSLKLQWRDDAPEGGNANAGVFARFPHPYDHPEESRPEWV
                     AIKYGHELQILDRPDGDMYKSGSVYGFDRVGLGGAGVTPKGTWNDYEIKVTGQHYEIY
                     RNGTLINEFDNTGGQSFNPPRDDDPGTDGRRYASGYIGLQVHGVTDVVSYRDVRIKEL
                     "
     RBS             386306..386309
     gene            386317..387858
                     /locus_tag="XNR_0325"
     CDS             386317..387858
                     /locus_tag="XNR_0325"
                     /codon_start=1
                     /transl_table=11
                     /product="Transmembrane transport protein"
                     /protein_id="AGI86728.1"
                     /db_xref="GI:477542775"
                     /translation="MTQQKHDGGARENGPSSWAPLRGRTFRVLWSAQLGSNVGTWMQT
                     VGAQWMLVQQPNAPTLTAAVQAASLLPVLFLSLPAGVLADVLDRRALLMTLSGVMAAL
                     CAALAALTAAGLTTPAVLIALTFLIGCGQALMSPGWQAIQPELVPREQIPAAAALGSL
                     NVNVARAIGPAVAGLLVAATGPDVVFALNAVSFLGVLAALLGWHRARHGAGDRERMRP
                     ALASGTRYVRNAPGVRRVLLRSGLFVVPASALWGLLPVVAERRLGLGSGGYGLLLGAL
                     GAGAIVGAVTIGRVRERLGRNVLLAVSTVAFAAGTLAAAVLRQPVPVAVVLVVAGVGW
                     LYALSTLNTTLQLALPGWVRARGLAVYLMVFMGGQGIGTLLWGLLADGIGTAETLLVS
                     AGLLLASAASLTWLPLRERTGTLDRTIVAPGRNRRWPFPSIPTTARSWSRSPTRCPRT
                     GRKGSVRRWPRRPSPGGAPAPCAGTSTRTRPTPAAGWRSSRSPPGPSTCASTAPASPA
                     TTRSC"
     RBS             388026..388030
     gene            388038..388310
                     /locus_tag="XNR_0326"
     CDS             388038..388310
                     /locus_tag="XNR_0326"
                     /codon_start=1
                     /transl_table=11
                     /product="50S ribosomal protein L31 type B 1"
                     /protein_id="AGI86729.1"
                     /db_xref="GI:477542776"
                     /db_xref="GO:0003735"
                     /db_xref="GO:0005622"
                     /db_xref="GO:0005840"
                     /db_xref="GO:0006412"
                     /translation="MKQNDPAYGPVVFRDKSAGYAFLTRSTATSDRTIDWDDGNTYPV
                     IDVEISSESHPFYTGKARTVDTEGRVAQFERRYGRADGSAPQGPGA"
     RBS             390025..390027
     gene            390036..392495
                     /locus_tag="XNR_0327"
     CDS             390036..392495
                     /locus_tag="XNR_0327"
                     /codon_start=1
                     /transl_table=11
                     /product="Serine phosphatase RsbU, regulator of sigma
                     subunit"
                     /protein_id="AGI86730.1"
                     /db_xref="GI:477542777"
                     /db_xref="GO:0004721"
                     /translation="MSTVGFGQPSRSGDDPWGSVRDEGSTARVLLDASGRITHWNKGA
                     GLLLGHTAAQMRGRPATELLADPAAASFCEERPLRWKGTVGLRHRDGRRLTVRLLAHR
                     LREHESGLDGWLLVSPLAGTDRTAEDDQLPRSAFLYAPNALALYDTDIRLRRANQAME
                     EIIGLAEDEARGLRLSEIGGKPQSIELEEELRQAMASGRPRDVRTRLRSGGESREHAW
                     LARIAPVWDGEGELTAVALSAVDITGEDRAQDRLRLVNDATRRIGSTLEIDRTAQELV
                     DVCVPRLADFGHVDLLATPYLHSDAAPSLDDGLLTLRRVSHRSVREDTPEALVEPGQM
                     WSHAIASSPVRAVLSGESVVLHKDDPAFRAWAEQEPVRARHARELGVHSVLSVPLSAR
                     GVTLGVAQFFRYRRPDPFTPDDVLVAREIVARGAVCLDNAQRFTQERETALALQRSLL
                     PQKLPQRSAVQVARRYLAAAGRTGVGGDWFDVIPLSGARVGLIVGDVVGHGVQASATM
                     GRLRTAVRTLADVDLPPDELLTHLDDLVLRLSEETGGDETAGDIGATCLYAVYDPVTG
                     SCTVARAGHPPPVLVDPRTGGVTTMELPAGPPLGLGGLPFESAEFSLAEGSVLALFTD
                     GLVERRDQEMDEGYRLLHEALTAPAAPSLDAQCGAVIEALLPDGAPDDDVALLMARTR
                     VLDAAHVVTWEIPDDPAVCAIARKNIGAQLTRWKLREAVFTAELVVTELIANAIRHAS
                     GPIRLRLILDRTLIVEVSDTSSTAPHLRRAASFDEGGRGLMLVAQLAQRWGTRHWAGG
                     KTIWAELPLPDDYAGFGDTLR"
     gene            complement(392856..395183)
                     /locus_tag="XNR_0328"
     CDS             complement(392856..395183)
                     /locus_tag="XNR_0328"
                     /EC_number="3.6.3.4"
                     /EC_number="3.6.3.3"
                     /codon_start=1
                     /transl_table=11
                     /product="Lead, cadmium, zinc and mercury transporting
                     ATPase; Copper-translocating P-type ATPase"
                     /protein_id="AGI86731.1"
                     /db_xref="GI:477542778"
                     /db_xref="GO:0004008"
                     /translation="MSLLSDASAVRRRVTAIAAAFESSLLAVTAAALVSGAGAWVAGS
                     PALADLLWALGTLVAVLPAVAWVVAALRQGRAGVDLIAVLALGGTLAVREYLAGALIA
                     LMLATGRALEAAARRRASHDVRALVERVPRSARVRIGTGVRVVSLAEVAVGDLLVVGP
                     GEVVPVDGDVESPRAVLDESVLTGESLQVERAQNEAVRSGVINAGGAFDLRATATEEN
                     SAYAEIVRLARQAGAESAPVVRLADRYAAWFLPVSLAVAGLAWLVSGSAERAVAVLVV
                     ATPCPLLLAAPVAIVSGLSRASRRGVVVRDGGSLENLGRARTLLLDKTGTLTGGRPRV
                     LDVVAAPGWRPEQVLGLAAALDAYSPHVLAQAIVDAARERGLELPPVTDVREDPGRGA
                     TGTVDGHPASIGRVDTTSAMPSWAKAVNNRALLDGAAVAWLAVDGTTTGAVLLHDPVR
                     PDSARTLRHLRAAGIERIVMLTGDRAEPAHEVTALLGLDGVRAELSPADKVAAVRAER
                     ERAVTVMVGDGVNDAPALAAADVGVAMGARGSTATSEAADVVLTTDHVERLADAVAIA
                     RRARQIAVQSALAGMLMSLLAMGVAAWGLLPPTAGALLQEGIDVAVILNALRALGAGS
                     AGQRALPPAAARLVSRFAAEHHDLRDHVDAVRGAADELSDSPGPRALAAVEEAHRLLT
                     ERLLPYETAVEQQLYPAIAGQLGGPEAASAIRRSRAETERLTRRVGLHLRLAHERGGL
                     GADQLNDLRSCLYGLHALLRLRLTQEDEEYTAMND"
     gene            complement(395407..396024)
                     /locus_tag="XNR_0329"
     CDS             complement(395407..396024)
                     /locus_tag="XNR_0329"
                     /EC_number="3.6.3.12"
                     /note="TC 3.A.3.7.1"
                     /codon_start=1
                     /transl_table=11
                     /product="Potassium-transporting ATPase C chain"
                     /protein_id="AGI86732.1"
                     /db_xref="GI:477542779"
                     /db_xref="GO:0008556"
                     /translation="MARPSGRSLRQHLAAFRVLLVLTLVTGVAYPLAVTGVAHVAFPS
                     QADGSLVDDNGRVVASGLIGQEFTLVENGEATGRPDPKWFQPRPSVGSYDPTSSGASN
                     LGPNDPRLVARVKQRRAKVSGFDHLAPHDVPTDALTASASGLDPDISPAYAFAQVDRV
                     ARTRGLSTATVRALVAEHVQRRSLGFLGQEHVNVVLLNHALAGAG"
     RBS             complement(396037..396039)
     gene            complement(396043..399837)
                     /locus_tag="XNR_0330"
     CDS             complement(396043..399837)
                     /locus_tag="XNR_0330"
                     /EC_number="3.6.3.12"
                     /note="TC 3.A.3.7.1"
                     /codon_start=1
                     /transl_table=11
                     /product="Potassium-transporting ATPase B chain"
                     /protein_id="AGI86733.1"
                     /db_xref="GI:477542780"
                     /db_xref="GO:0008556"
                     /translation="MPDTLAGSLQILALAGALAVSYRPLGDYIAWLLTAPTHWRVERL
                     VYRAGGVDAEADQRWPVYLSGVLAFSAVCVLFLYGFLRLQNQLPLSLGTPRMTGGQAF
                     NTAVAFVTNTDWQSYPGDPGVGHLVQMSGLAVQNFVSAAVGMAVVAALIRGFTRARTE
                     TVGNFWVDLTRIVVRVLLPLAFVFAIVLVATGVVQNLHGARDLTTIAGGDQSLLGGPV
                     ASQEAIKELGTNGGGFFAANSAHPFENPTGLSNLVEIYLLLVIAFSLPRTFGRMVEDH
                     RQGYAIVSVMVLVWAASTALVTASELHSTGSDAGHEAGGMMEGKEQRFGVWASALFAA
                     STTLTSTGAVNSAHDSFTPGGGGMTLFNMMLGEIAPGGAGSGLYGILILAIITVFIAG
                     LMVGRTPRVPGQEASWQGDQVRLPLHSHHTRHRADRHRGGHGPAGGAGSDAQHRTTWL
                     LRGPLRVHLGGQQQRIGLRGPGGPHDLVQHRTGPGDVVRTLPARGLRPGHGRFAGGTT
                     ARARDRGHAADLPAAVRRSADSGGPRRRRAHLLPRLGSRAARGRTGQMTAGDRPSARR
                     GADGDAHGPSSSGPLGLRLVLQSVPTALRKLDPRVMYRSPVMFVVEVGAVLTTVSAVR
                     SSTVFAWVIALWLWLTAVFANLAEAVAEGRGRAQAETLRRARTETTARRLAEGPVEGH
                     HAAEERVAASRLRQGDHVVVEAGEVIPGDGDVVEGIASVDESAITGESAPVVRESGGD
                     RCAVTGGTVVLSDRIVVKITSRPGETFIDRMIGLVEGAARGRTPNEIALNILLASLTI
                     VFLISVVTLQPFAAYAGATQPLVVLVALTVALIPTTIGALLSAIGIAGMDRLVQRNVL
                     AMSGRAVEAAGDVNTLLLDKTGTITLGNRQATAFLPVEGVPMAELADAAQLSSIADET
                     PEGRSIVVLAKREHALRGRAEGELDHASFVPFTAQTRMSGVDLDDGQERRCLRKGAAT
                     SVLHWVRQSGGPPAPDIGGIVEDISAGGGTPLVVGEVLQREGRRSARVLGAVHLKDVV
                     KPGIRERFDELRQAGIRTVMITGDNPLTARAIAEEAGVDDFLAEATPEDKLRLIEREQ
                     ADGKLVAMTGDGTNDAPALAQADVGVAMNSGTSAAKEAGNMVDLDSNPTKLIEIVAIG
                     KQLLITRGALTTFSVANDIAKYFAIIPAMFATVYPGLNWLNVMRLHSPTSAITSAVVF
                     NALIIVALIPLALRGVRYRPSSASRLLSRNLGLYGLGGVLAPFAGIKLIDALVRFVPG
                     LH"
     RBS             complement(399845..399849)
     RBS             complement(399939..399942)
     RBS             399993..399997
     gene            complement(400203..401345)
                     /locus_tag="XNR_0331"
     CDS             complement(400203..401345)
                     /locus_tag="XNR_0331"
                     /codon_start=1
                     /transl_table=11
                     /product="Turgor pressure sensor"
                     /protein_id="AGI86734.1"
                     /db_xref="GI:477542781"
                     /translation="MRGTLRVYLGAAPGVGKTYAMLAEGQRLSERGTDVVIAFVEDYG
                     RPRTRQMAEGLESVPRRTLEHRGRLFSEMDLDAVLARRPQVALVDELAHSNVADCRNT
                     KRWQDIEELLQAGIDVISTVNVQHLQSLNDVVQYITGVRQHETVPDEVVRAADQIELV
                     DLSAEALRRRLAEGDVYPAEKAEVALRHYFRPGNLTALREIAMLWAADRVDEALLRYR
                     HAHSIQEPWATRDRLLVALSGGPEGETLIRRAKRAASHASGGEFLAVHVSPDDSLARR
                     PPPLLDRQRALVEELGGTLHTVRSGDTAQAVLALARQVNATQILIGASRSTRLRRLFS
                     RNTVEALIEGSGDHIDVLVVTHAKAAHNRLFRRHVGGRGAGATPQS"
     RBS             complement(401351..401355)
     gene            complement(401403..402392)
                     /locus_tag="XNR_0332"
     CDS             complement(401403..402392)
                     /locus_tag="XNR_0332"
                     /codon_start=1
                     /transl_table=11
                     /product="hypothetical protein"
                     /protein_id="AGI86735.1"
                     /db_xref="GI:477542782"
                     /translation="MLATLIATVVARRDEVVRAVRLLADVDPLPLGAAAMCEALSLLC
                     FAGVWRWLLTAGGARWPLRRAAALTLGANAVAGALPAGAVLATAWSYRQLRRRAVDAD
                     LAATVLAVAGALSLFSLGSLMGLALAASGSAGRAAGGWTMPLVLVALVASAAVAALVR
                     RSKTARRCLRRLWGRGTRHVGWARELGVATGRVVDRAAHLGQEWWRWATPLLQSLGNW
                     VFDLACLILCMHALHIAVAWPGALVAYVLTQIPAGLRLTPGNIGVVEAGLAVLLSAYG
                     VPSSEALAAALLYRAVNYWAVQPIGWCCCAVMTLRGRRGPRGGRAHLRRGDQE"
     gene            complement(403297..404316)
                     /locus_tag="XNR_0333"
     CDS             complement(403297..404316)
                     /locus_tag="XNR_0333"
                     /codon_start=1
                     /transl_table=11
                     /product="DNA polymerase LigD, polymerase
                     domain-containing protein"
                     /protein_id="AGI86736.1"
                     /db_xref="GI:477542783"
                     /translation="MGSEAVQLEVDGHSVRLSHPDKVWFPERGFTKLDVAQYFLAVQG
                     GVTRALRRRPTTLQRFPDGVDGEFFYQKRAPKNKPDWLDTARISFPSGRHADEICPDS
                     PAAVLWAVNLGCLTFHPWPVRAPDTEHPDELRVDLDPQPGTDFRDAVAAAQTLREILD
                     EYGLRGWPKTSGGRGLHVFIPIEPVEPFVEVRRAAIALAREIERRMPERVTTAWWKEE
                     RGERIFVDYNQTARDRTIAGAYSVRGKPHAPVSAPLRWDELDDADPRDFDLLTMQARY
                     AALGDVHADIDDHAYRLDPLLELAARDAAEHGLEDLPYPPDHPKMPGEPRRVQPSRAR
                     RDSGD"
     RBS             404356..404360
     gene            404370..405437
                     /locus_tag="XNR_0334"
     CDS             404370..405437
                     /locus_tag="XNR_0334"
                     /EC_number="6.5.1.1"
                     /codon_start=1
                     /transl_table=11
                     /product="ATP-dependent DNA ligase LigC"
                     /protein_id="AGI86737.1"
                     /db_xref="GI:477542784"
                     /translation="MDLPVMPPVKPMLAKSVARIPPGMQYEAKWDGFRALVFRDGPEL
                     ELGSRTGKTLTRYFPELVAALLERLPERCVVDGEIVMARDGRLDFELLSERIHPAASR
                     VRMLAERNPASFVAFDLLALGDEDLTTRPLTARRALLEEELGEAAPPLHVAPATRDPE
                     LAERWFDRFEGAGLDGVVAKPLNLGYRPNERVMYKIKHGRTADCVVAGYRTHRGGTGV
                     GSLLLGLYDDAGTLQHVGVCAAFTARRRTELIAELEPLRLESVADHPWAAWGEAAAHE
                     EARLPGAPSRWSGTKDLSWVPLRPERVCEVGYDHMEGTRFRHTTQFKRWRPDRTPESC
                     TYAQLAEPVRYDLGAVLGESG"
     gene            complement(405447..406502)
                     /locus_tag="XNR_0335"
     CDS             complement(405447..406502)
                     /locus_tag="XNR_0335"
                     /codon_start=1
                     /transl_table=11
                     /product="Enoyl-CoA hydratase"
                     /protein_id="AGI86738.1"
                     /db_xref="GI:477542785"
                     /translation="MTEEAVRVRVEGRVGRITLNRPRALNALNHVMVERIAEALDAWE
                     HDPAVTTVVVEGAGERGLCAGGDVRAIREDALRGELDAPLAFWRDEYTLNARIARYPK
                     PYVALMDGIVMGGGVGISAHGSVRVVTERSLVAMPETGIGFVPDVGGTYLLSRAPGEL
                     GTHLALTGRPVGAGDALLCGLADHYVPSAGLPALVEALAQAPEGEDAAATVARLAHPA
                     PEGELAAQRGWIDACWSAPTVEEALERLRESGEPAAKETAETVRGRSPLALKTTLAAV
                     RRARTLTSLEAVLDQEYRVSAHALTWPDLSEGVRAQVVDKDRAPKWVPATLDAVTDEA
                     VAEAFVPLGEGRELGLA"
     RBS             complement(406508..406513)
     gene            complement(406766..409336)
                     /locus_tag="XNR_0336"
     CDS             complement(406766..409336)
                     /locus_tag="XNR_0336"
                     /codon_start=1
                     /transl_table=11
                     /product="Regulatory protein"
                     /protein_id="AGI86739.1"
                     /db_xref="GI:477542786"
                     /translation="MARENAQAVPSGALWERDAELAAVSAAVDGLCEGHDTGGLLVFT
                     GEAGIGKTAVLGEVERVAAGRCTVWTARGGETVTSVPFHVVRQLLQPALVSLGPVEAR
                     EYLGDWYEIAGPALGIAQPGGRQVDPQGVVDGLVAAVSRLVMLHWPLILVIDDAHWAD
                     QESLRWLAAFAERLDDLPVLLVVAHRDGEATGDSARHLETVGRAARPGTSLATLTAFT
                     PAATAGLTRATLGEGADDPFCREVWAVTGGNPYETVELLAKVRAAGMEPVESTAGALR
                     ELNAKARGRGLVATLEGLGTDATKLAWSAAVLGTNITLRLAAELTGLGTEDAAHGARL
                     LREARILTGGDDALEFVHPLIATAVYQSVPAAARTALHGQAAWAVTRSGRSAAEASRH
                     LLEVHPDDDPEIVDQLRRAAREHLAVGAPEAAYRCLERALAEPPLPETHATVLYELGC
                     AALLTSPNGTVAHLRAALAMDGLEPGTRTDAVCRFSQALVHLGHVSEAVQTIGREAAR
                     LEPGPDRMRLQAVHYMWEGIHTGEADALERSRVLREIAQPLTGRDNSERALLILRAFD
                     AMTRGENAELVVELCDRALVNGRLAPGLGWTDTEWSFELLIMLGGSYLFADRLDRAEA
                     LFAEALRIYEISGWSGGHLAIAHAFVGYVHRRRGRLVEAEGYLRESLRLADRVGEELP
                     MHWDAACMLIDTLLCRGHLGKAQEIADRYHFGPPYPSILILPDAQSVRGRLLLAQGRT
                     KEAIDELESASHAAAETDRYNTVLAPWQHLLARAVAPRDPRRAAELAADARRQAERFG
                     TDTAIGEALRCAAALETGQRATSLLARAGSPTWSRRRVRTSMRRRGWRTGSRPGTRGS
                     "
     RBS             complement(409343..409347)
     gene            409602..410504
                     /locus_tag="XNR_0337"
     CDS             409602..410504
                     /locus_tag="XNR_0337"
                     /codon_start=1
                     /transl_table=11
                     /product="Hypothetical protein"
                     /protein_id="AGI86740.1"
                     /db_xref="GI:477542787"
                     /translation="MTQVTPPGWYPDPGHEGDGPRQERWWDGGRWTDSLRPAGGPGAP
                     APQAAPGWGGPAPWAHGQPYAPPPKSRRTARTVVAAVVGLVVLAGIGGGVYALTQDRA
                     DDRAGSAQEDTGERGAPGEGAADAATDGASGISLPVLEGWTGASGEAGAQVTTRPYPC
                     PGSPELTCVRSGAFSMPAQAVGLKEKTARATAEADIEANTEEAYGGGTYGKITSQEEV
                     AAKAVTVAGQRGYLVRWKVETASGVEGYVQSLAFPSPASPELMVLVRFGLDDHPKAPK
                     PTVLDQIPRAIQKAELGTGPGREV"
     gene            complement(410661..411314)
                     /locus_tag="XNR_0338"
     CDS             complement(410661..411314)
                     /locus_tag="XNR_0338"
                     /codon_start=1
                     /transl_table=11
                     /product="TetR-family transcriptional regulator"
                     /protein_id="AGI86741.1"
                     /db_xref="GI:477542788"
                     /translation="MTSQSEERSGLSSPRSKITPERERELYEAVLDLLREGGYEALTM
                     EGVAARTRCGKSTLYRQWGSKPQLVAAALRAQRCVRFSGIDTGSLAGDLREAARAGAE
                     RGDRDSLLVQALAHAVLQDEDLQQALREALIHPEISMVDSMLDRAEERGEIPVGHPAR
                     EFVAAQIFGVLRVRPVLEGRRPHPAEDTAYLQRFVDICILPALGLGAPAEAAAADGR"
     misc_feature    410688..430903
                     /note="bcin gene cluster (No. 4)"
     RBS             complement(411327..411331)
     RBS             411499..411503
     gene            411511..412296
                     /locus_tag="XNR_0339"
     CDS             411511..412296
                     /locus_tag="XNR_0339"
                     /codon_start=1
                     /transl_table=11
                     /product="Hypothetical protein"
                     /protein_id="AGI86742.1"
                     /db_xref="GI:477542789"
                     /translation="MRARSAPAAEDRPDLASRPPLVRELLLVAGLFLVYKCGRLLAAG
                     ETATAFHHADGVWHAERALGLPDEATVQSLLLHSDTLVRIANTYYATVHFPATALFLV
                     WLYRRRPRHYLWSRRVLAVLTGAALVLHLLVPLAPPRMLEAAGLVDTGQVYGPTVYGA
                     APEADPLANQFAAMPSLHFGWALMVAVGLIVATRSRWRYLWLLHPALTLLVVVGTANH
                     YWLDALAATGLLAAALACVRLAETAPSRGHHPLAHAPLPGGRR"
     gene            412293..413210
                     /locus_tag="XNR_0340"
     CDS             412293..413210
                     /locus_tag="XNR_0340"
                     /codon_start=1
                     /transl_table=11
                     /product="Integral membrane protein"
                     /protein_id="AGI86743.1"
                     /db_xref="GI:477542790"
                     /translation="MSADLAVAIAVSLVSALAYAAAAVAQERLAARTAADGSGGLVRL
                     LTAGAWWGAVGLNATGALLHVVALRFGPLTLVQPLGALTLVAAVPLGARYAGRRVARL
                     EWRGALLTLGGLGLLMYAASGPAPEDSLTLTEALAVGATTLLLIGALGRRGRTPGLRH
                     ATASGIASGIASALTQTVTVALAAPGKAAPPVLQTVLVALLVAAFATAGLLLAQTAYR
                     SGLGAPLAVVTLTNPLAASVVGLVLLGERLHGGAAGILPALAGALAAGAGVVALSRAA
                     ARDAREPREPETGAGPAGAPAPGAAAQPA"
     gene            complement(413224..413760)
                     /locus_tag="XNR_0341"
     CDS             complement(413224..413760)
                     /locus_tag="XNR_0341"
                     /codon_start=1
                     /transl_table=11
                     /product="Hypothetical protein"
                     /protein_id="AGI86744.1"
                     /db_xref="GI:477542791"
                     /translation="MSTTTTSTTTDTATAGTDPTMDAIGRAVVAGRAGETRFARRQLL
                     ELWSEIGVAGDPLHRCSLAHYLADLHDDPAQALAWDVRALDAADAVTEQRVQEHHAGL
                     HIAGFYPSLHLNLADNYRRLGSFDAAAEHLDLARTYAPALPADAYGDTLRTALDEVAE
                     AVARRDTTRRPSAPGPTT"
     RBS             complement(413766..413769)
     gene            complement(413805..414878)
                     /locus_tag="XNR_0342"
     CDS             complement(413805..414878)
                     /locus_tag="XNR_0342"
                     /codon_start=1
                     /transl_table=11
                     /product="transcriptional regulator, MerR family"
                     /protein_id="AGI86745.1"
                     /db_xref="GI:477542792"
                     /translation="MTRSDLMPIGAFARRTGLTSSALRFYADSGLLPPAEVDPVTGYR
                     YYATAQVERARALRRLREIAMPLAGVEAVLKAGPEEAARLLDAHLARIEEDAATARQK
                     AAAVRSALGGDRAGLLIATVKGPVLADAVEQVLTATAHEPGMAVLGGLHIEAGGEALA
                     LTATDRYRLSTRTLAPARPAEQSWSGTVDGDDLRAAAPEVRRTPLVRVEAVPHGIWLR
                     LPGREDRHCRTLPERFPDHRQLLASLGEVTTRATVPKEPLLRALEEHPGDHVTLRVSG
                     HAVTVGPPDARHPGTTVAATVRGEPLEIRFATTTLYPALSTAIGPDVMLDLRGHDQPV
                     TLRSADRGDLTTLAMPVAPDHPV"
     RBS             complement(414883..414887)
     RBS             415084..415088
     gene            415094..416365
                     /locus_tag="XNR_0343"
     CDS             415094..416365
                     /locus_tag="XNR_0343"
                     /codon_start=1
                     /transl_table=11
                     /product="von Willebrand factor"
                     /protein_id="AGI86746.1"
                     /db_xref="GI:477542793"
                     /translation="MVAALLTVVAGALPAASTAAAATTADGPSARPAPKVELVLDVSG
                     SMKTRDIDGQSRMSAAKQAFNDVIDAVPEEVELGIRTLGADYPGEDKARGCKDTRQLY
                     PVGPIDRTEAKTAVATLSPTGWTPIGPALLGAADDLDGDEGGSRRIVLISDGEDTCGP
                     LDPCEVAREIAAKGVDLVIDTLGLVPNAKIRQQLSCIAGATGGTYTAVQHKEDLSDKV
                     KQLVDRAADPVVTPVPVEGAAACADAPKIEPGLYTDRQPLGTHRWYRVDVLPGQELRA
                     SVSVAADRPLADDYGVLLRAVTAHGRELVRGSEAGSGRTDVISSGLRHPEREREDADT
                     DKPAATPVCLEVSNSFAPASAKAADASAPGMPLELTVDVVDGPSDASDTAAFGLGRGW
                     WLLGVLVLAGFLGGLIFGWLSRWRFAVWRTH"
     RBS             416352..416356
     gene            416365..417264
                     /locus_tag="XNR_0344"
     CDS             416365..417264
                     /locus_tag="XNR_0344"
                     /codon_start=1
                     /transl_table=11
                     /product="Secreted protein"
                     /protein_id="AGI86747.1"
                     /db_xref="GI:477542794"
                     /translation="MRTVLRRSRSVPSRRPRGRVAVGAALAAAALFTAAPPALADTSP
                     SPSVSQDEEAEAGPTEAGTAFRTAARLAQGQRGTASASTGDYLYWVFPADTGQRPTVR
                     ATVSLPAEQARQSASTWRIDVYDGLRRRQPCTYGLQERRAAEDAAEVRLTCTLRTVRA
                     YSEPWANDPLPGAYYVRLTVSRLAADDLGRPFQAEVAVDSRETGGSTAVGGRLSEPLT
                     PGVSAVSAEEQAEEETSEEDGAEQAPRPAALAEPEDGWSSGWWTDRWLWTAGGAVLAA
                     LAGVFGYTLTRGNGRPGRVPPGV"
     RBS             417443..417447
     gene            417456..419273
                     /locus_tag="XNR_0345"
     CDS             417456..419273
                     /locus_tag="XNR_0345"
                     /EC_number="6.2.1.3"
                     /codon_start=1
                     /transl_table=11
                     /product="Long-chain-fatty-acid--CoA ligase"
                     /protein_id="AGI86748.1"
                     /db_xref="GI:477542795"
                     /db_xref="GO:0004467"
                     /translation="MREVSVERLVAPPVSGGLADSVFHTAATYPTRPQLALEPTEPGG
                     PWRTVTAARLRDEVLALARGLLAEGVRPGDRVVLMSRTRPEWTLLAYALWTLGAEVVL
                     VYPTSSIEQVRWVLADAGVRAAVVEHSGQAMTIAAACADPGALLGLWQLDLDCTAELA
                     ERGAEVPEDEVLRLRAAVRPEATAVICYTSGTTGAAKGCVISHANLAAECDTLIAGWG
                     HLLAPRGEQPSVLAFLPLAHCYGLMVVVTCVRGGYLLAHQPEMAPAVLLPALASFRPT
                     FLFAVPYIFERIFDEACREAEAAGHGVIFEKARAAAVAHAEAREKHTAGTGHGPGPVT
                     RLRHSVYERAVYAKVRAVFGGRVRSAVSGGSPLRRELGLFFQGAGVTVYDGYGLTETT
                     AAVTAQPPGRVRFGTVGRPLPGSTVRIACDGEVWVRGDTVFRGYLHDPPGLADGWLAT
                     GDTGRFDPDGYLVITGRKKDIIITSGGKSVSPQLLEEQLRRHPLIAQCLVVGDNRPYV
                     AALLTVDQEALAHWQRLRGASGRAASAPADDTELRAQLQRAVNQANTLVSRAESIRAF
                     EILPVDFTRQEGLMTPSFKLRRSAVTDTYAEVIEALYAR"
     RBS             419484..419486
     gene            419497..420003
                     /locus_tag="XNR_0346"
     CDS             419497..420003
                     /locus_tag="XNR_0346"
                     /codon_start=1
                     /transl_table=11
                     /product="GCN5-related N-acetyltransferase"
                     /protein_id="AGI86749.1"
                     /db_xref="GI:477542796"
                     /db_xref="GO:0008080"
                     /translation="MRIRAVHQAELTALQDIERAAGVWFREIGMAEIAEDEPPPVAEL
                     ARYARSGLAWVAADGEDRPVAYLVAERVDGNLHVEQVTVRPESARRGVGRALLDHAAG
                     RARSEGAAALTLTTFTEVPWNAPYYVRCGFRPLAERELTPGLREIQRAEAAHGLDRWP
                     RCCMRREA"
     RBS             420674..420678
     gene            420688..420903
                     /locus_tag="XNR_0347"
     CDS             420688..420903
                     /locus_tag="XNR_0347"
                     /codon_start=1
                     /transl_table=11
                     /product="Hypothetical protein"
                     /protein_id="AGI86750.1"
                     /db_xref="GI:477542797"
                     /translation="MSYTPQVETAEIADSELDNISGGLVNGLVGSVTSSLDSVAPVSD
                     TLGTVTGVVEQTTGLNTAPVTGLVAGL"
     RBS             421089..421092
     gene            421101..421907
                     /locus_tag="XNR_0348"
     CDS             421101..421907
                     /locus_tag="XNR_0348"
                     /codon_start=1
                     /transl_table=11
                     /product="Secreted protein"
                     /protein_id="AGI86751.1"
                     /db_xref="GI:477542798"
                     /translation="MRFRQQALTKLQSPEQLDLPVRFARPQGLLVLAVTLVVMAAGGV
                     WAVTGSVATTLTAPGVLTHAQGSYVVQSTVSGQVTAVRTAEGRRVARGTPLLTVRTAR
                     GDVTIRALAAGRVTALAAATGAVVTTGSDLAAVERQENPDDPLLAVLYAPADSGASLR
                     PGAEVDLTVQSVPAQSYGVLRGTVKSVGRTARTRQQISADLGSTQLGEEFSRNGPPIA
                     VEVRLHPTKSTRSGYTWSTSDGPPQPLTTLTLVDGAVHLDEQRPADWLLP"
     gene            421904..424201
                     /locus_tag="XNR_0349"
     CDS             421904..424201
                     /locus_tag="XNR_0349"
                     /codon_start=1
                     /transl_table=11
                     /product="ABC transporter related protein"
                     /protein_id="AGI86752.1"
                     /db_xref="GI:477542799"
                     /translation="MTAPADAPAAGTGSTAPPTPGGRRGRRAAPSSGRRRAAPPRRTP
                     RRRPVRTPTVLQMEAVECGAACLAMVLAHHGRHVPLEELRIACGVSRDGSRASNVLKA
                     ARSYGLTAKGMQMEPAALREVRAPAVLFWEFNHYVVHEGFLRRPGRRGAVRLNDPDKG
                     RRVVSAEEFDASFTGVALVLEPGPSFRKGGRKPGLLGALPARLRGTGATLLTALLASL
                     LLVVVGAALPALSRTYIDLFLIGERTSVLGPLFAAMGALVALTASLTALQQANLLRGR
                     IISSTLSSARFLRHLLRLPVTFFAQRSPADLVQRLQSNDTVAETLARDLAAAAVDGVV
                     VVLYALLLWTYDPQLTVVGVGIALLNIVAMRVVIHLRATRTQKLRADNARLTTTAYTG
                     LQLIETMKATGGEDGFFRRWAGQHATTLEEQQRLGVPTAVLSVVAPALATFNSALILW
                     IGGLRAVEGHLSVGLLVAFQALMVRFTAPLTRLNGVAGRIQDFAADVTRLRDVEAFPA
                     DGLYRREGAGGGEADTRRLAGRVELEGLTFGYSPLDAPLLTEFSLTVGPGRQVALVGG
                     SGSGKSTVSRLLAGLYQPWEGTIRIDGQPLTEIPRSALAASVSFVDQDIFLFEGTVRE
                     NVTLWDPSLPDEAVRTALRDAGLEEVIARRPDGIHARVEQDGRNFSGGQRQRLEIARA
                     LVRRPSVLVLDEVTSALDAETEQRVMAALRRRGCACVIIAHRLSTVRDSDEIVVLDGG
                     RVVERGRHAELVARGGAYAALVEEK"
     RBS             424191..424196
     gene            424203..427040
                     /locus_tag="XNR_0350"
     CDS             424203..427040
                     /locus_tag="XNR_0350"
                     /codon_start=1
                     /transl_table=11
                     /product="ABC transporter related protein"
                     /protein_id="AGI86753.1"
                     /db_xref="GI:477542800"
                     /translation="MTGTQQASHPTPAADPVTAALGGLGAPVEGAEGPALPLGGPSAL
                     WLVTEGSLDLFAVAAAEDGHWHYLGRLEAGTLLLGAVEGPRHTLVGRLSSRCAVRRLP
                     LRELYAPQGAEGYEGYPGYEPVAGPLEHAVGLGLGRGLAVLFAAPQADGPAAGSGPAD
                     EDVLWVDVPPGSVRLGAEFAAEAAADLLVDGALWQSLVDQQYRLLTAVDGWVERLERA
                     HEDRAAAGIRAGEAVRERADQALLDSIGRRDRSPRARGEAGDDAVYAVFRQVARASGI
                     ALPEAAARSVAGGGRLDPVERMAAAARLRTRPVRLAGEWWRTDAGPLVGRRARSGAPV
                     ALLWRRGRYEALNPATGARIRIGAKEAAEFEERATMLYRPLPEGPLTLRRLMLFSLRG
                     SRGDLRNLVLSGLVTVALGALVPVATGQVLGAYVPSAQTGLIAQMCVAVMVAGVVSAA
                     FMLLQSLTLLRLEGRIEAALQPAVWDRLLRLPTAFFADRSTGELASAAMGISAIRRVL
                     SGIGPTAVQSVTVAGVNLVLLLVHSVPMALAAIGVLLVVSVVFLLLGLWQVKWQRKLV
                     ELGNRLNNQAFQTLRGLPKLRVAAAESFAYAAWARGFARSRRMQQKAGRIRNLSTVLS
                     AVYLPLCSLLMFMLLAGPARGTLSAAEFLTFNTAVTMMLTSVTQLTGALVSAVAVLPL
                     YEQVRPVLDAEPEVRASASAPGELTGELAARGLSFRYAEDGPLVLDDVSLAVRPGEFV
                     AVVGPSGSGKSTLLRLLIGFDRPQAGTVLYDGQDLAALDQAAVRRQLGVVLQNAQPLT
                     GTVLDCICGAEVFTQEEAWAAAEAAGLAEDIRRMPMGLHTMIAQGGAVSGGQRQRLMI
                     AQALIRRPRLLFLDEATSALDNGTQRTVMESTRTLEATRIVVAHRLSTVMDADRVLVM
                     EGGRIVEEGSPAALLALPDGRLRALVRRQLA"
     RBS             427106..427110
     gene            427119..427667
                     /locus_tag="XNR_0351"
     CDS             427119..427667
                     /locus_tag="XNR_0351"
                     /codon_start=1
                     /transl_table=11
                     /product="Transcriptional regulator, MarR family"
                     /protein_id="AGI86754.1"
                     /db_xref="GI:477542801"
                     /translation="MPGKDKAAATAPRQETDDAVARIIADWRRERPGLDTAPLHVLAR
                     LHRTFLLYQTRTSRPLAERGLSMAGFDVLTALRRAGAPYQLTAGELAASGLISSAGVT
                     LRLDRLEKDGLIVRERDGQDRRVVHCRLTPAGLALIDELFTVHLDNERRMLAGLSGEE
                     SAQLGTLLAKLERSLEELAETD"
     gene            complement(427740..428498)
                     /locus_tag="XNR_0352"
     CDS             complement(427740..428498)
                     /locus_tag="XNR_0352"
                     /codon_start=1
                     /transl_table=11
                     /product="Hypothetical protein"
                     /protein_id="AGI86755.1"
                     /db_xref="GI:477542802"
                     /translation="MSSDGTVLLTVLLKHDQSQNLDQIQSTLGERAWWERFPPGDAEI
                     VSWVVAMGIGQIVTLRLPADQINLVNVELERSAWGVFRTEFYPTYDFVPVRERLAREW
                     GESRAGGGEPEPGRDGTARAVDSEEVAGPPRPGMFSHAKVVGDRFSLSGMHAGDGRGG
                     VLGDGSAYDQARRALTKVKALVEAAGGVMDDVQNLRVYLTDIQDKGEVGRARTEFFTG
                     DFPCSTLVEVSALVEPALTVEIEAEGVIGSAPRT"
     gene            complement(428495..429550)
                     /locus_tag="XNR_0353"
     CDS             complement(428495..429550)
                     /locus_tag="XNR_0353"
                     /codon_start=1
                     /transl_table=11
                     /product="Rieske domain-containing protein"
                     /protein_id="AGI86756.1"
                     /db_xref="GI:477542803"
                     /translation="MTTTTATTDPVAEAADHLHATGLRNQWYPVLPSHFVANGEMKRV
                     VRLGEPWLLFRRPTGELHMIADRCPHRSAPLSLGQHLGDRVACLYHGVQVDGEGTVVK
                     VPGLPGCNLEGKRLVTSLPVREEHGAVFAWFGDEAHPEPAPLVLPERLTDPDTAGFLN
                     YAEWGAPWRFYIDNVLDPMHGAFLHGTSHSMAGGAKSARFRIRETGHGFFFEKTDQVG
                     VNFDWVEFGRTGVDWVDLEIPYQPYAGPGGAFGIVGMVTPITATESAIFHWRTRAVQG
                     WERDSWRFLYRMTLEARHHEVLEQDRTMLEEMPEDADTGENLYQHDLGVVRIRRMYRA
                     DAARQAAELAAHRGEAG"
     gene            complement(429552..429767)
                     /locus_tag="XNR_0354"
     CDS             complement(429552..429767)
                     /locus_tag="XNR_0354"
                     /codon_start=1
                     /transl_table=11
                     /product="Hypothetical protein"
                     /protein_id="AGI86757.1"
                     /db_xref="GI:477542804"
                     /translation="MTLYVEVHQTRTHEPTPYEHKLAAVLEEVYATGAHTLPELVRGL
                     NERTVYPPDGGAWTEENFTAEIARLGA"
     RBS             complement(429557..429560)
     RBS             complement(429773..429776)
     gene            complement(429797..430777)
                     /locus_tag="XNR_0355"
     CDS             complement(429797..430777)
                     /locus_tag="XNR_0355"
                     /codon_start=1
                     /transl_table=11
                     /product="Flavodoxin reductases (ferredoxin-NADPH
                     reductases) family 1; Vanillate O-demethylase
                     oxidoreductase"
                     /protein_id="AGI86758.1"
                     /db_xref="GI:477542805"
                     /db_xref="GO:0005506"
                     /db_xref="GO:0006118"
                     /db_xref="GO:0009055"
                     /db_xref="GO:0016491"
                     /translation="MTLPQEPPLDLLVHRMTWEAEEVLSVELTHPEGKPLPAWEPGAH
                     LDLHTGGQIRQYSLCGDPADTGRYRIAVLNEPSSRGGSRHVHTVLRPGATVTVKGPRN
                     HFALAEAPRYVFLAGGIGITPVLAQVREAAARGAGWTLWHGGRTARSMAFGAELTRLA
                     DACPTGTVHFRPQDRDGHLDIPAALDGVVPGDGSLVYCCGPEPLLAAVEEACATRGLG
                     GQLRLERFAAVPVAAPPGGESGFEVECARSGVTVAVGPDEAVVDALERSGVQVETSCR
                     DGICGTCETRVLGGVPDHRDMLLSTEEQAAGRTMMVCVSRCASDRLVLDL"
     RBS             complement(430784..430788)
     gene            complement(430830..432467)
                     /locus_tag="XNR_0356"
     CDS             complement(430830..432467)
                     /locus_tag="XNR_0356"
                     /codon_start=1
                     /transl_table=11
                     /product="Thiamine pyrophosphate-requiring enzyme"
                     /protein_id="AGI86759.1"
                     /db_xref="GI:477542806"
                     /translation="MSTPNGGDLLVRVLRELGVDTVFGIVSVHNLPLVEAVARDLRFV
                     PVRHEATAVSAADAYGRARGTLGCALTSTGTGAGNAAGSLIEALSAQTAVLHVTGQID
                     SPYLGQGRGFIHETKDQPGMLAAVSHHAATVTEAADAGRVLRTAAAAALTAPGGPASV
                     EWPIDLQYAPQDLAAAPARPEPAPVPQADADALDRAAALISRARRPLVWAGGGARLAG
                     AELGALLDATGAGVLTSNSGRGTLPEDDPRVLGNFANGPTGRALLAEADLLISVGTHF
                     RSNETGDYTLPLPATHVQIDLDAAALGRVHPATAALHGEAAATLAALTARLDGAGAEE
                     GWAARLTAARDGARAALRESIGPHAAVCDAIRAALPRRAVVARDVTIASSSWGNRLLE
                     LYDPRDNLFPRGGGIGQGLGMGIGAALADPSRPTLVMAGDGGLAVHLGELLTVAQERP
                     RLILVVFNDGGYGVLRNMQDAHFGRRSGVDLTTPDFAALAAAVHLPYARIGAAGEAHQ
                     VLAEAVASDGPVLVEVDLAALGPMKSPFTPPVSLPGT"
     RBS             complement(432475..432479)
     gene            complement(432480..433250)
                     /locus_tag="XNR_0357"
     CDS             complement(432480..433250)
                     /locus_tag="XNR_0357"
                     /EC_number="1.1.1.100"
                     /codon_start=1
                     /transl_table=11
                     /product="3-oxoacyl-[acyl-carrier protein] reductase"
                     /protein_id="AGI86760.1"
                     /db_xref="GI:477542807"
                     /db_xref="GO:0004316"
                     /translation="MDLGFTGRTVLVTGGSSGVGRATVRMLLDEGAQVATCGRRPEPL
                     AALGDHDRLHTAVCDIRDPEAVRRLVDGVQDRFGGLDGLVNNAGQSRMKPFAECTTTD
                     WRDELELKFDGVLNPLHAALPLLRASEAAAVVNVNAVLAREPSPRLITTSAARAGLLN
                     LSKSLSRELAPDGIRVNSVCLGLVDTGQWERRHRAEGGPLDYDRWQAALAADRGIALG
                     RLGRPEEVAFAVTGLLSPRASYITGTSIDVCGGIGRGI"
     RBS             complement(433258..433263)
     gene            complement(433267..434016)
                     /locus_tag="XNR_0358"
     CDS             complement(433267..434016)
                     /locus_tag="XNR_0358"
                     /EC_number="1.1.1.100"
                     /codon_start=1
                     /transl_table=11
                     /product="3-oxoacyl-[acyl-carrier protein] reductase"
                     /protein_id="AGI86761.1"
                     /db_xref="GI:477542808"
                     /db_xref="GO:0004316"
                     /translation="MAATAPVVVVTGAGRGLGLATARRVGADGHRVVLAELDPARGEE
                     AADSLRRDGLDAHFVPCDVADPGSVAAMAEATAALGPVHGLVNNAGLADAVGGKYFHE
                     IDVATWDRIMTVNARGPWLVARALLPHLLAGGGGRIVNVASDAALYGSPRLAHYIASK
                     GALIALTRAMARETGEQGVTVNAVAPGLTESESAERIPAERHELYRLNRAIPRPQRPD
                     DLTGLIAFLIGEESRYITGQTFAVNGGFTMH"
     gene            complement(434016..434537)
                     /locus_tag="XNR_0359"
     CDS             complement(434016..434537)
                     /locus_tag="XNR_0359"
                     /codon_start=1
                     /transl_table=11
                     /product="Cupin domain-containing protein"
                     /protein_id="AGI86762.1"
                     /db_xref="GI:477542809"
                     /translation="MPISTDPYVQGEDLAAYTDSLIATKDSRDADFDTLSFQTKAGPQ
                     YRRAQIRYVGSGATGNHEGDSRILPSGGFTFSNMLLPPGAEGPEHTHHDVEEAFFVLE
                     GQVRVGIHRGDGEAEYRTLGYRDMIVVPAGVARSLKNEGDTDALFCVIIGTRKPQIPT
                     YPEHSPMHGVTRD"
     RBS             complement(434544..434548)
     gene            complement(434629..435423)
                     /locus_tag="XNR_0360"
     CDS             complement(434629..435423)
                     /locus_tag="XNR_0360"
                     /EC_number="3.1.1.24"
                     /codon_start=1
                     /transl_table=11
                     /product="Beta-ketoadipate enol-lactone hydrolase"
                     /protein_id="AGI86763.1"
                     /db_xref="GI:477542810"
                     /db_xref="GO:0047570"
                     /translation="MTAPATPYVTEAGTEGPLVLCLHGIGSSSSSFAAQLAGLSPVAR
                     VVAWDAPGYSRSADPDTAPGLDGYADAAAGLIRARGGSAHVIGVSWGGVIALRLALRH
                     PDLVASLVVADSTRGSGADPEKAAAMRGRAAELAEAGPRAFAEARAPRLLAPGAPDEL
                     VEAVTATMADSIRLPGYGHAAASMADTDLGPELAAITQPALVLCGEEDRITGVAESQL
                     IAGAMPKGVFVILSGAGHLANQEQPAAFNDWVRAHLRIAARVPESA"
     gene            complement(435420..436256)
                     /locus_tag="XNR_0361"
     CDS             complement(435420..436256)
                     /locus_tag="XNR_0361"
                     /codon_start=1
                     /transl_table=11
                     /product="aspartate dehydrogenase"
                     /protein_id="AGI86764.1"
                     /db_xref="GI:477542811"
                     /translation="MTTTLPQAAAAAAGHRPVRDVAVVGWGAIGRVVGTALAEGALPG
                     ARLTRVVDNRPLHGAPAPQADLAEALAHCDLVVEAAGQGFVRDLGTTVLTSGTDLLIA
                     STGALTDPELAREIAEAGPGRVYYTGGAVGGLDLLQAVRGLGDLTRVRLTTAKLPATL
                     HQPWMDAELTERLRTATGPVEVMRGTARDVPARFPRSTNVAATVALAVGDPDRVEVRV
                     VADPGATLTRHVVEAEGPHGHYRFEVNHAPDAANPATSQVVPHAVLRSLAALTGRGGQ
                     IL"
     RBS             complement(435433..435437)
     gene            complement(436253..437209)
                     /locus_tag="XNR_0362"
     CDS             complement(436253..437209)
                     /locus_tag="XNR_0362"
                     /codon_start=1
                     /transl_table=11
                     /product="extradiol dioxygenase, type I"
                     /protein_id="AGI86765.1"
                     /db_xref="GI:477542812"
                     /translation="MAPSEHPPIARLRKLRAVELRVPTLTESADFYAEVWGLEVVDRD
                     QDTAWLRGTGDEHHILGLTRAPRNGLGKLSFAVATREEIDEAARRLLARGITPVAGPG
                     PLDQIGGGYGVRFTDPEGRLIELSALVEAVAPRPQDDAVPVGVTHTVLNTVDIDATVA
                     FYTSVLGLRVSDWSEHQMAFLRCNSDHHCVAFNQAAWSSLNHVAYEMRSIDHFMRGLG
                     RLRHHGVGPHWGPGRHGPGNNTFSYFADPAGLVCEYTSEVAQVVEDRWIAKVWKRVPD
                     LSDLWGTAGPPTEEIRCHMAGTPDPGPLAPAPEADATEEAAA"
     RBS             complement(436265..436269)
     RBS             complement(437215..437220)
     gene            complement(437239..438738)
                     /locus_tag="XNR_0363"
     CDS             complement(437239..438738)
                     /locus_tag="XNR_0363"
                     /EC_number="1.2.1.3"
                     /codon_start=1
                     /transl_table=11
                     /product="Aldehyde dehydrogenase"
                     /protein_id="AGI86766.1"
                     /db_xref="GI:477542813"
                     /db_xref="GO:0004029"
                     /translation="MPSQPLPSGEEPPADEVLIGGVWTRGSGHANEVTDPATGRVLTT
                     LHTASPKDVDTAARAGARAAADPAWRDLAPHLRARLLHRVADLIDRDADRLSAVQTAD
                     TGKTRAETAALAASAAGTFRYAAALLETAEDAITPSRGPWTTFATHEPLGVVGAIAPW
                     NSPIASDAQKLAPALAAGNAVLLKPADWTPLTSLALGRLLTEAGLPPGLVSILPGPGR
                     TVGDAIVRHPLVAKVSFTGGTDTGRALARTAADKLMPVSLELGGKSPTIVLPDADREQ
                     ALAGVLFGVFSSSGQSCVAGSRLFVAREIFDDFVGELAARADQLRIGPGTDPRTQVAP
                     LVHHRHRDAVAAHVEAARAEGGRVLCGGGPPEGPAYADGAYYRPTVITGLPNSARTCQ
                     EEIFGPVLVALPFDDEDDLVAQANATDYGLACGIWTQDLARAGRIARRIEAGTVWINT
                     YKQFSSATPFSGWKDSGLGSEKGRDWLRGYQRQKSLYVADSTTPLPWAG"
     RBS             complement(438745..438749)
     RBS             439098..439102
     gene            439113..439943
                     /locus_tag="XNR_0364"
     CDS             439113..439943
                     /locus_tag="XNR_0364"
                     /codon_start=1
                     /transl_table=11
                     /product="dehydrogenase protein"
                     /protein_id="AGI86767.1"
                     /db_xref="GI:477542814"
                     /translation="MLLLSHGLVAPSQRTIPPFSLSRPATLAEAVTAGSRPGAVYAQG
                     CSDLFAQFREGLRCDTLVSLEHLPELRAVTREGDALRIGAGVAHHDGARDRTVRATLP
                     GLAEGWGRIANERIRRRATLGGNLMARRTRYEMSVMADALDARLDLLTPEGPRTLTAP
                     ALWERAEPPGALLTSVTVPDAAGTWFGYDRSMRPLMTAAVAVRGERVRLAVGSEYGRP
                     YAVTTVLGADPAEAAARLPEEIGDVAGGAPYRRHLAGVLLGRLLGRHAAETGREKEKR
                     "
     RBS             439930..439935
     gene            439940..440425
                     /locus_tag="XNR_0365"
     CDS             439940..440425
                     /locus_tag="XNR_0365"
                     /EC_number="1.17.1.4"
                     /codon_start=1
                     /transl_table=11
                     /product="Xanthine dehydrogenase iron-sulfur subunit"
                     /protein_id="AGI86768.1"
                     /db_xref="GI:477542815"
                     /translation="MSEQLTIGLEIDGRPHTEEIEPRTVLLDLLRERHGLTGVKASCE
                     RGVCGACTTLVDGVPTASCSMFAFSADGSSVETVAGQSPDGVPGPVQRAFAECGGFQC
                     GYCTPGMIMLTTALLREHPEPDDAQVREWISSNICRCTGYQMIIDSVHRAAALLKEES
                     A"
     RBS             440409..440413
     gene            440422..442725
                     /locus_tag="XNR_0366"
     CDS             440422..442725
                     /locus_tag="XNR_0366"
                     /EC_number="1.17.1.4"
                     /codon_start=1
                     /transl_table=11
                     /product="Xanthine dehydrogenase, molybdenum binding
                     subunit"
                     /protein_id="AGI86769.1"
                     /db_xref="GI:477542816"
                     /translation="MSDRPLTSVGRTKRRHDAVLKTTGAARYTADITLPGMLHAKVLR
                     SPHAHARIVSLDASRARATPGVRAVLTRDELGETPGYGFFIKDQPVVARDRVRYAGDV
                     VAAVAADDEAAALAALAVIDVVYEELPPLPDVPAALAEDAPELFPGDKPPGIVPPYGT
                     GASGHLWPRPNVCYEFRYATGSEEVWEGCDHVFEDTFAFSRMNHFHLEPFVTVADVRG
                     DRVELWSSTQNPFPLRKELARVLATDESRVRVHVPFVGGGFGAKNNCKTEPVAALLSR
                     MAGRPVRYCLTTEEAFLTLSQHAALLRVRTGVMADGTFVARDSEILLDAGAYTDGSPL
                     VAEKACYRIPGPYRWEHVNSTCSAVMTTTTPAGPYRGFGATQATWASESQVDMIARRL
                     GMDPYALRVKNLKGLGEPFMPGDGGIDSDLVQGLDAVADELGYHERPAHPHRGMGLAI
                     GFKDGGGVNKPAQARVKVTATGEVYVNAGSVEMGQGISTALCQVAAEVLGVPAERVTY
                     AAIDTDTTPWDQGTNASSGMVVTGRAVQLAAEDARDRVLAFAASRLGCAPEALELVDW
                     GVRKDGCETVPLPSLVAPVFGGTGYEFTGEGFFKAPNSAEAPLESPCVFWEIGWAGAE
                     VEVDPDTGKVTVLKLVASGDVGRAVNKLVCRGQDEGSALMGYAQALFEEMRYDNGVLV
                     NGEALEYRVPMAEDLPGQFVSITQEQGHGPGPFGSKGAGEGPMVPVAAAVANAVHDAV
                     GARVRTLPLTPELVFHALRQSAAAPAE"
     RBS             442915..442918
     gene            442924..444288
                     /locus_tag="XNR_0367"
     CDS             442924..444288
                     /locus_tag="XNR_0367"
                     /codon_start=1
                     /transl_table=11
                     /product="General substrate transporter:Major facilitator
                     superfamily"
                     /protein_id="AGI86770.1"
                     /db_xref="GI:477542817"
                     /translation="MSTVANNPVVGSIAARLERLPHSRWHVKVRVLIGAVTFFEAFDQ
                     LLAASALPVLMDEWNLSTGQATMAVTTGSIGMLFGALGAGWLGDRIGRVRTVALGVAL
                     TGLASLAVAASGNIEMFALFRFLQGLGIGGVVPVAATYINEIARSDNRGRFVLLYEMI
                     FPAGLSAATLVAVWVIPHYGWRAMFLIGALPVLIAALLPRKVPESPRWLLAKGRTEEA
                     EAVIAQIEREVEESTREPLPAPRAEIPDEKGTGRLADLFRGRYLRRTAVLSGLWFVAY
                     YVNHGIATWLPSLYTDTFGLDLTTALTFSLISNATGLLGNFLMALFIDRIGRRPSLIA
                     ALTGASVALAVLAIVGASSGPQVALFASCTTFCIFAINAGLYLYSPELYPTRNRAKGA
                     AFGGLWNRLGVIIGPVVVGGIIAAGGSLRLVFAQLAVVAAVGAVIAFFAVETKGKTLE
                     ELNS"
     RBS             444532..444535
     gene            444545..445099
                     /locus_tag="XNR_0368"
     CDS             444545..445099
                     /locus_tag="XNR_0368"
                     /codon_start=1
                     /transl_table=11
                     /product="DoxX family protein"
                     /protein_id="AGI86771.1"
                     /db_xref="GI:477542818"
                     /translation="MTAPSTSPTRPLDTDGPAGAGPRGAGLDAGLLLLRIAVGAIMAA
                     HGAQKLFGWFGGGGIEGTAQFFTSVGYPAGEAMATVAALTETFGGLALILGLLTPLAA
                     AAVTGTMINALAVKWNGGFFSPDGVEYELLLVAASAALALTGPGRLAADRALPPLRGH
                     RTTHGVGALALAVITAGVVLLLRG"
     gene            445175..445996
                     /locus_tag="XNR_0369"
     CDS             445175..445996
                     /locus_tag="XNR_0369"
                     /codon_start=1
                     /transl_table=11
                     /product="N-formylglutamate amidohydrolase"
                     /protein_id="AGI86772.1"
                     /db_xref="GI:477542819"
                     /translation="MGYTHLMTPTPAPAPYRLLPGAEDSPVLLHVPHSSRAVPPEVRR
                     ELLLDDAALAAELDLMTDAHTAELAALATALAPHTPWRFVNGLSRLVVDPERFPDDRE
                     EMTAVGMGAVYTRTAHRAPLRPDGFDPAPLLGRYFHPYAEAMTAAVQDRLDATGRAVV
                     LDVHSYPSRVLPYELPPATPRPPVCLGTDAFHTPPSLLAHARAAFGEAPTSGLDTPFA
                     GAYVPLRFHGTDARVTALMLELRRDTYLTEPAGPTHVGLTTLAKSLADLVDRVSG"
     gene            complement(446070..446459)
                     /locus_tag="XNR_0370"
     CDS             complement(446070..446459)
                     /locus_tag="XNR_0370"
                     /codon_start=1
                     /transl_table=11
                     /product="D-ribose pyranase"
                     /protein_id="AGI86773.1"
                     /db_xref="GI:477542820"
                     /translation="MKRSGILNRHLAGALAELGHGDEFLVCDAGMPIPAGPRVVDLAF
                     TAGIPSFAEVLDGLLTELVVEGATAAEEVRTVAPATAGLLAERLPQLAYVSHEELKAR
                     TARARLVVRTGEATPYANVSLRCGVFF"
     gene            complement(446456..447373)
                     /locus_tag="XNR_0371"
     CDS             complement(446456..447373)
                     /locus_tag="XNR_0371"
                     /EC_number="2.7.1.15"
                     /codon_start=1
                     /transl_table=11
                     /product="Ribokinase"
                     /protein_id="AGI86774.1"
                     /db_xref="GI:477542821"
                     /translation="MQEEHAGHDLLVVGSANADLVIGVERRPAPGETVLGSDLAVHPG
                     GKGGNQAVAAARLGARTALLARVGDDAHGRLLLDAQRAAGTDTTGVLVGGAPTGVALI
                     TVDPSGDNSIVVSPGANARLTPADVRAAAPLVAGARVVSTMLEIPLETVAELTAVLPA
                     GGRLVLNPSPPAPLPAGVLAACDPLVVNEHEARFILGEQAGELPEEWARGLLALGPRS
                     VVVTLGAEGALVADGAGAESTRVPSLKVEAVDTTGAGDAFTAALAWRLGLGESLVEAA
                     RYAVRVGAAAVTRPGAQASYPTAEEVPAP"
     RBS             complement(446470..446474)
     RBS             complement(447386..447390)
     gene            complement(447406..449367)
                     /locus_tag="XNR_0372"
     CDS             complement(447406..449367)
                     /locus_tag="XNR_0372"
                     /note="TC 3.A.1.2.1"
                     /codon_start=1
                     /transl_table=11
                     /product="Ribose ABC transport system, permease protein
                     RbsC / Ribose ABC transport system, periplasmic
                     ribose-binding protein RbsB"
                     /protein_id="AGI86775.1"
                     /db_xref="GI:477542822"
                     /translation="MATDTVKNNTGSGGGSASALRRVLLDNGALSALVVLVVAMSVLS
                     GDFLTTDNLLNVGVQAAVTAILAFGVTFVIVSAGIDLSVGSVAALSATVLAWLATSEG
                     VPVVIAVLLAAATGLACGLVNGALISYGKLPPFIATLAMLSIGRGLSLVISQGSPIAF
                     PDSVSKLGDTLGGWLPVPVLVMIVMGLITALLLRRTYIGRSMYAIGGNEEAARLSGIR
                     VKRQKLVIYALSGLFAAVAGVVLASRLSSAQPQAAQGYELDAIAAVVIGGASLAGGVG
                     KASGTLIGALILAVLRNGLNLLSVSAFWQQVVIGVVIALAVLLDTLRRRTGSTAGAAG
                     APGAPGSGGRKKNAAKFGIAALVVAAVVAAVSVLNPGSSSTSTKIGMSLSTLNNPFFV
                     QMKEGAQAEAKAAGVELTVTDAQNDASQQANQLQNFTSSGVSSVIVNPVDSDAVGPAV
                     RGANKAEIPVIAADRGVNKADTAAFVASDNVEGGKLAARSLAEELGGKGKIVVLQGTA
                     GTSASRERGAGFAEGLKEFPDIKVVAKQPADFDRSKGLDVMTNLLQGNGDIDGVFAEN
                     DEMALGAAKALGAKAGKDVAVVGFDGTPDGLKAVEAGTLFASVAQQPAELGKAAVQNA
                     VKAARGEKTEAQVMVPVKVVTAKNVADFS"
     gene            complement(449357..450895)
                     /locus_tag="XNR_0373"
     CDS             complement(449357..450895)
                     /locus_tag="XNR_0373"
                     /note="TC 3.A.1.2.1"
                     /codon_start=1
                     /transl_table=11
                     /product="Ribose ABC transport system, ATP-binding
                     proteinRbsA"
                     /protein_id="AGI86776.1"
                     /db_xref="GI:477542823"
                     /translation="MSNPDELLRIENIRKTFPGVVALDSVDFDLRRGEVHVLLGENGA
                     GKSTLIKMLSGAYRPDSGTIYAEGREVRIQSAQDAERLGIATIYQEFNLVPDLTVAEN
                     IFLGRQPRRFGLIDRKKMEADAEELLARVGVQVSPRARVRDLGIARLQMVEIAKALSL
                     DARVLIMDEPTAVLTSEEVEKLFAIVRQLRADGVGIVFITHHLEEIAALGDRVTVLRD
                     GRSVEQVPASTPEDELVRLMVGRSIDQQYPREHPEQGEPLLTVRGLTRDGVFQDVGFE
                     VRAGEIVGLAGLVGAGRTEVARAVFGADPYDRGSVEVLGRELPRHDVNAAMTAGLGLV
                     PEDRKGQGLVLDASVQENLGLVTLKAASRGGLVDLKGQRTAAARIAEQLGVRMAGLGQ
                     HVRTLSGGNQQKVVIGKWLLADTKVLILDEPTRGIDVGAKVEIYQLMNELTASGHAVL
                     MISSDLPEVLGMSDRVLVMAQGRVAGELAGDAATQDAVMALAVTTPPSNDPAVKEVEA
                     PRGH"
     RBS             complement(449374..449378)
     gene            complement(450892..451926)
                     /locus_tag="XNR_0374"
     CDS             complement(450892..451926)
                     /locus_tag="XNR_0374"
                     /codon_start=1
                     /transl_table=11
                     /product="Ribose operon repressor"
                     /protein_id="AGI86777.1"
                     /db_xref="GI:477542824"
                     /db_xref="GO:0003700"
                     /db_xref="GO:0005622"
                     /translation="MAGIKDVAAAAGLSVATVSRVLNGHPSVSEDARARVTAAVEGLG
                     YRPNAVARSLRTDQTRTLGLVISDVLNPYFTELARSVEEEARALGYSVVIGNANERPE
                     LQDHHVRTLLDRRIDGLLVSPADGSSPLMRQTAEGPTPMVFVDRWMPGLDVPVVRADG
                     TGAIRDLVAHLHGLGHRRLAIIAGPAATTTGHERVEAFREALHAYGIPLPAELVGQGD
                     FQADSGRRVTEGFLALPEPPDVVFAADNLMALGALDAIRARGLAVPDDIGLAAFDDIP
                     WFVHTGPPITAIAQPTAELGRAAVHALTDLIEGRPPQSVTLPSRLVVRRSCGEPATAA
                     PDPRDPRSQL"
     RBS             complement(450902..450906)
     RBS             complement(451937..451941)
     gene            452145..452576
                     /locus_tag="XNR_0375"
     CDS             452145..452576
                     /locus_tag="XNR_0375"
                     /codon_start=1
                     /transl_table=11
                     /product="Hypothetical protein"
                     /protein_id="AGI86778.1"
                     /db_xref="GI:477542825"
                     /translation="MPLSRLVLPSGRPLDLVQVRMSSTYAGQLEGYPCKFLNDMQVRA
                     VRAEAEGTSPTTPVHLVEPSRRYPDQPAGPFGPVEVLPAVACVGTFRSTPLAPDLDPA
                     LHRSALTVAWFQPHPRVPSAEDADPSLLGIAWEELAQDYQL"
     gene            complement(452737..453000)
                     /locus_tag="XNR_0376"
     CDS             complement(452737..453000)
                     /locus_tag="XNR_0376"
                     /codon_start=1
                     /transl_table=11
                     /product="integral membrane protein"
                     /protein_id="AGI86779.1"
                     /db_xref="GI:477542826"
                     /translation="MPSAKVMYRPVGLAVGMGAGALAGLAFRKVWALVSDEEAPAPTD
                     ENRRWREVVLAAAIQGAIFTATRAVVDRGGAKAVKRATGTWPG"
     gene            complement(453000..453470)
                     /locus_tag="XNR_0377"
     CDS             complement(453000..453470)
                     /locus_tag="XNR_0377"
                     /codon_start=1
                     /transl_table=11
                     /product="Hypothetical protein"
                     /protein_id="AGI86780.1"
                     /db_xref="GI:477542827"
                     /translation="MIRQPGSDDSTPTPEELRARVEGTREELGMEVEEAAGKTADVKE
                     QAQAKAAELKETAQAKGAELKAQAQAQVKGAELKGQAQVKGAELKGQAQTRASGAKAQ
                     AQVKAAEVLERTPQPVREKAYQVGESARTNVKPLIGFGLAVLAVCVVVSRAGRR"
     RBS             complement(453006..453010)
     RBS             complement(453476..453480)
     gene            complement(453585..454595)
                     /locus_tag="XNR_0378"
     CDS             complement(453585..454595)
                     /locus_tag="XNR_0378"
                     /codon_start=1
                     /transl_table=11
                     /product="Ribonuclease BN"
                     /protein_id="AGI86781.1"
                     /db_xref="GI:477542828"
                     /db_xref="GO:0004540"
                     /translation="MAPNRDGTTGGTSTPGPASEVERQAPGQPTELRKKSWKAVLRRT
                     VAEFQDDELADRAAALTYYGVLALFPGLLVLVSLLGVAGESTTRRVLESIKKMAPGPA
                     RDVVTSAVEGVQGAGGVGSLLAVVGVLAALWSASGYVGAFIRSSNAVYDMPEGRPVWK
                     VLPVRVGTTVALVVMAVGSALIVVFTGDLARRAGSLLGIGDTALTVWSIAKWPVLLLL
                     VIGMIALLFWAAPNTKGPGFRWVTPGSFLALVIWLLASAGFAVYVANFGSYNKTYGAL
                     AGVVVFLVWLWISNIAILLGLEFDAELARERAVVGGHPVDEEPYVEPRDTRSWPDEEK
                     PG"
     RBS             454738..454742
     gene            454751..455359
                     /locus_tag="XNR_0379"
     CDS             454751..455359
                     /locus_tag="XNR_0379"
                     /codon_start=1
                     /transl_table=11
                     /product="Hypothetical protein"
                     /protein_id="AGI86782.1"
                     /db_xref="GI:477542829"
                     /translation="MSDTELRQRLAARFREVNGDHPMSAADDAYAGEQFAELEAVCVG
                     RGGGDAARRLMLEGRLPLPGYLRSDGTEMVPRDLFSLADKAGGVDGLEAWFTGHWADP
                     VEGKAEWAAYLSGQYVCLHAVSPATIRRKGLLTAAIAAAAEEPGDPRGPWAERLHALV
                     DELDRLEPAFCAYDRLRFGGPTSRDLFVDAIRARFPRPGAAA"
     gene            complement(455414..455498)
                     /locus_tag="XNR_0380"
     tRNA            complement(455414..455498)
                     /locus_tag="XNR_0380"
                     /product="tRNA-Leu"
                     /note="codon recognized: CUC"
     gene            complement(455695..456771)
                     /locus_tag="XNR_0381"
     CDS             complement(455695..456771)
                     /locus_tag="XNR_0381"
                     /codon_start=1
                     /transl_table=11
                     /product="Xylose isomerase domain protein TIM barrel"
                     /protein_id="AGI86783.1"
                     /db_xref="GI:477542830"
                     /translation="MSRTPRHLRDVTDPELSSRLSRRNMLGVAAGTGAAALLAAAASA
                     SPALAAGTDLATQGKGKPGKGDPVLPPGRLGIQLYSLRDKVATLGFATVFKELALYGY
                     DEIEFAGYTQGEAGPLTLRQLKRLARDHGLKPIGSHVNYYDDNPDAYSFAQNLDKVLD
                     EAAELGLPHIGTASGPWRYGDTVDGWKRCAEEFNHYGAEAKKRGMKFYQHNHAEEFSF
                     ASDRPDVRLYDVLLAETDPDLVHLEMDIYWAYCAQFRFSKRADGTPDPLDPLAYVLKQ
                     PHRYPLFHVKDGEHDETTTDGYRMTDVGDGDIDYRHFISTVTGLRGHRYAHHWQTEHD
                     NPTDSLRFARRSSAHLHSLRKNKH"
     gene            complement(456768..458198)
                     /locus_tag="XNR_0382"
     CDS             complement(456768..458198)
                     /locus_tag="XNR_0382"
                     /codon_start=1
                     /transl_table=11
                     /product="Type I phosphodiesterase/nucleotide
                     pyrophosphatase"
                     /protein_id="AGI86784.1"
                     /db_xref="GI:477542831"
                     /translation="MTADRPQPLLVLDVVGLTPRLLEHMPRLAALGARGSRSPLGTVL
                     PAVTCSAQSTFLTGTLPADHGIVGNGWYFRELGDVLLWRQHNGLVSGDRLWDAARRAH
                     PGYTVANICWWYAMGADTDWTVTPRPVYYADGRKEPDCYTRPPELHDELTEKLGTFPL
                     FHFWGPGADLVSSQWIIDATRHVMATRDPDLTLAYLPHLDYDLQRFGPDDPRSHAAAR
                     ELDEAVGPLLDQAEASGRTVVVLSEYGITSVSRPVHLNRVLREAGLLEVHTQDGMEYL
                     DTMASRAFAVADHQLAHVYVKRPEDLDTVRALLAGVPGVDTLLDEEGKKEQGLDHPRS
                     GEFVAVAEPDAWFTYYYWLDDARAPDFAQLVEIHRKPGYDPVELFMDPNDPYVKLRAG
                     AAVARKKLGMRYRMAVVPLDASPIRGSHGRLPADEADGPLLLSSRPGATEGPVAATDV
                     KALLLRLAGLTTTPAPDTAPSREDRS"
     RBS             complement(456779..456783)
     gene            complement(458195..459370)
                     /locus_tag="XNR_0383"
     CDS             complement(458195..459370)
                     /locus_tag="XNR_0383"
                     /codon_start=1
                     /transl_table=11
                     /product="Xylose isomerase domain-containing protein TIM
                     barrel"
                     /protein_id="AGI86785.1"
                     /db_xref="GI:477542832"
                     /translation="MRFRHPDGSTVHLAYCTNVHPAETLDGVRAQLRDHCEPIRKRLG
                     RDRLGIGLWLARDAASALVADPAALRTLRGDLDRRGLEVVTLNGFPYEGFGEAEVKYR
                     VYRPDWTERTRLTHTTDLARLLASLLPDDVTEGSVSTLPFAWRTDYDSGRHRTALGAL
                     TTLAERLDALADLTGRSIRIGLEPEPGCTVETTADAVAALAPLGDTTAHRIGVCLDTC
                     HLATSFENPARALGTLEAGGVRIVKAQLSAALHAEEPHRAEVREALAAFDEPRFLHQT
                     RTTTPAGLRGTDDLDEALTGGLPDTGPWRSHFHIPLHADPEPPLTSTLPVLRETLAGL
                     VGGPVPRTHHLEVETYTWQALPPALRPKARARLTEGIAAELTLARDLLIDLGLKELP"
     RBS             complement(458204..458208)
     gene            complement(459375..460247)
                     /locus_tag="XNR_0384"
     CDS             complement(459375..460247)
                     /locus_tag="XNR_0384"
                     /codon_start=1
                     /transl_table=11
                     /product="Hydrolase"
                     /protein_id="AGI86786.1"
                     /db_xref="GI:477542833"
                     /translation="MRIFDPHIHMTSRTTDDYQAMYDAGVRALVEPAFWLGQPRTSPE
                     SFRDYFDALLGWEPFRAAQYGIAHRCTLALNPKEANDPRCTPVLDLLPRYLLKDNVVA
                     VGEIGYDSMTPAEDAALTAQLQLAADHGLPAMVHTPHRDKLSGLRRTLDVVRESALDV
                     ERVLIDHLNETTVKEAKASGAWLGFSIYPDTKMDEERMVAVLTEYGPEKVLVNSAADW
                     GKSDPLKTRAVGDALLAAGFDEDTVDQVLWRNPVAFYGLSGRLGDLTVPAPTGPAEHE
                     GNSIQRGAPRTAGE"
     RBS             complement(459375..459379)
     gene            complement(460247..460924)
                     /locus_tag="XNR_0385"
     CDS             complement(460247..460924)
                     /locus_tag="XNR_0385"
                     /codon_start=1
                     /transl_table=11
                     /product="Sugar phosphate isomerase/epimerase"
                     /protein_id="AGI86787.1"
                     /db_xref="GI:477542834"
                     /translation="MNHPTSAPPQPDPAAIRRTLAGQLDADARAWLDTALTEAAEDPG
                     TGPLPVWERRFAEAGRVVGADHADTARVLLLHAAGAGTATLTRLYQEGSGAERRAVLD
                     ALALTVAGPDAVGLVEDALRANDTGIVAAAVGPYAARHLDAHAWRHAVLKCLFTGVPL
                     TAVAQLAERAAGDGELDRMLADFAAERAAAGRAVPADLTAARALTEAAPAGRTTTPPA
                     GGGAKEN"
     RBS             complement(460252..460257)
     RBS             complement(460933..460937)
     gene            complement(460974..461864)
                     /locus_tag="XNR_0386"
     CDS             complement(460974..461864)
                     /locus_tag="XNR_0386"
                     /codon_start=1
                     /transl_table=11
                     /product="isomerase"
                     /protein_id="AGI86788.1"
                     /db_xref="GI:477542835"
                     /translation="MTAAPAPLRLGYGTNGLTDLRLDDALALLAGLGYDGVGLTLDHM
                     HHDPLAPGLAARTARIAGRLAELGLAVTVETGARYVLDPREKHGPGLLDPDLDRRARR
                     TGLLATAAQVAADLGAHALHCFTGAPPPGVTTEEAWAALPDALAPVLEASRTTGVPLA
                     LEPEPGHLVATLADFHRLRTLLGDPGELGLTLDIGHCQCLEPEPPAACVREAAPWLRH
                     VQIEDMRRGVHEHLPFGEGEIDFPPVLAALAATGYQGLTVVELPRHSHAGPTQAAHAL
                     PFLRRAAREAGAALTPAGPA"
     gene            complement(461861..462817)
                     /locus_tag="XNR_0387"
     CDS             complement(461861..462817)
                     /locus_tag="XNR_0387"
                     /codon_start=1
                     /transl_table=11
                     /product="prenyltransferase"
                     /protein_id="AGI86789.1"
                     /db_xref="GI:477542836"
                     /translation="MTRPRTPGGRLAAWAELLRVSAAFSVPGDALAGAAASGARPGGR
                     TLLAAGSSLCLYEAGMALNDWADREEDRAERPHRPLPSGRISPAAALTAAAGLTAAGL
                     GLAAAAGRPALATASALAGTVWLYDLRLAGTPAGPAGMAAARTLDVLLGATATARTGA
                     AARAALPAAALLGAHTYAVTSVSRHETRGGSTRAPLAALATTAATAATVAGLRRGAPT
                     RLPADRREAAAPGPPGPRAARTAARVGLAALYGTTAAVPYLHAALNPSPPLTQRAVGG
                     GIRAMIPLQAALSARAGALGGALATLALVPLARLAGKKVSAT"
     RBS             complement(461875..461877)
     gene            complement(462814..464016)
                     /locus_tag="XNR_0388"
     CDS             complement(462814..464016)
                     /locus_tag="XNR_0388"
                     /EC_number="5.5.1.4"
                     /codon_start=1
                     /transl_table=11
                     /product="Inositol-1-phosphate synthase"
                     /protein_id="AGI86790.1"
                     /db_xref="GI:477542837"
                     /translation="MSTESFPTHTPAPAPAHDPGQAPAGPRTGVWLIGARGSVATTAV
                     AGCAATVAGLHPPTGLVTETRPFAGAGLAPLSSLVFGGHDTADCPLPKRAEALAEGGV
                     LPHGLPTAVRAELEAADRAIRPGGPQSGDPRSTEELVDAFAADLTAFREEHGLARVVV
                     INVASTEPAPADGTLPASSLYAAAALRAGCPYANFTPSTGIHHPALAEQARASGLPYA
                     GRDGKTGQTLLRSVLGPMFRDRALAVRAWSGSNLLGGGDGAALADPAAAAAKNAGKER
                     VLADTLPTVPEGEVHIDDVPALGDWKTAWDHIAFDGFLGTRMVLQTIWQGCDSALAAP
                     LVLDLARLLARAHEAGIGGPLGELAFYFKDPDALQAPDGVSPATPAGLAEQYQLLLSF
                     ARRLGAAA"
     RBS             complement(462825..462829)
     RBS             complement(464024..464028)
     gene            complement(464307..468032)
                     /locus_tag="XNR_0389"
     CDS             complement(464307..468032)
                     /locus_tag="XNR_0389"
                     /codon_start=1
                     /transl_table=11
                     /product="Glycosyl hydrolase"
                     /protein_id="AGI86791.1"
                     /db_xref="GI:477542838"
                     /translation="MHRKRPRFRQAVALLTGALLTSASLGLAALPASAADPEALDKPA
                     AAPTFQQVTLAKGVEETGEPMTMAVLPDGGVLHTAREGALRLTDAGGTTKVAGTLDVY
                     SHDEEGLQGVGIDPGFEENRFIYLYYAPKLDTPSGDAPENGTAADFEPYDGVNRLSRF
                     VLAEDGTLDTASEQKILDIPASRGMCCHVGGDIAFDADGNLYLSTGDDTNPFASDGYT
                     PIDERENRNPAFDARRSSGNTNDLRGKILRIKVKDDGSYDVPEGNLFAPGTEKTRPEI
                     YAMGFRNPFRMSVDQATGIVYVGDYGPDAGSADPNRGPAGQVEFARVTEAGNFGWPYC
                     TGDNEPFNDYDFETKESGEPFDCDAPKNTSRHNTGLTDLPPAQAAWIPYDGDSVPEFG
                     NGSESPMGGPVYRYDASLDSAVKFPEEFDGNFFAGEFGRQWIKRIEQGEDGTVEAIND
                     FPWSGTQVMDMEFGPDGALYVLDYGTGYFGGDANSAVYRIENATDGYAPVAVAKADKT
                     SGQGPLEVTFSSEGTTDADGDPLTYSWDFGDGATSDEENPTHTFEENGVYSATLTATD
                     PSGLKGTASVQVTVGNTAPTVTLQQPKDGTLFKFGDTVSFKVDVTDPEDESVDCSKVT
                     VRYILGHDNHGHPITSAEGCEGTLNVPADGEHDPNANIFGVIDASYTDTGANGQPALT
                     GSDQIQLQPRHRQAEHYGDSEGVAPQNKSTAHGGKTVGDIHNGDWISFKPYNLSGADK
                     FTARISSGGSGGTLEVRSGSPTGTLHGTATVPVTGGWETFEDVETELTDVGPDTTELF
                     LVFKGEGDGALYDVDDFVIDGAAPAAADKKLLVFSKTAGFRHDSIPAGIEALKEIGAE
                     NGIEVDATEDAGQFTPQKLAEYDAVTFLSTTGDVLDGDQQKAFEEYVAGGGGYVGVHA
                     AADTEYEWEFYGGLVGAYFDSHPHIQEATVEVEDHDHPATAHLGETWERTDEWYNYRT
                     NPREQARVLATLDESSYEGGNMDGDHPIAWCQTYEGGRSFYTGGGHTVESFAEGDFRT
                     HLAGGLKYATGLADADCSPKGGGEEEDGYEPIFDGKTLDGWKQAGPGEFTIDNGELTT
                     TGGMGLLWYEAKELSSYSLKLDWKMEGDDNSGVFVGFPASDDPWSAVNNGYEVQIDAT
                     DEPDRTTGAVYTFQSADIEARDKALNPPGEWNSYEIKVQGERLQVFLNGVEINDFTNE
                     DPARSLTDGYVGLQNHGDDDHVSFRDIQLKELPAQGD"
     RBS             complement(468039..468043)
     gene            complement(468274..469278)
                     /locus_tag="XNR_0390"
     CDS             complement(468274..469278)
                     /locus_tag="XNR_0390"
                     /codon_start=1
                     /transl_table=11
                     /product="DNA-binding protein"
                     /protein_id="AGI86792.1"
                     /db_xref="GI:477542839"
                     /translation="MPREFTLFTGQWADLPLEEVCRLARDFGYDGLELACWGDHFEVD
                     KALADPSYVAGRHQLLDKYGLKCRAISYHLVGQAVCDAIIDERHQNILPARIWGDGEP
                     EGVRQRAAAEIKDTARAAAAFGVDTVIGFTGSAIWHLVAMFPPVPDGMIDRGYQDFAD
                     RWNPILDVFDAEGVRFAHEVHPGEIAYDYWTTHRALEAVGHRPAFGLNFDPSHFVWQD
                     LDPVGFLWDFKDRIYHVDCKEARKRLDGRNGRLGSHLPWGDPRRGWDFVSAGHGDVPW
                     EDVFRMLRSIGYEGPVSVEWEDAGMDRLTGAPEALAALRKLDWDPPQASFDAAFGGRD
                     "
     gene            complement(469280..470512)
                     /locus_tag="XNR_0391"
     CDS             complement(469280..470512)
                     /locus_tag="XNR_0391"
                     /codon_start=1
                     /transl_table=11
                     /product="Oxidoreductase"
                     /protein_id="AGI86793.1"
                     /db_xref="GI:477542840"
                     /translation="MRETEQEAAGGRPAPPGTPRLGVGMVGYAFMGAAHSHGWRTAGR
                     VFDLPLQPHLAAVCGRDPEAVRTAAARLGWDAAETDWRALIAREDVQLVDICTPGDSH
                     AEIAIAALEAGKHVLCEKPLANTVEEAEAMVAAAGRAEARGQVAMVGFNYRRVPAAAY
                     ARSLVAEGRLGRLRHVRVRYLQDWLVDPASPLTWRLRKESAGSGALGDLGAHAVDLAQ
                     YLTGEAVAGVSALTETFVKERPLLAGASSGLSGTGSTETGPVTVDDAAVFTARFTSGA
                     LGTFEATRYATGRKNSLQVELNGELGSLAFDLERLNELSFHDETEPAVTSGFRRILVT
                     EPEHPYLEGWWPPGHGLGYDHTFVHQARDLVHAVAAGTSPAPSFADGLRVQRVLAAVE
                     ESAAKNAVYTPVPDLEAS"
     RBS             complement(469288..469292)
     RBS             complement(470522..470526)
     gene            complement(470620..471663)
                     /locus_tag="XNR_0392"
     CDS             complement(470620..471663)
                     /locus_tag="XNR_0392"
                     /note="TC 3.A.1.2.1"
                     /codon_start=1
                     /transl_table=11
                     /product="Ribose ABC transporter, periplasmic
                     ribose-binding protein RbsB"
                     /protein_id="AGI86794.1"
                     /db_xref="GI:477542841"
                     /translation="MPEIPSRRGLLLGTAALGAGAFLTACTSNEPKEAAGSTDNQAAA
                     ADDKPGKKVTIGFAGPQADHGWLNAINVNARERAKKYSDVTLDITEGSNDTAAQIGQI
                     DTLINKKVDVLVILPADGKAMTQAGLKAMRAGIPVVNLDRVFASPQAYRCWVGGDNYG
                     MGLNAGHYIGELLKDKKNAKVVELSGPDNLELTKQRTQGFDDALKNYPNIKKVARQQA
                     EFTVETGQAKMAQILQAQKSFDAMWNHDDDQGVGALRAIDQAGRDDFVMVGGAGALSA
                     MEAIQSDNSVLKATVLYPPTMAASAIDLARALGQGKGVSGLAEHEIPTSLTLYSAVVT
                     KDNVKEYLPTGFK"
     RBS             complement(471673..471675)
     gene            complement(471727..472773)
                     /locus_tag="XNR_0393"
     CDS             complement(471727..472773)
                     /locus_tag="XNR_0393"
                     /codon_start=1
                     /transl_table=11
                     /product="ABC transporter integral membrane protein"
                     /protein_id="AGI86795.1"
                     /db_xref="GI:477542842"
                     /translation="MTQPAPSDQLGGPGAGPPLELGKDDPGPAAPGGTRFFRPDLRTL
                     ALLGVLAALILVGGLTRPDEFLATTNLQLVLVQSSVIGVVTVGMTFVIMSGGIDLSVG
                     AIVALSSVWATTVATQDFGFTGILFTAVLVGLGCGLVNGVLIAYGQMVPFIATLAMMV
                     SARGLALLITDGNTQIVTVESVLDLGSRSSYVLGIPPLVMVFALVTVVGWLVLNRTTF
                     GRRTVAVGGNAEAARLAGIDVRRQRLYLYLLSGLCCGIAAFLLVVLSGSGQNTNGNLY
                     ELDAIAAAIIGGTLLTGGRGTIVGSVLGVLIFTTITNIFALNNLQSDVQQIAKGAIIV
                     VAVLVQRRSAQHTT"
     gene            complement(472770..474293)
                     /locus_tag="XNR_0394"
     CDS             complement(472770..474293)
                     /locus_tag="XNR_0394"
                     /note="TC 3.A.1.2.1"
                     /codon_start=1
                     /transl_table=11
                     /product="Ribose ABC transport system, ATP-binding
                     proteinRbsA"
                     /protein_id="AGI86796.1"
                     /db_xref="GI:477542843"
                     /translation="MAPEPPLLTMSGIAKSFPGVRALDGVDLEVAAGEVHCLLGQNGA
                     GKSTLIKVLAGAHQPDEGTITWQGEPVTLKSPIAAMRLGIATIYQELDLVEGLSVAEN
                     VYLGHEPTSAGFVVKGGEARRRAAALLRRLGHPEIDAGTLVGDLSAAHQQIVSMARAL
                     SHDVRLIVMDEPSAALDPDEVANLFRIVSSLTAEGVAIVYISHRLEEIRQIGDRVTVL
                     KDGRAVAQSLSADDTPTRDIVALMTGRTVEYVFPPRPEQPAPAGTAPVLTVENLSREG
                     EFEPLDLQVRPGEIVGLAGLVGSGRSEILETVYGARKPATGRVAVDGNWLRTGSVRAA
                     VRAGVGLAPEERKAQGLLMLESVTRNVSVSTLSRFSRAGWVDRSRERADARAATRELS
                     LRPDNPETPIRTLSGGNQQKAVLARWLLRGCRVLLLDEPTRGVDVGARAELYAVIRRL
                     ADDGLAVLLVSSEVPEVLGLADRVLVLREGRVVHEAPATELDEHRVLDLVMEGTPTT"
     RBS             complement(472784..472788)
     RBS             complement(474300..474305)
     gene            complement(474690..475880)
                     /locus_tag="XNR_0395"
     CDS             complement(474690..475880)
                     /locus_tag="XNR_0395"
                     /EC_number="2.7.1.59"
                     /codon_start=1
                     /transl_table=11
                     /product="ROK-family transcriptional regulator"
                     /protein_id="AGI86797.1"
                     /db_xref="GI:477542844"
                     /translation="MRRMTARPANAHQARLLRLLRDGGAHSRAQLGEEVDLSRSKLAV
                     EVDRLLETGLVVADGLAASRGGRRSHNIRLAPHLRFLGVDIGATSVDVAVTNAELEVL
                     GHITQPMDVREGPVAVFEQVLDMAEKLKASGLAEGFDGAGIGVPGPVRFPEGIPVAPP
                     IMPGWDGFPVREALSQELGCPVMVDNDVNLMAMGEQHAGVARTARDFLCVKIGTGIGC
                     GIVVGSTVYRGTTGSAGDIGHIQVEPDGLPCACGNQGCLEAHFSGSALARDAEQVARE
                     GRSAELAARLEAGGRLSAADVAAAASGGDTAALELIRRGGRHTGQVIAGLVSFFNPGL
                     VVIGGGVTGLGHTLLAAIRTQVYRQSLPLATGNLPIVLGELGPAAGVIGGARLISDHL
                     FSPA"
     RBS             complement(475888..475892)
     gene            complement(476146..477096)
                     /locus_tag="XNR_0396"
     CDS             complement(476146..477096)
                     /locus_tag="XNR_0396"
                     /EC_number="2.3.1.41"
                     /codon_start=1
                     /transl_table=11
                     /product="3-oxoacyl-[acyl-carrier-protein] synthase,
                     KASIII"
                     /protein_id="AGI86798.1"
                     /db_xref="GI:477542845"
                     /db_xref="GO:0004315"
                     /translation="MIGTRIAAVGHYQPARVLTNEELEEMVDTSDAWIRSRVGIHTRR
                     IAGPDEPVDELAAHAAAKALASAGIEPAAVDLVVVATSTAIDRSPNTAARLAARLGMV
                     SPATLDLNVVCAGFTHALATADHAVRAGAAERAVVVGADKMSQVADWTDRGTCVLVGD
                     GAGAAVVTADHAGSGGAGIGPVLWGSVPGLGHAVRIEGTPPRFAQEGQSVYRWATTTL
                     PPIARKVCERAGTTPEELAAVVLHQANLRIIEPVAAKLGAVNAVVAKDVVESGNTSAA
                     SIPLALSKLVERGEISTGDPVLLFGFGGNLSYAGQVVRCP"
     RBS             complement(477106..477110)
     gene            complement(477248..477385)
                     /locus_tag="XNR_0397"
     CDS             complement(477248..477385)
                     /locus_tag="XNR_0397"
                     /codon_start=1
                     /transl_table=11
                     /product="Hypothetical protein"
                     /protein_id="AGI86799.1"
                     /db_xref="GI:477542846"
                     /translation="MTTPADTTAPPPRRALTAFAWFWVGAPLCWGLYELGVKAAQLFT
                     G"
     gene            complement(477369..478760)
                     /locus_tag="XNR_0398"
     CDS             complement(477369..478760)
                     /locus_tag="XNR_0398"
                     /codon_start=1
                     /transl_table=11
                     /product="Oxalate/formate antiporter"
                     /protein_id="AGI86800.1"
                     /db_xref="GI:477542847"
                     /translation="MTTPSTPARRGGPVAPPGWSRWLVPPAALSIHLSIGQAYAWSVF
                     KPALESGLDLTGTQSALPFQLAIVMLGLSAAFGGTLVERNGPRWAMTVSLLCFSSGFL
                     ISALGAATSQYWLIVFGYGFVGGIGLGIGYISPVSTLMKWFPDRPGMATGIAIMGFGG
                     GALIASPWSAAMLDSFGSDSRGIALAFLVHGLAYAVFMSLGVLLIRTPAARVKDEESG
                     ESARVPVTGHGVSARSALRTPQFWCLWVVLCMNVTAGIGILEKAAPMISDFFAETDTP
                     VSVAAAAGFVALLSAANMAGRIGWSSTSDLIGRKNIYRVYLGVGAVMYLLISQFGDAS
                     KPLFILCALVLLSFYGGGFATIPAYLKDLFGTYQVGAIHGRLLTAWSTAGVLGPLIVN
                     QIADRQAAAGHSGPELYGLSLTVMTGLLVVGFIANELVRPVHPRHHVTPPDAVPAAPV
                     PAQKEAAAHDDAR"
     RBS             complement(477396..477400)
     RBS             complement(478771..478773)
     RBS             479000..479003
     gene            479011..479853
                     /locus_tag="XNR_0399"
     CDS             479011..479853
                     /locus_tag="XNR_0399"
                     /codon_start=1
                     /transl_table=11
                     /product="Protein FdhD-like protein"
                     /protein_id="AGI86801.1"
                     /db_xref="GI:477542848"
                     /translation="MGRVTERRRVLRIRDGAVSARADTLVAEEPLEIRLNGKPLAITM
                     RTPGDDFALAVGFLVSEGVLADASELASVVYCAGATADGSNTYNVVDVRLAEGVILPD
                     ISLERNVYTSSSCGLCGKASLDAVRTKTRHPLTGQDGIRLSPAQLSVLPDRLRAAQQV
                     FDRTGGLHGAALFTPEGELVDLREDVGRHNAVDKVVGRALQQGRLPLGDSVLLVSGRA
                     SFELVQKAVMAGIPMLAAVSAPSSLAVELARESGMTLVGFLRGASMNVYAGEERIALP
                     VDAG"
     gene            complement(479869..480882)
                     /locus_tag="XNR_0400"
     CDS             complement(479869..480882)
                     /locus_tag="XNR_0400"
                     /codon_start=1
                     /transl_table=11
                     /product="Transmembrane protein"
                     /protein_id="AGI86802.1"
                     /db_xref="GI:477542849"
                     /translation="MTRPRRRLRLPVDPYILALLGMVVLATLLPARGVAADAASGAST
                     VVVGLLFFLYGAKLSTREALDGVRHWRLHTTVLACTFVVFPLLGLAARGLVPWLLTPA
                     LYGGFLFLCLVPSTIQSSIAFTSMAKGNVPAAICAGSFSSLLGMVLTPLLAVVLLGSS
                     GGGFSADSALKIALQLLVPFLAGQLLRRWIGGFLARHRRIIGFVDRGSILLVVYTAFS
                     QGVVAGIWQQVTWPRLLALLAAEAVLLAVMLSLTWYGAARMGFGRADRIAIQFAGSKK
                     SLAAGLPMATVLFASHASLAVLPLMLFHQMQLMVCAVIAKRRSRDPEAVAEPVPVAGP
                     GAA"
     RBS             complement(480888..480891)
     RBS             481034..481036
     gene            481047..481928
                     /locus_tag="XNR_0401"
     CDS             481047..481928
                     /locus_tag="XNR_0401"
                     /codon_start=1
                     /transl_table=11
                     /product="LysR-family transcriptional regulator"
                     /protein_id="AGI86803.1"
                     /db_xref="GI:477542850"
                     /translation="MRGVYDPALLRTFLAVAQTLSFTQAARRLGVRQSTVSQHVRRLE
                     EQVGRALFLRDTHTVELTGDGAAMLGFARRILEVQEQAAAYFGGPRLRGRLRFGASED
                     FVLTRLPEILEAFRRDHPEVELELTVELSGTLHERLAAGKLDLVLAKRRPADPPAPLV
                     RRDRLVWIGADRLRLDPEDPVPLIVYPVPGISRARALDALERHGRPWRIACTSGSLNG
                     LLAAARAGLGVMAHARGLIPPGLVRVPERAGLPELGEVEFVLAHAEPRPTTDPAPAQA
                     LARAILEGGDRLRGPGQ"
     gene            complement(481993..483543)
                     /locus_tag="XNR_0402"
     CDS             complement(481993..483543)
                     /locus_tag="XNR_0402"
                     /codon_start=1
                     /transl_table=11
                     /product="Amino acid transport integral membrane protein"
                     /protein_id="AGI86804.1"
                     /db_xref="GI:477542851"
                     /translation="MSLDSITRTIDESVGGFFEPIATWLGDVIFYAVDINGAEVPLIV
                     AWLAIAGLVFSGWFGLIQFRKFGLALRVVRGKYDEKDAPGEVSHFQALTAAVSGTVGL
                     GNIAGVAVAVSIGGPGATFWMIVCGLLGMATKFVEVTLGVKYREVHADGTVSGGPMHY
                     LPKGLAERFGAGGAKLGKVLAVLASAMILFFGLFGGNLFQVNQSYAQLTAVTGGEEGL
                     MGSSGGALLFGIVIAALVGVVLLGGIKSIASVTSRLVPAMAAIYVTACLVVILVNITA
                     VPAAFGTIVDEAFNPQGVAGGILGALIVGFKRAAFSNEAGLGSAPIAHSAAKTRHPAS
                     EGLVALLEPFVDTVIVCTMTALTIVIANPASWDEARNGESIGGVTITSDAFATVLPWF
                     PYILTVAVLLFAFSTVLTWGYYGLKAWTYLFGRSRASELIFKVLYTVFAVAGSLLTLQ
                     TLIDLADAVLFTLAVINIIGLYLLAPVVKRELSSFLQFVRARDRGADTGAGDAEPGTG
                     EETVARTR"
     RBS             complement(483549..483552)
     RBS             484112..484116
     gene            484123..485949
                     /locus_tag="XNR_0403"
     CDS             484123..485949
                     /locus_tag="XNR_0403"
                     /EC_number="6.2.1.3"
                     /codon_start=1
                     /transl_table=11
                     /product="Long-chain-fatty-acid--CoA ligase"
                     /protein_id="AGI86805.1"
                     /db_xref="GI:477542852"
                     /db_xref="GO:0004467"
                     /translation="MREFTSPPTASAPPVGGLADVVFDHAETGPDRVALARKGADGVW
                     RDVTSAGFRDEVLALAKGLLADGVRFGDRVAIMCRTRYEWTLFDYALWTVGAQVVPVY
                     PTSSAEQVAWMLHDAQVSAAMVEHEDHAMTIGSVVDRLPGLRRLWQLDGDAVTHLVKA
                     GADITDETVHRHRRAVTPDTTATLIYTSGTTGRPKGCVISHANLMFETDTAISRWEPV
                     FHSRPGDQASTLLFLPLAHVFGRMVQVAAVRGRVKLGHQPQLNAAALLPDLAAFRPTF
                     VLAVPYIFEKVFHAARRKAERDGRSGPFDKAVEVAVRYAEAMEARAFGTGPGPAAGLR
                     MQHQLYDKLVYSRVRAALGGRVRHAMSGGSGMNRRLGLFFAGAGITIYEGYGLTESTA
                     AATANPPERTRYGTVGLPLPGTTVRIADDGEVWLHGEHVFRGYLNAPQATRNAVREGW
                     LATGDIGRLDEDGYLTITGRKKEILVTSGGKSVSPGPLEERVRDHPLVAQCVVVGNDR
                     PYIAALVTLDAEAVSHWLAMRGKPELTPAELVRDPDLETEVRRAVIAANTLVSQAESI
                     RTFRILGHQFTEERGLLTPSLKLKRKAIEESYATELAALYRG"
     RBS             486073..486076
     gene            486087..486920
                     /locus_tag="XNR_0404"
     CDS             486087..486920
                     /locus_tag="XNR_0404"
                     /codon_start=1
                     /transl_table=11
                     /product="Oxidoreductase"
                     /protein_id="AGI86806.1"
                     /db_xref="GI:477542853"
                     /translation="MSKVPPIILNNGVQMPQLGFGVWQVPDDEAFTAVGAALDAGYRS
                     IDTAAAYGNEEGTGKAIARSGIPREELFVTTKLWNSDHGYDAALRAFDSSLEKLGLDH
                     VDLYLIHWPLPAKDTAVDTYKALEKIYSEGRARAIGVSNFLPEHLERLIDATSVIPAV
                     NQIELHPHLQQRAAREYHDEQGITTEAWSPLGQGKGLLEVPAIVAIARKHNVTPAQVV
                     LRWHVQLGNVAIPKSVTPSRIVENIDIFSFELDEEDMAAIRALNEDRRLGPDPAEFNE
                     G"
     gene            complement(486998..487882)
                     /locus_tag="XNR_0405"
     CDS             complement(486998..487882)
                     /locus_tag="XNR_0405"
                     /codon_start=1
                     /transl_table=11
                     /product="Hypothetical protein"
                     /protein_id="AGI86807.1"
                     /db_xref="GI:477542854"
[truncated: 13,883,905 more chars]
