# Supplementary material for: Pep2Path: Automated Mass Spectrometry-Guided Genome Mining of Peptidic Natural Products
Source: PLoS Comput Biol. 2014 Sep 4;10(9):e1003822. doi: 10.1371/journal.pcbi.1003822 (PMC4154637; doi:10.1371/journal.pcbi.1003822)
Supplement: Code S1 — Source code and test data. Full source code of Pep2Path version 1.1.0 and associated test data that allow users to test the functionality of the software. Updated versions of the Pep2Path code will be made available on http://pep2path.sourceforge.net in the future. (GZ) [file pcbi.1003822.s001.gz › TestData/RiPP_genomes/S_griseus.gbk]

LOCUS       AP009493             8545929 bp    DNA     linear   BCT 14-APR-2008
DEFINITION  Streptomyces griseus subsp. griseus NBRC 13350 DNA, complete
            genome.
ACCESSION   AP009493 AB365454 AB425192
VERSION     AP009493.1  GI:178462309
DBLINK      BioProject: PRJDA20085
KEYWORDS    .
SOURCE      Streptomyces griseus subsp. griseus NBRC 13350
  ORGANISM  Streptomyces griseus subsp. griseus NBRC 13350
            Bacteria; Actinobacteria; Actinobacteridae; Actinomycetales;
            Streptomycineae; Streptomycetaceae; Streptomyces.
REFERENCE   1
  AUTHORS   Hirano,S., Tanaka,K., Ohnishi,Y. and Horinouchi,S.
  TITLE     Conditionally positive effect of the TetR-family transcriptional
            regulator AtrA on streptomycin production by Streptomyces griseus
  JOURNAL   Microbiology (Reading, Engl.) 154 (PT 3), 905-914 (2008)
   PUBMED   18310036
REFERENCE   2
  AUTHORS   Funabashi,M., Funa,N. and Horinouchi,S.
  TITLE     Phenolic lipids synthesized by type III polyketide synthase confer
            penicillin resistance on Streptomyces griseus
  JOURNAL   J. Biol. Chem. 283 (20), 13983-13991 (2008)
   PUBMED   18364359
  REMARK    Erratum:[J Biol Chem. 2008 Sep 5;283(36):25104]
REFERENCE   3
  AUTHORS   Ohnishi,Y., Ishikawa,J., Hara,H., Suzuki,H., Ikenoya,M., Ikeda,H.,
            Yamashita,A., Hattori,M. and Horinouchi,S.
  TITLE     Genome sequence of the streptomycin-producing microorganism
            Streptomyces griseus IFO 13350
  JOURNAL   J. Bacteriol. 190 (11), 4050-4060 (2008)
   PUBMED   18375553
REFERENCE   4  (bases 1 to 8545929)
  AUTHORS   Hattori,M., Ohnishi,Y., Yamashita,A., Ishikawa,J., Ikeda,H. and
            Horinouchi,S.
  TITLE     Direct Submission
  JOURNAL   Submitted (23-AUG-2007) Contact:Masahira Hattori Graduate School of
            Frontier Sciences, The University of Tokyo; Kashiwanoha 5-1-5,
            Kashiwa, Chiba 277-8561, Japan URL
            :http://www.cb.k.u-tokyo.ac.jp/hattorilab/
COMMENT     On or before Apr 8, 2008 this sequence version replaced
            gi:169788764, gi:169808001.
            The complete and fully annotated sequences are also available at
            http://park.itc.u-tokyo.ac.jp/hakko/genome/
FEATURES             Location/Qualifiers
     source          1..8545929
                     /organism="Streptomyces griseus subsp. griseus NBRC 13350"
                     /mol_type="genomic DNA"
                     /strain="NBRC 13350"
                     /sub_species="griseus"
                     /db_xref="taxon:455632"
                     /note="synonym: Streptomyces griseus subsp. griseus IFO
                     13350"
     gene            908..2791
                     /locus_tag="SGR_1t"
     CDS             908..2791
                     /locus_tag="SGR_1t"
                     /codon_start=1
                     /transl_table=11
                     /product="hypothetical protein"
                     /protein_id="BAG16830.1"
                     /db_xref="GI:178462310"
                     /translation="MRGAQPDPRRQQMVALNIEFAVFEVGDGVEERRFNAPLTALTGE
                     TGSGKSTLLEAVWWTLGVDRTKLMHAAAACARVGFTARIGASRWRITRSTTDPKEDVA
                     FTNITTGVEEQHPVKGSEARRSAADVFQDLLGIPRLGTGRTRVTLDLLQPWIYARQDS
                     LPTHYLGGQGKEQRVSVGRVLLGADDETVDALRQDSTDKTKKWRSATNRVKKILRDRE
                     EHELPSLEDLQRRAAQWTAQHQEESARVRGANAELSRLQHELAALEQKASTADEARRA
                     ARTAADDRERTARLLEAAAAEARGRLAGLREAATDPSLCPQCVRPLDLTGLSQDDCPV
                     CRRFDPERQQRTHQFQRRMAEAQQGAERAREAARRAAQAAEDARGRAGEADRAGTEAW
                     ASARAFVQDVIAPQQQIVVEAEASVRELAARLEQNTEHLRELTELTGLREQLPKLQEL
                     KEAAEAAYTAARNDTDLMVKQGTDRWSDHLLRRMQACDPEITTASVSPQDFSVTVNGG
                     AFDSTVVTGHGRTRINVSTLLALRDTAREVPAMPVPQFLMVDSPFTGLGNSPKDQRTG
                     AALLEGLTELATSQHPSGTGGQVIIACTELLGPPQAAVREILTSLADGAIPGLPPRDS
                     DTP"
     gene            3401..3919
                     /locus_tag="SGR_2t"
     CDS             3401..3919
                     /locus_tag="SGR_2t"
                     /codon_start=1
                     /transl_table=11
                     /product="hypothetical protein"
                     /protein_id="BAG16831.1"
                     /db_xref="GI:178462311"
                     /translation="MTWQGGSAGSGAGTISSRAAPGVSTGLLQAPAICLPDFLLRRLL
                     ISTVATMTLDDPTAKVREVMLVERPIGTRLSRSRTPGGNSALARDDDNSLVTHAVLYP
                     TEAFTAEEVVKIVGATAALAATAGIAVGAVAMKAGPRVKSTFSGLRSKLTLKAEEVTA
                     AAAEQVPEQPGT"
     gene            complement(4042..4353)
                     /locus_tag="SGR_3t"
     CDS             complement(4042..4353)
                     /locus_tag="SGR_3t"
                     /codon_start=1
                     /transl_table=11
                     /product="hypothetical protein"
                     /protein_id="BAG16832.1"
                     /db_xref="GI:178462312"
                     /translation="MTTPSSTAAPAPFGWCHWHKGPSGTAVMVDIVEQKSGPGAALYA
                     CAPCREQRGLTPVAEQAHEVAYRDYLIHTTDCAGCSRLGRCDLGGRLRDVYQKALDGT
                     R"
     gene            complement(4441..5283)
                     /locus_tag="SGR_4t"
     CDS             complement(4441..5283)
                     /locus_tag="SGR_4t"
                     /codon_start=1
                     /transl_table=11
                     /product="putative DNA-binding protein"
                     /protein_id="BAG16833.1"
                     /db_xref="GI:178462313"
                     /translation="MSTDFQSARGALGARLNELRTEAGLNGRDFAQLLGWQPSKVSRL
                     QNGRQTATPEDLRAWAAACGRSDTAADLLGRLRVLESRQRHWRKQLAAGHASVQDRYV
                     VEYRQTTVLRGYEATVIPGLFQTPDYARHLLMAHADMIQTPRDTEAAVASRMRRQEVL
                     YATGKLFRVLVWEGALHALVCPRDVMAGQLDRLVGLIGMSTVEFGIVPLGAPMRLTPK
                     HGFWIFDESRVVVETINTELSFDTADDLDLYGRTWDGLNESAAYGARAHRIIARARHL
                     IAPS"
     gene            complement(5280..5813)
                     /locus_tag="SGR_5t"
     CDS             complement(5280..5813)
                     /locus_tag="SGR_5t"
                     /codon_start=1
                     /transl_table=11
                     /product="hypothetical protein"
                     /protein_id="BAG16834.1"
                     /db_xref="GI:178462314"
                     /translation="MPLVPFEEITHLFAEFEHTAFRLETRRGYATDRAGERFQAFQRG
                     FDPRPEPEHPWNVNVRDKAGQGAHFSRIRIVDEPPTDGQLFLIATAAGNVAAGEDIRV
                     ISRAVADSVGLPDYDFWLFDSRVLVRMHIDDTDTTTGVEVIEDPAAVLAACRARDTSW
                     ALAVPTAQVWAQVRPPV"
     gene            complement(5816..6055)
                     /locus_tag="SGR_6t"
     CDS             complement(5816..6055)
                     /locus_tag="SGR_6t"
                     /codon_start=1
                     /transl_table=11
                     /product="hypothetical protein"
                     /protein_id="BAG16835.1"
                     /db_xref="GI:178462315"
                     /translation="MLVPHLRERSPVVTLRFIGTTSEHGNCPTLYEVVETGDIVVQGD
                     QLTNPVDLAQLRDVGEHETFVVIPRELLTRFAPKE"
     gene            complement(7112..7642)
                     /locus_tag="SGR_7t"
     CDS             complement(7112..7642)
                     /locus_tag="SGR_7t"
                     /codon_start=1
                     /transl_table=11
                     /product="hypothetical protein"
                     /protein_id="BAG16836.1"
                     /db_xref="GI:178462316"
                     /translation="MKVKKDLDCEECIMIWSAGQKFREGDVCKGVVSDVFDFGVFVDL
                     GGCVGFVNPSEITWIRYTEITEVICEGREVNFLVIGHALAREQVLLSIKGLEEDPIKK
                     FARERFGASFTGSVEMVTPVGLHVSLPGGMGGLLPESAMAGTADRYRVGDEISVEVAR
                     INLHDRQIELSLRTPT"
     gene            complement(7722..14138)
                     /locus_tag="SGR_8t"
     CDS             complement(7722..14138)
                     /locus_tag="SGR_8t"
                     /codon_start=1
                     /transl_table=11
                     /product="conserved hypothetical protein"
                     /protein_id="BAG16837.1"
                     /db_xref="GI:178462317"
                     /translation="MSSTPFRRRVPGPGLRRWLGRGALVVTLSVFPQVAIPAEFSSLA
                     QAQPSAQNKELEDRPDAKIDKVGRLKPGKSKAPNNKAAPAARETRERLKKAAWPKADK
                     ATAEVEASGGTETNVGGLGVKLAQQPVAPAGKQAKSTTKAKATGPAEKVALNVHSQAV
                     AKKAGINGVLLTVDPAGAASSKSADDTDTLRVSLDYSTFNDVYGGNFGPRLNLVALPA
                     CALTTPKKKSCRTQTPVSGADNDAKSQTLTGTIPARSLKAGTPMVLAAAASSSGSGSD
                     YSATPLSPTATWEAGGSTGDFTWNYPLRVPPATAGPSPNLSILYNSASVDGRTAGENN
                     QTSVIGEGFALTESYIERKYGSCKDDGHSSKGDLCWKYANATLVLNGKAAELVNTCAD
                     KAACDAAALSEAAGGSWKLKNEDGTKVEHLTGATGNNDNNTEYWKVTDASGIQYFFGK
                     HRLPGWSNKGTTDTADDDPVTNSTWNVPVYGDDPGEPCYKSTGFADSSCMQTWRWNLD
                     YVVDPHGNASTYWYTKEANYYSKNADTTVNGTAYTRGGYLNRIDYGLRSELLYSKPAA
                     QQVRFTYAERCVTSGACTSLTEDTKADWPDVPYDMVCASGTKCTTQIGPAFFTRKRLT
                     HITTSVWTGTGTTRRDVDTWHLDQSFPNTGDASSPSLWLKSIQNTGKANDKAAAMPPV
                     VFGGIQMPNHVEGSGPDTLRYIKWRVRTIKSETGSTLTANYSNPDCIWGSSMPAAVDK
                     NTRRCFPVKWSQSGATPTTDWFHKYVVTSVFQEDPYGHGDTMETYYDYQGGAGWAYSD
                     DEGLTKASNRTWSQWRGYGKVVTTSGDSEGPRSKNSALYMRGLNGEKELDGTARVEKV
                     TDSTGTAIDDSRQYAGFVRETIAYNNTAEVSGTISTPWSHKTGSHTYNWGTTDSWIVQ
                     AGESTSRTKTSTGTRTTKQKTTYDTTYGMPLTMDDSGDTAKSGDETCRRTSYARNTSA
                     WLVNRVSRVETYAVPCTTAPTIPDDVVSDVATAYDNQEVGTAPSKGEITSSYRVANYG
                     ATDKKPIYQKVSGASYDKLGRPLTKTNAQDQTLKTTYLPDDTGYGPLRSKTLTDPKLF
                     TATTEVDPAWGTATKITNANGNVTEWSFDALGRLLSVWKPDRSRVGNDAASITYAYSI
                     NNEKETWVRTDTLKADGKTYNSSYEIFDGLLRSRQVQTPAPNGGRVISETLYDDRGLA
                     YMANSQIHDNNAPSGTLANTYPGSTPASTETVYDEAGRATDSIFRVYNQEKWRTKTDK
                     QGDRTAVTAAAGGSGTLTMVDARGRVTERREYAGPTPTGSDYTRTLYEYTAAGQLKKL
                     SGPDGAVWTRSYDLRGREITSTDPDKGSITSTYNDADQPVSATTTLNGVSRTVLTDYD
                     ELGRRIGTWDGTKDDAHRLTKFTYDSLAKGQPTASIRYVGGTTGKIYSKSVTGYDVLG
                     RAKGTKTVIAATDPLVTAGAPQSFTTSTVYNMDGTVQSTSLPAAAGLPAETIENSYNG
                     LGMLTGTDGMTDYVQSIGYSPYGEIEETRLGTSTGAKQMQILNRYEDGTRRLANSHTV
                     DQTNTGYTSDVDYLYDATGNVKSMTDKANGKDTQCFAYDGYRRLTEAWTPSSNDCATA
                     RSSSALGGPAPYWTSWTYKVGGLRDTQTEHKAAGDTKTSYGYPAVKADGTGQPHTLTS
                     ISVGAGTAKPFTYDERGNTTKRYGPTGSAQTLVWDIEGKLTRLTEGTNTTDYLYDANG
                     ELLIRRGSGETVLYLAGQELHYDVNSKKFTAKRYYTAGGATAVRTDAGLSWVVDDHHG
                     TASMTVDATTQSVTRRYTKPFGENRGNAPTTWPDDKGFLGKPADADTGLTHIGAREYD
                     PITGRFLSVDPILVPEDHESLNGYAYSNNTPVTLSDPTGLRPDGACGGSSSSCNGGTE
                     TWTKTSTGWDYNYQKEVTLPGTKTIMTSTVTYSSGVTSTKVEFKPGPTPLPVLRAGAG
                     PGFQLFSGGPAGVRLPGPLGFLGGLTRELDGSAIREMAEELAEGRTDEDDDEFYYLYR
                     APHIGNKEAERHGPRPENHPPTKTKFRTEPGLAFLGDTASVAEQYAGETQFEHGYWRY
                     KMKPGFKKAFPAAKYRTPHENSRGAIEFEWIIPQAEIPRFNSFIEGGSSKWTNYYSSG
                     GYVYRD"
     gene            complement(14290..17832)
                     /locus_tag="SGR_9t"
     CDS             complement(14290..17832)
                     /locus_tag="SGR_9t"
                     /codon_start=1
                     /transl_table=11
                     /product="conserved hypothetical protein"
                     /protein_id="BAG16838.1"
                     /db_xref="GI:178462318"
                     /translation="MASALAAESGERVAVDEATTDSSQVFANPDGTFTQEMNAAPVRA
                     RKTDGAWAPIDTTLVREADGSIRAKNTTAALTFSGGGSGTGLVTLKDDGHELKLGWPT
                     ELPEPRLDANTATYADVLPAVDLKLTALSSGYTSVLVVKTAQAAANPALATIEMTISG
                     GSLDIAATADGGFVARDGDGTPVFESPAGRMWDSAGDNPATASTTSARSAASAESVVV
                     PEAEGEPAPSEAPSSGDAEAELPLKVTGTTMEITPDPALLKGKDTVFPLYIDPPTKGI
                     ALGDWTALSSDGDKFWEFDGDKGVGRCSNHAGYLCSNSPYTQRLYFEYPLSSIHGKKI
                     LDATMEVYQVWTFTCDPHWYDLSTVDKGITSSTTWSVRPKEINLMGDRNVAYGRGGLC
                     DPSQPANWVRFSDNLDETNENLTPTLASAAQNKTSQITFSLTAHDESDAASWARFRND
                     AKLSVTYVSYPSTPTSYGVQQGTTGRACTASTLPFATSDTTPKMLAAVQSADGSQSQL
                     RALFEVWKADGSSRAWYAASPDGAWVADNASRDATSSALPPQTDYRMRVKTQAYYKTD
                     RGATGVLDSSWSSWCYFRVDTDSPPPPIVASADGIYKPAATDPAAGGVGTPGKFTFTP
                     GDTNATTPGIQSDVVSYKWKLNSGAVSLSIPVAKGAPTTQSIAPNQAGENTIQVWGFD
                     AAGHSSLTGYYSFLVKGAEKPSGVWHLDNALTDSTTATPHALTASGVTWDAKSRSGAS
                     ALKFNGTTGYAQSSGPVVDTTKSFSLSAWARLSDLSRSQTIVSQQATTLSGFALHYSA
                     TSQRFAFSRYHSDVASPAASRSTAATAPVANAWTHLTGVYDAAGQTVQLFVNGRPQGQ
                     PVPFTTPWLATGSLQIGRFHNSTGYVEHFSGVADEVKVWARALADTEVAHDAWLEDED
                     LSDGTAGDPVPALVAEWDAMDMINATGATIRDTSDFGRNLTLNGAVLTKFTTGDPELG
                     EEVTTTQTMTLNGTSAYATAPGPIVDDSGSFTATAWVTLDPAKFTDTSKSYAVQVFGQ
                     SGANQSSWGVWYEQPAGSTQGRWTFGRPDKDGTGAAWTRSDSTAFTTAQLGVPVMLTV
                     VYDAQAAANPDDTSKLGGLKLHVDSARMGDEDGVAYSAPWQGSGVFEIGRAKINGAAA
                     RHFPGKINSVRVWAGSTSTGTIANRYNTEQQFQQ"
     gene            complement(18339..19070)
                     /locus_tag="SGR_10t"
     CDS             complement(18339..19070)
                     /locus_tag="SGR_10t"
                     /codon_start=1
                     /transl_table=11
                     /product="putative MerR-family transcriptional regulator"
                     /protein_id="BAG16839.1"
                     /db_xref="GI:178462319"
                     /translation="MITIGQLARYIGVSTKTIRVYHDKGLFSEPDRDASGYRRYGAKD
                     AIDLVKIRTLAEAGVPLSRIKDLRSATDQEFQQALHEIDNNLTTRIRDLRATQGRLRE
                     LAAGHLAPLPTEVAAHLQHLARWGFTPRWVDLQRDLWILVFATHPDRAINLFHDQAET
                     LADLALRQLFLDYDRAHDLNADDPRIDNLARRIAKAIQDRYGPDEPPELDAASAIPAL
                     IQDTVNASSPAWQRVDTLIRAHLGA"
     gene            complement(19098..19469)
                     /locus_tag="SGR_11t"
     CDS             complement(19098..19469)
                     /locus_tag="SGR_11t"
                     /codon_start=1
                     /transl_table=11
                     /product="hypothetical protein"
                     /protein_id="BAG16840.1"
                     /db_xref="GI:178462320"
                     /translation="MRRIRSLRPGSQPQQPVRVSIPRFVGRHLQHSVQLVPGLLVAGV
                     GDPLQLAQVASRYRASSQQEPSVHGSLVQQLAQLHDVARCVGEIGQPVQSGLVTLIGQ
                     LTQGLPVGIHVRHDAMVQPCP"
     gene            19500..20633
                     /locus_tag="SGR_12t"
     CDS             19500..20633
                     /locus_tag="SGR_12t"
                     /codon_start=1
                     /transl_table=11
                     /product="putative transposase"
                     /protein_id="BAG16841.1"
                     /db_xref="GI:178462321"
                     /translation="MAEPVRVREIDDEEGRRLLRIVRRGTGSVVTWRRAQMVLLSAQG
                     MPVAKIAEVSFTSDDRIRDVIHNFNADGFESLYPKYRGGRPKTFTLPERREIKKISKS
                     KPTEHDLPFSTWSLTKLADFLVAEGVVDDISHEGLRILLREEGVSFQRLKTWKTSHDP
                     EYAVKKARVEHLYAIADGEVIPDHGEPDVVFCMDEFGPLNLMPHPGRQWAERGGKHKD
                     PDRESRRRRRATYNRYGGVRHLFAALDLARDKLYGHIKPIKKRTQFLEFCRYLRSLYP
                     PETRIAIVCDNFSPHLTTKRCQRVGTWAAANNVEIAYTPTNSSWLNRVEAQFTALRYF
                     TLDGTDHADHKEQGSMIRRYIIWRNRHADDRRLRAVVDRANVA"
     gene            21132..21512
                     /locus_tag="SGR_13t"
     CDS             21132..21512
                     /locus_tag="SGR_13t"
                     /codon_start=1
                     /transl_table=11
                     /product="hypothetical protein"
                     /protein_id="BAG16842.1"
                     /db_xref="GI:178462322"
                     /translation="MATVRAALDATLGIPHQAREVRLHRFSNADGPYWAADPEFHPDG
                     TCTALKPGAQRIASTDNATVQNVAWRNPDGSRALIAQTAAAPPSPSESTGAASPSPTP
                     SRHAPPPPSPGPARPAAHHRRSGR"
     gene            21539..21733
                     /locus_tag="SGR_14t"
     CDS             21539..21733
                     /locus_tag="SGR_14t"
                     /codon_start=1
                     /transl_table=11
                     /product="hypothetical protein"
                     /protein_id="BAG16843.1"
                     /db_xref="GI:178462323"
                     /translation="MADGSSADGTAAQLHTCNSTVAQRRSYSATTHDVVNTAADKCLD
                     VTGNNSADGIWSCTGAANQK"
     gene            complement(22240..23709)
                     /locus_tag="SGR_15t"
     CDS             complement(22240..23709)
                     /locus_tag="SGR_15t"
                     /codon_start=1
                     /transl_table=11
                     /product="putative DNA helicase"
                     /protein_id="BAG16844.1"
                     /db_xref="GI:178462324"
                     /translation="MPAPTDEQTAAADRFHAGDHLALQAGAGTGKTSTLALLAHSTRR
                     RGRYIAYNKAIAQEAATRFPSTVTCKTAHALAYAAVGHRYRTRLNSPRQPSWKTGHHL
                     GITKTLRIGDRDLSPRALSYATLRTLTRFCHSADPALTDHHVPRLRNLEDAGHHRELT
                     ALVMPFARTAWADLQNPDAGAVRFDHDHYLKIWALTEPAIPADFFLLDEAQDTNPVVE
                     QVFNAQRNHAQLVMVGDSAQAIYQWRGARDVMTAFRGTGLTLSRSFRFGPDLAAEANR
                     WLSIATAPLRLAGTDTIPTTLGPVDQPDAILCRTNVGAMREVMQLLDTGHRVALTGGG
                     ESLQALTRAADDLRAGRRTFHPELLLFSTWGDLQDYAANDPAGRDLQPLVDLVDTHGT
                     EAILNAVHRLDPESTADVTVSTAHKSKGREWASVKIADDFTPPRDTDKKDDHGRPIPG
                     RVDEAEARLAYVAVTRARHRLDLGGLSWINDHPDGTPPA"
     gene            complement(23792..24679)
                     /locus_tag="SGR_16t"
     CDS             complement(23792..24679)
                     /locus_tag="SGR_16t"
                     /codon_start=1
                     /transl_table=11
                     /product="hypothetical protein"
                     /protein_id="BAG16845.1"
                     /db_xref="GI:178462325"
                     /translation="MSPATFTAMCSANASSPRRWDGTPARSPRSRSLRVAPDSPTRLV
                     RSAQPGHCPDCGNRIDWHPRTDGDDRAVGLHPQELPAAAVPAVSRWHVSSGIAHPAHD
                     GTPWCRIPHTALCPARSAPAALTPQLAALRRHLALHTRRLINNDVLTTPAAPPSERTE
                     SCRPARPVAHLLGVCYIAGHPIDVIQCVAQTRQRHRCTRPVLDDQAPHGTWTLFPTAL
                     PSNRPLSLPTDRMAVYDLTHLAFAEQLRWRHQHCPGHAASSAADLARTEWEPFDPRLH
                     HQHIHQRLPHGARKQNHGA"
     gene            complement(24813..25076)
                     /locus_tag="SGR_17t"
     CDS             complement(24813..25076)
                     /locus_tag="SGR_17t"
                     /codon_start=1
                     /transl_table=11
                     /product="putative transcriptional regulator"
                     /protein_id="BAG16846.1"
                     /db_xref="GI:178462326"
                     /translation="MTIFPPDPNLTALRLELARLRSEHGWTYDELAHRTGLARRTLIE
                     IEQGRTIGSLKTWHAIAHALDVPVDHLFARLCEGHEPPAEPAP"
     gene            25180..26358
                     /locus_tag="SGR_18t"
     CDS             25180..26358
                     /locus_tag="SGR_18t"
                     /codon_start=1
                     /transl_table=11
                     /product="hypothetical protein"
                     /protein_id="BAG16847.1"
                     /db_xref="GI:178462327"
                     /translation="MLPPTPPPHSTGRSISPRTRRKTNQMRLCTTPLVRRIWTVELRP
                     DHGGSMLHCLQCSPSAPSVRTAPSQALTHLAGHARHDFLPRHLRTCQCHSHGCRWHPR
                     HRGCSGPVLLVLTRERGGRLWRLADTCAACAAATAHAAVVPDTVLATASPAESVKRIR
                     QRRRGRTPHGPSEQVRVREMLSYLAAALPARTSATARLLALQCALRSTVAGDVTIPAG
                     LIRGMRLPSEPSAFTELEAAGWLRSPTRPTQRAGFSVELLDTAVRMQAPTRADRARAA
                     NWILRTCQMSEIRQLGTSPRLLALALAAHLPDEPGAPASAEQEVLARMCGLPPQELIP
                     LLDTLAATHFLRSWAHGAVPEDLHWELDRHNHLTGNRSSLESDRVTSHTGQAEDPGAE
                     "
     gene            26497..26952
                     /locus_tag="SGR_19t"
     CDS             26497..26952
                     /locus_tag="SGR_19t"
                     /codon_start=1
                     /transl_table=11
                     /product="hypothetical protein"
                     /protein_id="BAG16848.1"
                     /db_xref="GI:178462328"
                     /translation="MQAIIDADGRLVIASARPVPGNEADAHTWRESDLPAIAAGTTVI
                     ADGAHLGTGLIVPHRRRARRPLLRGQEEDNAEHRCVRHPRRAHLRPHKELENPPRLPP
                     ERRRPPPRRPSRRHTPQPRPWPHDPHDTRTRLHLPSTGHLQHALLIVSE"
     gene            26949..27332
                     /locus_tag="SGR_20t"
     CDS             26949..27332
                     /locus_tag="SGR_20t"
                     /codon_start=1
                     /transl_table=11
                     /product="hypothetical protein"
                     /protein_id="BAG16849.1"
                     /db_xref="GI:178462329"
                     /translation="MKRLARELCAAMMRIRLGGGGRGHQMTRWQLLQGDVLVGELSEY
                     GCDQPFFLARFTPGPGWESVRPSFEALATYRGPDPDGLRFVALAKPLQDLGLTLAPVD
                     GQQTPLQLFKDCMVRIYGAEARLRY"
     gene            complement(27280..27747)
                     /locus_tag="SGR_21t"
     CDS             complement(27280..27747)
                     /locus_tag="SGR_21t"
                     /codon_start=1
                     /transl_table=11
                     /product="putative transposase"
                     /protein_id="BAG16850.1"
                     /db_xref="GI:178462330"
                     /translation="MIVDRHGTPLAVTLTGGNRHDVTQLLPLLDAVPPIRGRRGRPRR
                     KPRRLYADRGYDFDKYRRLLWKRGIKPLIARRGVAHGSGLGKVRWVVERTFAWLHQFK
                     RLRTRYERRADLHQGLLDLACSLICLRRLPRTANRSVSSGGELQPHRYAPCSP"
     gene            complement(27744..28019)
                     /locus_tag="SGR_22t"
     CDS             complement(27744..28019)
                     /locus_tag="SGR_22t"
                     /codon_start=1
                     /transl_table=11
                     /product="putative transposase"
                     /protein_id="BAG16851.1"
                     /db_xref="GI:178462331"
                     /translation="MYVLRTGVAWRDVPAETVGCSGVTAWRRLRDRTEAGVWPRLHAA
                     LLTELRRADLLDLDDCSVDGSHVRALKGGITSAPRPSTAPAPVPSTT"
     gene            complement(28385..29173)
                     /locus_tag="SGR_23t"
     CDS             complement(28385..29173)
                     /locus_tag="SGR_23t"
                     /codon_start=1
                     /transl_table=11
                     /product="hypothetical protein"
                     /protein_id="BAG16852.1"
                     /db_xref="GI:178462332"
                     /translation="MVQEEIEADPQLRRQLQLQLTAPGTNATGSLLITDSQVSRSTIA
                     LGPLTINNTRSGRAVIALVAALLLALVVLAVYGGTRLIMVDDSPKSSQDYSARHAVRT
                     LDVSEVKRVVPDLTSMPSGWERSGSLEAGKDEETGCSGAQERFSTNNWNDGSTRTVWA
                     EFTVQSCPSAALTAKGFEETRSGVANNNKASEISLPELGDQRAAITHYNADLDETTAV
                     ALVRVGTVLVELEYDPVPDDPGWSREFGQLASMVAARAQQVQNA"
     gene            29338..30087
                     /locus_tag="SGR_24t"
     CDS             29338..30087
                     /locus_tag="SGR_24t"
                     /codon_start=1
                     /transl_table=11
                     /product="putative transposase"
                     /protein_id="BAG16853.1"
                     /db_xref="GI:178462333"
                     /translation="MVIHPAALDLPHALVEWVTILIITREGDRRCKLRPSQRAMVALV
                     YLREHTTLAKIAAGFGISESTAHAYTSTVVDLLAERAPGLLKTLREHEPDFVLLDGTL
                     AECDRVGDGRADYSHKHRRHGVNVQVVTDPGGRLLWLSPALPGRTHDLTAARTHRIIR
                     ICERQGVPILADLAYQGAGPWLTTGIKRRPLQELTPTEKTLNQALAAARAPVERGVAR
                     LKSWRIFRRSRCSPDRMTSIAKAVLTLERQR"
     gene            complement(30612..32018)
                     /locus_tag="SGR_25t"
     CDS             complement(30612..32018)
                     /locus_tag="SGR_25t"
                     /codon_start=1
                     /transl_table=11
                     /product="conserved hypothetical protein"
                     /protein_id="BAG16854.1"
                     /db_xref="GI:178462334"
                     /translation="MFRDHCAVLNTPRDRSCLSEGEVVPRTPNENLRVLVRRSGWSYS
                     QLARAVRLVAAEHERPVLCDHTSVTRWIAGTQPRPPASTFLIEALSRKLGRRITAQQA
                     GLTRAPETSLILSWQDDPLFRLGLLVEFELDPARVHLLEAGTYRPSALSPPDPWGPLG
                     STVTAPAPATGRIGGAEADQLRSMTQMFGASIAQHGGQAMRAALAAYLAHTVTPWLHG
                     PASDSTHREVLSYGAQLTLLLADACIDADGHVATQHYQQLAARLAADAGDHATVAIAL
                     RAMATHASSLGHRGPAVLHLTQRAVEHARHAPPAVRSYAYAHLAVVQAHHNRRAALDA
                     LASAERIHPERADTPPGPFTSYPKGALHYQRAQTLDALKDTPGALRALNASLHARTPG
                     EHRAALLTHARLAEMLLRHGHLERALAQWYIFVDEYPTLRSPRTHRLLAVMQGQLRHH
                     IRHAGARVLLARAETLLR"
     gene            complement(32325..33227)
                     /locus_tag="SGR_26t"
     CDS             complement(32325..33227)
                     /locus_tag="SGR_26t"
                     /codon_start=1
                     /transl_table=11
                     /product="putative transposase"
                     /protein_id="BAG16855.1"
                     /db_xref="GI:178462335"
                     /translation="MNRFQCVADLQRRHGVKRLCSILGVSRSSFYYWRRTAADRATRQ
                     VADARLAARIRAVHQESDGTYRAPRITAELREENGEAVNHKRVARIMRASGIEGVRLR
                     RRHRTTVPGPAAAKAPDLIGRDFTADKPNTKYVGHITYLPIEGGKFCYLATVIDLASR
                     RLAGWAIADHMRTDLVTDALAAAVRTRGSLAGSIMHTDHGAQYTSRIFAEACRSAGVR
                     QSMSAVGSSADNALAESFNATFKRETLQRRKTWPTEREARLDAFRWLHRYNTRRRHSR
                     LGQRSPIAFENTFHHTPTTLAPAA"
     gene            complement(33224..33523)
                     /locus_tag="SGR_27t"
     CDS             complement(33224..33523)
                     /locus_tag="SGR_27t"
                     /codon_start=1
                     /transl_table=11
                     /product="putative transposase"
                     /protein_id="BAG16856.1"
                     /db_xref="GI:178462336"
                     /translation="MKNYPPQFKADAVALYESRPDATIRSVAADLGINPETLRNWVRA
                     AGVSRPRGRRTGEPSQPPAPLEAENAALRKKVRGLEEEREILRKAAKYFAGETRW"
     gene            33724..34317
                     /locus_tag="SGR_28t"
     CDS             33724..34317
                     /locus_tag="SGR_28t"
                     /codon_start=1
                     /transl_table=11
                     /product="putative nicotinamidase"
                     /protein_id="BAG16857.1"
                     /db_xref="GI:178462337"
                     /translation="MSRGLIVVDVQNDFCEGGSVPVAGGARIATQIAGLVEQTAGTDY
                     QYVVATRDHHIDPGSHFSETPDYKDSFPVHCVAGDEGSDFHPNFAPTADSGKVDAVFF
                     KGAHSASKSGFEGADEHGTPLADWLHARGVEDLDVVGIATDHCVRATALDAANAGFRA
                     RVLLDYSVGVAPHTTASTLEDFRRAGIAVSGDTPAPQ"
     gene            34425..34676
                     /locus_tag="SGR_29t"
     CDS             34425..34676
                     /locus_tag="SGR_29t"
                     /codon_start=1
                     /transl_table=11
                     /product="hypothetical protein"
                     /protein_id="BAG16858.1"
                     /db_xref="GI:178462338"
                     /translation="MITPASLTRLLVERRLGEPAPSWQTAGRLRWHDGATRGASVFAG
                     AMDDGTWIMVHSLSGQPLPTEEMAAQVLKNAVTKMSREI"
     gene            34981..35865
                     /locus_tag="SGR_30t"
     CDS             34981..35865
                     /locus_tag="SGR_30t"
                     /codon_start=1
                     /transl_table=11
                     /product="hypothetical protein"
                     /protein_id="BAG16859.1"
                     /db_xref="GI:178462339"
                     /translation="MVLLMKALKLLGPWHQEAAARALSGTDQDVLDYLRTRWKEANHN
                     DIRQRVVELSTQSPYTSVRTVATEVLSGTPAQSPYTSVRTVATEVLSGTPAQIEAFYT
                     DGQYEAGIDDMKVDVARLTSTGGPGVAEAAKAALRNGSALALAKFLKIGQYGEHITDE
                     RVTAARLTNTGGPEVVAAATTALAGDSGQAQAVSAVPGCVVADPAADLAANGLRLPAS
                     DPAGRVRRPRTVRGRGTRLACVHPGPAAEPSRGRADESEPEPGASGVHRAGSGATRAP
                     GVRAGRGVRPAGGSAGAG"
     gene            35633..36628
                     /locus_tag="SGR_31t"
     CDS             35633..36628
                     /locus_tag="SGR_31t"
                     /codon_start=1
                     /transl_table=11
                     /product="hypothetical protein"
                     /protein_id="BAG16860.1"
                     /db_xref="GI:178462340"
                     /translation="MTLLDAFAGPGRYEAGEPGSPVFILDRLLNHHAVERMNLSRSRV
                     HLVFIERDPARHEHLVSELVAVFGPLEDLPVRVEVRRGEAGKDSLPVLTELGAWGNPI
                     LGIFDSWGSVNVPLKVMARIARNRSSEVITTFGPNWFSRREELNADLLDTVFGGRGFW
                     MPAADEARSDERWRAWLGTYRNALKRAGFGYQLQFQLVPRTGQPLYLVFGTGSDAGLR
                     AMKDAMWKVDDRDGESFRDPRNRGGAVAGQIDLFQMEETLDPELVELVTQRLERGDVT
                     VEAVGRWLLTETSRWMSTHALKAARVMRQDGSLVVQSAGKLTNKSVVGLPAPVRS"
     gene            complement(36707..37474)
                     /locus_tag="SGR_32t"
     CDS             complement(36707..37474)
                     /locus_tag="SGR_32t"
                     /codon_start=1
                     /transl_table=11
                     /product="conserved hypothetical protein"
                     /protein_id="BAG16861.1"
                     /db_xref="GI:178462341"
                     /translation="MSDRSSIEWTEATWNPTTGCDRVSAGCDNCYALTLSKRLKAMGS
                     PKYQNDGDPRTSGPGFGLTVHPQALTVPLRWRAPRTVFVNSMSDLFHARVPLDYVRRV
                     FEVMASTPQHTYQVLTKRARRVRQLADRLEWPENLWMGVSVESVKELPRVEDLRQVPA
                     AVKFLSCEPLIGPLPGLEVSGIDWVIVGGESGTGARSTDLQWASDIVETCQASGTSVF
                     VKQLGSGWNKALHKDIDQFPAALRVREYPRARHGAPA"
     gene            complement(37663..38538)
                     /locus_tag="SGR_33t"
     CDS             complement(37663..38538)
                     /locus_tag="SGR_33t"
                     /codon_start=1
                     /transl_table=11
                     /product="putative Tra3-like protein"
                     /protein_id="BAG16862.1"
                     /db_xref="GI:178462342"
                     /translation="MTNVDTPTSQPEDTAPELSGADLARIALHQAREAAKKRGASESR
                     APRRHRTRTVRPSGREPSGFAAVLQTLMTDRAWELPAASGTVLDRWPDIAATITPHLA
                     DRVQALAFHAETGQLDLLPESPAYATQLRLISARIITAANETTGTGTVRTIRVLPPGT
                     APADRSPLPASPVPAPVAPGAPVKTRETAADGYHQALTAHRTTWNTTRQHTNPKVQAA
                     AQRQLRDRIRESEERFAEGRRALEELQTKAAAQQQVGSSDAARARALQRLAAERAGLP
                     TITPVAAPERLDRTA"
     gene            complement(38548..39147)
                     /locus_tag="SGR_34t"
     CDS             complement(38548..39147)
                     /locus_tag="SGR_34t"
                     /codon_start=1
                     /transl_table=11
                     /product="hypothetical protein"
                     /protein_id="BAG16863.1"
                     /db_xref="GI:178462343"
                     /translation="MHADAGWTVTDVRAWLHMRGEVARVRRGSGLLAVLLAGAATVLD
                     TPGKRADAIEQWRRAQETARRHRIEQVRDRTERYDGGWAMPTSYCLQQDVAAAFAKVR
                     EVATGGRAALTNHQDSGPDTESLPIGPGVQGLQDDEIVLARNDARQRLMMGDTSLITV
                     AVDTLGREEAEHLYGPALVRRGMQLACGARSSLMTYGRR"
     gene            complement(39203..39562)
                     /locus_tag="SGR_35t"
     CDS             complement(39203..39562)
                     /locus_tag="SGR_35t"
                     /codon_start=1
                     /transl_table=11
                     /product="hypothetical protein"
                     /protein_id="BAG16864.1"
                     /db_xref="GI:178462344"
                     /translation="MPPHGTRTRGTAPRSPIAWTTPEGPGLLWAARPCRWSGAGECLA
                     RGRPAARDRRGPELLLTGRTLRDQGLMVTGLLDAGRPVPVLLEVIARPLPDPLLACLR
                     RLVEYCSVSAVPGMRDP"
     gene            40151..40579
                     /locus_tag="SGR_36t"
     CDS             40151..40579
                     /locus_tag="SGR_36t"
                     /codon_start=1
                     /transl_table=11
                     /product="hypothetical protein"
                     /protein_id="BAG16865.1"
                     /db_xref="GI:178462345"
                     /translation="MSMRSSARFRSTITGAAVCSALALGSVLAGPGTAVASAETGQNS
                     TSVSAASCNVIYRVSTNYKGWTANYSWAWNINVAQGDTGDRVREIQCLLIFKGFGVGA
                     VDGDFGPATRTAVVAFQKNRGLDYDGIVGANTWRKLRVRD"
     gene            complement(41215..41361)
                     /locus_tag="SGR_37t"
     CDS             complement(41215..41361)
                     /locus_tag="SGR_37t"
                     /codon_start=1
                     /transl_table=11
                     /product="hypothetical protein"
                     /protein_id="BAG16866.1"
                     /db_xref="GI:178462346"
                     /translation="MTDTPRVYEIANRNSGLLLRADTNAPTVIKQYRAQDDHRDRQWQ
                     LLPV"
     gene            complement(41358..41519)
                     /locus_tag="SGR_38t"
     CDS             complement(41358..41519)
                     /locus_tag="SGR_38t"
                     /codon_start=1
                     /transl_table=11
                     /product="hypothetical protein"
                     /protein_id="BAG16867.1"
                     /db_xref="GI:178462347"
                     /translation="MSGQDEGEALYLRSGKALEVVAGGTVDGAVVAQRAYEGSDADHQ
                     HWSGSLSAR"
     gene            complement(41588..42166)
                     /locus_tag="SGR_39t"
     CDS             complement(41588..42166)
                     /locus_tag="SGR_39t"
                     /codon_start=1
                     /transl_table=11
                     /product="hypothetical protein"
                     /protein_id="BAG16868.1"
                     /db_xref="GI:178462348"
                     /translation="MGRPGALPAVYPPPLGLDLSSSAVISRFPGRWWGGSSPARDADD
                     NPVPARLPLPRRTLWHRARDPGDDARVINRELSSRLAAGRDRRVTQLAEAAARWGGHV
                     PDDPGITELADLLETAANAPDRSGNPDHPGGPGHTARALLAGAVENLRAAARLGGLLP
                     AITLWHLQRAIDQEHTAHQQHTAPARRKAHDR"
     gene            complement(42264..42374)
                     /locus_tag="SGR_40t"
     CDS             complement(42264..42374)
                     /locus_tag="SGR_40t"
                     /codon_start=1
                     /transl_table=11
                     /product="hypothetical protein"
                     /protein_id="BAG16869.1"
                     /db_xref="GI:178462349"
                     /translation="MLRIVTPSQQVRRLFGISGVDSVLEIRQTIEETVAP"
     gene            complement(42629..44593)
                     /locus_tag="SGR_41t"
     CDS             complement(42629..44593)
                     /locus_tag="SGR_41t"
                     /codon_start=1
                     /transl_table=11
                     /product="hypothetical protein with SsgA-like domain"
                     /protein_id="BAG16870.1"
                     /db_xref="GI:178462350"
                     /translation="MSLHHDNAMPTADDDEFAALMAASSLRAPHVRALSDPIPNEARS
                     RLRETAEGPDTEQEPTACETQEATADAGDGDHSEEEPLATYRAGTWQPPALSRFLTEV
                     YRRLPWTIDRGPHGHHTSALHIRPLLAADLLETTRATDILVWLSREPDNDRHYLVTPT
                     GAALAPTLLPCATDRSPTYSSARALLRLALPQWQKEYLLDARPGTGSPDFRLACTSLG
                     PSASLAWVDSAIRFQTTRDECSAFRWVGDSEKHAPDADSRHRLHTLLSQAYESALVYY
                     AAREPGGNLRPFDQLVRTPGTADPTDTGAPAPALASLTAGRLTDLLQPVQPPHLEQLH
                     PHPADRWTGCRISTNPDRFPAGAWRPLLLGALADSPWAPRKTGQRLITGEAAPGSPTP
                     QDATPMIDVPLTPAHLLIAADSAVSLDQAHRHTIPEQVPTPPDLDAYTAQPGSLLLLP
                     ATTSTAAGHGDNREAVHWTPRTERDFPSEGGSSGPSKFPDNDSRTPKLWSTKTEDGVD
                     DLEQRMQLWMRQHDTEDDRGDRILIELVYRTKDPHAVTAVFYTGTEEELEWTFARELL
                     ADGLHTSVGLGDVIVWPGPEGPGDTQRIFIRLRPPGSTALLSLDRDDALEFLEATHPL
                     LHNPRATARTAVLPAWEQELRDLICPGTGE"
     gene            complement(44590..45444)
                     /locus_tag="SGR_42t"
     CDS             complement(44590..45444)
                     /locus_tag="SGR_42t"
                     /codon_start=1
                     /transl_table=11
                     /product="hypothetical protein"
                     /protein_id="BAG16871.1"
                     /db_xref="GI:178462351"
                     /translation="MPDGDFRGRSAHDALPNLDETPADPAAELRGLERSLTGSTDEDT
                     AAHTRLREADASLVAFLRRQNFEGPHYRTFIAELMDYGWRTLSSWTTSGHIFERTARM
                     GRPVPPAMMPDTWAYEDRTQVVTDTVIKGSGLFREHGLVREKWTPEGGASLTTYFVGA
                     TILAFRPVYMRWHKDHHVGQSELNHRTADTDDILYAQRDIPDQRATDPAHAAVTHDDI
                     TRLRTLLPDEQLREALGWMALGYTQAEAANRVGLTPKALERRLARARTRISASGLHTV
                     QLEEGGAR"
     gene            45639..45968
                     /locus_tag="SGR_43t"
     CDS             45639..45968
                     /locus_tag="SGR_43t"
                     /codon_start=1
                     /transl_table=11
                     /product="hypothetical protein"
                     /protein_id="BAG16872.1"
                     /db_xref="GI:178462352"
                     /translation="MYTPPGPGPVGNPGGTAGHGTGQELPARTAATDHTRQQDPTGPQ
                     PQQGPVGEGPLLGLRSAIILMLGILVATAAGVLTYSAQQDPATAALAAGGAFAGGVLF
                     FQKIIAG"
     gene            complement(46172..46705)
                     /locus_tag="SGR_44t"
     CDS             complement(46172..46705)
                     /locus_tag="SGR_44t"
                     /codon_start=1
                     /transl_table=11
                     /product="hypothetical protein"
                     /protein_id="BAG16873.1"
                     /db_xref="GI:178462353"
                     /translation="MSADARNVWGPLTEGLNIPRDLDLGDRARALNQLGVTPDAHRTL
                     VRTVNETLPQQEAGFLVSSRQWPVLAHRMHRMTQQNLPLAEHLARITPDTAPWRTGPL
                     SNIAARLLLAAHHALTTPLDQPLPTGPRVSTTAARSRSTTAVPDRTTPKQPAPVRPAV
                     PAHRQQTAPAARHARGR"
     gene            48328..50304
                     /locus_tag="SGR_45t"
     CDS             48328..50304
                     /locus_tag="SGR_45t"
                     /codon_start=1
                     /transl_table=11
                     /product="hypothetical protein"
                     /protein_id="BAG16874.1"
                     /db_xref="GI:178462354"
                     /translation="MNPPTVSARVRGRAAELERIGTLVRGRGGGMVVVCGAGGLGKTT
                     LAAEASARARAEGRVVVWIRWRDGAAQLGQDLAQAAHILGLPESRLEDARTGRVSLVD
                     AVWEHLATVKGWLIVVDNVDTPSRVGPGSGLPAAYRGWLRPHGGGVLLVTSRDTTRQT
                     WGPDADLIHLQPLADDAAGTVLLDAAAHAGTETEAEALAVRLGGLPLGLNAAGTYLSV
                     PTSRHRTFAAYQHALEAEFADLLGAEHPGAAADPDAARRVVRHTWDLSLDQLHQDCYA
                     LARPVLQLLALLEPAPVPRSLVTPGLVTDATGLPATAATVDAALAGLHQYGLLHTPGD
                     ANPGDGGPPVNQVRLHRLVRDVTAHTLTRPEPTDTWVAAIDEHLARAVDATTSMPGRT
                     GWPTARLLAVHLRSHLDRRAQRDFTTAVGTLDDLADALNNAGAASEELLLRRHLLDAE
                     TRLLGADHPDTLATRNNLASTLNDLGEHQQAAVLHHQTLTARERILGPDHPNTLSSRN
                     NYANVLNRLGDHRQAAGLHRQDLTDRERVLGSHHPDTLGSRNNLATALNRLGDHRQAA
                     DLHRRNLTDSERILGPDHPNTLSSRNNLANALNALGEHQQAADLHHQTLTARERILGP
                     NHPDTLTTRNNLATAQARLAEVGRRRWWQLPRRR"
     gene            complement(50331..50717)
                     /locus_tag="SGR_46t"
     CDS             complement(50331..50717)
                     /locus_tag="SGR_46t"
                     /codon_start=1
                     /transl_table=11
                     /product="hypothetical protein"
                     /protein_id="BAG16875.1"
                     /db_xref="GI:178462355"
                     /translation="MGPRRRSAGDRSRKGRTPRTARGGGAPAVLNLLLALVEAVEAAT
                     AWHRAQDHRAQTTAAAQAAVLLREAATLTTTGARTTTPRTSPRTVRVTPAAERGPAPP
                     TPVTGVPPRPPTGTHPGPDVGPGRSR"
     gene            complement(50758..51168)
                     /locus_tag="SGR_47t"
     CDS             complement(50758..51168)
                     /locus_tag="SGR_47t"
                     /codon_start=1
                     /transl_table=11
                     /product="hypothetical protein"
                     /protein_id="BAG16876.1"
                     /db_xref="GI:178462356"
                     /translation="MDPAIRAAIEITPAAGTRDRIVDITTTGRRTGRPRRIEIFFYRA
                     AGRTYLCSGTSGRPTSWYANLLAHPDFTFHLKQGIRSDIRARAVPVTDQEERRRILTE
                     IVTDLNQPHNPGTITQPTHLRDWLDSRLVRVTFP"
     gene            complement(51205..51984)
                     /locus_tag="SGR_48t"
     CDS             complement(51205..51984)
                     /locus_tag="SGR_48t"
                     /codon_start=1
                     /transl_table=11
                     /product="putative short chain dehydrogenase"
                     /protein_id="BAG16877.1"
                     /db_xref="GI:178462357"
                     /translation="MGRFDHRSVLVTGGTGGQGASHIRAFHAEGADVVIADIDENRGH
                     ALADELGTRALYVRLDVTDENSWNAAVQASEEHFGPLSVLVNNAGVQNPAAPIETTDR
                     RTWDRILGINLTGAFLGIKAAAPSLRRNGGGVIVNIASTSGVGGTAMYAPYVASKWAI
                     RGLTKTAALELGRDHIRVNAIHPGVIATPFITEPAAGSDAPISDFYSAEPFAIPRLGE
                     PADITRALLFLTSDEASFATGSEFVIDGGLLLGPALRHEAV"
     gene            52080..52712
                     /locus_tag="SGR_49t"
     CDS             52080..52712
                     /locus_tag="SGR_49t"
                     /codon_start=1
                     /transl_table=11
                     /product="putative TetR-family transcriptional regulator"
                     /protein_id="BAG16878.1"
                     /db_xref="GI:178462358"
                     /translation="MVVLVNTEPSAYHQRVAEEKRGAILRAATSLFLDSGYDRTSLAK
                     IAEAAGVSKATLFKQFPTKAALFDAIVTASWQTGDGYENAPPPGDFRAGLALIGRRYA
                     ALLTRPDMADLFRIVIAELPRFPELAESQFHRGKMPYFESVRHYLEAEREAGTIRLED
                     PELAATQFLGMISNYVFWPRLLLAHWAPDGTAVESVVDEAVLMMAARYAA"
     gene            complement(53211..54002)
                     /locus_tag="SGR_50t"
     CDS             complement(53211..54002)
                     /locus_tag="SGR_50t"
                     /codon_start=1
                     /transl_table=11
                     /product="putative short chain dehydrogenase"
                     /protein_id="BAG16879.1"
                     /db_xref="GI:178462359"
                     /translation="MDLRLKDKTAFVSGSTQGIGFAVARALLGEGAAVVINGRSEAGV
                     QDALRRLRAELPDADVSGRGADFSDAAQVRDLLASLGDLDILVNNVGLFGLDRFEEVS
                     DDEWQRYFDVNVMSGVRLSRQVLSGMLDRKWGRILFISSESGVNVPADMVHYGVTKAA
                     MIALGNGLSKLTRGTEVTVNTILGGPTYSDGVAGTVAGIAQARNVPADEMKAAIISAN
                     QTTLLQRFIEPSEIAQLVLYLASPLSAATNGAAVRADGGVLTTMI"
     gene            54112..54594
                     /locus_tag="SGR_51t"
     CDS             54112..54594
                     /locus_tag="SGR_51t"
                     /codon_start=1
                     /transl_table=11
                     /product="putative MarR-family transcriptional regulator"
                     /protein_id="BAG16880.1"
                     /db_xref="GI:178462360"
                     /translation="MSRLSSEDLETWSALATVLEWLPTALDTQLQRDAALTHFEYGVM
                     FALAHAEDRTLRMSTLAGYSNSTLSRLSRAVARLETKNWIRRTPDPTDGRFTLAILTD
                     AGEQKVEQAAPGHEATVNRLVFDSLTTAQTRQLRDISRRITTAIRTQDSWTPPPKATE
                     "
     gene            complement(54853..55542)
                     /locus_tag="SGR_52t"
     CDS             complement(54853..55542)
                     /locus_tag="SGR_52t"
                     /codon_start=1
                     /transl_table=11
                     /product="conserved hypothetical protein"
                     /protein_id="BAG16881.1"
                     /db_xref="GI:178462361"
                     /translation="MNRRMITVLALAAAVLASAAPATAVSAPTAVRAAPVAEVTTLAD
                     AVGQVKVTEEDRTGYTRSSFRHWNAGENATDGCNTRAEVLLAEAVVAPTVGAGCKLTG
                     GTWTSYYDGQEVTSAGALDIDHMVPLAEAWDSGASAWTPARREAYANDQGAEVSLVAV
                     TARSNRQKSDQDPADWMPPSPDAQCRYIGEWVSTKLRWQLTADDRELEALKVYADGPC
                     ENTIVRYTPAA"
     gene            complement(55937..56413)
                     /locus_tag="SGR_53t"
     CDS             complement(55937..56413)
                     /locus_tag="SGR_53t"
                     /codon_start=1
                     /transl_table=11
                     /product="hypothetical protein"
                     /protein_id="BAG16882.1"
                     /db_xref="GI:178462362"
                     /translation="MAAEEHAPDYPPKTPPPPKRPVSPPRPETSLAGTARARMQVRNR
                     RSANWSLEAAAWSPRKASGFVLGRLHEWGYREVDEAAAALTELLVLTAVADGGRRVSV
                     HLADQKRQALIVALSHQPGLAAADTRVLPELTRLGAVSCGTDTADDGRRVWAVLDL"
     gene            57111..58370
                     /gene="crtY2"
                     /locus_tag="SGR_54t"
     CDS             57111..58370
                     /gene="crtY2"
                     /locus_tag="SGR_54t"
                     /codon_start=1
                     /transl_table=11
                     /product="putative lycopene cyclase"
                     /protein_id="BAG16883.1"
                     /db_xref="GI:178462363"
                     /translation="MSAGKGAVPADVAEVDVVIVGAGAAGLSLAHHLCAPGGRLLSVV
                     LVDAPPGRLRPPRRTWSFWEPESGPYDASLTASWSRLRVRAADGGVVVAGLPRLRYKM
                     LRSDDFEALVHRRLSGAPGVRRVVATVSSVRDLPGSGAEVRVRDGGSERALVRGRYVF
                     DSRPPRVLPSARTTLLQHFSGWFVRAERPVFDPAVPDLMDFRTSQPERGLSFGYVLPL
                     DPHTALVEYTEFSPAPLTSEGYRRALDRYTREILGLGSFEVTAREHGVIPMTDGRFPR
                     RVGRSVYRIGTAGGATRPSTGYTFAAIQRQSRAVAGRLRSGMPLRVPPAHGLRARTMD
                     AVMLRALDTGRIDGPDFFGRLFRGVPAERLLTFLDGGSRWHEDLLIGVRTPVAPMLRT
                     VAELPFVRRRPPQPLPPPPVRLEESSS"
     gene            58367..59083
                     /gene="crtT2"
                     /locus_tag="SGR_55t"
     CDS             58367..59083
                     /gene="crtT2"
                     /locus_tag="SGR_55t"
                     /codon_start=1
                     /transl_table=11
                     /product="putative methyltransferase"
                     /protein_id="BAG16884.1"
                     /db_xref="GI:178462364"
                     /translation="MTLLRGAALSEAFDEGSAAYDRLVAASPGYHAHLRRSARRLGLA
                     DGGAGLRVLDLGCGTGASTEALIAAAPLASVTGVDASAGMLERAAAKPGLTHVQFVHA
                     SAEALADRLAPGSFDAVFAGYLFRNVQDADAVLGLVRRLLVPSGRLAVHEYTLGGSPV
                     DRAVWNTVCSMIIRPAGRLTGNARLYRHLQESVNTFDTAAEFAGRLRKAGFQGVRVLP
                     LPGWQTGITHTFVGRTAQEA"
     gene            59080..60636
                     /gene="crtU2"
                     /locus_tag="SGR_56t"
     CDS             59080..60636
                     /gene="crtU2"
                     /locus_tag="SGR_56t"
                     /codon_start=1
                     /transl_table=11
                     /product="putative dehydrogenase"
                     /protein_id="BAG16885.1"
                     /db_xref="GI:178462365"
                     /translation="MMAPRRGGSGSRHGRDRRAAVVHAHGGRARFTGQAPAAAVVGGG
                     IAGIAAATGLAERGVRVTLYESEPDLGGRLAGWPTRLADGSTVTMSRGFHAFFRQYYN
                     LRGLLRRVDPGLDSLTSLADYPLRHSSGLHDSFARVPRTPPLSALGFVALSPTFGVRD
                     LARMSPRAALPLLDVRVPEVYEQLDGVSAHDFLARIRFPEAAHHLAFEVFSRSFFADP
                     RELSAAELVLMFHIYFLGSSEGLIFDVPAEPFPTALWDPLRGYLESHGVSVRTSTPVR
                     QVRPHPDGGLSVTTGQDTTRCDALVLALDGAGLRQVVAASPDLGDPDWRARIDRLRTA
                     PPFLVSRLWLDRPVAPERPGFLGTSGYGPLDNVSVLDRWEGEAARWALRTGGSVLEVH
                     AYAVSPDADRGAVQAEAVRQLHRVYPETSRARVVDERHEWRADCPMFPVGGYGDRPGV
                     RSPDAAVTVAGDLVRTGLPVALMERAATSGFLAANAHLERWGVRGQTLWTVPRTGRSL
                     PLRGLAALGR"
     gene            complement(60677..61681)
                     /gene="crtV2"
                     /locus_tag="SGR_57t"
     CDS             complement(60677..61681)
                     /gene="crtV2"
                     /locus_tag="SGR_57t"
                     /codon_start=1
                     /transl_table=11
                     /product="putative methylesterase"
                     /protein_id="BAG16886.1"
                     /db_xref="GI:178462366"
                     /translation="MRPSARRRIPLRLRRAPVPWERQEPTWRAAKPSLIAQALKRAQS
                     RPSGNWYVIGASRDLPPGKALGITVGSTEIVAWRDGDGRLRTGPGACPHLGAPLQESP
                     VRCGTLVCHWHGLALDGGPVAGWEPYPAFDDGLLLWVRLDRMGGEKPTERPCLPARPR
                     LGDGVDAVYTAVGRCEPQDVVANRLDPWHGAWFHPYSFVDLTVTDAPDDSAGDDDGFL
                     VEVSFKVAGRLVVPVLARFTAPEPRTVVMHIVEGEGAGSVVETHATPLAPDEHGRPRT
                     AVVEALVAASDRRGFAVARAAAPVLRPLMRASAGRLWRDDLAYAERRWELRAQGRFPG
                     "
     gene            complement(61678..62706)
                     /gene="crtB2"
                     /locus_tag="SGR_58t"
     CDS             complement(61678..62706)
                     /gene="crtB2"
                     /locus_tag="SGR_58t"
                     /codon_start=1
                     /transl_table=11
                     /product="putative phytoene synthase"
                     /protein_id="BAG16887.1"
                     /db_xref="GI:178462367"
                     /translation="MTARELDAAGIHEPGLRTAYTHCRHLNARHGKTYFLATRLLPVE
                     RRAAVHAPYGFARWADDIVDDLDSTATVTERAAALTALEGQLENGLRGGRATEPVIQA
                     LADTAGRYGIDHRHFADFLASMRSDLTVTGYASLNDLGGYMHGSAAVIGLQMLPVLGT
                     VTRHEEAAGPAAALGIAFQLTNFLRDVGEDLDRGRLYLPADLIAAYGVDRARLEWSRR
                     TGTRDPRITDALRAFAAHTRTVYRQALPGLGMLDPVARPCIRTAFVLYSGILDAIEAE
                     EYAVLHRRAVVPRRRRAVVALDGLARALAARAPARHRTRTVAARCPAPPAPTVITEIA
                     TPVRGEAA"
     gene            complement(62703..64220)
                     /gene="crtI2"
                     /locus_tag="SGR_59t"
     CDS             complement(62703..64220)
                     /gene="crtI2"
                     /locus_tag="SGR_59t"
                     /codon_start=1
                     /transl_table=11
                     /product="putative phytoene dehydrogenase"
                     /protein_id="BAG16888.1"
                     /db_xref="GI:178462368"
                     /translation="MIMIKGPVDHVVVVGAGLSGLSAALHLLGAGRRVTVVERDTLPG
                     GRAGLRAEGGYRIDTGPTVLTMPDLVEDAFAAVGDTMADRLELIQLDPAYRARFADGS
                     QLDVHTDGAAMEAAVEEFAGARQAVGYRRLRKWLERLYQVQMRRFIDANFDSPLQLLH
                     PDLARLAALGGFGRLDARIGRFVSDERLRRVFSFQALYAGVPPARALAAYAVIAYMDT
                     VAGVYFPRGGMHALPTAMADAAAEAGGEFRYGQTVTRLERSGDRITAVVTDRERIPCD
                     AVVLTPDLPVSYRLLGHAPRRPLPLRHSPSAVILHAGTDRTWPDLAHHTISFGAAWKS
                     TFRQLTRTGELMSDPSLLITRPTATDPSLAPPGKHLHYILAPCPNTTIGPGVREWKEL
                     GPRYRDELLGWLERREMPGLSAAIEREGLVTPIDWTAQEHAAGTPFAVAHTFPQTGPF
                     RPRNLVRGTANAVLAGCGTTPGVGVPTVLISGKLAAQRITGPPAAPARRTRGTAA"
     gene            complement(64217..65425)
                     /gene="crtE2"
                     /locus_tag="SGR_60t"
     CDS             complement(64217..65425)
                     /gene="crtE2"
                     /locus_tag="SGR_60t"
                     /codon_start=1
                     /transl_table=11
                     /product="putative geranylgeranyl pyrophosphate synthase"
                     /protein_id="BAG16889.1"
                     /db_xref="GI:178462369"
                     /translation="MGRLPPPDHAFANPVPPHVGLPECWHLGPRQVAQTVDEDVVGAF
                     QRTADSVLAECVAEATLHDSEFSDEVAHRVADFALRGGKRMRPLLLWWAMRACSGAES
                     EAALRLGVALELIQTCALIQDDVMDRSHTRRGRPAVHIALAEQRGLAAGSGPGAAFGA
                     SAAVLAGDLALVWADDTVGETFLPPGRRRQVRALWRSMRGEMIAGQYLDLRGQIGGGA
                     SAARALRTAHLKSALYSVERPVALGAALAGADEWTTDALRSASRYAGMAFQLRDDLLG
                     VFGDPAVTGKPSGDDIREGKPTYLLAVARTCADAAGDHRALAVLERAVGNPDLDEDGL
                     EEVRSVLESTGARALVEDKAERLGERAARRLAQTELDAHAGEQLLGLLHSVAGTRAVA
                     LTMIQEGGTQ"
     gene            65873..66136
                     /locus_tag="SGR_61t"
     CDS             65873..66136
                     /locus_tag="SGR_61t"
                     /codon_start=1
                     /transl_table=11
                     /product="hypothetical protein"
                     /protein_id="BAG16890.1"
                     /db_xref="GI:178462370"
                     /translation="MCARTYEFTDAEGRARRLTDDYTCGERVEILHDPAPDGDTARIG
                     RGTTGTLVFAGCVCLLSLVMAAALVAIGLARPHAALDVISPGL"
     gene            complement(66429..66632)
                     /locus_tag="SGR_62t"
     CDS             complement(66429..66632)
                     /locus_tag="SGR_62t"
                     /codon_start=1
                     /transl_table=11
                     /product="hypothetical protein"
                     /protein_id="BAG16891.1"
                     /db_xref="GI:178462371"
                     /translation="MRRPQIPDERVAWTTVAGEVRQAGVVTFHRLDDTHTKVMLQLDH
                     APQGIADTVGASSASSAGRPRAT"
     gene            complement(66749..67972)
                     /locus_tag="SGR_63t"
     CDS             complement(66749..67972)
                     /locus_tag="SGR_63t"
                     /codon_start=1
                     /transl_table=11
                     /product="putative Dyp-type peroxidase family protein"
                     /protein_id="BAG16892.1"
                     /db_xref="GI:178462372"
                     /translation="MVMTEHEPTRAPYPGRRALVRGAAGLVGAGGLAATVTVSSASSI
                     PMSASTDGRVPFHGAHQAGILTRQQPFGGFVAFDVLARDRAELQALFTKLTARCRALT
                     AGVTPKNPEVAALRDPQDRLTITVGVGASLFDERYGLQGARPPGLVNMPLFPGDRLEP
                     DRSHGDLSVQICAQHPDAVLHVVRDLARETTGLLRTRWRADGFLNPPRPEGAPRSFIG
                     FKDGTAHPDTASKREMNRLVWVGHEGPAWARGGSYQVLRIIGIHAEKWDRVPVAKQEQ
                     IFGRRKATGAPLDGRKESDLPDYGRDQEGRITPLDSHIRRANPRTPESENSILLRRSY
                     NTDRGLTPDGTLDVGLIFCCYQRDIARQFATVQKRLEGERFADFSVTTGGGYFLALPG
                     VADGSDSYASALLGQ"
     gene            68271..68570
                     /locus_tag="SGR_64t"
     CDS             68271..68570
                     /locus_tag="SGR_64t"
                     /codon_start=1
                     /transl_table=11
                     /product="putative transposase"
                     /protein_id="BAG16893.1"
                     /db_xref="GI:178462373"
                     /translation="MILCLMTCGNASPRCCRPGRRGVIGTPGGCRRTPPRSPRRDVPN
                     GTGPGKTRWVVERTFAWLHQFKRLRIRYGIRADLHLGLLQLARSIICLRRLRTSF"
     gene            complement(68576..69214)
                     /locus_tag="SGR_65t"
     CDS             complement(68576..69214)
                     /locus_tag="SGR_65t"
                     /codon_start=1
                     /transl_table=11
                     /product="hypothetical protein"
                     /protein_id="BAG16894.1"
                     /db_xref="GI:178462374"
                     /translation="MLFLTGCGTQSGAPRGEAASDSGGRTIRAQKVMQLTQVHGETGM
                     TLLEGPVFAEDGGLFVVDVTAPEGKPKVIRVDVERKTSRAVHTDGTGAYTSAQFSPYD
                     GRLYLSDFAHGEIVSLAPGGGDVRTFFSGEVGGARMNPDDIAFDREGNLYISDSRGLS
                     VHLVRVGCAGRAVALRRGTEAGSHLLGRRGLPRGPPKMFPSVECIRPYGSTN"
     gene            69415..69699
                     /locus_tag="SGR_66t"
     CDS             69415..69699
                     /locus_tag="SGR_66t"
                     /codon_start=1
                     /transl_table=11
                     /product="hypothetical protein"
                     /protein_id="BAG16895.1"
                     /db_xref="GI:178462375"
                     /translation="MLRFSVSGPQERFASALTAGAAHGPGVRPVPGAGSAAAEARAEG
                     VDAMAAGAGTGVGWEWKALARPESAIVRISRTGIPVACAAPDRASGNGSP"
     gene            complement(69871..70098)
                     /locus_tag="SGR_67t"
     CDS             complement(69871..70098)
                     /locus_tag="SGR_67t"
                     /codon_start=1
                     /transl_table=11
                     /product="hypothetical protein"
                     /protein_id="BAG16896.1"
                     /db_xref="GI:178462376"
                     /translation="MNNAGGNTDCDSDGATDLAAYTRDFHANLDANLVSAALTTKALD
                     DRLAPGGAVVHIGSIAADQGAGSYGAAKLYG"
     gene            complement(70095..70469)
                     /locus_tag="SGR_68t"
     CDS             complement(70095..70469)
                     /locus_tag="SGR_68t"
                     /codon_start=1
                     /transl_table=11
                     /product="hypothetical protein"
                     /protein_id="BAG16897.1"
                     /db_xref="GI:178462377"
                     /translation="MAVDEDQPFQAKEIPRGKEFHGSVPAFSLSVKEQVRHHVTPEQG
                     LKGLKLRVTTRLRGATGIGRATVRLFAEQGETVIVTGRRPGPLHELAAESGVRTLVCD
                     HTDPRALTSPSCRSCRTGSTSL"
     gene            complement(70931..74200)
                     /locus_tag="SGR_69t"
     CDS             complement(70931..74200)
                     /locus_tag="SGR_69t"
                     /codon_start=1
                     /transl_table=11
                     /product="putative AfsR-like transcriptional regulator"
                     /protein_id="BAG16898.1"
                     /db_xref="GI:178462378"
                     /translation="MYFGVLGSLAVWTGDGRPVRIPELKVRALLACLLAHQGRAVSAD
                     RLIDDLWTTRPSNNPAGALQNKVWQLRRALEDAEPGGRDLVVSHSPGYQLRAGADAVD
                     ADRFRDLMTRARATEDSRVRAALLADALALWRGPAFADFADEEFTRPARDRLEEQRLT
                     ALEEQAEARLNLGEHALVADELGDVVDLHPLRERLRAAHVRALYRAGRQSAALSSYAD
                     LRGHLAENLGLDPSPELTALHQSILTQDAALTAAPENDTAAASPPTNLPASLTGLIGR
                     AEALGELRELLSENRLVTLIGPGGVGKTQLALTTAAQAGAEFPGGVRLVEFGALDPSP
                     SSADRRKHAAAQVAVHDLLGSVLRVRDDTASGPGSGGAAPSMTIRVAQALGEQPALLV
                     FDNCEHVVGPVAEMTDQLLKAAPALTIMATSQVPLGITGEYLQEVPPLRGPEPAAELD
                     PESVRRYSAVELFVARATAAAPNFVLAASNVEAIVSICRRLDGIPLALEMAATRVRAL
                     GVHELAARLDDRFHLLAVGARSAPARQRTLRAVIDWSWELLGDQERMVLGRLAIHADG
                     CTLEAAEEICAADDLDRTEVLDVVARLVDWSLVVMTDGTDGPRYQLLESVTAYCVERL
                     VEKGEFEDLRRRHCDYYTGLAERAEPHLQGHSQRQWLHRLDAETANLRTAFDYAAQLG
                     NADCALRLANALSWYWYLRGRSNEAKRSLTVALSLGGTAPAAVAKATALLGGFKLVLG
                     GVADPLAEYRTALRPYEELDDPGGRARAQWFLGSSLYGIGDVGPSEELVHRALATFRS
                     LDDRWGMAAALGSRTFHANQRGDLNTLRRDGEQSLALFRELGDQWGQLQASVPLGTLA
                     EIVGDYQRAGRLYREGLRMAEDLGLWPQASFQLSGLGRVALLTGDLPRAKKFHERAAR
                     LSAGQSESFGEQYAEIGLALGARRAGDLDAAERHLTRVLDLHRQMSYEPARPSVILAE
                     LGFVAEARGDAPAALALQLESHAAARDTGNPRAVALALEGLAGAQSLAGHSEHAARLL
                     GAATVARQSVQAPLRGGERFDVDRITTRVRAALDEARYQAEFERGSTLAPEEHLKDPL
                     F"
     gene            complement(74438..76024)
                     /locus_tag="SGR_70t"
     CDS             complement(74438..76024)
                     /locus_tag="SGR_70t"
                     /codon_start=1
                     /transl_table=11
                     /product="putative permease of the major facilitator
                     superfamily"
                     /protein_id="BAG16899.1"
                     /db_xref="GI:178462379"
                     /translation="MSSNAPEAPVRKAGTREWVGLAALALPTLLISLDQSVLYLALPH
                     LAEGLNPTGTQTLWIMDIYGFLIAGFLITMGTLGDRIGRRKLLLIGATAVGITSIAAA
                     YSTSAEGLIATRALLGIAAATLMPSTLALISNMFEDPYQRGRAIAVWASCFMGGTALG
                     PVVGGAMLEYFWWGSVFLIGVPVMVVLLTVAPFVLPEYKNPNAGKIDLLSVLLSLVSI
                     LAIIYGLKELARYGVELVPVLSIVLGLAVGAVFLSRQGKLDDPLLDLKLFKIGAFTAA
                     LLILMVSMLGTGGGYLFITGFVQMVEGYSPLEAGLWMVPAAIASILAAQLAPIFAKQH
                     PLSTVIGVSLLIGMIGYVLLIFIGPVGGMPLLITGFVITFIGVGTFGALGTNLVVGSV
                     PPERGGSAAALSSISGDLGTALGIATLGSLGTAVYRSSLDVPDGTPSGAADSAEGSME
                     GALKAARELPSDAADSLLAAASDAYASGLNAIGIACAVVTAISATFAFTLLRKSRGAV
                     PSGNAPKEREEKGEDSLSTT"
     gene            complement(76125..76709)
                     /locus_tag="SGR_71t"
     CDS             complement(76125..76709)
                     /locus_tag="SGR_71t"
                     /codon_start=1
                     /transl_table=11
                     /product="putative NADPH-dependent FMN reductase"
                     /protein_id="BAG16900.1"
                     /db_xref="GI:178462380"
                     /translation="MRERRLNLAVLIGSTRAGRFGPVPAQWIAAEAAKRDDFDVDVID
                     LAQVWLPDVLPESLDRPLPQAVTDLAPWLDRADAFVIVTPEYNHSFPASLKNAIDWYV
                     NVWKAKPVAFVSYGGMAGGLRAVADLRGIFPCLHSVTVRDSVCFPNYQEHFDAEGRPA
                     DPEGCATAAKTMFDQLAWWGHVLSDARARQPYPG"
     gene            76808..77086
                     /locus_tag="SGR_72t"
     CDS             76808..77086
                     /locus_tag="SGR_72t"
                     /codon_start=1
                     /transl_table=11
                     /product="hypothetical protein"
                     /protein_id="BAG16901.1"
                     /db_xref="GI:178462381"
                     /translation="MRRGVYQFNPPYSYRVAEFLPGTELVEAEYVQVDQDKTIAKIRR
                     DESLPDLVRFPSLDHMREAIEELRKKRAEDRAARRLARAQRQEEGSAQ"
     gene            77208..77567
                     /locus_tag="SGR_73t"
     CDS             77208..77567
                     /locus_tag="SGR_73t"
                     /codon_start=1
                     /transl_table=11
                     /product="hypothetical protein"
                     /protein_id="BAG16902.1"
                     /db_xref="GI:178462382"
                     /translation="MDQGTLGKLLGLSRPSVNAALRELELELELAKLVRKVRNGVYQI
                     NPMLAGYDCPEDALDAVKAMPRADRLDSKTYVSDYHRAVAAYQDQLAEQRKKRAAAAA
                     AKKAAATRRRGSLHAVG"
     gene            complement(77777..78535)
                     /locus_tag="SGR_74t"
     CDS             complement(77777..78535)
                     /locus_tag="SGR_74t"
                     /codon_start=1
                     /transl_table=11
                     /product="putative RNA polymerase ECF-subfamily sigma
                     factor"
                     /protein_id="BAG16903.1"
                     /db_xref="GI:178462383"
                     /translation="MTFERAYELYYRPLILSVRQRGRAWGLSEQDVDVEALVQDTFEQ
                     ALNDWDNIRVPRAWLYTVARRRLARCISTAALRADGDPADHTEQGTVGWSSLAPSAST
                     QDLVAAREIVELIQLMPQPRRQEVAYLRYIEGWGFNEIAEQLGCCPATARVHALNARA
                     HLVTNCSGSSIYIAGRDMHIASNGSGSASGSGSGWLVALLVLGCVLATGILVGWSWVL
                     AAAGGVAAVALTGWGWNAWRARQHDSRQEHRRLR"
     gene            complement(78577..78792)
                     /locus_tag="SGR_75t"
     CDS             complement(78577..78792)
                     /locus_tag="SGR_75t"
                     /codon_start=1
                     /transl_table=11
                     /product="hypothetical protein"
                     /protein_id="BAG16904.1"
                     /db_xref="GI:178462384"
                     /translation="MSRPGSAEGGTCGRYAAMMDLVTLMLLSTAPVVLKVADALAQSL
                     LLRARAELARAQAAARGQDDQPAGGAQ"
     gene            78928..79122
                     /locus_tag="SGR_76t"
     CDS             78928..79122
                     /locus_tag="SGR_76t"
                     /codon_start=1
                     /transl_table=11
                     /product="hypothetical protein"
                     /protein_id="BAG16905.1"
                     /db_xref="GI:178462385"
                     /translation="MSWSASAGLRRGRSAPPAQGGVLVQDAVLALVGVQGPELFDGSL
                     IPRATGHFGHDLRSEVRGTV"
     gene            complement(79135..80763)
                     /locus_tag="SGR_77t"
     CDS             complement(79135..80763)
                     /locus_tag="SGR_77t"
                     /codon_start=1
                     /transl_table=11
                     /product="hypothetical protein"
                     /protein_id="BAG16906.1"
                     /db_xref="GI:178462386"
                     /translation="MTPNRRPRSAPNDRELRLWKVGRALTLAFAAAVLVAGGVFYFLV
                     VLLDVQEIGATAKLDAKTLFDLVKLSFGVVAGAGALVALVVAYRRQRVDEAGAHREAT
                     RLHTERFSQAVDKLGSDSPAVRLGGVHALAGLADDAPDNSLRQTCIDVLCAYLQLPFT
                     PDPGTDPAHQEEHHRYLAFRKVRHTILRLIGDHYRRPKGTHRSWQGCDLDLTGVTIDG
                     DMDFRGATFCGGTVSFSGATFSGSIVSFDDARFSGGTVSFSGATFSGGIVSFDDARFS
                     GGTVSFSGATFSGGIVSFDDARFSGGTVSFRHATFSGGDVSFDEAVFSGDVSFGGAMF
                     SGGTVSFGDATFSDGTVYFRSATFSGGTVSFRHATFSGGDVSFDEAVFSGDVSFGGAM
                     FSGGTVSFGDATFSDGTVSFRSATFSGGTVSFRHAMLSGGEVYFRSATFSGGTVYIDD
                     AMFSGGEVSFRSATFSSGTVYFRNATFSGGTVSFRGATFSGGTVSFRSATFSSGDLSF
                     DGAIGSAPQGLLAAVGTPPPSGVTLPSAWLPSAP"
     gene            complement(80760..81101)
                     /locus_tag="SGR_78t"
     CDS             complement(80760..81101)
                     /locus_tag="SGR_78t"
                     /codon_start=1
                     /transl_table=11
                     /product="hypothetical protein"
                     /protein_id="BAG16907.1"
                     /db_xref="GI:178462387"
                     /translation="MRYKAPGDRFPFSDRSFPALWQIFGGQGEAAAHEVDLDDPYGDL
                     VALAHDLAGVVDGLVTVGSTSPSCPAVSASWARSSPGLIDAPPVYSSGFPPRHTGLAA
                     TADPPAVSSAS"
     gene            82205..83269
                     /locus_tag="SGR_79t"
     CDS             82205..83269
                     /locus_tag="SGR_79t"
                     /codon_start=1
                     /transl_table=11
                     /product="putative ArsR-family transcriptional regulator"
                     /protein_id="BAG16908.1"
                     /db_xref="GI:178462388"
                     /translation="MLRIHFTAQDLARVVLAHNDALPVSEAVMSLQVLRRGSGLLLPG
                     WRRHVLDHLPAQASLLGCLVPASGWIPDFLTPSNHASPAGGAFEVIRATPRSRLGPEL
                     RHLSHRRLPPWVGQLADGDRETLNAVSDALAAYYDIAVTPVADRMRTILDADRVQRVH
                     TMARAGVGAVLAGLHPQVRWREPVLELPGRGEVDFHLEGRGLLLCAHVFCGPQPRALL
                     NNVDTPVLVYSPVRSLQIGELAAERSSDTKCSPAALEALLGRTRAAVLHALADPAGHT
                     TKQLALRLGISPASASEHASALRAVGLVTSLRYANTVRHTVTRLGTSLLVTGNAKTAA
                     AAPTNEPPAPARHGISQQDR"
     gene            83266..83700
                     /locus_tag="SGR_80t"
     CDS             83266..83700
                     /locus_tag="SGR_80t"
                     /codon_start=1
                     /transl_table=11
                     /product="hypothetical protein"
                     /protein_id="BAG16909.1"
                     /db_xref="GI:178462389"
                     /translation="MTRLLSALPGAPCPTLGATCPLAGWKQQFAMGERSGGRHRSVAV
                     AEELADRLRDADVGVETEHRHIDRPILPGVAGGLLSDHELAVLRLFARGRRQVEIAED
                     LRISPETVGRLLHRTRIVLRARTLAHAVALGGELGLLERPSS"
     gene            84532..84825
                     /locus_tag="SGR_81t"
     CDS             84532..84825
                     /locus_tag="SGR_81t"
                     /codon_start=1
                     /transl_table=11
                     /product="hypothetical protein"
                     /protein_id="BAG16910.1"
                     /db_xref="GI:178462390"
                     /translation="MDTVVRDFQNTYAQAPAQEDLARLLTLVLNSRDLPDADREEAAG
                     AVHDLARITAGPEPDTATARTRLQRLRELLTAGADITQPALAIVTSVAGMLGA"
     gene            complement(84916..85536)
                     /locus_tag="SGR_82t"
     CDS             complement(84916..85536)
                     /locus_tag="SGR_82t"
                     /codon_start=1
                     /transl_table=11
                     /product="hypothetical protein"
                     /protein_id="BAG16911.1"
                     /db_xref="GI:178462391"
                     /translation="MGMDLTVFMVDWGQLGTVPVEHRIGRLEDLAWPGELSDVYDGGA
                     ERAHGWLWPPGQAPAWCAVYRFLTTTGAHMPHVRAGAAWADMRPLVGPPVREVMDSFL
                     EGLIWDGDQADAPAPVGVGAFPAAADRWHPNVLLVCLPEAVAGKARAWERMELYLEKL
                     SGPFAVECEGWAGRPDTFEGFVALLREWGAVVTEAARRGWGLVGLP"
     gene            complement(85734..86078)
                     /locus_tag="SGR_83t"
     CDS             complement(85734..86078)
                     /locus_tag="SGR_83t"
                     /codon_start=1
                     /transl_table=11
                     /product="hypothetical protein"
                     /protein_id="BAG16912.1"
                     /db_xref="GI:178462392"
                     /translation="MPGGIVSPRSYGRRQVPGRPGPVSERSGHMGEINVSSRDLGRLL
                     TDRTGTPARPYQEAFAKLADTYRGKPVPEILPLLRQAADEALLGFTDADLREQAEAIR
                     SGARYVLRVRVT"
     gene            complement(86151..86822)
                     /locus_tag="SGR_84t"
     CDS             complement(86151..86822)
                     /locus_tag="SGR_84t"
                     /codon_start=1
                     /transl_table=11
                     /product="conserved hypothetical protein"
                     /protein_id="BAG16913.1"
                     /db_xref="GI:178462393"
                     /translation="MIKNLVRGFSALSLALVPFLSAPAAQAAPAAEVTTLADAVGLVQ
                     VTEEDRTGYTRSSFKHWNSGDNASDGCNTRAEVLISEAVVAPAVGAGCKLTGGTWISY
                     YDGQEVTSAGSLDIDHMVPLAEAWDSGASAWTAARREAYANDQGAHVSLVAVTARSNR
                     QKSDQDPADWMPPSPDAECRYVAEWVSTKLRWQLTADDRELEALKVYADGPCEDTIVR
                     YTPAA"
     gene            complement(87010..87465)
                     /locus_tag="SGR_85t"
     CDS             complement(87010..87465)
                     /locus_tag="SGR_85t"
                     /codon_start=1
                     /transl_table=11
                     /product="hypothetical protein"
                     /protein_id="BAG16914.1"
                     /db_xref="GI:178462394"
                     /translation="MRFPAEARRDVHVRYTRPSCMGGFAVFTVDFEPLPDRRLGFEFV
                     NPLGPDDIDAECAQEVSNGILLWLIGAGPQNVYIDRPPLPTAKELAAGVPVRPDAGPG
                     LIALRAVLLHSRHHPIDSLPWTHARAGWRAADKTWRGTEAAGDPMDLAP"
     gene            complement(87562..88011)
                     /locus_tag="SGR_86t"
     CDS             complement(87562..88011)
                     /locus_tag="SGR_86t"
                     /codon_start=1
                     /transl_table=11
                     /product="putative transposase"
                     /protein_id="BAG16915.1"
                     /db_xref="GI:178462395"
                     /translation="MTSKVHLACDGAGRPLAFLLTGGNRNDCTQAEAVIGRIRVAGPG
                     PGRPRTRPDRIVADKGYSARAFRSYLRRRGIKATIPERTDQLAGRRRRRERPCGFDRA
                     SYRRRNVVERCFHRLKQWRGIATRYDKRPDRYLAAITLASTLIWLDT"
     gene            complement(88008..88373)
                     /locus_tag="SGR_87t"
     CDS             complement(88008..88373)
                     /locus_tag="SGR_87t"
                     /codon_start=1
                     /transl_table=11
                     /product="putative transposase"
                     /protein_id="BAG16916.1"
                     /db_xref="GI:178462396"
                     /translation="MRDGEISDAAWAVMVPLLPPAGRARGRWRDHRQVLEGIVFKFRT
                     GLPWRDLPDRFGPWQTVHGRFARWAADGTFDRLLAAAQGRAEVDWLVAIDSTTVRAHQ
                     HTAAKGGLRNADWDAPAAG"
     gene            88686..88982
                     /locus_tag="SGR_88t"
     CDS             88686..88982
                     /locus_tag="SGR_88t"
                     /codon_start=1
                     /transl_table=11
                     /product="hypothetical protein"
                     /protein_id="BAG16917.1"
                     /db_xref="GI:178462397"
                     /translation="MAVLCSQPTILYPHLQPASRVGRLVEVFTLGASDTKRAGSVLRS
                     VALAVQQPLAAGRDRHHHQVWGLSWQAGGPESSPAVARSREVTGRGLLVSLVFC"
     gene            complement(89693..90163)
                     /locus_tag="SGR_89t"
     CDS             complement(89693..90163)
                     /locus_tag="SGR_89t"
                     /codon_start=1
                     /transl_table=11
                     /product="hypothetical protein"
                     /protein_id="BAG16918.1"
                     /db_xref="GI:178462398"
                     /translation="MIQQPPHPVRTPLGAGRLSSDIHRLGNVLPPGTTVPIRPDLSRE
                     KVVNLLLDSPSTLHQFPQTLTRVRRLQQKASQPMSLSRNLMPRRRPGVTGGRPLPFPP
                     PLRLTPMPLVTIGTAPPRAAGGRKRRPTETTDTTRSIPCHRILLRADRRHRHPR"
     gene            90254..90799
                     /locus_tag="SGR_90t"
     CDS             90254..90799
                     /locus_tag="SGR_90t"
                     /codon_start=1
                     /transl_table=11
                     /product="hypothetical protein"
                     /protein_id="BAG16919.1"
                     /db_xref="GI:178462399"
                     /translation="MAATARQRLAAALSYLQRKSGLSIRVIADRTMLSPSFISRILSG
                     ERLPSWDLVCHLCSILGHEPGELRLLCEAAHGIEQPPRQTVTEYIAALKAALRGLHLA
                     AARPTPDEIHRRSHGLVPVQVVAQVLRGDAVPEWEVVGALVTALGGQAADFKPLWEAI
                     HYSFLMTDDPCVSDLVSETTG"
     gene            complement(90943..91200)
                     /locus_tag="SGR_91t"
     CDS             complement(90943..91200)
                     /locus_tag="SGR_91t"
                     /codon_start=1
                     /transl_table=11
                     /product="hypothetical protein"
                     /protein_id="BAG16920.1"
                     /db_xref="GI:178462400"
                     /translation="MRSEARPISILRWSRSTCASPLQTRPPGQQAGEPSASSTQAASR
                     RQAAAAGWEQPSVADQRTASAVRESSTTRSANSRVPSLAVA"
     gene            91423..92244
                     /locus_tag="SGR_92t"
     CDS             91423..92244
                     /locus_tag="SGR_92t"
                     /codon_start=1
                     /transl_table=11
                     /product="conserved hypothetical protein"
                     /protein_id="BAG16921.1"
                     /db_xref="GI:178462401"
                     /translation="MTAENQLPYGVDVRTPSVARMYDHLLDGKDNFSADRAACDHLLQ
                     QVPSMKDLALNNRAFLQRVVRTLAREYGIRQFIDHGSGLPTQDNVHQIAQRVDGASRV
                     VYVDSDPIVRSVGGALLETDDRTAVLQADMRDTQEIFDSEPVRRLIDFREPVGALFVS
                     VLHCIPDADRPVDLIRRVRSRLASGSVMVICQLVSESEQVRDEVSAFMDRETRGHWGR
                     VRTRADVESYFEDNGLSVVEPGLVEVSRWRPADVPAAPPQQSFEWEEFGGAGLVP"
     gene            complement(92263..93192)
                     /locus_tag="SGR_93t"
     CDS             complement(92263..93192)
                     /locus_tag="SGR_93t"
                     /codon_start=1
                     /transl_table=11
                     /product="putative DNA-binding protein"
                     /protein_id="BAG16922.1"
                     /db_xref="GI:178462402"
                     /translation="MTGQHGDNRSIRGFAPRPHLGAAAHRRALGEHLRRCRTGIGMTG
                     KAAARHIGTSGPTVSRLEKGERTENTGQHATALLRLCGVTDRQELSHALSIAAQGEKP
                     DAWEAYGNSIARWVQPLLALEPAAQRIMAYEPQLVPGWLQTTEYAQLVIRAGFPDLSQ
                     AEVEARARARTNRLSMFHRDQDPPAMVAIMDEDVLRRPVGSPGVLYRQIEHLIQLLKS
                     DLRHRINLHIAPLSMGMTGAVGHPIVHLRFADALLSDFVYLEQSEGARCVEGEGEAER
                     YLSRVTTLSGMANPAALTLTQLEDRLDELATGR"
     gene            complement(93285..93518)
                     /locus_tag="SGR_94t"
     CDS             complement(93285..93518)
                     /locus_tag="SGR_94t"
                     /codon_start=1
                     /transl_table=11
                     /product="putative regulatory protein"
                     /protein_id="BAG16923.1"
                     /db_xref="GI:178462403"
                     /translation="MTVQLNGVSAETITGAVWRKSARSNAAGNCVEVARLEGGEIAMR
                     NSRFPEGPALVYTPAEMESFLLGVKDGEFDFAL"
     gene            93698..94207
                     /locus_tag="SGR_95t"
     CDS             93698..94207
                     /locus_tag="SGR_95t"
                     /codon_start=1
                     /transl_table=11
                     /product="putative regulatory protein containing a
                     conserved C-terminal domain"
                     /protein_id="BAG16924.1"
                     /db_xref="GI:178462404"
                     /translation="MENRTHQRQHRGASGHSGIVSHLALAAPPFAAHRISTDTLCLRD
                     ARKFTSDVVRRWNLNPVREDAVQIASELVANAVRHGRRRTPLPDGSRPVVWLALTRRP
                     HSLLCVVYDPSQRRPRLTPPAPLAEDHRGLPIVEALSEGWGWKPSGATGKAVWARLAL
                     PPAPARRRP"
     gene            complement(94323..94898)
                     /locus_tag="SGR_96t"
     CDS             complement(94323..94898)
                     /locus_tag="SGR_96t"
                     /codon_start=1
                     /transl_table=11
                     /product="hypothetical protein"
                     /protein_id="BAG16925.1"
                     /db_xref="GI:178462405"
                     /translation="MSGNLPAQSVTADYAQRVADDLAANRSDQERVRTELARLQDELV
                     RLEDSEQVLTKMQDVLGGMPKQTAKQRKDRKGASVPAARGSNRKTAAGKPAAAAGRKA
                     SKKTVSPKKAGEPTWLELTTAYLGGQSEPRSAAEVAASLTEAHPERTVQVTVVRNSLE
                     QGVAQGLLERSKQGRSVFYSPTAPASAPSGS"
     gene            complement(95228..95785)
                     /locus_tag="SGR_97t"
     CDS             complement(95228..95785)
                     /locus_tag="SGR_97t"
                     /codon_start=1
                     /transl_table=11
                     /product="hypothetical protein"
                     /protein_id="BAG16926.1"
                     /db_xref="GI:178462406"
                     /translation="MAQGATLGEALSHLVRDHGARPAGRLKTYRAKQWHAQLVQLTAT
                     RHGYEALERAGLTVTARTLIHWLSEPEYAVRRSYQEQIRSAYEEAATTRPTPLPSDFQ
                     IHQFRITGTVQIARDIRDRGTHGEAPLRIDGRNGAWARIEQAWLTGQLTDEVFEEYFI
                     DDILVEDIGDGTDGWQFPGDRYVVN"
     gene            complement(95785..98298)
                     /locus_tag="SGR_98t"
     CDS             complement(95785..98298)
                     /locus_tag="SGR_98t"
                     /codon_start=1
                     /transl_table=11
                     /product="hypothetical protein"
                     /protein_id="BAG16927.1"
                     /db_xref="GI:178462407"
                     /translation="MNQEDPRRSAAPEALTVEQARASLHARVKAAEEGQATYVRRRHD
                     EAVLAPLEHLPAARDAASGLAAHTLTSAQRDLGDLVKAAAAGNPQVLLRRSVPVAVLL
                     PARSQTPGPSNPATEAEPSTDHPGSPTAPTQVEGIAQETSSATNATPRRLAALGDVMG
                     EVRTSAAPAAPQFGLTVLDAAVGGLQPGCFVLVAAAPGAGGSLLALAAARHTALVANQ
                     RVLYAASGLTRADVARRIVAAETGTDYRRLATNTLTEHEHTAVQKADARLTQAPLLID
                     DGSALTAEAIAQTAPYVNDLALIVVDRLQCAPAAHIPLSGDQLPAAARTLAHLARQSG
                     LPVLAVIDTDDPLLIQRLDPDVTIHLTLHKNDGTAEITVAERDFGPLATARLNEDLAH
                     ARFTDLHHPPAHNVEDQLLRAALPFTSGARQGLPAPAHQILAAFRDAKNQGDEGLLST
                     LRDSVAELAANPPALNDGPLEQHLRTALNAYATAPSSPLPRSGEPEQTASSAPRTAAA
                     TTVAPQREDPEPEEKVMELQPGDEHEPKDTVFPGLSILRESISRSKMHPLPAVRADQR
                     ENVPWTLFREFMDGEPRWVHPEAERVRNGAGKRDTLIVPDSFAPGALCTIDRNGSYPS
                     ACSAVPLAPNKLLHTGALAERTRDQAGIFYIDVPSWTHTQMPHPLGRLADRADAHGRV
                     WAVTSHIQLIERLIKAGHITEPLCIHDSWTGRANESLFQHFYKEARRARTELVDAGAP
                     YDQYKRRLSIALRLLWPKGDTVKSPFWRPDWRMSVVAEASVRHWVTAWKAVQAGHTLI
                     ALRNVDEAVFHTPDGTAPDTYKVGTGFGEVKVKHGQESS"
     gene            98941..99441
                     /locus_tag="SGR_99t"
     CDS             98941..99441
                     /locus_tag="SGR_99t"
                     /codon_start=1
                     /transl_table=11
                     /product="hypothetical protein"
                     /protein_id="BAG16928.1"
                     /db_xref="GI:178462408"
                     /translation="MNTARLEGWANELKVLVAEDAAQECEAAQRLDAAARLMEAAQED
                     ADIAADKARSSRNALAMVTEQIRRSLPDSGEADADPGAAERQQENPAPHAPSSVAGVI
                     LSFLRNQSEATYGEITNQVRRMRPDVVAENCARDLGRLVNRGLLVRPRLGVYRLAGTQ
                     DEPMNS"
     gene            99586..100347
                     /locus_tag="SGR_100t"
     CDS             99586..100347
                     /locus_tag="SGR_100t"
                     /codon_start=1
                     /transl_table=11
                     /product="hypothetical protein"
                     /protein_id="BAG16929.1"
                     /db_xref="GI:178462409"
                     /translation="MRPHDYVRRPFVSRPSGVLLRHGPGRHAMSSASGPNSCPTPSDR
                     TTPGRQWEIFLVAANLSGPDLEVISVSQLAAEVQLRNDTVGAVAGFLQAVGLLRGARG
                     NYALTSAGWAIAEMHKQDETQARLLLQAQFLEHWPAASTLECLHDAPVDQKTLGRRLH
                     KDLPGKSRRGLYLIEWLVRALIVQRDSAMRISPSAALLASGRRSATASGPEPQRMAEQ
                     GTLMGMTRDELRSLPPRKYIAVLDQLAALVALDPA"
     gene            100493..100642
                     /locus_tag="SGR_101t"
     CDS             100493..100642
                     /locus_tag="SGR_101t"
                     /codon_start=1
                     /transl_table=11
                     /product="hypothetical protein"
                     /protein_id="BAG16930.1"
                     /db_xref="GI:178462410"
                     /translation="MFFQAVRVLAPASSPMPCSVLPRSVVSACMQALVGLWALPGLMW
                     SGRAA"
     gene            100727..101578
                     /locus_tag="SGR_102t"
     CDS             100727..101578
                     /locus_tag="SGR_102t"
                     /codon_start=1
                     /transl_table=11
                     /product="conserved hypothetical protein"
                     /protein_id="BAG16931.1"
                     /db_xref="GI:178462411"
                     /translation="MPLMPLFRGRFFDPVIPFSKKQEMLPSAAGSLPRCRFRRVDPAV
                     VEARFVDGAGQEHQVPWLHAAAESPLEECVPVQRFPVLKGRRVAPGWWWAATSGRHVH
                     YGFGAMRTQVMLLDRDPQVTALACRPVELMWRGRGGKVVSHAPHLMARLADGSGVLID
                     CAGARGAGRRLIQRAVHVEAAAEAAGWHYRVVGAPTPAVEANVRWLAGYRHPRCASSG
                     LSSVSECFRMPRPLVEGVRLLGDPIAVWPAVFHALWRGVLSTPLHRPLHERALTVSAY
                     PGAGAHL"
     gene            101587..103707
                     /locus_tag="SGR_103t"
     CDS             101587..103707
                     /locus_tag="SGR_103t"
                     /codon_start=1
                     /transl_table=11
                     /product="putative transposase"
                     /protein_id="BAG16932.1"
                     /db_xref="GI:178462412"
                     /translation="MVAVGGEVRFDGRRWAVSGLEAGRVWLTEQGGASVMAVFGLSAL
                     LNSPGFEVVGGPPPLKAPQYGLLATLPEEVRERAFSMERHVREVETGRPVPGGRGPVR
                     PMYDPHSTTLEQRETAKAAELTASGWKVSRATVRRWRGRYGKGGVWGLVRQRRGSTLS
                     SRTDQRVLEVMEGLLRQEALRSRSRGWMKRMHRQTQWRLDEAHGAGVVEAPAQSTFNK
                     LLRRLEKELGLDGTVAQRRSRASRPAPPFARTVALRPGELVMMDSSPLDVLVVLDDGV
                     VGRPELTTALDVAIGGLWGILRPPGSKLTDIAVLLAQMMTPKVMQPGWDEALRMSASV
                     IPHERLVSLDDRLEEAAARPVIVPETIVVDQGKVFVSPATRAACESLGISLQPVPPAN
                     GPAKGHVERTFGSLNSLYWQWVPGYIGSNLSERGSKVGEEPLLHMRELQELLDEQLVL
                     WHHRPHEGLRHPLMPKKALTPCEMWAALLPVVGYVPVPLKADDYVELLPVRWQAITDN
                     GIRFDYRTYDHACLNGFRGESSGVAGQQGRWEVHYNPYDVTRIWVRLPKGFREVPWIH
                     ATQVSQPFTHHVWEHLCKVVERTGARDEHEAQLALALDDFLKRASGHGHLTRREQRVV
                     AKSRAAQTLAVPAAELDVLSAPTLSFGLAGVYDAPDIDDETVPDEDDDVLADLDGPAQ
                     AGVSVVPGILVRTDSSAQEDQWLL"
     gene            103824..104732
                     /locus_tag="SGR_104t"
     CDS             103824..104732
                     /locus_tag="SGR_104t"
                     /codon_start=1
                     /transl_table=11
                     /product="putative ATP/GTP-binding protein"
                     /protein_id="BAG16933.1"
                     /db_xref="GI:178462413"
                     /translation="MGDPVWTKRSQLDYHSEFVTLRTASMEQCLRQLRLLLALNHCQE
                     GTARRGLIVSGPPGAGKSTTLMEMARSFELSYRRRHPDRADTLPVAFVGIPPSYSPKA
                     LVRALARFLCLPVHDRMTENTITDAVCAVLCERGTRIVFIDDVHLLNTRTRPGADTSD
                     QLKSLAERIPATFVLAGVDVETSPLLTGPRGAQLAARFKLLRTLPLLNGTKQQKLEWR
                     YLLNEMEAALRLSHHRTGTLERHADYIHLRTGGVMASLSQLVREAAICAVLDGSQAIT
                     KKSLSGIVLDVQATKGSRPSRGSGAS"
     gene            104950..106029
                     /locus_tag="SGR_105t"
     CDS             104950..106029
                     /locus_tag="SGR_105t"
                     /codon_start=1
                     /transl_table=11
                     /product="hypothetical protein"
                     /protein_id="BAG16934.1"
                     /db_xref="GI:178462414"
                     /translation="MPPVAGELTSSWSRRLALGYGMPVQDLVRGVISRPEGTRITGAA
                     RSGRELYLNGPARAAFARFSGIPLNELAARLPGFAFSHERLEEDAVARAAWWAPRKAW
                     VAACPPCSGRSWSRHQPVLVYPEAAGHVCQRHHRWLLANCQQASAIDLRPLPEVLLAH
                     RRHAALVRSHPEARAVMKLAAAAVWSWQVQGWQQKAGWHSPTSLLASLTGCAPSAVAA
                     HTLIAYPDTVTVARLLADQSWQARLRETATASGTPAATQVLLEEVGRRTRRLWLGDWM
                     AACSRAGSRPGVGAGNVLEQWVARLSGADGAGHRAGEGLWAVPRPARRPVGYGERTSY
                     LIESSSREANEEAGRAFLTGGWEPT"
     gene            106026..106295
                     /locus_tag="SGR_106t"
     CDS             106026..106295
                     /locus_tag="SGR_106t"
                     /codon_start=1
                     /transl_table=11
                     /product="hypothetical protein"
                     /protein_id="BAG16935.1"
                     /db_xref="GI:178462415"
                     /translation="MISPLIEIGVMPASLLVQPARPPSPSVWRTHEVARARSPPPLIT
                     PPFHSVSMLSIRFRRDIVSLHFLTIEPPVAVPVRADAVTTTGPSC"
     gene            106289..107473
                     /locus_tag="SGR_107t"
     CDS             106289..107473
                     /locus_tag="SGR_107t"
                     /codon_start=1
                     /transl_table=11
                     /product="putative endonuclease VII"
                     /protein_id="BAG16936.1"
                     /db_xref="GI:178462416"
                     /translation="MLISPQEARRILTERTANCLVRVAPDLNLSRYAFQSSNHVVIGD
                     TAVRGYKHKQRWRLDLREIERAAHQLASLDVDLEDLVTACPGPAAGASWRSRIASWMD
                     QAAYVEQAERGCSCEGSGRCDLSESNAEGLGCGLTWEGFAERCGHHVIAGTNPLHLLT
                     WSGRQWMVPAAYAALLDRSEKLERQLAGQASLCSGCGIEVDVWEHRTSSATGFTTLCT
                     SCAAATARPYPGHLAGVVYASLSKRSNADAFLCCVCPAPRRALYWDHCHEHGFVRGPV
                     CASCNTTEAGGWSFTDRPHGVRHLLRCAGCSRTGTLPPHHHARAIRNMIDFEPHPDCG
                     QVPRPRWGRIQEDGSVRFELDCCQDRSLPAAEGLSFVVPAQRVQSLLRSLIEGASEDP
                     PA"
     gene            107701..108693
                     /locus_tag="SGR_108t"
     CDS             107701..108693
                     /locus_tag="SGR_108t"
                     /codon_start=1
                     /transl_table=11
                     /product="hypothetical protein"
                     /protein_id="BAG16937.1"
                     /db_xref="GI:178462417"
                     /translation="MSLTSNLATVHSPISRFLSLELPAVACLIGDLRSRLPLCPDTVS
                     PSPPGPFSYGTLGQAIDLRLRIAFGTPVGSALTSGVTLTAMDMTEARSPEAGRAVAEA
                     GQELLRLLEAQRPASPGAMLHEPADEDHLARMCFTAGWFEEVYRSALHAGSPLLQADL
                     SRGLDGLLNQVPGYVPGDITAMASLADRPEALQWVLRLPAEQRLCGPVFAGSGHVGGA
                     DADFIASGHLIDCKATIHPKRIGRPQLYQLAGYLLLDYDDSFKVDQVSLYLARQGRLI
                     GWSTEEFLRLLGARRSLPELREACRRALSVPDEAPPSVMPRQLRGEQDTLFTDL"
     gene            complement(108752..109690)
                     /locus_tag="SGR_109t"
     CDS             complement(108752..109690)
                     /locus_tag="SGR_109t"
                     /codon_start=1
                     /transl_table=11
                     /product="hypothetical protein"
                     /protein_id="BAG16938.1"
                     /db_xref="GI:178462418"
                     /translation="MLRTRATCTEPSANFIDLSTDDLRTLADGSRPLPHADIRRISDT
                     AYLQRCSPAVNLIEYLLDADPACRPVLPGERQPLPLDFLQSGAQPTKAITQPIVIRPD
                     QLPVIVIDAQDSQQRLDPLHTLRRQRHSIKDRRPRFTDHHRRSCFQPTGPRLLTPQGP
                     SVQNRTGPRVEKTESLRQRGCRQHRKCERVTQIKPLPWSTPKYPLMLTPRRVWPPWSR
                     TAQESEGMTETPPSRKNRTRYEHSQDRFSRKGDVPQRTRPAGLHSSGFTQDTRRGAVA
                     GGEAEKFPRHRHEPSPLSQPTESEAPTTVRVSPTRR"
     gene            109697..112009
                     /locus_tag="SGR_110t"
     CDS             109697..112009
                     /locus_tag="SGR_110t"
                     /codon_start=1
                     /transl_table=11
                     /product="hypothetical protein"
                     /protein_id="BAG16939.1"
                     /db_xref="GI:178462419"
                     /translation="MTESFFMTFAEPGEDLPLPFSGAPSGAENHESGMRREVVTGRGD
                     GAVPGPAAYPGLPLGGIDAGGGFDPGARQALALARAVADLRQEALFNFGEMTGVKLTA
                     VLEQMLEHSELPDAYLDTVRAVFAPPEGYAAALRQLMEPGAVVVLLREPGAGRSFAAQ
                     ALLADLRQRTGARVGPLSFGGGSRFPVRRLPLEENVAYLLELPADEEKFEVAEDFGAV
                     LGRIQYTLGKRNSRLVVLTAPEQWARICRGAPPGVVPLLGQPDPAKIAVAWLRAEAPE
                     LDASKWVQDDRIAGLLRNQAPGDVLQVVSLIINATRGRRRSTSTSATTDAFTQQVLDV
                     VAARNNWRSSLLQWHSKEGRTSFQRNFLLVAAMFRNAPVAHVYAQTAELSEQLSKREA
                     VALEGQGSPGVIEMVDSIDAELAADDTVQFSKPGWDDAVLNYFWVDRPMARTEFLAWM
                     AKAPLARTTKFLETFTPEDRLLLANRVGAFAVRWAVRHGKANPLEDVVIAWRKDDALW
                     AAAVDLISAAALHPTMSRFVHAVLLRWSKNAGADRAALQKISVEVCAGEFGRRHTGKA
                     LRRLRHAAETVHDDVQTSLYEAVRNLWADASARPTLFSSVVEWCSADPSRAEAGRRSF
                     LALATLLSKEDRGLPVLLSTGEDQPDFPTADLISGWRTLLDSGSVADDSARAVGLWMD
                     AAVEYPDQRPVVFNVLRGAVDTAGRAGGSHPRHRLRDLLYLWQPVPAVDADPERVRLR
                     HELVDLLDHDRSRSVALYRPVRMGRGGPTP"
     gene            112006..112740
                     /locus_tag="SGR_111t"
     CDS             112006..112740
                     /locus_tag="SGR_111t"
                     /codon_start=1
                     /transl_table=11
                     /product="hypothetical protein"
                     /protein_id="BAG16940.1"
                     /db_xref="GI:178462420"
                     /translation="MSWLRWGLRDQQPELFEDQVTSSQSGLDFTMAFRTEWRAPRSTP
                     VPRLPSGEASRTVRVLAEQVAARHTVLRPTAAEQEINRLLARSLPLRTDELEVSWACV
                     SVSVAVEVRTYAEQIAQARRELELDALAQRQVQARMRFMHEEILRTPASARIYLMLEN
                     SARLGVLPPGLDVDGVVQEIQRWNPQSRWVVVAQLVHTFIDRLSEPDADALLVTLRSL
                     FHDFGEPDLAAQVPAPATPPSQAPGS"
     gene            112760..112978
                     /locus_tag="SGR_112t"
     CDS             112760..112978
                     /locus_tag="SGR_112t"
                     /codon_start=1
                     /transl_table=11
                     /product="hypothetical protein"
                     /protein_id="BAG16941.1"
                     /db_xref="GI:178462421"
                     /translation="MKLPLLRAVLAPRTSWQAWRVVRASGGTVSFDAAWRSARVQLHP
                     DEAGYRAAGHDSPQPPTEDAADKPTTTA"
     gene            113076..116987
                     /locus_tag="SGR_113t"
     CDS             113076..116987
                     /locus_tag="SGR_113t"
                     /codon_start=1
                     /transl_table=11
                     /product="putative exodeoxyribonuclease-like protein"
                     /protein_id="BAG16942.1"
                     /db_xref="GI:178462422"
                     /translation="MPVGACLLREHGRASAYAASRHPCGVLSVLVSKLSVITDERALL
                     GRRAMAYVQHLSVRVPWHDTGWAGTVCADPGANHACVMLGNIAKDRDVRREAAHAGAP
                     WSKLGQVLPPCVVERGGFMSSSDHAVRRTHPYGWFLKDLGPARLEVPAFSVHAIPYFW
                     MNRSNAEEVVLQERPVSGYNPEAEDRIAAMLDSRLPWVMHGENQQAIMKTFFRDVVPE
                     QSLVFFYLKHSPFENQPRRMLVGAACVSGKQPPPPWPGSADSAFPSHMWETTLRHSLR
                     PGGTGGILLPVQALAAAAARGMDVASALARAPEVGRNFSYATEHVSSDSTVASLMELR
                     RAAQAATALGDPAIGIPEESLQWLDDQLHRAWKRRGPCPGLPAVLAQLGFRHPTFAAQ
                     TIISAAGEKADPWPVLENILESETASAELSALATQTRRRIWAGTGPQERQALRVLSRF
                     DLTPEAVSGVLSGGTSVPVGHDELLANPYDLVTCTVDDGEPIAFETVDRGCFPDLQLT
                     EHHPLPLTQPFDDANDRRRIDAAMTAVLLRAQEEGHTLLPVEQMAERLGQLTVAVPLA
                     TDETILRPLGLAPEALLDSDSHDEPEVWSQLRRVDLASGKAAYKLASAALRRDFIRER
                     LNQLRDGKPHCVPADLAKTLDTALSGLVAAADSDLEARARVEKAAAFSEIFHRRVTIV
                     NGPAGTGKTTLIQALAKRSEVTRRGLLLLAPTGKARVQLEQKVGYQALTLAQFLRHSD
                     RYDDVHGRYLTLPDGRRISVGTVVVDEASMLTEDMLAALLDAVEITERLILVGDPRQL
                     PPIGAGRPFVDLERRRRPDHSNWPRVAPGWAELTVLHRQQGHTRDDLALAHWYSGDKR
                     SDDAEEVWEKLRTRAPMATLKAVHWNGRPAARVLDDVLREEFTVTDELSFTHSYGATT
                     RTDAKGNEYPNYTHASGSCDRWQALSPTRGQTHGTVELNRYLKQTYRRRALADAQLIK
                     SRRRVPQPLGPEQIVVGDKVVNTRNQYLRAYRPSTGKTEDRSYVANGELGVVTGQLKS
                     KKMTGAPWQTQVEFSSQPDLRFAAQRGLDDDPGLELAWALTVHKSQGSEFGTVVLMLP
                     AHVSGISRELLYTALTRQTRKVIICHEGPLEDLRELAQPTASDTARRLTDLTRPPEPV
                     VVHDRQGRRIGCFDANLIHITHFGLPVSSKNEVIIADLLHRLARGRFEYEQPLTGRDG
                     KTKFPDFTITTDDPDRPIYWEHLGMLDSPRYRETWERKKDWYAAQGILPGDTGGPNGL
                     LLITDDRNGVKEQEWEATFRKAFGSTASIRPRSIGRRRGSP"
     gene            complement(117256..119205)
                     /locus_tag="SGR_114t"
     CDS             complement(117256..119205)
                     /locus_tag="SGR_114t"
                     /codon_start=1
                     /transl_table=11
                     /product="conserved hypothetical protein"
                     /protein_id="BAG16943.1"
                     /db_xref="GI:178462423"
                     /translation="MQLLALALYHRDGRKPPRILRFRPGALNILTGESETGKSEVLTI
                     VDYCLGRRAPNLPDDLIDQTVGWYALLVTFADNSRMVLARPRPAGASTQHAYTRTGGA
                     GLDIPRSDELVSNSNVAALRSELSARLGIEDFHFQPPTGAARNAFDVSIAQAALLCFQ
                     SQNEIADQTALFHRQTESGMVQALKDTLPYFLGAAGPEQALRRHRLGESQRAQRAAQR
                     KLDDALRHQQAMDANGLALVRLAEAEGLLTEVPAAPDTTQVLDLLHQALAAAPETAAP
                     LELRDRRQELNDERRALREQLQEFDEALAAVDRWQQQGRAFTGELHLQLDRLKTLDLL
                     GPERRHDTSVCPMCTQPLEHPDPSAHDITELTGHLASELAKAQTLQPVREEHRRALQT
                     GRTDVTERLRLNGAQLKELLASDERLRNLQEQNLRVAHIQGRVSEALTRTGTDSDIAR
                     LRQNLVLAQDQAATLEQLVDEDDVAAETERRLADIAVGMTAWAKRLNLGGAADATEVA
                     ISLKLLNVVLRRPSGRLPLTRIGSAKNHIGYHLVAHLALHTYLRRNNRPVPGFLMLDQ
                     PTQAFFPEKPRDASTIQDADWATVTAYFQLLNDVVQLNQGAFQIIVCDHANLPEGWFQ
                     EAVIGNWRPDADGRRTALIPLDWLG"
     gene            complement(119237..119722)
                     /locus_tag="SGR_115t"
     CDS             complement(119237..119722)
                     /locus_tag="SGR_115t"
                     /codon_start=1
                     /transl_table=11
                     /product="conserved hypothetical protein"
                     /protein_id="BAG16944.1"
                     /db_xref="GI:178462424"
                     /translation="MTTDSHRNVSEVQALFNPAFGAYLLASAVNTATKKAERPLPWPS
                     AFLILPLVLPADTRDSLPGKSTVTLTAWAHEHPRLQAAFAERAATLTNYTRTSLRTAM
                     RHQAIDVTPGGLVCPRTPKPASAAPGEEVADCARAAALVGRWLAVTDPTRAFTTLGVR
                     P"
     gene            complement(119719..121101)
                     /locus_tag="SGR_116t"
     CDS             complement(119719..121101)
                     /locus_tag="SGR_116t"
                     /codon_start=1
                     /transl_table=11
                     /product="conserved hypothetical protein"
                     /protein_id="BAG16945.1"
                     /db_xref="GI:178462425"
                     /translation="MLRCGPGERNSASHQTEQPRAAFLVRPVAGVGLAPLRPARSVVG
                     NVARARSHSAAGQMTGYLYQGELALLELARRSWQDPTVEVRMELLDDIEFLDPDKTPR
                     ELLQAKHREAAGPLSETGKDFWRSVASWIDALKKLSDPADAAMPILRLVSTQTAPPGT
                     FFQYLSDGPDRDETKALERMEETADDADGPVTTAEDRELFMQLAPARRQQLVRAITVN
                     DAAPLMSDLDSSLAKELGITPSDHAQAALDEIKGWWYGMAVKLLERKNPQHMRASVSA
                     QELMCRRDEVTGRYIGKNLPITETLRHLTQAEIADYNDRLVVTQMRWIGLPDDEVAMH
                     LRDYHYARAQRSEWLRTFKITPERLDEYEGELHYEWETAFRRRTRRIRDDMSEEQRQD
                     IGQEILDATMDRVADTQLRPGSVTAPWIGTGSAHGLSDQADTAEPDRQLGWHPNYQDL
                     CQSPDESQEQ"
     gene            complement(121306..121740)
                     /locus_tag="SGR_117t"
     CDS             complement(121306..121740)
                     /locus_tag="SGR_117t"
                     /codon_start=1
                     /transl_table=11
                     /product="hypothetical protein"
                     /protein_id="BAG16946.1"
                     /db_xref="GI:178462426"
                     /translation="MKARTGSAVRVDPWAVCDWVVWKLEVDDPEQRISESYHEAGMGL
                     LLAADSRETMVGFASRLGCVYEGCKDDGSYGSDNDSCYAWWIRVPQAAHTQRTARGWP
                     LVVEECRQQLDRMFADGHHWHGWVDEGRTRALSTGEMMPPLL"
     gene            121881..122777
                     /locus_tag="SGR_118t"
     CDS             121881..122777
                     /locus_tag="SGR_118t"
                     /codon_start=1
                     /transl_table=11
                     /product="putative IS1647-like transposase"
                     /protein_id="BAG16947.1"
                     /db_xref="GI:178462427"
                     /translation="MSVRLVITDAMWDRIEPLTPADPVRGRRWADHRQTLEAIAWKYR
                     TCSPWRDLPHEFGAFQTAHKRLIRWAADGTWRRIFAAVLAQADAADEVGWAVSVDSTV
                     CRAHQHAAGARKRGALDEIEPADHALGRSRGGLSTKVHLAADGHGRPLALHVTAGQAG
                     DAPAFETVMARIRVPRAGLGRPRTRPDVVLADRAYSSRAIRRHLRRRGIQAVIPQPSD
                     QVGHRLRRGRAGGRPPSFDTEAYKQRNTVERCINRMKQWRGLAMRTDKLAIAYEGALH
                     LAAILIWTRPRKAEDDCSSGHD"
     gene            123437..123715
                     /locus_tag="SGR_119t"
     CDS             123437..123715
                     /locus_tag="SGR_119t"
                     /codon_start=1
                     /transl_table=11
                     /product="hypothetical protein"
                     /protein_id="BAG16948.1"
                     /db_xref="GI:178462428"
                     /translation="MAVLAYRPGAMQWIVDLPEAARVCGPAFADSTPLCGADANYAPP
                     GISSTAGQQSIARAEFCQLAGYPLLDYDDSYKIGLVGIHLTRQGLLIG"
     gene            complement(123895..125793)
                     /locus_tag="SGR_120t"
     CDS             complement(123895..125793)
                     /locus_tag="SGR_120t"
                     /codon_start=1
                     /transl_table=11
                     /product="hypothetical protein"
                     /protein_id="BAG16949.1"
                     /db_xref="GI:178462429"
                     /translation="MAPTPDLVREIAAIRRMLADSEPAPVRSSYLADPSQGRPVHQGS
                     TAPALVPEWHQHPSGLLVPASSAQSPAPIDLMAVYLTAEEIFGFVPPSDYTERQLERI
                     PLEDVLRFCAWALTALAMPDASARDVEKTFVNTLMQGPLRDRVLNLLRDDRRRLLVPQ
                     AVMLLARTAVHVSPDTVPQGAPKGDLTVALLCNSQSMGHHSESGPTVIADQPGPLGRE
                     IIANQHFNHTWSVSGVLARYARRWLELPMEHLSEPGAIDLSQAYEDCTGVRLDDLAAV
                     AGYLWARTTQGHFVLEHAEYSALTLPAERLHRVLSLISNDLPGMREAVRQERPEHRTE
                     WSFDPFQRWPVIRLPQRRLLVLDPRHLVSRAFGWLPILDIRFPPPHHPRPSGHKTLAT
                     RAEQTLRRISEVYVSEVLHRITEDASTVRRVYDDAQLKAAYTVKGQRIADAAVDYPGT
                     WIVIEVTTTQLRREAATAVPDESQIKDIDKLIEEVDQINATIDALRQDETALTGISPT
                     HPRRFLPLLVLPEGFPVNPVTLTVIRERARSRGLLQAPDTDPLEIADIEELEMIEGIQ
                     EDGGPSLLEILQSKNAGTLRNTGLREHIFYGLNLSPSKPARHAELFATALQPLFEALP
                     RPEPEPPA"
     gene            complement(126320..127660)
                     /locus_tag="SGR_121t"
     CDS             complement(126320..127660)
                     /locus_tag="SGR_121t"
                     /codon_start=1
                     /transl_table=11
                     /product="hypothetical protein"
                     /protein_id="BAG16950.1"
                     /db_xref="GI:178462430"
                     /translation="MLRVSKPVSHQWDGKEEADGRGSVSAASYDLGMAYESARDLPSY
                     LELERQLKVVRFLGRSNRKLADAIRLQLREFGDTVDAFYDLFGGKHWIFHDRLPLEPV
                     RAIVANAGEDVDGAERKLIELYHDAESLPFMILPLRKLPAMRRRLTLVERARQDYFAG
                     RYYATVQVLLSVMDGFVNEFESVRRGLHARAPEELQAWDSVVGHHRGLQHAHKTFTKG
                     RTATLEEPVYELYRNGIVHGSILNYDNLTVATKAWNRLFAVADWAAARLKQQEHQSKE
                     PVTLSSVGRQLKELTSTALRQAEINRVNEKWNPGRHLPGSETFNSHPAHTHTRELLNC
                     WMRRNYGSLSDLLTYDLHTRHGKAVRSEVRRVYDPFVLSAFEILSIHHDMAAACTVTA
                     TLDHGSSATTEVELRWVREDAQSYPTPEPWPGNWRLVTWDPRCYLGRIAPSSSR"
     gene            complement(127755..128036)
                     /locus_tag="SGR_122t"
     CDS             complement(127755..128036)
                     /locus_tag="SGR_122t"
                     /codon_start=1
                     /transl_table=11
                     /product="hypothetical protein"
                     /protein_id="BAG16951.1"
                     /db_xref="GI:178462431"
                     /translation="MAIQITAVRLTAGGTTHEHITHLWWTNQASGNSGNNTRAQLVDW
                     IDNQSGEAYTDAAGHRTKVVVVTPTRGEKYLRTHADGVWTNNLLALPRR"
     gene            complement(128183..129208)
                     /locus_tag="SGR_123t"
     CDS             complement(128183..129208)
                     /locus_tag="SGR_123t"
                     /codon_start=1
                     /transl_table=11
                     /product="hypothetical protein"
                     /protein_id="BAG16952.1"
                     /db_xref="GI:178462432"
                     /translation="MVNYVRAGAARTQAAAMITELEAARPGAAELLAQDALAKLRTWP
                     ELTVKDVPENETAQGCSVAGAYDYGPPPRLSVATSASHARRDFTALHELGHHLQKNSF
                     DLMEPFSREPDGGVLLEDAACDAFAAQILLPAHLVDQHLDAKGPTASAITLLWKTSNA
                     SRMAVCVRAAQHLPAPGHVLLLDPDGHLAFAASNGLPPLPRGSFQGDIPVIDRALTGP
                     GRAQGRTQVRYRDGILGRELHTDTAPMDGYTVAVLVTDSAPWRAFTPPTADTGPRSRD
                     YICANCDENYRSFEPACPRCHVPHCPECGSCACPPRTPGRSCPGCFLKHPPAMFAPDS
                     DRCLDCS"
     gene            complement(129233..130174)
                     /locus_tag="SGR_124t"
     CDS             complement(129233..130174)
                     /locus_tag="SGR_124t"
                     /codon_start=1
                     /transl_table=11
                     /product="hypothetical protein"
                     /protein_id="BAG16953.1"
                     /db_xref="GI:178462433"
                     /translation="MDHSRGDGGDSMSSVHTTAYQRLVAAAAGLKVPDAVHQAATAPP
                     QDPRPGQIWRAVWDDTIQLLLITTAGDQDTARAVPASFERYADADTLLLPAPATTLEQ
                     PLALWWGLETTLPWCVLDRPVSELTSRPDPLTSRMLADTVTGARWGSSTLVPAAAGEY
                     RAALTDHLEVLASAQWAPQGSGGLSELLRDHAITVQQLAAELKLPPPLALDMWRGQQP
                     LNAEQADTLAALLGQPAARFLDTNPALPPAVVHELNRPLRRSQVKKLAAQYDETEHAA
                     RLRAAYGVYTLAARDDNRTQPNWNARTDRYFELLLDE"
     gene            complement(130222..131181)
                     /locus_tag="SGR_125t"
     CDS             complement(130222..131181)
                     /locus_tag="SGR_125t"
                     /codon_start=1
                     /transl_table=11
                     /product="hypothetical protein"
                     /protein_id="BAG16954.1"
                     /db_xref="GI:178462434"
                     /translation="MGHVTQSAYEELQTGGLGPATFELLRRLVHQVRRGTGFPPPEGH
                     TAWSDDAAYDVISAMLSREGAGQRFVTACFTQAADEASLERLFLTSIKNFLIDEAKKT
                     PRGKLRRRIARLMGEDAAYRKLKGSPPRWALADHVEGAVWQGDLDDLIAQAAQVKGVG
                     ITRWNHAGPTPRQTVHALKTVLLSVLRYAQGAVREEDLAKVLEARFDLLEPARFTALY
                     ADEGTVAETVEQHAAAAAPDPTGVEGVAEDIWQRLTPNDRLLLPCIDEDAHHAAQLLE
                     IRQGHAAAVLSNLKTMLRNALSADIDPHAVMAALLRRCSETAS"
     gene            complement(131394..132551)
                     /locus_tag="SGR_126t"
     CDS             complement(131394..132551)
                     /locus_tag="SGR_126t"
                     /codon_start=1
                     /transl_table=11
                     /product="hypothetical protein"
                     /protein_id="BAG16955.1"
                     /db_xref="GI:178462435"
                     /translation="MVRRSLTDAEARWVLEVVQSGRMTQTEAAAALGGTLSRINQLVN
                     GRTYKHLHGTAGVRVTDGGERYGITETPERRKFREASFWDRVDHSAGVNACWPFKGVK
                     GNKYGHTAAGQAMTGSASAHVVAFTLASGLQQALPGSTLLRHLCDFKPCCNPAHLLPG
                     TKSENNRDTWVARREGRTGAKKVAEPVTPPQGGWSISTGDLVELDREARVSEFWARID
                     RRGGDDACWPWTAKTRNHFGYGQLRWEGVQAALTHRIAYALSQGVTYKELGPAVIRHT
                     CPESTYRNNCNNPRHLRAGSQAENIADKAFHGTNARGERHPMGRRFPDALIREMRIRF
                     WSVPPERRPTITALAKEAGTSVTVMSRWLRGEQRNDAGGPIAAMPGDFPRG"
     gene            132859..133356
                     /locus_tag="SGR_127"
     CDS             132859..133356
                     /locus_tag="SGR_127"
                     /codon_start=1
                     /transl_table=11
                     /product="putative acetyltransferase"
                     /protein_id="BAG16956.1"
                     /db_xref="GI:178462436"
                     /translation="MASSDLPSLLTFSRATTAPLMDVRVETVREVSGELVDAFGRLLP
                     QLSSRAKPLGFQAVQRMVACDVNTVLVARAAGVIVGTLTLVMFPVPSGLRARVEDVVV
                     DGSARGQGVAGLLTGEALRIAREAGARTVDLTSRPDRAAANRLYERLGFRSRESTVYR
                     VPLDE"
     gene            complement(133498..135453)
                     /locus_tag="SGR_128"
     CDS             complement(133498..135453)
                     /locus_tag="SGR_128"
                     /codon_start=1
                     /transl_table=11
                     /product="hypothetical protein with SsgA-like domain"
                     /protein_id="BAG16957.1"
                     /db_xref="GI:178462437"
                     /translation="MSLHQDNAMPTAADDDEFTALMAASSLRAPHVRALSDPIPDEAQ
                     TRLRESAEGPDAEQEPTARTTQEATTTDAGDASEDDPLDPCRLGNWPLRTFSWTMNSV
                     LGTPEHHAPALHLRALLAAGPPATTRTTGIHEWLLREPDNNRHYLLMHTEDPLTPTLL
                     PCTTDPGPTYSSASAFLRMALFRRRLEHVLGARPGTGFPDYRLTSTSAGPSAESLART
                     SFDIELNTTCNMYTALRLAGEPESRGSFTSRIRIHALMKQAYESALIDYAAHELAGNS
                     QRSDQQVRAPGTADPTRFGAPAPAHSIDRLAAGRLTDLLQPARPPHIEQLHQHPADGR
                     TRCRIATIPDRVPAGAWRPLLLSALSGYPWAHGTTPGGHLITGETALPGLTPQDTTAV
                     TNRPLTPAHLLIATDSAVSLDQAHRHTIPEQAPTPPDLDAYTAQPGSLLLLPAATATA
                     AGHGDSRKTVNRTHDTEDPDKELTSQNSSSDPSELLTDDRRTTKLWTTRTDDAGDGLE
                     QRMQLWMRQHHTEDDRGDRILTQLAYRTKDPYAVTAVFYAGTEEELEWTFARELLTDG
                     LHTSVGIGDVIIWPGPQRPGDTQRIFIRLRPPGSTALLSLDHDDALEFLETTQPLPQN
                     PSATARTAVLATWEQELRDLICPSPGE"
     gene            complement(135450..136307)
                     /locus_tag="SGR_129"
     CDS             complement(135450..136307)
                     /locus_tag="SGR_129"
                     /codon_start=1
                     /transl_table=11
                     /product="hypothetical protein"
                     /protein_id="BAG16958.1"
                     /db_xref="GI:178462438"
                     /translation="MQDGDVKGHTPHDQVHHLDAETHTDPAAELRGLERSLTASTDPD
                     AAAHTRLREADASLVAFLRRRNFEGPHYRTFTAELMDYGWRTLSTWTASGHIFERTAR
                     MGRPVPPAMMPDSWTYEDRTQVVTDTVIKGSSLFREHGLVRGKWTPDGGASLTTYFVG
                     ATILAFRPVYIRWHKNHHVGQSELNHRTADTDDILYAQQDIPDQRATDPAQAAVTHDD
                     ITRLRTLLPDEQLREALGWMALGYTQAEAADRVGLTPKALERRLARARNRISASGLHT
                     VQLEEGGAR"
     gene            136504..136860
                     /locus_tag="SGR_130"
     CDS             136504..136860
                     /locus_tag="SGR_130"
                     /codon_start=1
                     /transl_table=11
                     /product="hypothetical protein"
                     /protein_id="BAG16959.1"
                     /db_xref="GI:178462439"
                     /translation="MYTPPGPGPVGGTGGDAGRGAGQEPSVRDAAPGCSPGQVAQAAP
                     GRQDPASRDLPQGPQGEGPLLGLRSAIILMLGILVATAAGVLTYSAQQDPATAALAAG
                     GAFAGGVLFFQKIIAG"
     gene            137370..139826
                     /locus_tag="SGR_131"
     CDS             137370..139826
                     /locus_tag="SGR_131"
                     /codon_start=1
                     /transl_table=11
                     /product="putative molecular chaperone with protein kinase
                     domain"
                     /protein_id="BAG16960.1"
                     /db_xref="GI:178462440"
                     /translation="MEPLRAGDPESVGGFVLRGRLGAGGMGEVFLGRSPGGRAVAVKV
                     VHPHLARQEEFRQRFAREVAAARAVSGAFTAPVMAAGPEDDRPWIATVYVPGPDLATA
                     VGVAGPLPEGAVWRLAAGLVEALQAIHVVGVVHRDLKPSNVLVAADGPRVIDFGIART
                     LEDTPLTMTGLVVGTAGFMAPEQAEGGKVGSACDVFALGAVIAFAATGAGPFGEGPQL
                     AVLRRVVGGRPRLDGLTGPLRELVEACLAKDPRDRPALATLLERIGAHWEPADEFRGG
                     SPWPEAVTTLIQRHATPPTAPYTEAAGATAPPDGGPNAARRARRAVGIDFGTTNSAVA
                     VMEGGEVLLIPNAQGRHTTPSLVALTAEGDALVGTDAERQALANPGFTAGAAMLWLGT
                     DWRVARGGVRLTAEDVAGLVLARLREDAEAYLGEPVTDAVLAVPAGFRRDQRAALVAA
                     GERAGLNVLRLVNVPTAVATSYGPNRDDLTVLVFDLGGGTLDVSLIELGDGVVEIRAT
                     AGDSRLGGNDWDQRIVEHLTDHVRRRHGVDLTGDVAAIQRLREAAETARIELSAARTT
                     TVRLPYLATGPDSPVHLEEELTREELERLTQDLLERCRTPVENVLADAGCTLADIDQV
                     VLTGGAALMPAVGDLVRRLTGGQGSYQRLSPEAVVHGAVLQAGILTGEVKDVLLLDVA
                     PYSIGVETHDGTMKKLLQRNTTIPTRRSDVFTTHTDDQPMVLFHIVEGERKDAARNWP
                     LAVLELALPPAPRGVPMIEVTVDCTASDDLHIKVRDLGTGNETSATVGQATKERAAAL
                     LRSSRWARLRDLVPVTHPAC"
     gene            complement(140037..140435)
                     /locus_tag="SGR_132"
     CDS             complement(140037..140435)
                     /locus_tag="SGR_132"
                     /codon_start=1
                     /transl_table=11
                     /product="hypothetical protein"
                     /protein_id="BAG16961.1"
                     /db_xref="GI:178462441"
                     /translation="MTWGTNPGVINRELSKRLAAGRDRRLTQLADAATRWGGHVPEDP
                     GITELADLLETAAADVPAPPGDPGHTARPGAPGHPARTLLAGAVENLRAAARLGGHLP
                     AVTLWHLQRAIDQEHTAHQQTVPAQRQGRT"
     gene            complement(140500..141678)
                     /locus_tag="SGR_133"
     CDS             complement(140500..141678)
                     /locus_tag="SGR_133"
                     /codon_start=1
                     /transl_table=11
                     /product="hypothetical protein"
                     /protein_id="BAG16962.1"
                     /db_xref="GI:178462442"
                     /translation="MSVRLILTIADAVRRASQKHHHGQEHDLPDDIGQMAQSWWSADE
                     LGKHLPGSLLDHLTNTPDWPVTARQLVSLSRAGVDLTQFLPNLATMAAGVERAVARNT
                     ARTKTEGTDRWADLLRTTLPDGLVRNAILASPTWPDIAATMGRLHDQGIDVTRILTDA
                     HTAGLRIDQTIATAITPTTAPAPAAPAAPAAPAPAPAAPTAAPAPAAAVPLAPEVSAD
                     ARNLWGPLTEGLDIPHDLDLSDRARALEQLGITPAAHRTLVSQVNEALPQRDAALLVS
                     SRQWPALAHRMTQQNGPLAAHLARIAPDTASWRTGPPSGITTRLLLAAHHALTTPLDQ
                     PLPTGPRVSTTAARSRSTTVPDTATPKQPAPAGPAPTEPAAPAHRRTTAPAPRQGRGR
                     "
     gene            141857..142792
                     /locus_tag="SGR_134"
     CDS             141857..142792
                     /locus_tag="SGR_134"
                     /codon_start=1
                     /transl_table=11
                     /product="hypothetical protein"
                     /protein_id="BAG16963.1"
                     /db_xref="GI:178462443"
                     /translation="MRSGGGSGRYCGNGRGCGGATGRGGCHPYGARRCCGAGGGAGQV
                     GGFAQEGGGLGGGCCLSAVLVERPAAQRGGGAGQVGGFAQEGGGLGPLSGRPPVDRAG
                     RCPVFVKVASVPLIMANRLGRWALRLGVRVVGTVMAMREGSRLCVMCGTGLLGGTAYL
                     VDGARRQGRRTPTRFLICGSCYDRGCPDPETGLTRAVSTRQTQSIEWRELAGRGPALP
                     PQACVAGCGLVVVRGAEKTMRGVTCSRACRTSITRKRHGGIGSSRPCGACGTPVTAGR
                     ADSEYCNAACRQKAYRSRRARRLLSNPVPDQNLHA"
     gene            143100..143963
                     /locus_tag="SGR_135"
     CDS             143100..143963
                     /locus_tag="SGR_135"
                     /codon_start=1
                     /transl_table=11
                     /product="hypothetical protein"
                     /protein_id="BAG16964.1"
                     /db_xref="GI:178462444"
                     /translation="MAGSRRAARVGSAVSGGSAGIAFLVGIVTNYVTAELPGWAENTV
                     VVWSVFGALVVVSLGLFFWERRLAAVAPDGGGRAVPLGRIAAGGHSMDPPAVSARVRG
                     REAELERLGGLVRGDGGGMVVVCGVGGLGKTTLAAEAAARARAEGRVVVWVRWRDDPA
                     QLGQDFARAAHVLGLAEARLEEARTGRVSLVDAVWEHLAAVEGWVIVVDNVDTPGRVG
                     PGSEPPAAYRGWLRPYGAGCCWSRAGTRARRPGGRMPACCTFSPSPATRAELFFWMPH
                     PVPGPRPRQKR"
     gene            complement(144052..144360)
                     /locus_tag="SGR_136"
     CDS             complement(144052..144360)
                     /locus_tag="SGR_136"
                     /codon_start=1
                     /transl_table=11
                     /product="hypothetical protein"
                     /protein_id="BAG16965.1"
                     /db_xref="GI:178462445"
                     /translation="MSKSGRDRAKLLEACEASFDHVAFAVGLLVEGAGPAAEVPSAAG
                     GWSRCSGIVTAMPRCRSRRPGPQPPEHPVDHLSVIKPRTTTPRTTTPIHPRQHSLPRR
                     "
     gene            complement(144434..144931)
                     /locus_tag="SGR_137"
     CDS             complement(144434..144931)
                     /locus_tag="SGR_137"
                     /codon_start=1
                     /transl_table=11
                     /product="hypothetical protein"
                     /protein_id="BAG16966.1"
                     /db_xref="GI:178462446"
                     /translation="MAVLNVHERLVAAGADAVGELLDTLSAGPEDRLWPSAHWPAMRL
                     DRGLSPGSAGGHGPIRYAVNAYEPGARVRFDFTGPPGFHGFHEFAVVPVDAHRTLLRH
                     TLSMRTTGAARLAWPLLYRPLHDALVEDALDRAEPTARPARWSPYVRLLRTALARRGW
                     SPSDK"
     gene            145009..145599
                     /locus_tag="SGR_138"
     CDS             145009..145599
                     /locus_tag="SGR_138"
                     /codon_start=1
                     /transl_table=11
                     /product="putative TetR-family transcriptional regulator"
                     /protein_id="BAG16967.1"
                     /db_xref="GI:178462447"
                     /translation="MARPPRFDSDQLLDAAVHLAAGGGPAAVTMSAVAQAVGAPSGSV
                     YHRFSGRPALMAEVWLRTVERFQEEYAQSLDQEPDPHRAARAAARHVVAWSRAHPRQA
                     ALLLHGPEEFGQADWPPEHRERADGGNRRTLARLAALGTALGATGPEDRERIALAVVE
                     VPLSVVRRHLRAGEALPPYAEDLAEDSATALLDRFG"
     gene            146885..147574
                     /locus_tag="SGR_139"
     CDS             146885..147574
                     /locus_tag="SGR_139"
                     /codon_start=1
                     /transl_table=11
                     /product="putative gamma-butyrolactone-binding protein
                     homologue"
                     /protein_id="BAG16968.1"
                     /db_xref="GI:178462448"
                     /translation="MRRLVQQRSMHKRQELVAAAARVFAEKGYYRTTVEDITTLAGVG
                     RGAFYHYFNKGKSDVATAVVTEGFTMDAAVPMLPRIQSVVDASIALATLTPVVPVVKA
                     AARLATEQDHPDFYGHLIRLYIPQVTQLIEQAAELGELQQGVDPALTAEAWVMLYSGT
                     DQHARLDYRRLPQKIAQANTVIVRGIVTAETALKLDMSVQRGDLLVRQSRWAEEYIQG
                     LDAAASAGSPA"
     gene            148019..148822
                     /locus_tag="SGR_140"
     CDS             148019..148822
                     /locus_tag="SGR_140"
                     /codon_start=1
                     /transl_table=11
                     /product="hypothetical protein"
                     /protein_id="BAG16969.1"
                     /db_xref="GI:178462449"
                     /translation="MRSRRAEWRGRAVPGAGREYQRLMERYRRRRTRKEIGLGPLPSG
                     RGRRGSDRIRQVDVDTALQGGAGTYQKICTGRLRPSPDLYMRLAQLLGFSREDTVLGH
                     LELFRTEPVLPPVPPSPLLGRLIGGQGEIACAITPDGRRVAANSAFAALFPGGGPPAN
                     LWRWALFSPDAERVLLDWEQAWAPRLLTEIKVMCRRAQRDGAALRLLSEVEGDARLRA
                     VEETGSGLGGAPLPLRHPALGDGTVHLLTARTAGASILTFIFEPGDQEL"
     gene            148819..149457
                     /locus_tag="SGR_141"
     CDS             148819..149457
                     /locus_tag="SGR_141"
                     /codon_start=1
                     /transl_table=11
                     /product="hypothetical protein"
                     /protein_id="BAG16970.1"
                     /db_xref="GI:178462450"
                     /translation="MMHILVPEDPVFMTRFLDVEEPLLHSLYYLHRGHMPRDQAKTVA
                     RAYEAWGDIQAAMPKFLSWHTPTAFELAVPRRESEGHRLHSPDGRQLISLYAVDVGVE
                     SISGLAACLTLLEEAEKDLGGALAGALEEIREPRERDLVDNFRRVLQALRIPAPPALL
                     ASLRDAAPAGPVQEVTLDCGQHAEYTAFGDRFCRAVSSGDLFMYTMHRSLYP"
     gene            complement(149519..151297)
                     /locus_tag="SGR_142"
     CDS             complement(149519..151297)
                     /locus_tag="SGR_142"
                     /codon_start=1
                     /transl_table=11
                     /product="putative acyl-CoA oxidase"
                     /protein_id="BAG16971.1"
                     /db_xref="GI:178462451"
                     /translation="MTDSQIPDTADASIALADVLFAGQLGTTHARWRRLFSSTPFRFE
                     EGLTHRERIDLSYDRLRLVNEAVQAPQVLANDPAELTAIHEWGGAVDPGMATIVAIHY
                     NLFFGSLADHEAAGRDLGEYVRADRIGTFLCTEIAHGNDAAHMETTATYDRAARGFVL
                     HTPTPAAAKFMPNTSPAGGAKGAVVAARLIVDGTDHGVFLFLTPLSDSDGSPLPGVEV
                     RALPQTASSPVDHCATTFHRVRLPYSALLQGDHGRLTPDGEFTSTLGSPRRRFLQSIG
                     RVTMGKLCMTAHSLGVMRHALDIAMRYAHTRVTSGMTNGQRVPLIAHRGHHTPLLDAA
                     ATTYAATLLQRSVVRQWDRAAGEEREAYERLTAISKAWITWRARAVMTECRERCGAQG
                     LIQSNGIALQLASIEGTITAEGDNQVIMQKAGGEMLLGGVDLKPESEIAPADRELTDP
                     QHLQDLLADIERISHTRAKARLRQRAGSPLARWNATVTPAVALADAHVHRLAAECLLT
                     AAGQVPSGLPEDLLRGLHALFALRRIAAHSGDLLARGRMTADQVEQLPDAVEAVLGFL
                     EPHALTLTSAFAVPEALLETHPMLSA"
     gene            complement(151473..151814)
                     /locus_tag="SGR_143"
     CDS             complement(151473..151814)
                     /locus_tag="SGR_143"
                     /codon_start=1
                     /transl_table=11
                     /product="hypothetical protein"
                     /protein_id="BAG16972.1"
                     /db_xref="GI:178462452"
                     /translation="MRSRRPARRSRGDPRAARLAHPVRRAVYPVGRLSLSGRRTRVRR
                     ERQGDRLRGAGEGSRSSGALADVPCAVPSLRSSRPSCWSRGAVFPGRCRFLPRCGGAP
                     SSFPITGSGGR"
     gene            complement(151828..152586)
                     /locus_tag="SGR_144"
     CDS             complement(151828..152586)
                     /locus_tag="SGR_144"
                     /codon_start=1
                     /transl_table=11
                     /product="putative GntR-family transcriptional regulator"
                     /protein_id="BAG16973.1"
                     /db_xref="GI:178462453"
                     /translation="MTADKGGLPDIKRDVPTAIHVQISEHIRLRIASGEWPPHYRLKS
                     EPELAQEFGVSRGTLRRALTTLIEEGLLRQVRGRGTFVTSTTIEPAIAQKLSTLSEDF
                     ADQGVVTTTTVHECTLIAPPKPVAALLDVAPNTRVLRLVRVRRTEQGPVALLFNFVRA
                     DLAPGIEEVDFTSASLFGVLEGTYGLKIATARRTFGAEAAGAEVAASLDLAEGAPVQY
                     LQQVTYLADDRPVEYSDVWIHSGRLRVTSLLLRR"
     gene            complement(152698..153411)
                     /locus_tag="SGR_145"
     CDS             complement(152698..153411)
                     /locus_tag="SGR_145"
                     /codon_start=1
                     /transl_table=11
                     /product="putative deoxyribose-phosphate aldolase"
                     /protein_id="BAG16974.1"
                     /db_xref="GI:178462454"
                     /translation="MSETTVKPGELNLTPAELAPFIQHTKIDPDATRDEMIAHAQEAV
                     THGFNAAMVPASWLPLVVAELKGTGVEVASALDFPSVGVMTSAGKAAEAAEIARLGAD
                     QLDMGVQVGWLKSGRYDDFREDIAGVVRASGLPVKVMLELPLLTDAEKEAAVELAMEA
                     GASFLKNASSGQIETANPTSVRYLVERAREGVRVKASGSIKSYGQGLELLRAGASLLG
                     TSAGLAIITDTGDASTASY"
     gene            complement(153531..153986)
                     /locus_tag="SGR_146"
     CDS             complement(153531..153986)
                     /locus_tag="SGR_146"
                     /codon_start=1
                     /transl_table=11
                     /product="putative ribose ABC transporter auxiliary
                     component"
                     /protein_id="BAG16975.1"
                     /db_xref="GI:178462455"
                     /translation="MKRSGILNAELGEALATLGHTDLLLVVDAGFPVPRDAHRIDLAL
                     AENLPDLRTVLGLIADELVVEGVVRAEDVPSHNPRLDSWLHERFSGAEFTTRPHAEVL
                     GELAREAKAVVRTGAFEPWGNIGLYCGVDAPRWFGGEGVVVPEQYASKV"
     gene            complement(154038..155606)
                     /locus_tag="SGR_147"
     CDS             complement(154038..155606)
                     /locus_tag="SGR_147"
                     /codon_start=1
                     /transl_table=11
                     /product="putative ABC transporter ATP-binding protein"
                     /protein_id="BAG16976.1"
                     /db_xref="GI:178462456"
                     /translation="MTPAPHAAAPGGPDRSADPGTGEPAVRIRGLTRNFGPVRALRDV
                     SFDVPAGEITALLGENGAGKSTLLKILAGLQPPSEGGVTVFGEEVTSFEPAAMLSRHG
                     VAIVPQELSLLLDRTVAENVLSGVEPGNRWFPSRRRMLERTTELLAELDLHLDPNASV
                     RTLDLATQQLIVVARSIARGCRVLILDEPTAMLTPAEADRLFTLMGRLKATGTTMLYV
                     SHRMPEVFRLADHIQVLRDGGHVASWRSEDTTPDQAVAAMVGRELGRLTRRADAAAVP
                     TAEPALKIRGLSGRRHRDVSFDLRPGEILGIAGLPDSGRVELLHNLFGGDSGTGGTVE
                     LLGEPYERRNPIASVERRLAFVPGERRAQGLLTTMSVGENVGALTAKAFSRLGLIRRR
                     AFDAAATEQARLLGVKTATMTQPITSLSGGNQQKAVLGRWLAIDPGVLILDEPTRGVD
                     IGAKAEIYAQLTALADKGLAILCSSSDLPELLTLTDRIAVMSEGRLVAVVDSADATEE
                     SVMTLATGAVPAAA"
     gene            complement(155606..156637)
                     /locus_tag="SGR_148"
     CDS             complement(155606..156637)
                     /locus_tag="SGR_148"
                     /codon_start=1
                     /transl_table=11
                     /product="putative ABC transporter solute-binding protein"
                     /protein_id="BAG16977.1"
                     /db_xref="GI:178462457"
                     /translation="MAPRTLLRSLIAATAAAAALSLTACGAITSADGSSGSSGDGSFK
                     LAPYIQQRIDDDKPMRIKLSYHDPSLAFATPISAGMKKAGKETGADVALIGPTGGDAA
                     KQVSEIQTLIQQKAVDGLAVSSASSDALKPVISQAYKAGIPIISFNTDNPDSDQMGFV
                     GQDLKGSGKAQAEQLRKDLKGDLNGKSVVVFSVDTGAGWSHDRFSGFKEGLDGSGLKV
                     VGPVNVGNEPSSAYNTVESTMSGQSNVVAVAGLDCCSTTAAAKWVAQSGKADDITMGG
                     FDLLTQTAEYIERGVLDFSISQNPSEQGYQAVKVLHDYLSGGTEIKGVDTGAQFVTRD
                     NLADTAVED"
     gene            complement(156816..157853)
                     /locus_tag="SGR_149"
     CDS             complement(156816..157853)
                     /locus_tag="SGR_149"
                     /codon_start=1
                     /transl_table=11
                     /product="putative ABC transporter permease protein"
                     /protein_id="BAG16978.1"
                     /db_xref="GI:178462458"
                     /translation="MTSTTTKPPTTAAPPSDASTRQFPLALRRLLHAREAGVFAALVL
                     IFLLGTVLSPTFAQSDNLLAVGQQIAQIGIMAVGATFVILNGEIDLSVGSTYALSAIS
                     TGMLISDGWSWPAAMLVGLAVGAVAGLLNGLAVVVLGVPSFIVTLGTLSVFRGIALLI
                     SDGAPISLSSSQPGVSEFNLLGQGRLFGIVPMQFVFFAAVAAIGVVLLARSRFGFNTY
                     AVGGNQEAARLVGVNVKRVKLTAFVLSGFCAGLAGVLGLSFLSYVQGVTGQGLELTVI
                     SAVIIGGAALFGGSGTMWGTVIGVAFIGLLQNILNIKGISSFWQTVVTGLVIVAAVAA
                     DTWQRKRKTRA"
     gene            complement(157850..158767)
                     /locus_tag="SGR_150"
     CDS             complement(157850..158767)
                     /locus_tag="SGR_150"
                     /codon_start=1
                     /transl_table=11
                     /product="putative ribokinase"
                     /protein_id="BAG16979.1"
                     /db_xref="GI:178462459"
                     /translation="MKIAVVGSYGAGLTMRVPKAPAAGETVSGGLFDSGAGGKGSNQA
                     VGAARLGAEVALLTAVGDDEFGRAARELWRREGVSVEHVITAGAPTMVGFILVEPSGE
                     NRIAIAPGALDELDAAAVDAFRAEIACADVLVVSMEIPEEAVVAALRAGRESGTRTLL
                     NPAPARPLPDACWPLVDVLTPNQTEAPVLLGLDEGHGLGDEDLARALRERTGGTVVIT
                     RGGEGALVAQDTGVTAVPPHPARTVVDTTGAGDSFTAAFAVALAEGRPVDRAVEYATV
                     AGAHTVSIAGVIPALPTRAQLNARIGSAS"
     gene            complement(159247..159645)
                     /locus_tag="SGR_151"
     CDS             complement(159247..159645)
                     /locus_tag="SGR_151"
                     /codon_start=1
                     /transl_table=11
                     /product="putative acetyltransferase"
                     /protein_id="BAG16980.1"
                     /db_xref="GI:178462460"
                     /translation="MMRYLTGGAPIPSAEVRDLVIPSILAGYERWDHDLGLFAAHERD
                     GGAFIGWCCPRPLRGGPREEAGLGYRLRRPAWGRGYATEVSQALLAKGFARLGIRMVW
                     AETMTVNHPSRKVMEKLGMTLAESIPHRTT"
     gene            complement(159896..162562)
                     /locus_tag="SGR_152"
     CDS             complement(159896..162562)
                     /locus_tag="SGR_152"
                     /codon_start=1
                     /transl_table=11
                     /product="putative serine/threonine protein kinase"
                     /protein_id="BAG16981.1"
                     /db_xref="GI:178462461"
                     /translation="MRTVPSPGAVEPGGNQGIGQRIELLLAGCERRLVRDGQWLCLFA
                     PRPLGSEIPDHGWKLHISARPNDLSPLVDLVVPVLLRYLCDAKFARDAGVLGAMNSGD
                     RDPALVGKAITVYPRAEDVRALGGELADLLSGRPGPRVLSDRRIRPDAPVYYRYGPFR
                     ATGADDAALTMTGPDGVRFPGRAGTRYRQPPWAADPFRSAAPAPDRPARLIGGRYRLT
                     AGITRSAHGDVYRAVDRATREHLIVKQARAHAGEDAHGVDARGRLRHEHAVLAALTGV
                     DGVPQIREHLRHGDDEFLVTTDCGPRDLRRDVLAHGPFQPGAALSPAGSEPADAMATG
                     RGIAELARRLLAVLDSVHTRGVVVGDLKPSNVVLGDDGAAHLVDFGISALHGDRPTGA
                     TPGYSMPAYRAGRPTGPADDLYALGATLYFALTGMDPVVVDSDDDVNRDRTLLCLAAV
                     LPGAEHRPVRELVAGLTHPDPAQRAAHGQRWRTQAPALAPERVIPLPRITPGILDDLI
                     AHTVASCVSAAAQLPTGAARDGQPGFGLTLYDGAAGVGLELLHHTEQPGVPRAVADLA
                     HRTALHPQLGALSDALHIGRTGVDLFLDSATVLNDAPAPLPPHRGLSHDRTGDQISGA
                     AGVGTGLLALARRARTAGREEEARARLAAAEECAHGLLAARAGRERAEPRSSAADSEA
                     AFTLGFAHGRAGVIHFLHAYHRFTGDPAAGAAARQDLAELISHTPRLLALAARPEAHR
                     RYGSWCRGLAGIGTLLIETGRYEGDMPATDLGVRCAWSCRDLAPRMSPVSQCCGLSGV
                     GELLIDAAAVTGDDRLFRAAEDVAGLILARSGGTMRKPLFPDNTLAASGPGWATGSAG
                     VLSFLRRLRDRGGPRLWTDSPARPVARTPRSR"
     gene            complement(162618..163127)
                     /locus_tag="SGR_153"
     CDS             complement(162618..163127)
                     /locus_tag="SGR_153"
                     /codon_start=1
                     /transl_table=11
                     /product="hypothetical protein"
                     /protein_id="BAG16982.1"
                     /db_xref="GI:178462462"
                     /translation="MISLIDAGADRSFGWDPARWRFPSRRPPREQATHAVEARTRVRT
                     SSVRVCPATTSLRARTFHRNEWQCRRSTIVNIIRTADSDGVAQFYADGSWWGSVLTDG
                     MERPPSFFAEKRTVMSSLAVQIRDAGPLDVAVEEEEIPFEDQVDPGRAIEACLPEPFP
                     TATTRVGCD"
     gene            163444..163818
                     /locus_tag="SGR_154"
     CDS             163444..163818
                     /locus_tag="SGR_154"
                     /codon_start=1
                     /transl_table=11
                     /product="hypothetical protein"
                     /protein_id="BAG16983.1"
                     /db_xref="GI:178462463"
                     /translation="MSHSTSSEPIERGWDEPWYRVRTEEFQASFLPGDGEDLGEVCNV
                     DVSVTLKDGSRWTATVFTVAEVERLMRLWEGTDEALGGRYFWVSDGLIVRDPGIDSMT
                     DVIAGLIENDEFTDVFQRVINN"
     gene            164266..164985
                     /locus_tag="SGR_155"
     CDS             164266..164985
                     /locus_tag="SGR_155"
                     /codon_start=1
                     /transl_table=11
                     /product="hypothetical protein"
                     /protein_id="BAG16984.1"
                     /db_xref="GI:178462464"
                     /translation="MTEGFNVAAELAGVSDRADAWRFIRGFVAHWRKPVRPGDGCDSG
                     ELTEAECRLGSQLPAALWEAYGLFGRRPDLTSVQDSLLSPEHLHVDDGALVFRLENQA
                     VAEWAIRQEHLTDDDPPVVFRRRDGDSDRWMPFLDRFSTACIEMVLSESLFAHSETRA
                     DNRPLEESEDIGASPGFQRLALPDYPMWAVEGCVIRWFASPEGLLREDAGEWLWALGL
                     TAPALDSLRGSVPGDWINQPS"
     gene            165050..165343
                     /locus_tag="SGR_156"
     CDS             165050..165343
                     /locus_tag="SGR_156"
                     /codon_start=1
                     /transl_table=11
                     /product="hypothetical protein"
                     /protein_id="BAG16985.1"
                     /db_xref="GI:178462465"
                     /translation="MNGEASCGARAGGVCPEAEALVKGAFGVARGRRSGAQKMLRFPL
                     KWRPGHSWRSEEMRDDGRGDHRCVRCPTRSHLSGLGLTFPLPASLVREWFRHV"
     gene            165438..166493
                     /locus_tag="SGR_157"
     CDS             165438..166493
                     /locus_tag="SGR_157"
                     /codon_start=1
                     /transl_table=11
                     /product="conserved hypothetical protein"
                     /protein_id="BAG16986.1"
                     /db_xref="GI:178462466"
                     /translation="MADYGWDAERERSFGPSRDEGLVPGRAVRAERGLCDVVAETGPV
                     RAMVLPSSGTGDRLTPCTGDWVSVRPAGPATSATVVEVLERRTAVVRSTSSRTSHAQV
                     LASNVDTVAVAVSLADPLKLGRIERTLALAWESGATPVIVLTKADRSTDPASAASEVA
                     EAAPGVEVLVTSATTGEGLDILTAVLSGTVVLLGPSGAGKSTLGNRLLGEDLLATGEV
                     RGSDGKGRHTTAWRELVPLPHGGVLLDTPGLRGVGLHDADDGLEHTFAEITELARDCR
                     FADCAHTTEPGCAVLAAVEDGRLTQRRLDSYHRLQRENTYAAARTDARLRAELERPMK
                     QISRQVRALKQSPHFKA"
     gene            166490..167257
                     /locus_tag="SGR_158"
     CDS             166490..167257
                     /locus_tag="SGR_158"
                     /codon_start=1
                     /transl_table=11
                     /product="conserved hypothetical protein"
                     /protein_id="BAG16987.1"
                     /db_xref="GI:178462467"
                     /translation="MTERNTVMDLPRIFTIRESNHRIHNPLTADKFAALGESLRLPAG
                     TRVLDLASGSGEMLCTWARDLGFTGSGVDISTIFTEQAQARAAELGVADRVDFLHGDA
                     AGHVTDQPVDLAACVGATWIGDGVAGTTELLQRSLRPGGMMLIGEPFWRQTPPDEETA
                     TACHATSIADFLLLPELIGQFRELGYDVVEMMLADQNSWDRYAAAQWLSMRRWLDENP
                     DDELASEVREELTTEPAHYARYGREYLSWGVFALMKR"
     gene            167272..167508
                     /locus_tag="SGR_159"
     CDS             167272..167508
                     /locus_tag="SGR_159"
                     /codon_start=1
                     /transl_table=11
                     /product="hypothetical protein"
                     /protein_id="BAG16988.1"
                     /db_xref="GI:178462468"
                     /translation="MGSGRHILRAPLGTPHPHSDQADGKGERTSSASTQALTFLPGRG
                     SSGQGRQSDAAQRRGSICRPECRWPTFANLPIDR"
     gene            167518..168480
                     /locus_tag="SGR_160"
     CDS             167518..168480
                     /locus_tag="SGR_160"
                     /codon_start=1
                     /transl_table=11
                     /product="putative ABC transporter ATP-binding protein"
                     /protein_id="BAG16989.1"
                     /db_xref="GI:178462469"
                     /translation="MDNAATPSIRTIGLGRDFADHTAVHRLDLEVNAGEVYGLLGPNG
                     SGKSTTVRMLTTMLRPSRGTAQVAGADVARDPGTVRRRAGVVLQGTALDPLMSARELL
                     RLQGRLQSLTPRQARARCTELLTAFDARDFADTPVGRLSGGQRRRVDLAVALVQRPDV
                     LFLDEPTTGLDPASRRDLWDEIRTLAANHGVTVLLTTQHLEEADQLCDRVGILRAGRL
                     IASAAPHALKDEVGDRFLTLRFRDASAADQARELLAAKGEQLHTAETAPHAVSIRLAR
                     PGADGETLLTLASAGLHAESLTVDEPSLEDVFLRLALTPEGAAA"
     gene            168477..169292
                     /locus_tag="SGR_161"
     CDS             168477..169292
                     /locus_tag="SGR_161"
                     /codon_start=1
                     /transl_table=11
                     /product="putative ABC transporter permease protein"
                     /protein_id="BAG16990.1"
                     /db_xref="GI:178462470"
                     /translation="MSTVTTADTAGPPAAPKSWAALGPLTARSLKSCLRTPSLLLSPL
                     LTSAFFMIIYEGQLSSVTAAATPGGRYIDVVLPLCLLTTAFTGGATAGQLFVNDIGSG
                     YHARLWLTPVGRWALLAAPVMAGVVVLAAQAAALTGLGLLLGLDPVTGAPAILAIISA
                     TVLLGTGFLLLAGAVGLHTGNSSAVGSVTLVFFPLSFFTATFVPRDQLGGWMAHAADV
                     NPLTPPLEAMRGLLTAPWNEQNLLPGALVALAILVTGAAAAHLALTRRTRTGV"
     gene            169298..169885
                     /locus_tag="SGR_162"
     CDS             169298..169885
                     /locus_tag="SGR_162"
                     /codon_start=1
                     /transl_table=11
                     /product="putative TetR-family transcriptional regulator"
                     /protein_id="BAG16991.1"
                     /db_xref="GI:178462471"
                     /translation="MPRQSDTRVRARDEFARRLADYGYLGVSLDDIAKAVDVKKASLY
                     HHFPGGKPSLFMEVADHYTKEASALLQNALATPGTLRDKLLALAASYAQGTYNSALSN
                     QIYYATRHLEDDQRAAISHAYVRGLIEPVTDLMAEAVATGELRQADPGFLATAFMELA
                     ATVHPTQDDRTASSADRLARDVVDLFLRGAGPGTP"
     gene            170129..170332
                     /locus_tag="SGR_163"
     CDS             170129..170332
                     /locus_tag="SGR_163"
                     /codon_start=1
                     /transl_table=11
                     /product="hypothetical protein"
                     /protein_id="BAG16992.1"
                     /db_xref="GI:178462472"
                     /translation="MGNPNPIQRRGVRPPTTNLNHAPAGPRGKEHEQASPADPGRPRT
                     PVFCSPSSGTSLNTTIRHAGGTP"
     gene            170329..170535
                     /locus_tag="SGR_164"
     CDS             170329..170535
                     /locus_tag="SGR_164"
                     /codon_start=1
                     /transl_table=11
                     /product="hypothetical protein"
                     /protein_id="BAG16993.1"
                     /db_xref="GI:178462473"
                     /translation="MSDRTRMLLIAAALLAAAGIIAWLTWGTLWLLASMALTFSAVPL
                     LVGAFFDGDGNDPGSSNGGVGLGL"
     gene            complement(170945..172690)
                     /locus_tag="SGR_165"
     CDS             complement(170945..172690)
                     /locus_tag="SGR_165"
                     /codon_start=1
                     /transl_table=11
                     /product="hypothetical protein"
                     /protein_id="BAG16994.1"
                     /db_xref="GI:178462474"
                     /translation="MRAQGNAGRPESERTDRTPGRTPATVPAGADGAQPAGLQPLQGS
                     VGNAAVVQMLRRAGHTGVQTAEQERHQHGPDCDHQQAETPAVQRAAAPQVQRRSAVHD
                     VLRTGGRPLDDSTRTDMESRLGADFSDVRIHNDRAAKASAAEVGARAYTSGSHIVIGD
                     GGADKHTLAHELTHVIQQRQGPVAGTDNGSGLKVSDPSDRFEREAEANASRVMSSAAP
                     VLQRRPADAPGRAAAAPVVQRMPKAKKASPEARANKEFARAVKSQFEAKGWIADGSPE
                     VWARMTLHKIGGMDAQQAAAFKSSNAAYKASPDNTMGPRSYAGEPDKQAMRWVSTVVK
                     NYLTEKGENPIEIQAAIHGEKLYIAGNTTAANSLLASELGGLSGSAFLKKVLKEYPAD
                     SDDLLRGDAEGRLARHSDKTDKRIANDSADEAVTEKYANVITALAEPVTVASGGDEGY
                     HAERRIVDHLTGDEPEKVIPDSLAGTKRPCVSCYANLFIGTEARPGPLWISGAANIGM
                     AGYSAKNATRFVSRVDDAIGNTYATLQWECDADHEITIATTGGSPKTTIDYGTDSDSD
                     TDGNRRRLTEAMETE"
     gene            173275..173697
                     /locus_tag="SGR_166"
     CDS             173275..173697
                     /locus_tag="SGR_166"
                     /codon_start=1
                     /transl_table=11
                     /product="hypothetical protein"
                     /protein_id="BAG16995.1"
                     /db_xref="GI:178462475"
                     /translation="MLQSSLPRMPESCLRSAGLRAWKVPSRNSGTASSAWARSCRPGS
                     VMVTAYARRSAASRSRRTWPACSRLSQMPTITLRSMRSSSLRTRCELGPTSASIFSTR
                     CWPTPSPSAPALASAARATAAEARHRAMSKRSAASRGK"
     gene            174098..174745
                     /locus_tag="SGR_167"
     CDS             174098..174745
                     /locus_tag="SGR_167"
                     /codon_start=1
                     /transl_table=11
                     /product="putative nitroreductase"
                     /protein_id="BAG16996.1"
                     /db_xref="GI:178462476"
                     /translation="MPLDLTPDQLLSTTRAVRKRLDLERPVPRSLIEECVDLATQAPT
                     GRNRQRWHFIVVTDPDRRRLVGDIFRRALTTGGGQPPTERDLPRMFAHPGTMERISDG
                     LRHLHDNIHRVPAFVIPAIEGRTEGASVLDQSMTWGSILPAVWSFMLAARARGLGTVW
                     TTAQGPLEKELADALEVPYDEVMLTAFIPLAFTIGTDFKPARRVPREQVLHWEQW"
     gene            complement(175132..175302)
                     /locus_tag="SGR_168"
     CDS             complement(175132..175302)
                     /locus_tag="SGR_168"
                     /codon_start=1
                     /transl_table=11
                     /product="hypothetical protein"
                     /protein_id="BAG16997.1"
                     /db_xref="GI:178462477"
                     /translation="MSALYRPTPPQLRHVTLIPAGCRDARDRPSLFSNLVTLMVILCV
                     MDGVLEVPGAVR"
     gene            complement(175312..175578)
                     /locus_tag="SGR_169"
     CDS             complement(175312..175578)
                     /locus_tag="SGR_169"
                     /codon_start=1
                     /transl_table=11
                     /product="conserved hypothetical protein"
                     /protein_id="BAG16998.1"
                     /db_xref="GI:178462478"
                     /translation="MKASKVAYKPMGFVLGALSGMIASAVFKQTWKVVEGEGDAPDAL
                     DEDRPWRQILLAAAIQGAIFAVVKATVERSGAQATRRVTGTWPA"
     gene            complement(175575..176030)
                     /locus_tag="SGR_170"
     CDS             complement(175575..176030)
                     /locus_tag="SGR_170"
                     /codon_start=1
                     /transl_table=11
                     /product="hypothetical protein"
                     /protein_id="BAG16999.1"
                     /db_xref="GI:178462479"
                     /translation="MNDESRNKMGTPTPEEVREQVERTRDELGQTVEALAGKADVKAQ
                     AAEKTAAVKEQAAAATAQIREKTMHAAETVKNRTPDVVQEKTAQAATQVRESAAQAGQ
                     FVMDRTPEPLLEKADRAGRAARANRTPLLAGGALLIAFLLIRRGRGRNK"
     gene            complement(176027..176443)
                     /locus_tag="SGR_171"
     CDS             complement(176027..176443)
                     /locus_tag="SGR_171"
                     /codon_start=1
                     /transl_table=11
                     /product="putative integral membrane protein"
                     /protein_id="BAG17000.1"
                     /db_xref="GI:178462480"
                     /translation="MSTAGRQTPSTSEEPVGVLVSRASQQISELVREEMLLARSEMTE
                     KGKRFGKGGGLFGAAGIVGILAAQALVATCIAALALALPLWAAALIVTVVLAAVAGMA
                     ALAGKKQVARAGTPAPEQTINSVKADVAEVKERVHR"
     gene            176986..177567
                     /locus_tag="SGR_172"
     CDS             176986..177567
                     /locus_tag="SGR_172"
                     /codon_start=1
                     /transl_table=11
                     /product="putative acetyltransferase"
                     /protein_id="BAG17001.1"
                     /db_xref="GI:178462481"
                     /translation="MLRMTLPTPELHTPRLRLRAFTDADAAPLYALQSDPHVLRYWDS
                     PPWTDPARSQRFLATCRRIEEEGSGARVAVERASDGSFIGWCGLTSWNPDFRSASLGY
                     VFDADVWGHGYATESADAVLRWAFDTLDLNRVQAETDTRNTASARVLEKLGFVREGTL
                     REDCVVNGDVSDSWVFGLLRREWHPTASRHVRS"
     gene            complement(177562..177831)
                     /locus_tag="SGR_173"
     CDS             complement(177562..177831)
                     /locus_tag="SGR_173"
                     /codon_start=1
                     /transl_table=11
                     /product="hypothetical protein"
                     /protein_id="BAG17002.1"
                     /db_xref="GI:178462482"
                     /translation="MDRKITGHSVLGASQRCYGMHGHFGAYRWDISTQAVVATKFRAM
                     PVGMMRKSACLVTTRAAVHGRTPTQRRTPFDDVSPDRSPLLNIFL"
     gene            178154..178543
                     /locus_tag="SGR_174"
     CDS             178154..178543
                     /locus_tag="SGR_174"
                     /codon_start=1
                     /transl_table=11
                     /product="putative anti-sigma factor antagonist"
                     /protein_id="BAG17003.1"
                     /db_xref="GI:178462483"
                     /translation="MAAHPSVFGPGRSPHRSLGDNHAMTTPQPNRPSTEPLPVIAPEG
                     EFDIDALPPLEAQINAAITGYGGLVLDASRITFADSMFLRLILTTHDRTDLRIAALSP
                     TVQRLFTLVGADQVLRIHSTVDAAHHG"
     gene            complement(179058..179201)
                     /locus_tag="SGR_175"
     CDS             complement(179058..179201)
                     /locus_tag="SGR_175"
                     /codon_start=1
                     /transl_table=11
                     /product="hypothetical protein"
                     /protein_id="BAG17004.1"
                     /db_xref="GI:178462484"
                     /translation="MLPPDCSQPKTPTTVTLPGRSGSATDPRSPHSQMVPEATSLMLP
                     TPS"
     gene            complement(179227..179610)
                     /locus_tag="SGR_176"
     CDS             complement(179227..179610)
                     /locus_tag="SGR_176"
                     /codon_start=1
                     /transl_table=11
                     /product="hypothetical protein"
                     /protein_id="BAG17005.1"
                     /db_xref="GI:178462485"
                     /translation="MAERARAELADAVQACRVCRAQAVRYRTLIDRARFWAFATLVAG
                     PVGRWFTEPRGTASASGRSLLAAGQGAASAQFGGRAVAHDSAPWYRWRPLPPAPGPGV
                     ASTQPIRCVTAPVRNPGCVTDSAEW"
     gene            complement(179760..181094)
                     /locus_tag="SGR_177"
     CDS             complement(179760..181094)
                     /locus_tag="SGR_177"
                     /codon_start=1
                     /transl_table=11
                     /product="putative glutamate-1-semialdehyde
                     aminotransferase"
                     /protein_id="BAG17006.1"
                     /db_xref="GI:178462486"
                     /translation="MNGFIPALGGTDGSRSWFERAQHSLAGGISSSSRLTSTGPHPYP
                     LYMASGSGARITDVDGNEYIDYLISYGSAVLGHASPLLTEALTQVLHSGTMFGTCNVP
                     EVELAELICQMVPCAELVRFANSGSEAVQGAVRAARGYTGRSAILKFEGHYHGWSDTL
                     AISNRPSAAQAGPYATPHPVPHSPGIPTGVIDDVVVCPWNDPTALRDVLDGHPNLAAV
                     ICEPIVANNACTMPDPDYLDLLREECTARDLVLIFDEVCTGFRTGPGGAQNLFGVLPD
                     IAVFSKALGGGLPIAAFAGRRAVMEPLARGEVKHGGTYNASPLCATAALVTLRQLNDT
                     TVTKRIDEAGQRLMETVRRAAHDNRVPCAVQGVGAMFQVVFSSDGAPTRGYRDLLSAD
                     SGRYDAFRHELLKRGVHSNAYAMACWFVPAVVSEDDLSATCQAVEGAFAALR"
     gene            181170..181919
                     /locus_tag="SGR_178"
     CDS             181170..181919
                     /locus_tag="SGR_178"
                     /codon_start=1
                     /transl_table=11
                     /product="putative dehydrogenase"
                     /protein_id="BAG17007.1"
                     /db_xref="GI:178462487"
                     /translation="MDVRTAVVTGAGSGVGRACSLGLLADGWTVVLTGRRAAALAETA
                     RLAPAADRERVVAVRADITQPVEVDALFAEVADRFGRLDLLFNNAADTMPYTPTEEVS
                     AADWHRVMDSIATGTFLCSQAAFRMMMLQSPRGGRIINNGAPSAQAPRPDSIAFTAAK
                     HAVAGLTRSLSLDGRRYDISCGQIDIGNVTPQDRPQPEVRQADGSFRVEPTMDMRHVV
                     ETVRAMAALPAGVNMQSVLLMPSSMPLVGRG"
     gene            complement(181916..182449)
                     /locus_tag="SGR_179"
     CDS             complement(181916..182449)
                     /locus_tag="SGR_179"
                     /codon_start=1
                     /transl_table=11
                     /product="hypothetical protein"
                     /protein_id="BAG17008.1"
                     /db_xref="GI:178462488"
                     /translation="MKILEAVSYDVLMSRFTREHPYDPCDEANSNDEAAAHIRDAHRV
                     LCGRWHRVLLEGPEVLDVVLPWHLGEGGDVELIPPTGLTVAAAAIRLTALDATYTRTN
                     PLCALKLTRQTHAPARPLYLSTRAMPTRDYAALTVREGLVHLDGLHRMLAWHRSGMLA
                     PGRWVEAYLAGLPDAPG"
     gene            complement(182446..183249)
                     /locus_tag="SGR_180"
     CDS             complement(182446..183249)
                     /locus_tag="SGR_180"
                     /codon_start=1
                     /transl_table=11
                     /product="hypothetical protein"
                     /protein_id="BAG17009.1"
                     /db_xref="GI:178462489"
                     /translation="MSGCTDFDTRVKDFPELGFLVLPGFLPASLVDRLVPEVDRWVDT
                     GLRQLSIDACSLAEDAAPPKFELQMAAHGDLAVYAPLLELLRDENLLGPSFVFHHLHS
                     DRRPPGGAGKSWHHDYEQHPQQDRALPMIHALHYLGGLRPGMGSLAVLPGSHHQIAEK
                     DERSALGTDWQPGEETIDDLPRGSTVLLHSAIFHTRRAARGPVEAAPRYMVDASYCTT
                     GAPWPPVKPYWRSVLAVGRTLEPARAQWPELFAERHFSPYVPRTQRPSA"
     gene            complement(183606..184649)
                     /locus_tag="SGR_181"
     CDS             complement(183606..184649)
                     /locus_tag="SGR_181"
                     /codon_start=1
                     /transl_table=11
                     /product="hypothetical protein"
                     /protein_id="BAG17010.1"
                     /db_xref="GI:178462490"
                     /translation="MRRRTANDAEQRWGQEVAVDPVEEFAAWLRHLHREAKKPSYTEI
                     VRRIRMTDPTASVVVSTISETLNGKRLPRWTTVEPIARVLGGPTAAEECLRRWKQADA
                     ARTPTATQSDTAPIPDSIAPGLETEGAAAGSVASHSSFAPGRSGEAADPDQGAREGEA
                     PVHAPRGRQSPVRMVSAASALAVAVAAWAAVTVIDDRNQAPAGGPTAVTPTALDPRPT
                     GGTSGAVADAPEAAAQPQFKPGTYETELTVNEGSWASPDGNIRIRVPGASTSDGPTIF
                     VTTPSVSCPQTTVAIGDALIVPEVSGSSWTRITTVKVWAEDTPNGEAFDMYVQLQVDQ
                     GTGRAPQGQGCAS"
     gene            complement(184687..184881)
                     /locus_tag="SGR_182"
     CDS             complement(184687..184881)
                     /locus_tag="SGR_182"
                     /codon_start=1
                     /transl_table=11
                     /product="hypothetical protein"
                     /protein_id="BAG17011.1"
                     /db_xref="GI:178462491"
                     /translation="MPASPELGAGQQETEDFTGVGAPGGVVGQDRDGGGQEWTKYAKH
                     DAGERHNEQHHEGGFPVGTG"
     gene            complement(184897..185169)
                     /locus_tag="SGR_183"
     CDS             complement(184897..185169)
                     /locus_tag="SGR_183"
                     /codon_start=1
                     /transl_table=11
                     /product="hypothetical protein"
                     /protein_id="BAG17012.1"
                     /db_xref="GI:178462492"
                     /translation="MQSAPGLLPRRQFPGCDWSGRRGRVLGKADLDDALPGELPAGRG
                     GVLEPRYSPRMVSPFPAQWTAHRSSESLSLCVPLRQSRVVTSPWGR"
     gene            185537..185836
                     /locus_tag="SGR_184"
     CDS             185537..185836
                     /locus_tag="SGR_184"
                     /codon_start=1
                     /transl_table=11
                     /product="hypothetical protein"
                     /protein_id="BAG17013.1"
                     /db_xref="GI:178462493"
                     /translation="MELTMNRETRNTGARAIVLGAVAGAALLPAGTAEANVVGVGNAA
                     FGNTCANQADTRAEGATVAGSGLGSGNHAGLPLNLARNHCGNSGIICTALFMARY"
     gene            185883..187124
                     /locus_tag="SGR_185"
     CDS             185883..187124
                     /locus_tag="SGR_185"
                     /codon_start=1
                     /transl_table=11
                     /product="hypothetical protein"
                     /protein_id="BAG17014.1"
                     /db_xref="GI:178462494"
                     /translation="MMAAGTSTTGVRVGDRAVAEFLALGGQTLPLLRNWAGEEPGNGV
                     ARGLLTLATSERMDDRVLKQQLVTAHRDAQASGEREASLVYGVFLHTHRQYRLTADHL
                     MAHFERWPTDEVATLILDAFSAAGDSAYRVHGDALVEQQATLAGPDSWVWASCLAAVR
                     AEQGRVREAHRLAEHALSRNPRSGVAVHALAHVEHELGTGPASTRMLDRWLAQDSQAV
                     QLGHLNWHAALQSIACGDFADARHRADTALRREDVGMRAATNWRLMLVGQEPARRSDL
                     DHVRELLAAPGGMAEVFHTFNLALALAVEAATEDLETLAGRAAADPRPAYREVLAPVV
                     GALAHITVGHPRAAAEGLAALGEKAEQIGGVRVEREIVQDTLARALIDAGDPARAAAL
                     LRHRTTTRDHHTYENLLLAPR"
     gene            189999..191474
                     /locus_tag="SGR_186"
     CDS             189999..191474
                     /locus_tag="SGR_186"
                     /codon_start=1
                     /transl_table=11
                     /product="putative UDP-N-acetylmuramyl tripeptide
                     synthase"
                     /protein_id="BAG17015.1"
                     /db_xref="GI:178462495"
                     /translation="MKLSDLIAGQDHHALRGTPDRTNVTAGVTIDADRVTPGSVFAAV
                     PGHAAGGPHAVAPAVARGAVAVLVDEQAPTLPAAMGDVCVLRVPDVRKAAAVVASRYF
                     GEPGRAMDLIAITGTNGKTSVSYMTESVLRLAERARVGVIGTAGSRIGDEVIPMPPSV
                     LSTPESPDLQYLLGHMRDRACGSVVLEATSMGLLTHRLDRTFIDVGVFTNLTQDHLDD
                     HGTMENYRDAKLRLFQGLCRRAVVNADDPVGAGIRKLMPGAVTTYALDGDADYRASDL
                     AVDASGSRFTLHHDGRKYPAAIPSPGRFSVSNALATVAACHLLGHGLAGLVDALERMP
                     QIPGRFERLQIPGGTSVIVDYAHSPDSLNKVLTTIRGFARGRVITVFGCGGDRDTTKR
                     ADMGAIAGTHSDLCVLTSDNPRYEDPEGILDQIAKGIVSTGTPFERLTDRRSAIAAAL
                     GEAGPDDVVLIAGKGSEPHQSVRGELLPFSDMATVRELIGA"
     gene            complement(191655..192026)
                     /locus_tag="SGR_187"
     CDS             complement(191655..192026)
                     /locus_tag="SGR_187"
                     /codon_start=1
                     /transl_table=11
                     /product="hypothetical protein"
                     /protein_id="BAG17016.1"
                     /db_xref="GI:178462496"
                     /translation="MQERRLDDLLVRITEYTRPNACVLALLGSTGAWNTPALEHAFHA
                     AAATERPLVVDLTGLDFGDEVLLGILVQAHASLRGLVLVNPATGSFARRLHRTGVEEL
                     FNTQSTLPLALAQLPSSPHPR"
     gene            complement(192112..193500)
                     /locus_tag="SGR_188"
     CDS             complement(192112..193500)
                     /locus_tag="SGR_188"
                     /codon_start=1
                     /transl_table=11
                     /product="hypothetical protein"
                     /protein_id="BAG17017.1"
                     /db_xref="GI:178462497"
                     /translation="MVGWLAGSCGEPRKEGGLLGGVEYPEGVRDDGLPAVLSDPARLA
                     SLEASGMVGSAPEQVFDDLTRLAVSVTGAAISAITFVGGARTYWKSVPHLPYGGSEQW
                     QNGVGESFCYFAVGANGPFIVEDAAKDPRTAGHQGIGPWGVGSWAGFPIVTTDGHAIG
                     TMCVIDANPRQWKPQELETLATLARAVSNEINLRISLSTAQSALATANAALSVSQDLA
                     RSLQESLLPPVLRPVPGMDASARYLAATGDVEVVGDFYDLFNARGPWWTAVMGDVCGK
                     GLEAAKVTALARYTLRADAGDHLSPAEVLDRLNSAMRAQRAPRFLTAVQATFRTTPAG
                     AAGRLCLAGHPPALIRRADGRVQQTGLPGTLLGVMPTVSLSDVRFRLAPGDLLFLYTD
                     GACEARPDPSKPLPHRPIFDEEALAEALADTRGMDAADTNAHIAEVLAGHHGGWASDD
                     TALLSLRVPPRP"
     gene            complement(194789..195655)
                     /locus_tag="SGR_189"
     CDS             complement(194789..195655)
                     /locus_tag="SGR_189"
                     /codon_start=1
                     /transl_table=11
                     /product="putative glutamate transporter glutamate-binding
                     protein"
                     /protein_id="BAG17018.1"
                     /db_xref="GI:178462498"
                     /translation="MVALAGAALAGCSSEPSSLLAEGKIEIGSKGDQPGTSYSPHDGE
                     FNGFDITVAREVLDRVGVKVKSSDFEGVLSKNRARALHDGDVQLVAATYSITEQRMKP
                     TSEGGDGLDFVGPYASTRQGVLVRTEEAKRYKNHSDLNGRLICVWEGTTSAAELKKPA
                     YSLIRTVDMTDAQECVKALKEKRVDALSTDQLILYGFMKDDPSITVAHALTFGPFNDY
                     GIAMAKGHREDCKKLQQALMDYAQSNDWDRDFQINLPLVPKKDRDEARPTDDEIERSS
                     CLDRPSNAKVDG"
     gene            complement(195740..196546)
                     /locus_tag="SGR_190"
     CDS             complement(195740..196546)
                     /locus_tag="SGR_190"
                     /codon_start=1
                     /transl_table=11
                     /product="hypothetical protein"
                     /protein_id="BAG17019.1"
                     /db_xref="GI:178462499"
                     /translation="MSSGGPGADRGSEAANVTSSGVGSSSFGSVGDNATFKWELKRTL
                     THVAWLPVSACLVIAATVVFAVFAVAQWPGGPQNQYVWFYVLAALGLLAAGTAALYPV
                     GRTGQIRDAAQQVAETQRRTTIRAVLVGAAALCSGGGALAWVDVDRTGEIGVEMTIRG
                     TQPVDDTGGTLTVMMTPPPDGYVRDKLRLTLTIKDDDPNTPTCVGRTTATITSVTPGI
                     TPHSTEVPAQSTVDFDLGGREGAVHFDVAVRPETGCSMRLAQARGTLHND"
     gene            complement(196543..197007)
                     /locus_tag="SGR_191"
     CDS             complement(196543..197007)
                     /locus_tag="SGR_191"
                     /codon_start=1
                     /transl_table=11
                     /product="hypothetical protein"
                     /protein_id="BAG17020.1"
                     /db_xref="GI:178462500"
                     /translation="MTGLPEISAELATYFSLTAEVLGAAMVASAAQRLTDGSIDAGQG
                     YFRRIFRRDSGEDTPIALPEGRSEQRADQLLGALSTEDRQRLAAALTAWLGEQRDRRP
                     DEARLAELMAAAPTSHRTYHVTATGPNSAAIGSVGNGATFHFGGGSRHGDGA"
     gene            complement(197464..197859)
                     /locus_tag="SGR_192"
     CDS             complement(197464..197859)
                     /locus_tag="SGR_192"
                     /codon_start=1
                     /transl_table=11
                     /product="putative acetyltransferase"
                     /protein_id="BAG17021.1"
                     /db_xref="GI:178462501"
                     /translation="MMITYEWRGDVDNSALNKLHAEGFDHPVGQTDWRTRLRRHSLGW
                     VCAWEGDRLVGFVNVAWDGGVHAFVLDTVVAQRNRSNGVGAALVEQAAEGCRAAGCEW
                     LHVDFEDHLRSFYFDACGFRETAAGLIAL"
     gene            198260..198874
                     /locus_tag="SGR_193"
     CDS             198260..198874
                     /locus_tag="SGR_193"
                     /codon_start=1
                     /transl_table=11
                     /product="conserved hypothetical protein"
                     /protein_id="BAG17022.1"
                     /db_xref="GI:178462502"
                     /translation="MPSQSHSYADRGSPSCARPGGTVNRPLLFLDVDGPLNPYAAKPE
                     RRPDGYTTLRVPRNDEHQDDRRLTSRRPLRVWLNPEHGRFLLQLGFELCWATTWMDDA
                     NRWIAPVLGLPELPFVDFGDVLLRERPDGVHWKTGPLVDYAGGRPFAWVDDEQSELDQ
                     TFVAAHHQGAGLLHHVNPRIGLRKNDFHLLADFARSLDTSRTTG"
     gene            198896..199027
                     /locus_tag="SGR_194"
     CDS             198896..199027
                     /locus_tag="SGR_194"
                     /codon_start=1
                     /transl_table=11
                     /product="hypothetical protein"
                     /protein_id="BAG17023.1"
                     /db_xref="GI:178462503"
                     /translation="MLRNSEAADRWAWLVISAYAQLRLARPPDTDLRRLGEKPTEPN"
     gene            complement(199266..199601)
                     /locus_tag="SGR_195"
     CDS             complement(199266..199601)
                     /locus_tag="SGR_195"
                     /codon_start=1
                     /transl_table=11
                     /product="hypothetical protein"
                     /protein_id="BAG17024.1"
                     /db_xref="GI:178462504"
                     /translation="MIIHSPRSTCDTRPKLAVQPRCEMSRASDSVGQQNHARRGLVTT
                     NQWTLSRPCCLSRIGGAPSRWTWRRYRRRTGAPAISSTGEATRSATGTRALAAASFAF
                     SSYRMRSVC"
     gene            199852..200328
                     /locus_tag="SGR_196"
     CDS             199852..200328
                     /locus_tag="SGR_196"
                     /codon_start=1
                     /transl_table=11
                     /product="hypothetical protein"
                     /protein_id="BAG17025.1"
                     /db_xref="GI:178462505"
                     /translation="MGRQTASGTVRGWFVRSVSARATLAAAALFMSVSCAGAGATQGG
                     SGSSCAALLDYEGRTYLGHGLHPDDEGDGDGVRAGRRLGTGSVPGCDDTPNEGDQQAT
                     SKPVTVYAIEGVDPVHAVTLDYPTGGTLYIEQASKKTLPELRKLIEAQELDDAATT"
     gene            complement(200565..201203)
                     /locus_tag="SGR_197"
     CDS             complement(200565..201203)
                     /locus_tag="SGR_197"
                     /codon_start=1
                     /transl_table=11
                     /product="hypothetical protein"
                     /protein_id="BAG17026.1"
                     /db_xref="GI:178462506"
                     /translation="MRDVRVVLIGGTSNVGKSTVAQAVAERLGFACLSTDALARHPGR
                     PWRTSEGEVPAHVAEHYGSLTVNDLITSVLDHYDRLWPRIEELITTRAVEDRGSAGLV
                     LEGSALWPVRVARLQVPHTAAVWLSTDDSVVRSRVHAAGSYETATAAERILMDKFLAR
                     TERYQALMIEAVGRLGLDRIDAGDGQSAGELADMVLAAVDAQTAPGRASNDR"
     gene            201820..202455
                     /locus_tag="SGR_198"
     CDS             201820..202455
                     /locus_tag="SGR_198"
                     /codon_start=1
                     /transl_table=11
                     /product="hypothetical protein"
                     /protein_id="BAG17027.1"
                     /db_xref="GI:178462507"
                     /translation="MVYQNDAIKGECVNTEKLTARRLTAEETAELGPQDSVFVPASMD
                     GVSPDCYAPAFLTKPGKSFEGGSFIARTAFGEEVHVLPDNAEEGGIWIADKAGEAIEV
                     LQSAGVLLNLALFVPGGNKESLESLYSAAREAFGAGVVQRWSEEVVEVPDVKVDLYEE
                     PARGRKNANNQNRDRRALDIFPTRVRFLEPSEGWKFVVEPHKEIVDETPTI"
     gene            203293..204375
                     /locus_tag="SGR_199"
     CDS             203293..204375
                     /locus_tag="SGR_199"
                     /codon_start=1
                     /transl_table=11
                     /product="putative secreted cellulose-binding protein"
                     /protein_id="BAG17028.1"
                     /db_xref="GI:178462508"
                     /translation="MARRKKLLTSLVAVLATLLGGIGLTLMGQDNAQAHGVTMTPGSR
                     TYLCMLDARTGTGALDPTNPACKAALDESGANALYNWFAVLDSNAGGRGAGYVPDGTL
                     CSAGDRSPYDFTGYNAPRSDWPRTHLTAGKTIQVKHSNWAAHPGSFRVYLSKPGYSPS
                     TELGWDDLELIETVTDPPQSGGPGTDGGHYYWNLDLPSGRSGDAVMFIQWVRSDSQEN
                     FFSCSDIVFDGGNGEVTGIRGSGGTPNPTPTPTPTPTDPHSGCMAVYSVANSWSGGFQ
                     GSVEVMNHGTTAREGWAVRWKPGVGVTVGNTWNGALTTGPDGTVTVRNLAHNRTIAPE
                     GSVTFGFTATSTGNDFPVGSIGCVTP"
     gene            204852..205616
                     /locus_tag="SGR_200"
     CDS             204852..205616
                     /locus_tag="SGR_200"
                     /codon_start=1
                     /transl_table=11
                     /product="putative thioesterase"
                     /protein_id="BAG17029.1"
                     /db_xref="GI:178462509"
                     /translation="MATSNSGDLWVRRYHPAPQAPVRLLCLPHAGGSASYFHPVSQRL
                     TPHVETLAVQYPGRQDRRHEPCLETVRELADRIVEVIGPWQDKPLALFGHSLGASVAF
                     EVALRMEARGNLPAALIASGRRAPSALRDERVHLRDDDGLLEEIRRLDGTQSQLLEDD
                     EIKRMVMPSIRADYKAAETYRYEPGPPLSTPVYALTGDADPKATTDEVRAWADHTTGP
                     FEMTVYPGGHFYLNAHSTAVTDKIAAWLAPATAAGR"
     gene            205971..207002
                     /locus_tag="SGR_201"
     CDS             205971..207002
                     /locus_tag="SGR_201"
                     /codon_start=1
                     /transl_table=11
                     /product="conserved hypothetical protein"
                     /protein_id="BAG17030.1"
                     /db_xref="GI:178462510"
                     /translation="MTHTAAEAPRDERRRRAGGRGRRWGLSACGVALIAPAVLLVVRL
                     TGLDAGTPLAMPMVLFPWTTVIGVLVLLLLAAVPVLRSRWALVGTAALVTAHAVLLAP
                     RFLSDGPQVAEGAVELRVATINTNGGAADARAVVRLVRTERIDVLAVQQMPPGGVEAL
                     DRAGLGALLPHQELHPEYDSSVYSRLPLGEAGTTRADTAWPQTVAEVAVGGRSVRFVA
                     VHTYYPLGSPERWTRDMAALTSLARRAGPDTVFLGDFNASLDHAPMRDLLAAGLTDTH
                     AELGRGWAPTWPVGLMLVPPVVQLDHVLHGSGLAGVSVGERTVPGTDHRAVVAVLALL
                     PERAGERSR"
     gene            complement(207370..208281)
                     /locus_tag="SGR_202"
     CDS             complement(207370..208281)
                     /locus_tag="SGR_202"
                     /codon_start=1
                     /transl_table=11
                     /product="putative integral membrane protein"
                     /protein_id="BAG17031.1"
                     /db_xref="GI:178462511"
                     /translation="MQTDTSPTSAPLPTGADGPPPARGAGRGAGVALMLGSGLSNQTG
                     ASVAALAFPVIGPTGVVAVRQWVAAVVLGAVARPRLRHFTAAQWRPVLGLALVFAGMN
                     LSLYTAIDRIGLGLAVTLEFLGPLTVALAGSRRPLDLAAAGAAAGAVAVLMRPTPSTD
                     YPGIGLALLAAACWACYILLNRTVGARLPGLEGSAAAAIVSAVLYLPVGVWVLRHHPP
                     TPTALGCALAAGVLSSAVPFLADLMALRRVPAHFFGVFMSVNPVFAALVGLAVLGQRL
                     DALAWLAIAVIVAANTTAVATSRRRTP"
     gene            208351..209253
                     /locus_tag="SGR_203"
     CDS             208351..209253
                     /locus_tag="SGR_203"
                     /codon_start=1
                     /transl_table=11
                     /product="putative LysR-family transcriptional regulator"
                     /protein_id="BAG17032.1"
                     /db_xref="GI:178462512"
                     /translation="MDESVSTAGALELKQLRCLVAIVDTGSFTDAGHALGMSQAAVSR
                     TLAGLESLLGVRLLLRTSRRVAPTAAGVRALARARIVLAGTEEFVREATTGHARLHIG
                     HAWSAFGRHTTEFQRRWHDQHPGTDLRLIRHNTPTGGLAEGLCDLAVIRAPIDLAPWS
                     HARIGTEARCVAMASDDPWARRRGVRLDEIPTRVLAIDRRTGTTALDLWPERDRPEVE
                     FTQDIDDWLAAIATGRCVGLTPRATAAQYRRDGITYRPLRGADPVTVHLIWRAHTPHP
                     ATDTAIALAAALYREDRPVGRPRG"
     gene            complement(209287..209964)
                     /locus_tag="SGR_204"
     CDS             complement(209287..209964)
                     /locus_tag="SGR_204"
                     /codon_start=1
                     /transl_table=11
                     /product="putative two-component system response
                     regulator"
                     /protein_id="BAG17033.1"
                     /db_xref="GI:178462513"
                     /translation="MTRGPTARRKLRILVADDHTVMRAGVVALLADEPTIDIVGEAED
                     GRAAVALTERLEPDVVLMDLRMPVLDGTSATARIVAGPSRTRVLILTTYETDAEIERA
                     VEAGAIGYLLKDATRDQLVEAVHSAARGETVLAPRVAARLVARMRRPAPVTLTPREVD
                     VLGAVADGLSNVEIGRRLVIAEATVKTHLLRVFAKLDVADRTHAVVRALELNLLEGPR
                     RRAAEDS"
     gene            complement(209967..211151)
                     /locus_tag="SGR_205"
     CDS             complement(209967..211151)
                     /locus_tag="SGR_205"
                     /codon_start=1
                     /transl_table=11
                     /product="putative two-component system sensor kinase"
                     /protein_id="BAG17034.1"
                     /db_xref="GI:178462514"
                     /translation="MNQRPLPETASTVPSPHRWNAVLWVLLGVVPPAIAVADAPGTTR
                     LPVLGLLAVLALSYAAVGLFPGNPVLSPRPYLYVQVVGLGALSYLLDGGAALFVVTLP
                     HFWIYTASARAAIALSGLAAAAVVTGNVVRQGWDGEFFTGNVIFTLIGYAAGVLIGSG
                     VRHITEDADERARRLRAELEEARLRLVEAHHRQGAADERERLAREIHDTLAQGFASIV
                     VLAEAARSGLATDPGTSGKHLLAIENTARENLAEARVLVGSAPQGGAATGSVADTLRR
                     TLRRFTEDTGTPVTSELPDVTCDQRTRIALLRCTQESLANIRKHAAASTVDVVLTAQP
                     YGIELEITDDGTGFVTADSRGFGLHGMRGRLAELGGELTVTSSVGDGTRVLAMIPTDG
                     QG"
     gene            complement(211148..213418)
                     /locus_tag="SGR_206"
     CDS             complement(211148..213418)
                     /locus_tag="SGR_206"
                     /codon_start=1
                     /transl_table=11
                     /product="putative transmembrane transport protein"
                     /protein_id="BAG17035.1"
                     /db_xref="GI:178462515"
                     /translation="MRHLPVRMARWSARHAGRAIAGWFTFVVLCLAAGLALGTNEATT
                     RDFWVGEAGRAEATATEGGLERSPTERIMIRAGAGELDMAAAGAAARDVTRRMRDLPE
                     VESVAAPVRSKDGKVLLVSVVLNGPELEGKKNVVPLLEQTAAVAADHPDLVVEETGSP
                     AISKGVNDQRDEDLALSERVSLPVTAITLLVVFGSVIMAGVPLLLALSSIAAAIGLSM
                     AASHLMPDAGVGTNLILLIGLAVGVDYTLFYLKREREEQARAGGRLGPEARVELAAAT
                     AGRAIVVSGLAVIVSTATLYLATDVIFSSLATGTVLVVAVAVASSLTVLPALLVVIGR
                     RADRLAPRRAARRARSGRPPRAEKPETGRVFGALLRPARTRPALTLCLSVLVMLGLAV
                     PALGLKLIDPGRDTFSRDIPAMRVYDRLTESFPELLVTHEVVTRSTPERAAQVRRALE
                     DLGRRAQADPLFAQPPRNGYEANDSEGATSPTDPAAPGPTVRTSADGRVSVLELPVPH
                     PAPSAEAIASLTHLRQDHIPATVGRLPGVETAVSGDVARGRDYVSHESDRLPLVLGSL
                     LLMTFLMTVWAFRSVVIGAIGVVLNLLSAGASLGMLVLVFQGTWAEGLLAFDSLGAIA
                     SRVPLFLVVILFGLSMDYQVFVVSRIQEARQNGMSARDAVLEGINRSAKVVTSAAIVM
                     VTVFGAFVALHLTEMKQMGFCLAVAVLLDAVVIRLLVLPSVLLLLGERAWWPARRPGR
                     SPEPAAGPRTESRLTR"
     gene            213716..214372
                     /locus_tag="SGR_207"
     CDS             213716..214372
                     /locus_tag="SGR_207"
                     /codon_start=1
                     /transl_table=11
                     /product="putative GntR-family transcriptional regulator"
                     /protein_id="BAG17036.1"
                     /db_xref="GI:178462516"
                     /translation="MTFAPAPIPSRTQYVLEAIKHAILTARLRPGQALVETELAAQFG
                     VSKTPVREALKTLAGTGLVVMSQYKGVTVRLVDATMAREVYDVRLLLEPEALRRSITR
                     GASLEAAQEALERADSAADPADRSLANRDFHRALYLPCGNPLLSRMLDDVRDQAALVS
                     TVAWSAVPSWEREAAEHREILRLALADDAEAAAGALHHHIASFVRRAFPDDEDGGDAA
                     "
     gene            214369..215325
                     /locus_tag="SGR_208"
     CDS             214369..215325
                     /locus_tag="SGR_208"
                     /codon_start=1
                     /transl_table=11
                     /product="putative dihydrodipicolinate synthase"
                     /protein_id="BAG17037.1"
                     /db_xref="GI:178462517"
                     /translation="MNRPLGPLHQHLDERPVRMDHSPLKAALADVVAIPVTPFAEDGS
                     IDTATHRALMRRLLDGGIRTVTPNGNTGEFYALTPDERRLVTELTVDEAAGRASVLVG
                     VGHDVPTAVAAAEHAAEAGAAMVMVHQPVHPYVAQEGWVDYHRSIAEAVPHLGVVPYI
                     RSPRLAGERLAELADACPNVVGVKYAVPDAARFGAFARDAGLERFVWIAGLAELYAPS
                     YFATGATGFTSGLVNVAPAVSLDMLEALRAGDYVAAMKVWERIRRFEELRAEEQSADN
                     VTVVKEALSALGLCRRDVRAPSRVLPEARRAEVAGLTAEWSL"
     gene            215322..217076
                     /locus_tag="SGR_209"
     CDS             215322..217076
                     /locus_tag="SGR_209"
                     /codon_start=1
                     /transl_table=11
                     /product="putative dihydroxy-acid dehydratase"
                     /protein_id="BAG17038.1"
                     /db_xref="GI:178462518"
                     /translation="MSDASTRGPGEGRIAPEELRSHRWFGTDGLRSFSHRARTRQLGY
                     LPEEHLGKPVVAVLNTWSDINPCHAHLRDRAQAVKRGVWQAGGFPLEFPVSTLSETFQ
                     KPTPMLYRNLLAMETEELLRSYPVDGAVLLGGCDKSTPALLMGAASVDLPTVFVPAGP
                     MLPGHWRDEVLGSGTDMWKYWDERRAGTIGDCEMAELENGLARSPGHCMTMGTASTLT
                     AAAEVLGVTLPGASSVPAVDSGHERMAAASGLRIVDLVMRRVTLSRILTPEAYEDAVA
                     TVLALGGSTNAVIHLIAMAGRSGVKLTLDDFDRIARTVPVLADLRPGGRYLLEDFHFA
                     GGLPGFLGRLTDVLHLDRPTVAHDTLREQLDGAQVHNSAVIRERSDPLAGEGGVAVLR
                     GNLCPDGAVIKHIAAEPRLLRHTGPAVVFDDYRELQRTIDDPALALTPDHVLVLRNAG
                     PQGGPGMPEYGMLPIPAYLLKQGVRDMVRISDARMSGTSYGACVLHIAPESFVGGPLA
                     LVRTGDLITLDVGARLLRLEVDDEELERRRAAWSPPPARYGRGYGALYQDQITQADTG
                     CDFAFLARQGEVPDPYAG"
     gene            217276..218208
                     /locus_tag="SGR_210"
     CDS             217276..218208
                     /locus_tag="SGR_210"
                     /codon_start=1
                     /transl_table=11
                     /product="putative ABC transporter permease protein"
                     /protein_id="BAG17039.1"
                     /db_xref="GI:178462519"
                     /translation="MAPTAAVATPPPEKSRRRRARPRRLPYLLIAPAGLLMLGFIAYP
                     VLSVFSYSLQHYNVTKPWRNGFAGLDNFRRVFTEDDQFWPTLAFSAQWVFTQVTLQLL
                     LGLALALIVNQTFIGRGISRAMVFSPWAVSGVLTSTIWILLYNSSTGFSRYLADAGIG
                     EYGTSVLSDTGTVFWAATVTELWRGVPFFAILILADLQSVSKELYEAASVDGAGRLRQ
                     FFHITLPHLRDAIILATLLRGVWEFNNVDLLYTLTGGGPAGETTTLPLYVANTGIEGH
                     DFGYASALTTVAFVILLFCSIVYLRLSKFGGDRT"
     gene            218205..219116
                     /locus_tag="SGR_211"
     CDS             218205..219116
                     /locus_tag="SGR_211"
                     /codon_start=1
                     /transl_table=11
                     /product="putative ABC transporter permease protein"
                     /protein_id="BAG17040.1"
                     /db_xref="GI:178462520"
                     /translation="MTALLTERNGTAPRSTAPGSPPSARRRRPGRERAFDDVPRWQIY
                     LPLGLYLLFTLVPFYWMLLFAVRPAGSTSLAPWPMTGAHFSKVWNERSFAVFFQNSMI
                     VGVATLVATTLVALAGGYALARFDFRIKGAFMLALLCSQFIPGALMLVPLFEIFRNLQ
                     MINSLGSVVIAETVFQLPLSIILISGFIKNVPVSLEEAAWVDGCSRFTAFRTVVLPLL
                     RPGLIAVGSFAFVHSWNHFLFALMFLSEQDKQTIPVGLNTLIGADSVDLGALAAGGVI
                     AAVPVVVVFAFIQKWLITGFSAGAVKG"
     gene            219113..220333
                     /locus_tag="SGR_212"
     CDS             219113..220333
                     /locus_tag="SGR_212"
                     /codon_start=1
                     /transl_table=11
                     /product="putative oxidoreductase"
                     /protein_id="BAG17041.1"
                     /db_xref="GI:178462521"
                     /translation="MRRATAPAVVPVPVVPAVPVPVVLAGARGHGRWHLANVRRLQHQ
                     GRVRLAGVCELEPLTADELAACGFGPGEAPEQSDDFGALLDVTGARAAIICTPIQTHT
                     ELALAAAGRGVHLLLEKPPAAGWADYARMAEGVERAGIACQVGFQSFGSHALPAIREL
                     VATGAIGAVTGFGAAGAWVRDDAYFRRAPWAGRRRIGSTDVVDGVLTNPLAHAVATAL
                     ELACRGRSEEVTAVETELYRAHAIEADDTSSVRVTTAGGPCVTVAVTLCAERPGEPYV
                     IVHGERGRITFWYKQDRVLVQRAGRGPEETVHGRTDLLENLLDHLAQGTPLLVPPAST
                     GAFMRVVEAVRTAPEPAPLPDRAWETRYDGPGGGPRRVVPGIDSLVAAGAESLSLFSE
                     LGAPWARVGQAAAS"
     gene            220330..221184
                     /locus_tag="SGR_213"
     CDS             220330..221184
                     /locus_tag="SGR_213"
                     /codon_start=1
                     /transl_table=11
                     /product="conserved hypothetical protein"
                     /protein_id="BAG17042.1"
                     /db_xref="GI:178462522"
                     /translation="MNQRPGAPFPDLPATLACDGRTVAHYGYAPGADGRPRLHPVTTL
                     GGTAVTEDRPADHLHHLGVSVAVPDVAGYNFWGGHTFVRGKGPTALDNHGVQRHLARP
                     QRSPNGFTQELGWEAAGVELLREHRTLSATRTSDASWELDFSFVLTNTGGEELSLGSP
                     ATNGRPGAGYGGFFWRAPKEAAPPTVFSATGEGESEVHGRTADWLALSGAGWTLVFVG
                     ATARTRRDPWFVRTSAYPGVGSSLAAHERLPVPAGSSVVRRIITVVVDGRPDRETAAR
                     YAREAVAR"
     gene            221181..222782
                     /locus_tag="SGR_214"
     CDS             221181..222782
                     /locus_tag="SGR_214"
                     /codon_start=1
                     /transl_table=11
                     /product="putative xylanase"
                     /protein_id="BAG17043.1"
                     /db_xref="GI:178462523"
                     /translation="MSRPWTADLGDGTYRNPVLNADWSDPDVVRVGDDYYLTASSFGR
                     SPGLPLLHSRDLVNWTAVGHALDRLEPAAEFSAPRHDRGVWAPSLRHRGGRFWIFWGD
                     PDHGIQQINAERVEGPWSAPHLLKAGKGLIDACPLWDEETGEAYLVHAWAKSRSGVKN
                     RLTGHRMSPDGRELLDEGATLVDADRIPGWFTLEGPKLYRRDGCFVILAPAGGVETGW
                     QGAFRSRDFFGPYEERVVLAQGRTDVNGPHQGGWVDTPAGEDWFLHFQARGAYGRVVH
                     LQPMRWDADGWPVIGDRGEPVLRHTKPVAPAQPVAAPAVDDDFPGGRPGAQWQWTANP
                     RHGWAARGAGDGLRLTCVRTADEHDLRLLPNILVQRLPAEAFTVDVELVLDSVEAGAK
                     AGLAVLGDAFGWIGLAVAADGTPRLVHRFAEGAAAHERDAAGSRASPGGRARLRVEVT
                     AGARCRFFADTGDGFWPSGQVFAATPWRWVGALLGLFATAPAGTGPAGTARFTTFRVT
                     GPNPPQKCTRHDPSHPHHPTEKSRR"
     gene            222779..224113
                     /locus_tag="SGR_215"
     CDS             222779..224113
                     /locus_tag="SGR_215"
                     /codon_start=1
                     /transl_table=11
                     /product="putative secreted sugar-binding protein"
                     /protein_id="BAG17044.1"
                     /db_xref="GI:178462524"
                     /translation="MTISTTQRGRATAAVSVAAVLALTATACGDDGSGSGTEGSGKGE
                     ITFWDNNGGPRTAVWTEIIEDFEKQHPDIDVTYVPIPIADVQSKYDTAIAGGGLPDVG
                     GVGTAYLANMVSQEALEPVNDRLEKSALRGKLVESMVESVRAAAGRGDDVYSVPTSAN
                     NGVLWYRTDLFERAGLKAPDTWANFYTAAEKLTDAKKNEFGYTIRGGAGSIAQALDAV
                     YGQSGITEFWDGDTTTLNDPKNVAALEKYAGLFKRTTPAADVNNDFTKMVAQWDTGTI
                     GMLSHNLGSYQDHLKALGEDKFAGIPAPIGEGGTRVQVSNPVDGLGLFRSSRNKTAAW
                     KFIEFAASHASNSKWNESAGAIPANAEAAKDPWINETESTALAAKTLTDGSTKIVDLP
                     YYLPDWNNISKADNEPEFQKVLLGKITAKAFLDDMAEQLNAANKEWKELGNG"
     gene            224295..225635
                     /locus_tag="SGR_216"
     CDS             224295..225635
                     /locus_tag="SGR_216"
                     /codon_start=1
                     /transl_table=11
                     /product="putative secreted pectate lyase"
                     /protein_id="BAG17045.1"
                     /db_xref="GI:178462525"
                     /translation="MPARKRHLRAIAVTLGCTSLALTLSTPALATAQPSAPGGVERAV
                     LPARDGWAAAEGSTTGGANAAPEHVYTVTDRAELVAAFAEAGDAPKIIRVSGTVHGNS
                     DADGRPIGCEQYRTGGYTLEKYLAAYDPEVWGRDTVPAGPLEEARAASAKLQATAVTV
                     KVPSNTTLVGVGKNPKIIGASLQVRDVSNVIIRNIGFEDTYDCFPQWDPTDGAEGAWN
                     SEYDNLVVYGSRHVWVDHNTFSDGDRPDADQPHYFGQVYQQHDGLFDIVRGADLVTVS
                     WNVLKDHDKTMLIGNSDGAGATDRGKLRVTLHHNLFKDVKERAPRVRFGQVDAYNNHF
                     VATKGSAYGYTFGIGAESRLVAEHNAFTLTREVDRATILKKWSESSLTAENNYVDGRK
                     TDLVAVHNAGVPGEHLTEDAGWTPRLRTAVHHPLVVPVLVALGAGAGRAGAGGR"
     gene            complement(225965..227521)
                     /locus_tag="SGR_217"
     CDS             complement(225965..227521)
                     /locus_tag="SGR_217"
                     /codon_start=1
                     /transl_table=11
                     /product="putative secreted pectate lyase"
                     /protein_id="BAG17046.1"
                     /db_xref="GI:178462526"
                     /translation="MERPLARRLQAAVAALALAAATGAVLAAPEAAAATGSATGYATQ
                     NGGTTGGAGGQTVRATTGTQIHEALCGRADSDTPIVIEVEGTINHGNTTKVSGSSCNT
                     AAGVIELKQISNVTIVGVGSGAVFDQLGIHLREAGNIIIQNVTVRNVKKSGSPTSNGG
                     DAIGMESGVRNVWVDHTTLEASGGESEGYDGLFDMKADTQYVTLSYSILRNSGRGGLV
                     GSSESDRSNGFVTYHHNLYENIDSRAPLLRGGIAHIYNNHYVKLNESGINSRAGARAK
                     VENNYFEDSKDVLGTFYTDEAGYWQVSGNTLDNVTWSDPGGTTNPAGPDMKSTTTVDI
                     PYAYRADSAGCVPDVVGRTAGADKGLKVSDGNCTPQTPTPTPTDPTPGPTDPTPGPTD
                     PTPPTGTNLSIGAGSDGSSKAAGTSYGALRDGDPSTYWSPAGPTGSASIKWASATSVS
                     AVVIREAAGSTGAVKGWRLLDGDTGTVLTTGEGAGAISFPRTSLRKITFEITGSTGTP
                     RIAEFETYAG"
     gene            complement(227855..228421)
                     /locus_tag="SGR_218"
     CDS             complement(227855..228421)
                     /locus_tag="SGR_218"
                     /codon_start=1
                     /transl_table=11
                     /product="putative TetR-family transcriptional regulator"
                     /protein_id="BAG17047.1"
                     /db_xref="GI:178462527"
                     /translation="MELSPQKQRTRRAVLDAAAGEWARDPAASLGRIAAAAGVGRATV
                     HRYFPDREHLRSALTSDSWAALHAAIVEAAPGSGPVSEVIDRIVSAMVHVGDRVLFLF
                     ASAGDDPSPADAEVAGAVDEILVAEIRRGQRGGELDSTVPAEWIQRMVWSIVYTGLHA
                     TGDGLVARHGVDDLIRWTLRGAIGARPG"
     gene            228493..229362
                     /locus_tag="SGR_219"
     CDS             228493..229362
                     /locus_tag="SGR_219"
                     /codon_start=1
                     /transl_table=11
                     /product="conserved hypothetical protein"
                     /protein_id="BAG17048.1"
                     /db_xref="GI:178462528"
                     /translation="MVTGATGVLGRRVVDGLLGAGRPVRAVSRRPRRGALPPAVEAAV
                     GDVNEPSTLRTAFEGAGALVLVAVPDTAVEVVAYARAAGIEHIVVVSSAAVTAGHDTT
                     YNLPVERAVRESGLDWSIVRPGEFATNALLIWGPSIRSGRRVVEPFPDQSGSPIHEQD
                     IADVIVADLLDPGRRGRIDTIVGPDALTKRDQVARIAEAVGVEIALDEVTPERALAFY
                     REQGGFAADNADWLYGFTSYDGVEGVTDEHREVDPGSDDAYLTLAEVLGRPGRSYAQW
                     ARDHAGDFTGAAR"
     gene            complement(229492..230964)
                     /locus_tag="SGR_220"
     CDS             complement(229492..230964)
                     /locus_tag="SGR_220"
                     /codon_start=1
                     /transl_table=11
                     /product="putative sugar kinase"
                     /protein_id="BAG17049.1"
                     /db_xref="GI:178462529"
                     /translation="MSSASRHPTPHAPAVIGIDVATASVRVVCVDGRGCVLAEARAEL
                     PPPVRTVAGTSEQDARSWWPAVRTALRRTTGALPRGGREVTAVAVSATSGTIVPTGAD
                     GVPLGPALMYDDRRAADLNAEAQRVGGARWDALGLSVGPTAALGRAVWCLRTYGRGLR
                     HVLHTPDLVGRALTGRPVATDWSHALKSGYDARAAEWAHEVFDAFDFPLALLPAVRAP
                     ATEAGVVGREAAEATGLPEGCSVRLGMTDGCAGQIATGAVEPGRFVGVLGTTYVLKGV
                     SAELVHDATGAVYSHRHPDGWWLPGGASNTGGEWLADVDPARLPALDAAAAARGPASY
                     VRYPLRRDGERFPFVSGAARGFELGRPRDEADAHRAALEGVAFVERLALERVERLGVP
                     VLGPLHAAGGGSRSAVWTAIRATVLDRPVRVVDRAETAFGAALLAATGTLHEDLAAGA
                     AAMVRGGALVDPVPGERSALDDAHGRFVAALRERGWISDG"
     gene            complement(231089..231865)
                     /locus_tag="SGR_221"
     CDS             complement(231089..231865)
                     /locus_tag="SGR_221"
                     /codon_start=1
                     /transl_table=11
                     /product="putative DeoR-family transcriptional regulator"
                     /protein_id="BAG17050.1"
                     /db_xref="GI:178462530"
                     /translation="MTKRSAEERRRLIADHVVEQGTATGADLARLTGVSLMTVHRDLD
                     DLARQGVLRRFRGGASALPSTVFESSLDYRLGVNTAEKNAVARAAAALVEPGMSVMLD
                     DSTTVLVMAGLLVDLAPLTVVTNARRVLDVFAGCEGIRLIALGGEYSRTHDSFLGMPC
                     VEAVEALSVDLVAVSTSALDARTAYHQEQDVVLVKRAMLTSAATKVMLMDHTKLARTA
                     LHRVGPVGDLDHLVVDDGADAGLLGKLRERTRVTVAAVAP"
     gene            complement(231871..232560)
                     /locus_tag="SGR_222"
     CDS             complement(231871..232560)
                     /locus_tag="SGR_222"
                     /codon_start=1
                     /transl_table=11
                     /product="putative phosphoglycerate mutase"
                     /protein_id="BAG17051.1"
                     /db_xref="GI:178462531"
                     /translation="MPRIRPDVERAPSMTTRLLLVRHGETEWHAENRYAGVTDVALTP
                     RGVAQAADLGAWAARSRVDAVACSPLGRARLTAAPAAAALGVAADVREGLREVDFGWG
                     EGRTVEEMAEEDPEAVRRFREDAESGAFPGSEPVALAAARATGSLRDLARRHQRGTVL
                     VVAHNTLLRIALCELLGLPLGRYRRIFPRLDNGAVTEIEIRGTETALRSLNVPTTAPP
                     APAPGPSPAGD"
     gene            232683..233780
                     /locus_tag="SGR_223"
     CDS             232683..233780
                     /locus_tag="SGR_223"
                     /codon_start=1
                     /transl_table=11
                     /product="putative 2-hydroxyacid-family dehydrogenase"
                     /protein_id="BAG17052.1"
                     /db_xref="GI:178462532"
                     /translation="MPPHRLSSQKESDVMRILAAGDHFVRPALIRAAVSRELSRTGRE
                     LPEFAELTLPWPHEPFGPVAEVREASGTEDGLVEALAGASVCVTQMAPFTERVFAASP
                     GLRLVAVSRGGPVNVDLAAATRHGVGVSFAPGRNAQAAAEFAVGLMLAAMRRVTVADA
                     EFRRGVWRGDLYAYEESGGELGGATVGLVGYGAIGRIVARVLRAFGARVLAADPYADR
                     AAVEADGVEPVELDDLLSRSSVVSLHARLTEETRHLIDARRLGLLPHGAVLVNSARGG
                     LLDHAPLPGLLRDGALGALALDVYDIEPVPADWALRDAPNVITTPHLAGATRQTAHRA
                     AAITAAEVGRFLRGEKLSHLANPDVLAAGGA"
     gene            233877..235349
                     /locus_tag="SGR_224"
     CDS             233877..235349
                     /locus_tag="SGR_224"
                     /codon_start=1
                     /transl_table=11
                     /product="putative sugar kinase"
                     /protein_id="BAG17053.1"
                     /db_xref="GI:178462533"
                     /translation="MSTIIGVDIGTSVTKAVAYDGAGGALASASRRSRLDMLPGGRVE
                     QDLDDVVAGVGDVVREVAAAVGRTPDAVALTGQGDGLWLRDSGGLPVRPAISWMDGRA
                     AELVTRWLVDGTISTAFAHTGSGMFPGCHGPLLNWLQEHEPDALDRAAVAGYCVDAVA
                     QRLTGRVCLDASDATLPFLDPRTRRYAPQALAACGIGDRAGLLPSPAAPGTVLALDGR
                     GAGLLGLPEGLPVVAGPYDLPACAIGSGVREVGDGVLILGTTLASQVLTDRVDLDPLA
                     EPAGMWLCTPSPGRWLRAMPAMVGTAALEWVLALVGATTADVDALLTDSPPGARGVHA
                     FPFLSEAGERAPFVDPSAQGRLDGLSLATGREDAVRAVCEAIGYAARHCLDTAGLSGT
                     LALCGGGTRSVLWARLIADVLGRPVRVPLEEQVGALGVVSVARSSLSPGYEAPPGRHR
                     VVEPREGVRALYEDGYERYRAELATARAAWGARARLSRRP"
     gene            235459..236538
                     /locus_tag="SGR_225"
     CDS             235459..236538
                     /locus_tag="SGR_225"
                     /codon_start=1
                     /transl_table=11
                     /product="putative sugar ABC transporter sugar-binding
                     protein"
                     /protein_id="BAG17054.1"
                     /db_xref="GI:178462534"
                     /translation="MKQRSVRSFAAVLSAMAVTVSAAACTTKAPTGSGGRSSEDAKIA
                     FLMPDIASTRYELYDAPLFKAKVKDLCGGCEVLYQNAGGDAAKQQQQADSALAQGADV
                     IVIDPVDSAAAAGTVRTAQGRGVPVIAYDRPIPAVEADYYVSFDNEKIGSMIGASLVE
                     HLRATSAEGGLLQVNGSPTDAAAGLIKKGVHSAVDSSGFDLLAEYDTPAWEPGKAQSW
                     VSGQIAKFRGRIAGVVAANDGTGGGSIAAFKAAGAAVPPVTGNDAELAAAQRIIKGDQ
                     YNTISKPIKTVAEAAADAAYAFARGEKPRGETELFGTPAQLFTPTVVTRENIAEVLVG
                     DGKPLKTAEVCTRTYAAACAEVGLA"
     gene            236649..237509
                     /locus_tag="SGR_226"
     CDS             236649..237509
                     /locus_tag="SGR_226"
                     /codon_start=1
                     /transl_table=11
                     /product="putative sugar ABC transporter ATP-binding
                     protein"
                     /protein_id="BAG17055.1"
                     /db_xref="GI:178462535"
                     /translation="MPADSPPSPHEGPGGPLLSLRGISKSFGAVAALTDVDLDVAAGR
                     VVALVGDNGAGKSTLVKILSGVHRPDAGTIGFGAETVAITSPATAQRLGIATVFQDLA
                     LCENLNVVENLFLGRELRGLRLDEVGMEVRSRALLGELSAKIPSVRVPVAALSGGQRQ
                     TVAIARTLLGDPKVIILDEPTAALGVAQTAEVLNLIERLRERGLGVLMVSHNMADVRA
                     VADTVAVLRLGRNNGVLDAAGTTASQLVAAITGAADNVVSRRAGRDRATADGTESAYG
                     AGAAQQGEAS"
     gene            237506..238771
                     /locus_tag="SGR_227"
     CDS             237506..238771
                     /locus_tag="SGR_227"
                     /codon_start=1
                     /transl_table=11
                     /product="putative sugar ABC transporter permease protein"
                     /protein_id="BAG17056.1"
                     /db_xref="GI:178462536"
                     /translation="MTEPAAVTNPGPRPDDPLSPLGQKPRPAGARDRLRAASGRLRGG
                     DLGLLPVLAGLVVIWVVMQILDPLFLSSANLTNLALESVPVGVIALGVVCVLLVGQID
                     LSVGSISGLGAAVLAVLFVDRGLPAWLAVAVALALAGLIGWLYAQVHNRIGVPSFVIT
                     LGGLLGFLGVQLWILGPKGSINLPFDSGLVTFAQLHFLPPWLAYTLVAAGAVVLYATG
                     AARASERRRAGLAAASRRLLAGRSLALLAGLGAAVWYLNRDRGVGWMFVFFLALVLAL
                     HYVLSRTAFGKSMYAVGGNLEAARRAGVNVKAVLTTAFVLCATLACVGGVLSAARLAA
                     ANQSSGGGDVNLNAIAAAVIGGTSLFGGRGTAFAALLGVLVIQSISSGLTLLNLDSAY
                     RFMVTGGVLLLAVSLDAVARRSRVSHGRA"
     gene            239147..240127
                     /locus_tag="SGR_228"
     CDS             239147..240127
                     /locus_tag="SGR_228"
                     /codon_start=1
                     /transl_table=11
                     /product="putative beta-lactamase"
                     /protein_id="BAG17057.1"
                     /db_xref="GI:178462537"
                     /translation="MGPEDIDTIAEKTGFSGVVRIDRGGRVEFAKAYGLAHRAYRVPN
                     TVDTRFGMASGSKGFTALAVLSLIEDGALKLDTTARSLLGRDLPQIADDVTVEHLLTH
                     TSGIGDYLDEEADTEIIDYVIGAAHELTSTEAFLPLVDGHATKFAAGERFGYCNGGFV
                     VLALLAERAGGTGYHHLVRQRVLLPAGMTSTEFLRSDELPADAAVGYLPLDGVDRSNV
                     FHLPVLASGDGGIHTTAEDVSAFWRALFAGDIVDRVDEVVRPRRDVPEESMRYGLGFW
                     LHESTDTVFLIGYDAGVSFKSAHDPRTGTTRTVISNTTPGAWPIAGALMT"
     gene            240673..241224
                     /locus_tag="SGR_229"
     CDS             240673..241224
                     /locus_tag="SGR_229"
                     /codon_start=1
                     /transl_table=11
                     /product="hypothetical protein"
                     /protein_id="BAG17058.1"
                     /db_xref="GI:178462538"
                     /translation="MTPQALERATLSGKESNFEAKKVAKADVEAGRDMRADKAECQPL
                     ASLAGGYTHIPAVAVEHRALEPVETTNATVGSMWLASHSERNAKKVLAEVRTSLQECP
                     DGFRTLGLTYTSVKAVKAPALGDEAVGYRITNVVGKQKVSMTYTLVRKDGVVAVFYGV
                     NMLTPEKSAIPDSVVRGQMEKLG"
     gene            complement(241418..241924)
                     /locus_tag="SGR_230"
     CDS             complement(241418..241924)
                     /locus_tag="SGR_230"
                     /codon_start=1
                     /transl_table=11
                     /product="hypothetical protein"
                     /protein_id="BAG17059.1"
                     /db_xref="GI:178462539"
                     /translation="MRSHAPDAAEPALRADGAPFTTRPSGKKMVVMTDFIREGRLFRV
                     IGFLPSHRQLFLASEATLVDRTTTRVEVSFGHVELMFLKPFYRNGLHIRRATEAEFGL
                     LGERHGIPAEDAAYTWMLERDGDSFVVAGRPSWREAEYALMGERESLYDPREPWPPDF
                     PAESGQVG"
     gene            complement(242028..249323)
                     /locus_tag="SGR_231"
     CDS             complement(242028..249323)
                     /locus_tag="SGR_231"
                     /codon_start=1
                     /transl_table=11
                     /product="hypothetical protein"
                     /protein_id="BAG17060.1"
                     /db_xref="GI:178462540"
                     /translation="MIQAVPAVADPPAEEDTGVSRNSIGEDPRRDRCLAGVALHVGGP
                     RMKAKAIEALTGTDEQLREAIGDIGWIGYGPIGMEGIADKEDGSAYREAGDRRRAELN
                     EANKPYRESAWTDEGMDFHAPDFGANVSYFTALAQVQLASPLGWDGHSEASDEAIARA
                     RVIADENDGKDDWHDFAAHLMLRDVGYEYSGGTTSSDIAAYLRRGGFATDAPVKDTAE
                     YNVEVEDLKQAWAACDYQNPIDPRRVLNAPVMTAMVDWELEYAGQADQRATIIQAEAD
                     AAAATQAATGDMIEAIRQAWIVEQILTWRKYWQDAAANGIDMSDKPDQAFYDKATADQ
                     NAARTKVAALVVSAKAQAAKAATAAQKAATAQQEAWAVADAARTPRGRGLMYAQQSVQ
                     VARASAAATAAAAKATETALAAANATIADADALLAKAQTDSHAISTEFRRVAAEEAAS
                     QAKAAADSAEANAQGAAASAKRAKDARTTAEQKRDKAEDAATTAASERAKAQAEKANA
                     VASRAEAAIEREKAQKAQQRAATEQTTAKSADTAAETASADATAKRKLATEKAKAAQT
                     AREKAVAATQAKQATAARAAALEAAATAAAGTAAAAETRAAATAARTAASQAAQASTA
                     AQTAADQATTAAVGARSAATTAEGAARRAEANAGKAWSAYRTSLGAASSAHAAAAVAL
                     DASQDAALRAENAATASQNATKLAEKAEQESAAAVTSAADAVKSAATVVGRAYAAGQA
                     ALAARDSAKEATAASSEAIAAGTPYRVKDSSAAFAVLVGQSSKTIAEQQAAAAEAKAT
                     EAAAASDSARQAAAQATGDAKLAAEAAARAASDSVRAVEAVTRAQTSAADAAGDQKGA
                     KKASDAAAGHSQQAGDDAAKAQLVANETNTTAIEADREATDAERHAAEANEKADRAGE
                     AAKGAQDKATEAEKEAKAAEDKASDATGDSTAAEEAAKKAEQEQREKNEAAHKDALAE
                     GVTPIKGGAANWPVLGDREEKILLDACGRTCVDDYREGLAAVSVDIVAWATANGGQIL
                     FEQLDAADVKQCLAGYDVEDCLWDLVDITSSAVIVGRMPALAQAVEKVSEGVRKIFVD
                     ADNAQRRLGELTAVISDVRSTPRLNRCLAGVALHAGGAKMKAKAIEGLTGTNDQLDAV
                     IGDVGWIGFMPLGQARDQDSEAAMAFRDAMAAREALLEDANRPYAMSSFDDGITLHTP
                     EFGEDILGFTLASQAKLSQRLGWDDHTNASAEALAKAGEITEQNRGKDSWHDAEADVM
                     LRYSNVSNTRFSGGTTSADVATYLRHGGFLGKKVTEDSAGFRIEVETLKQAWAECNHQ
                     DPVDPRNGLSEVVSQASAEWETEYAGQAAPRAVIMQAEADAAAATRAAADTMVEAIGQ
                     AWFADQILRWQKYWQDQLKIDPDHLFKPKQALFDRAKSDLAKARGKVQVLVTASKQQA
                     AAANAAAQRAVTAQQQAWTIADAAEVPRGRGLVYAQQSVQVARASGAAATAAAKATET
                     ALNAANATVSTSHALLALAQTQTHAVKTEFARIAAQEAASQAKVAADSAEAYAASAAA
                     NAATAKKAKETAAAEEEEARQAAADAQRSRGVAELERANAAAYRATAESERDKAAGHE
                     ADAVAQGRLAGDARTSAEASAATASDRRANAEKAEKDAVAARDKALEAEQRRDSLKAK
                     AAAKEAHAAAMEGTDAAEAARAAATDARSAANTATTAATNARASANAATAAATNAREA
                     ATKAQGAASRAKAASDATWASYLVAAGSAASAHAAAAEAIDASEAAALDAKGAKEQSE
                     KASTAARTAKKEAATAHSEALKTAAWAATTAGKALAAVQSSLAARDSAAAVIKPANEA
                     ISLGGPYQETDSSAAFAVLTGQQSLTLSQQQAAAAAATATLAEGFSAEAKALAAQAAA
                     DMKLAAQASAAAATDAVRAAKAYTRAQSSAAQAAADSKLAQASAKRADGYAESAGQDV
                     ARAWTASNDAQLDAIAADSAATEAEKDAASARAAATRAEEDAAGARGAATRAEADATA
                     AEKAAEGAWDAANEAQEAADRTEKGGNTEQITQGVTTGISGVWAVLDRIEYIGEPRNV
                     VKDNCNPIIHVGDCTITSDVTYKSHVDLFMCMATPDSYSGSCPAADTVYLGPEVSEPT
                     TKRLSYTLTMVEFNSGIDPVDVLLGDFIGCAKLITPGVSGGSWGDCAWAASWFVAGVI
                     FRSAKAAVTAMDAAMRTGIGFMDAYRALRTIGLTEAAVQGIISRLLRMAAEACETVNT
                     PKTFKVAAFSLASADSEVVKKCAALLKDLVKDGDHIVLGINPHSDDLAASIGASTFNN
                     KAYGTNLPAAMGLGERPIWTVGVERSVENPKVRISVTLDGVAGAKNADEALTLLLQRG
                     ETIEKSDWKVIRTGGFGTAWEMIKLRTALRMEYRKWDSIEWHMTNSKGDVVRVYPTRM
                     TYANGTPVD"
     gene            complement(249846..250583)
                     /locus_tag="SGR_232"
     CDS             complement(249846..250583)
                     /locus_tag="SGR_232"
                     /codon_start=1
                     /transl_table=11
                     /product="hypothetical protein"
                     /protein_id="BAG17061.1"
                     /db_xref="GI:178462541"
                     /translation="MVPPESAVPADQSGNQCRRAPTGLRCHVSRRVRGAVDVANGLRW
                     ISTAYDLGYTFTLCEGIGPRDLLARMGAEPHHLHELSDDVVAELQMRPEDGHLSDLDF
                     LDREDESLVARLTEAGFLSHPAVLVRAGAVPGWAYAIENITSRAPAHLAALSHGTRVY
                     TVFRSVNGEHEVGYAVNGRVLAYYQPQVGHSAGAGGEPGVPGFGYCGEEPPDVAFLRF
                     LEREHGIHVSWEAFQAPLPTAAFARGS"
     gene            complement(250668..251435)
                     /gene="ureD3"
                     /locus_tag="SGR_233"
     CDS             complement(250668..251435)
                     /gene="ureD3"
                     /locus_tag="SGR_233"
                     /codon_start=1
                     /transl_table=11
                     /product="putative urease accessory protein"
                     /protein_id="BAG17062.1"
                     /db_xref="GI:178462542"
                     /translation="MTGPPAPAARPAEPDDPTVVAVERDASGRHLARELSPGAFLAPR
                     PLLPCADRLRIALVGTRAGLLAGDDLRLHVSVGPGARLDLVEPSGLVAYDHRGGRSAW
                     RARIDIAAGGRLDWDGKPFVVAHGAWVDRTMEVTLAPGARMLWRDTLVLGRSGERGGR
                     VRTRTRAEYDGRELLVEDLDLTDPDIRELPGVLGPNRIVGSVTALGTRPPGPPHPYRT
                     DLAGPGAQVRLLDTEAPAMEAELSALCEHWRTENDHA"
     gene            complement(251432..252184)
                     /gene="ureG3"
                     /locus_tag="SGR_234"
     CDS             complement(251432..252184)
                     /gene="ureG3"
                     /locus_tag="SGR_234"
                     /codon_start=1
                     /transl_table=11
                     /product="putative urease accessory protein"
                     /protein_id="BAG17063.1"
                     /db_xref="GI:178462543"
                     /translation="MPDNASAQQPGQPAQGPNEHYHQPLNQPRALRIGVAGPVGTGKS
                     SILATLCRELAGELSMAVVTNDIYTDEDARFLRSAGVLPTERIRAVETGACPHTAIRD
                     DVSANLDAVEDLEEAYGPLDLVLIESGGDNLTATFSPALADAQLFSIDVAGGGDVARK
                     GGPGITGADLLVINKTDLAPHVEVDVTAMVADAERARDGLPVLALSKHDPESIARLAD
                     WVRAVLVRHRSGTHVPTDPGPMAPHSHSHDGS"
     gene            complement(252177..252842)
                     /gene="ureF3"
                     /locus_tag="SGR_235"
     CDS             complement(252177..252842)
                     /gene="ureF3"
                     /locus_tag="SGR_235"
                     /codon_start=1
                     /transl_table=11
                     /product="putative urease accessory protein"
                     /protein_id="BAG17064.1"
                     /db_xref="GI:178462544"
                     /translation="MALLAPYLLADGRLPVGAHTYSAGLEPAVAAGLTRAQIPALLRA
                     RLHTTVVTEAAATALALRAALRAPVDFAPVQEALAARTPTAPLREASAALGRGVHRLA
                     RRLDPDHPAVTALARIRPRPLRPVTLGALGAVLGVGEEELVHGVVYDELQTIASAALK
                     LLPGDPLDSVAWIVAAEADAARTVTEALAVRTPAELPARTPPLTEQWALEHDRRERRL
                     FLA"
     gene            complement(252842..254545)
                     /gene="ureC3"
                     /locus_tag="SGR_236"
     CDS             complement(252842..254545)
                     /gene="ureC3"
                     /locus_tag="SGR_236"
                     /codon_start=1
                     /transl_table=11
                     /product="putative urease alpha subunit"
                     /protein_id="BAG17065.1"
                     /db_xref="GI:178462545"
                     /translation="MAQLTRAAYASLYGPTTGDRIRLADTDLWIEVEEDRCFGGDEAV
                     FGGGKSIRESMAQATASRAEGAPDLVITNAVVLDHWGVVKTDVGVRDGRIVALGRSGN
                     PDISDGVHPDLVIGPGTDVISGEGRILTAGAVDTHVHFLMPETLHEALATGTTTVIGG
                     GTGATEGSKATTVTPGAWNLAMMHRSLDRVPLNVMLFGKGSTVGEEALREAALSGAGG
                     YKVHEDWGATPAAIDAALRAADAYGLQVALHADSLNEVGYVEGTLDAIAGRGIHVFHA
                     EGAGGGHAPDIITVASHPNILPASTNPTLPHTVNTVAEHLDMLMVCHHLNPRVPEDLA
                     FAESRIRATTIAAEDVLHDIGALSITSSDAQAMGRIGEVVCRTWQVAHVMKQRFGDRD
                     SELPADNERARRYVAKYTICPAVAHGIDHVVGSVEPGKLADLVLWDPAFFGIRPAAVI
                     KGGMAVYAPLGDAGAAIPTTQPVLLRATSAAEAAPHLSVSFVSPLALADGLAERLGLE
                     RELVAIRPTRHLTKADLPNNTALPAIDVDPETFAIRIDGELVEPAPAAELPLAQRYSM
                     F"
     gene            complement(254547..254885)
                     /gene="ureB3"
                     /locus_tag="SGR_237"
     CDS             complement(254547..254885)
                     /gene="ureB3"
                     /locus_tag="SGR_237"
                     /codon_start=1
                     /transl_table=11
                     /product="putative urease beta subunit"
                     /protein_id="BAG17066.1"
                     /db_xref="GI:178462546"
                     /translation="MIPGEIRTGSGVLHINAESAALPLTVVNDGDRPIQVGSHLHFSD
                     ANPALSFDRAAARGFRLDIPSGTSLRFEPGVGVDVSLVELRGRRRVPGIVPPGTRDPA
                     SLPTPRTEEP"
     gene            complement(254882..255184)
                     /gene="ureA3"
                     /locus_tag="SGR_238"
     CDS             complement(254882..255184)
                     /gene="ureA3"
                     /locus_tag="SGR_238"
                     /codon_start=1
                     /transl_table=11
                     /product="putative urease gamma subunit"
                     /protein_id="BAG17067.1"
                     /db_xref="GI:178462547"
                     /translation="MFLTPSDTEKLLLSVAGMIARDRRARGVRLNYPETVALLACWAM
                     ERAREGAPVSELMTAGRSVLTRAEVLEGVPEMLHDVQVEATFPDGRKLVTITSPIP"
     gene            255711..256898
                     /locus_tag="SGR_239"
     CDS             255711..256898
                     /locus_tag="SGR_239"
                     /codon_start=1
                     /transl_table=11
                     /product="putative oxidoreductase"
                     /protein_id="BAG17068.1"
                     /db_xref="GI:178462548"
                     /translation="MKHRIVVLGAGYAGAFAAGNLARRLSPADTGITVVNAAPDFVER
                     MRLHQLASGQELASRRLADVFAGTGVRLRVARVTGIDPGHRTVAVTGEDGAGELAYDT
                     LLYALGSSVAHHGVPGAAEYAFDVAGRSSALRLRERLAGLGGGGTVVVVGEGLTGIET
                     ATEIAESRPGLSIALAARGELGAWLSPKARRHLRGAFDRLGVTVYEHTSVEAVEPTRV
                     VTADGRSVPADVTVWSAGFAVHPMAAAAGLEVAGTGQIVVDRTMRSVSHPDVYAAGDC
                     AYAIGENGRPLPMSCASAGLTNMRATTAIIARLTGREVPATGLKYFGNHISLGRRDAI
                     FQMVDGDVRSKTWFLGGRTAARLKSGVLRSAGWGIAHPTFGLPKRRHRLTPVPRRELR
                     ASA"
     gene            256909..257847
                     /locus_tag="SGR_240"
     CDS             256909..257847
                     /locus_tag="SGR_240"
                     /codon_start=1
                     /transl_table=11
                     /product="putative RNA polymerase ECF-subfamily sigma
                     factor"
                     /protein_id="BAG17069.1"
                     /db_xref="GI:178462549"
                     /translation="MDSAAVDRFEAGRSRLASLAYRLLGSAADAEDAVQDTFLRWQAA
                     DRERIEVPEAWLTKVATNLCLDRLRSAQARHERTAGAWLPEPLLEGDPMLGPADTYEQ
                     RESVTLAVLTLLERLSPAERAVYVLREAFSYSHAEIAAILDITEAASQQHAHRARTRV
                     AAERRRGGAADPASARRVVEEFLAAATSGRTDRLVALLTDDVAAVSDGAGLARRLLRY
                     TSRERVASFVRAGFRPTPAKRRLAGAPLAMHLARVNGTLAVVAVAGERVVGAVAFEVS
                     DGRVASLYGIAARDRLARLDEAWQHRAPGAPVIAAW"
     gene            257909..258361
                     /locus_tag="SGR_241"
     CDS             257909..258361
                     /locus_tag="SGR_241"
                     /codon_start=1
                     /transl_table=11
                     /product="hypothetical protein"
                     /protein_id="BAG17070.1"
                     /db_xref="GI:178462550"
                     /translation="MAVREGYRYCRGGEHVSWPDVIILVPVEQRPALEGRIRTLGRLV
                     PDPVTGCERLYRNGFSYALDLSGRILAEYEPDELDQVTALVGAPYAVHVSCQSMEAAR
                     TLLREVLPGVDGLVDTNHFEILPVSGFLGLLARHPEWDWRRRPSTELP"
     gene            complement(258408..258854)
                     /locus_tag="SGR_242"
     CDS             complement(258408..258854)
                     /locus_tag="SGR_242"
                     /codon_start=1
                     /transl_table=11
                     /product="putative pyridoxamine 5'-phosphate
                     oxidase-related protein"
                     /protein_id="BAG17071.1"
                     /db_xref="GI:178462551"
                     /translation="MTAIFDEAVRARLRAANIWYVGTVFADGAPQVSPMWVDLEGEGE
                     LTFNTSVGRVKEENLRRDPRVYLSHADAADPFDRVQISGEVARFVEGAEAHERMDRLA
                     RKYLGVERFEWTMPGERRVAVIVRPVKVRHIVGVERFRPGGPVPAP"
     gene            259105..259653
                     /locus_tag="SGR_243"
     CDS             259105..259653
                     /locus_tag="SGR_243"
                     /codon_start=1
                     /transl_table=11
                     /product="putative acetyltransferase"
                     /protein_id="BAG17072.1"
                     /db_xref="GI:178462552"
                     /translation="MTDFERVPWPPAPIDTARLRLRASEARDRAAFIELFASPEVGAH
                     LGGARPRDELERAVPEVPGRRRGLFVVELDGAMVGTVTLERRAAEPSGDRCRHVGRAE
                     LGYMFLPGAWGFGYAAEACAAVLGWFAVSCPGEPVALCTRIDNGPSLRLARKLGFTEV
                     ARFEEYGAEQWSGVWEPVPSAG"
     gene            259835..263179
                     /locus_tag="SGR_244"
     CDS             259835..263179
                     /locus_tag="SGR_244"
                     /codon_start=1
                     /transl_table=11
                     /product="putative secreted peptidase"
                     /protein_id="BAG17073.1"
                     /db_xref="GI:178462553"
                     /translation="MRKRSTRAYALIAAASVALSAGMTGPASGKTGGPDTASPSAAKA
                     SEAAGRTAGTVTLITGDRVLVDAKGRVGGIERAKGREDIPFFTEIHDGRTHVVPRDAR
                     QLIADGRLDRRLFDITALARPESLKAHRAGLKVIVGYRGASAGSARAEVRSTDGTTVR
                     RTLSALDADAVTTAAATDDEGALWDTLTRQRANGSAATASGIARIWLDGVRKASLDSS
                     TGRIGAPAAWARSLDGTGVKIAVVDTGIDATHPDLAGRVAAERNFSASPDARDRDGHG
                     THVASTAAGTGAKDARFKGVAPGAELINAKVLDDQGVGDDSSIIAGVDWAVAQGADVI
                     NMSLGGLDTPGIDPLEAQVNKVSAEKGVLFAIAAGNNGPDRGTVASPGSADAALTVGA
                     VDDDDLIADFSSVGPRTGDKAVKPDITAPGVSITAAAAEGVAGQNPPGYHSLNGTSMA
                     TPHVAGAAAILKQKNPDWTGAQLKAALTGSAEGGSHSVFQQGAGRLAVDKAIDQTVVA
                     EPVSLNLGTQAWPHTDDAPVTEQVTYRNHGSADVTLDLSLSAPTGGDGQPAPAGFFTL
                     GAQRVTVPAGGTAAVDLTADTRLGGTVDGSYSATVVASGGGLGVRTAATVEREAESYE
                     VTFNATGRDGAPSTGWQADLKGYSGHASGQRFFPDLSSGSVTVRLPRGTYNLSADMLV
                     DPAAPGEGADLINNPRFSVTGPTTVDLDARTTRPVTFKVPDATATPTRAGMMYALNTP
                     ETGIVLWSDFTSFDNVRTAYQGSPVTGDSTLYQQWSAHWKRGATEYNALAGRIVPELA
                     TGYSKTYTTKNMALVKVRIGASAPGLDGVVKAYGELANGGVDPAFTAHPLPGTRKVYL
                     STDDDAVWNISAGVLGEPDPAGGRRIEAAYSWDASRRLEPGTTHTETFHAGVMGPRIK
                     AGDGLVRDGDNLYGSLDLLSDGQGHTGFARYAGATTTIHRDGVLYAKEDAAVDQGAFA
                     LPPESAAYKVATTVNRNPAVYRAGNRIDASWTFTSARTEAPQTLPVSTVRFQPRLALD
                     STVPAGSQQTFPVVVQGAAAGAGLKSLRVTVSYDGEKWLPAKVVSGKVTVSAPAKDRA
                     ISLRAVVTDQGGNESAVTIHNAFFGR"
     gene            complement(263317..263991)
                     /locus_tag="SGR_245"
     CDS             complement(263317..263991)
                     /locus_tag="SGR_245"
                     /codon_start=1
                     /transl_table=11
                     /product="hypothetical protein"
                     /protein_id="BAG17074.1"
                     /db_xref="GI:178462554"
                     /translation="MSGSPRYLRYPGGPPPCDRTHRTPPSPPSGRTALPSRHSLAALL
                     FLAGALLSGCGIQETGVVAAGRPPVGDLLPPRDSRVLLFFLSPDDELLPVPRIVDVPW
                     QGDSGSPSPDGEEASEVLSPLTAVTALLDGPNKAERKAGLRNAPSLPREASAADRVVT
                     GASTVEVRLDLRVRRLSAPARDQLVCTAAFAAHTQGALPVVLIGQDGRLAPAHCSLRP
                     VPAPAR"
     gene            complement(264078..265604)
                     /locus_tag="SGR_246"
     CDS             complement(264078..265604)
                     /locus_tag="SGR_246"
                     /codon_start=1
                     /transl_table=11
                     /product="putative two-component system sensor kinase"
                     /protein_id="BAG17075.1"
                     /db_xref="GI:178462555"
                     /translation="MKIPGASAAFGVRTRLVLAFLLVAAVSAVTTAALTYREARSAVL
                     ERAQDTAVASFREEVERFVPGLPLDLEAVRWELYDIAARSKPHPWIVFAEYGSTRVSS
                     GDRPVSGVLTEDLRRAARTAPHGSFQRVVKDGKAYLTIGMPVMTRVVAGGGAVPSGLI
                     LFAVMPMTNEETDIDALVTAARDGALPGLAVALVPALFAARSVLRPVRELRRAADSMG
                     GGRLDARIAVRGRDEMADLARTFNSSAARLEHSVQELRDAGARARRFASDVSHELRTP
                     LAGMLAVTDVLDEEAATLDPDTARAVRLISAETGKLAVLVEDLMEMSRFDARAAELTT
                     DEVDAAEAVRRSLSGRKWQDRVRAELPEGIRIRLDPRRFDVIVANLVGNALHHGAEPV
                     TVRLSSRAGSLITEVRDSGPGIAPDALPHVFDRFYKADAARSRSSGSGLGLAITQENV
                     RLHGGTIRAQNAPGGGALFTVELPFDGPASGHGAPDGPATAHGEGPGTGPHTSTEAGA
                     "
     gene            complement(265601..266284)
                     /locus_tag="SGR_247"
     CDS             complement(265601..266284)
                     /locus_tag="SGR_247"
                     /codon_start=1
                     /transl_table=11
                     /product="putative two-component system response
                     regulator"
                     /protein_id="BAG17076.1"
                     /db_xref="GI:178462556"
                     /translation="MPRVVLVEDDPSVRDGVEMGLRRRGHEVLATATGEDGLAALDAF
                     RPDLLLLDLMLPLMDGVEVCRRVRADSQLPIIMLTARGDDMDIVVGLEAGADDYVVKP
                     ARTEVIEARIRAVLRRIEAPAGVRPAVEHHGDLDIDRAGHTVLKSAEPVALAPSELKL
                     LLFLSAAPGKVFSRQRLLEEVWDHSYHSDVRLVDACVRRLRIKIEDRSEDPRYIQTLR
                     GFGYRFGPL"
     gene            complement(266375..267001)
                     /locus_tag="SGR_248"
     CDS             complement(266375..267001)
                     /locus_tag="SGR_248"
                     /codon_start=1
                     /transl_table=11
                     /product="putative SAM-dependent methyltransferase"
                     /protein_id="BAG17077.1"
                     /db_xref="GI:178462557"
                     /translation="MTGQRDRWAELTGGQAGEEYARRFARLAASGHDVHGEASFCAAL
                     LTPASRVLDAGCGTGRIAIRLAELGHHCTGVDVDSSMLAVARREAPAQDWLLGDLARL
                     DDLGLEPGFDLVLAAGNVIPLLAPGTGATVVGQLAAALRPGGLLVTGMGLDAAHLPLD
                     EAPLTIAEFDQWCAGAGLTPRERWATWSGDPYHDGGGYAVSVHTRPAG"
     gene            267117..267935
                     /gene="aphE"
                     /locus_tag="SGR_249"
     CDS             267117..267935
                     /gene="aphE"
                     /locus_tag="SGR_249"
                     /experiment="gene cloning and expression"
                     /codon_start=1
                     /transl_table=11
                     /product="streptomycin 6-phosphotransferase"
                     /protein_id="BAG17078.1"
                     /db_xref="GI:178462558"
                     /translation="MSDHPGPGAVTPELFGVGGDWLAVTAGESGASVFRAADATRYAK
                     CVPAADAAGLEAERDRIAWLSGQGVPGPRVLDWYAGDAGACLVTRAVPGVPADRVGAD
                     DLRTAWGAVADAVRRLHEVPVASCPFRRGLDSVVDAARDVVARGAVHPEFLPVEQRLA
                     PPAELLARLTGELARRRDQEAADTVVCHGDLCLPNIVLHPETLEVSGFIDLGRLGAAD
                     RHADLALLLANARETWVDEERARFADAAFAERYGIAPDPERLRFYLHLDPLTWG"
     gene            complement(268039..270015)
                     /locus_tag="SGR_250"
     CDS             complement(268039..270015)
                     /locus_tag="SGR_250"
                     /codon_start=1
                     /transl_table=11
                     /product="conserved hypothetical protein"
                     /protein_id="BAG17079.1"
                     /db_xref="GI:178462559"
                     /translation="MESAKGRPRVPLRDWARYRFDRTLARSTGTLMGWLVITCLAVVV
                     PVSLLLVWTDPGSPASLSGRLIATWRMSAETLRLGAATGTPPRLVLSAVLGLVALLCV
                     STLVGVITTGLAERMAELSRGRSTVLEQGHVLVLGWSDQVTTVVGELVAARAPRRPRA
                     IVLLADRDKSEMEEALTARGGPASRARIICRSGPASDPEVLARVSPRSASTVVVLPSN
                     GPTADAEVLRVLLGLRAVLGEGTDGPPVLAAIRDDRYRAPARLAAGPRGTVLETDTVT
                     ARLIAQCVGRPGLSLVLRDLLDFAGDEFHLADSTAFHHGPFGPTLLSHPHSCVVGLLT
                     PEGRTLLNPPADTAVLPGSRLIVLARDDDSTRVEDCRHLVDAAVIAPARPEPDDPSRL
                     LLLGWNRRAPLVLDQLRSTARTGSSVEVVADSAVPGPRGTEDRQPAGRDVRFRQAPLS
                     RPETLLGLDLDRYDAVVVLGPDRGDGPDHPDDWTLVALLAVRLLDGRTGRETRVVTEL
                     VDDRNRPLAPVNSGSDVIVSGMLIGLLMAQIAQNRHLAAVFEELLSAEGNTVCLRPAG
                     AYIRPGAEATFAGVVAAARDRGECAIGYRRHDITRTGTGDQGIRLNPPKGERRVWYAE
                     DQVVVIATDHHGPPAPAAGPDASDTADSAPSGAR"
     gene            complement(270190..271017)
                     /locus_tag="SGR_251"
     CDS             complement(270190..271017)
                     /locus_tag="SGR_251"
                     /codon_start=1
                     /transl_table=11
                     /product="putative methyltransferase"
                     /protein_id="BAG17080.1"
                     /db_xref="GI:178462560"
                     /translation="MNAPPPGNASGEGRYGEAFFRPDRAGEEVRIDFGAVAYDDFTMA
                     RLRSLGAGPGWRCLDIGAGTGTVSRRLLEEAGVANVLAVDRDVRFLSARPVPGLDVLQ
                     ADITRPGFAPGGFQLVHARFVLMHLPERDRLIEHLAELLAPGGVLVLSDAVDLTSDRT
                     PVTPYTTAMRAMWQGLRATIGTDVSRVPSYPGLLRGAGLQRVAAEIHVPPLVPGSAIS
                     RFWADTWRRGREAMLSTGLVDDAAVDAAARYLESDECAALSAGMLTAWGRKPEGATG"
     gene            complement(271267..272565)
                     /locus_tag="SGR_252"
     CDS             complement(271267..272565)
                     /locus_tag="SGR_252"
                     /codon_start=1
                     /transl_table=11
                     /product="putative secreted lipase"
                     /protein_id="BAG17081.1"
                     /db_xref="GI:178462561"
                     /translation="MAAGTVCAGLAAVPASAAEAPPVVSRGVTIPEFYTPPAALPAEN
                     GALIRSEALPLGLNIPGLDGRPMPGTATRLMYRSTDSTGAPVAVTGAYIEPSAAWKGS
                     GPRPLVALASGTMGQGDQCAPSFALQHPLTLNGDTVSVGYEALAVYRILATGAAVVVT
                     DYVGLGATDRLHTYVNRLDQGHALLDAARAARSVPGASVTAASRTGLYGYSQGGGASA
                     AAAELQPTYAPDVRLAGTYAGAPPADLTSVMKGIDGSALAGALAWSINGFAQADPDLR
                     AVVEANIGAAGKAALADASTMCVGDALFGYGFTKSGTWTTSGRSIGEIIAAEPRARAA
                     LDRQRIGTLKPSGPVRVATGVHDDIVPHAQARQLAVDWCRKGGDVTYDAVVLPNLGDK
                     ILTNHLVPLLTDQGAAIGWLTDRLAGKPSTSNCWSMPVQP"
     gene            272567..272848
                     /locus_tag="SGR_253"
     CDS             272567..272848
                     /locus_tag="SGR_253"
                     /codon_start=1
                     /transl_table=11
                     /product="hypothetical protein"
                     /protein_id="BAG17082.1"
                     /db_xref="GI:178462562"
                     /translation="MQARRRRRTDGRRFAGVAAERERALVRLTVCSSSRDPVWPVQMG
                     PGRLDRMSLRGAALRAVRVFMRVVHGKCPENQRCYSLVTCGSVGLRVTQ"
     gene            272955..273569
                     /locus_tag="SGR_254"
     CDS             272955..273569
                     /locus_tag="SGR_254"
                     /codon_start=1
                     /transl_table=11
                     /product="putative TetR-family transcriptional regulator"
                     /protein_id="BAG17083.1"
                     /db_xref="GI:178462563"
                     /translation="MAGAAARPSLAQRRRAALRLEIAGEAVRLFTSQGVTATTGEEIA
                     RAVGISSRTLWRHFPTKESCVLPLLSAGLDLAVDQLASWPPGMTLLDFVTRSSRSGAL
                     PPAAPAVLDLIRMTSTDPALRAVWLQAHDDALPVLAELLARRSGGGADALGTKVHAAT
                     LNGALRAAAEEFAQRYADDPEASGEEITACVLAALRAASEGLPY"
     gene            273647..274192
                     /locus_tag="SGR_255"
     CDS             273647..274192
                     /locus_tag="SGR_255"
                     /codon_start=1
                     /transl_table=11
                     /product="conserved hypothetical protein"
                     /protein_id="BAG17084.1"
                     /db_xref="GI:178462564"
                     /translation="MGGRVTAVSRNERYGFSKPTRPSITLLAGLGVEGDVHAGTTIRH
                     QFRMTYEPDLPNLRQVHLMHEELFEELALKGFDVSAGRLGENVTTAGVDLLGLPAGTL
                     LHLGKEAVLEVTGLRNPCAKINDFRPGLLGEVFALDPVSGEFTFKSGVMAVVRTGGTV
                     RAGDTVEVELPPPPHRALERV"
     gene            274230..274595
                     /locus_tag="SGR_256"
     CDS             274230..274595
                     /locus_tag="SGR_256"
                     /codon_start=1
                     /transl_table=11
                     /product="putative transposase"
                     /protein_id="BAG17085.1"
                     /db_xref="GI:178462565"
                     /translation="MRDGEISDAAWAVMVPLLPPAGRARGRWRDHRQVLEGIVFKFRT
                     GLPWRDLPDRFGPWQTVHGRFARWAADGTFDRLLAAAQGRAEVDWLVAIDSTTVRAHQ
                     HTAAKGGLRNADWDAPAAG"
     gene            274592..275041
                     /locus_tag="SGR_257"
     CDS             274592..275041
                     /locus_tag="SGR_257"
                     /codon_start=1
                     /transl_table=11
                     /product="putative transposase"
                     /protein_id="BAG17086.1"
                     /db_xref="GI:178462566"
                     /translation="MTSKVHLACDGAGRPLGFLLTGGNRNDCTQAEAVIDRIRVAGPG
                     PGRPRTRPDRIVADKGYSARAFRSYLRRRGIKATIPERTDQLAGRRRRRERPCGFDRA
                     SYRRRNVVERCFHRLKQWRGIATRYDKRPDRYLAAITLASTLIWLDT"
     gene            complement(275486..276595)
                     /locus_tag="SGR_258"
     CDS             complement(275486..276595)
                     /locus_tag="SGR_258"
                     /codon_start=1
                     /transl_table=11
                     /product="putative amino acid-binding protein"
                     /protein_id="BAG17087.1"
                     /db_xref="GI:178462567"
                     /translation="MNTPPSPSGAEHTDRSPVRLGALVPLTRPGWVEAGRHLLAGLDL
                     AVGEVNDAGGIDGRPLELVVRDTAADPERAAAAVDELAHLGVAAVAGEYHSVVARAAA
                     ARADALGVPFLCSSAVLDALTEEPTEWVARLAPAQSHGWRIYADFLLRTGRSRIAVVT
                     QPSVYWASGTRVLRDHLAARGGTVLELDATLTPEALCDALVDHGATALLLLVGHPEPA
                     VPIVRAVRGDRRLAEILLGAPAGQPEFAEWAAALGDDGAGIPFLRYLPERLGPLGERV
                     GKELRERLGEAPSFVAFEGWDTVAVLAGLLRSHGTDRAALAGSWPRVAVEGTRGPIRF
                     SRTPGISVWQWAWTPIHVVDRDPAEPDRFRILHAG"
     gene            277666..278538
                     /locus_tag="SGR_259"
     CDS             277666..278538
                     /locus_tag="SGR_259"
                     /codon_start=1
                     /transl_table=11
                     /product="putative hydrolase"
                     /protein_id="BAG17088.1"
                     /db_xref="GI:178462568"
                     /translation="MTAVHHRFTDVQGRRIFYREAGDAEAPAVVLLHGFPTSSFMFRD
                     LIPALAGRFHVIAPDHLGFGLSDAPSTDAFTYTFDALAELTARLLEKLGVSRYAVYVQ
                     DYGAPIGWRLALADPAAVTAIITQNGNGYDAGFVESFWGPIRDYQREQTPENEAHARS
                     ALTLEGIKWQYVTGTPDESTVSPDTWHHDFALVSRPGNDEIQLSLFRDYASNSPLYPA
                     LHSYLRAHRPPVLAVWGKNDPIFGPDGARAFADDVPDAEIHLLDGGHFLLESAGEAVA
                     ALILDFLGRVHSGV"
     gene            278779..279135
                     /locus_tag="SGR_260"
     CDS             278779..279135
                     /locus_tag="SGR_260"
                     /codon_start=1
                     /transl_table=11
                     /product="hypothetical protein"
                     /protein_id="BAG17089.1"
                     /db_xref="GI:178462569"
                     /translation="MRCREILAFCAGIAVLLLISVFTLGSSTQTPGTVDTSTHSHSVS
                     VFDGSGPSAPLEGVDGDATLQHRHKAGSATASPPVPAGIPSTSPDLHDCAADAARQHA
                     AHPGSRSPARVQILRC"
     gene            279468..280124
                     /locus_tag="SGR_261"
     CDS             279468..280124
                     /locus_tag="SGR_261"
                     /codon_start=1
                     /transl_table=11
                     /product="conserved hypothetical protein"
                     /protein_id="BAG17090.1"
                     /db_xref="GI:178462570"
                     /translation="MQHFPLASEQASGIAGWATSLVETMGGPGAGLAIALENLFPPLP
                     SEIILPLTGFAAGQGVISLFSALFWTTLGSVVGAVALYQIGALFGRDRMYALWERLPL
                     VKVSDLRKTEAWFVKHGMKAIFFGRMIPIFRSLISVPAGLERMPLPIFILLTALGSFI
                     WNFILVMAGYLLGDQWELVESYVGVLSKVVLVLVVVALVVAVARRLRSRRGDRQRGHA
                     "
     gene            280270..280821
                     /locus_tag="SGR_262"
     CDS             280270..280821
                     /locus_tag="SGR_262"
                     /codon_start=1
                     /transl_table=11
                     /product="putative tellurium resistance protein"
                     /protein_id="BAG17091.1"
                     /db_xref="GI:178462571"
                     /translation="MAMWDRIKDQAKGLQQQSQGTRGPAGQGQPGTGSSGGSKEKLVG
                     LLKSQLGSLKTELKSGAYRDASMAMCALVAAADGSVDPAERHHVETLILQNDVLQNFP
                     PEQLRQRFNKHVDQMMFNFQQGKTEAMQEIAKAAKKPVEAKAVVQTGFVIAGADGYIA
                     PAEAQVLREACMALGVSPQEFGL"
     gene            complement(280898..281104)
                     /locus_tag="SGR_263"
     CDS             complement(280898..281104)
                     /locus_tag="SGR_263"
                     /codon_start=1
                     /transl_table=11
                     /product="putative ferredoxin"
                     /protein_id="BAG17092.1"
                     /db_xref="GI:178462572"
                     /translation="MSGMGVRVDRERCVGAGMCALTAPDVFTQDDDGFSEMLPGSTAG
                     TGDHPRVREAVRACPVGAVSLTDD"
     gene            complement(281101..282351)
                     /locus_tag="SGR_264"
     CDS             complement(281101..282351)
                     /locus_tag="SGR_264"
                     /codon_start=1
                     /transl_table=11
                     /product="putative cytochrome P450"
                     /protein_id="BAG17093.1"
                     /db_xref="GI:178462573"
                     /translation="MTESTTEPARQDPAPTAPPTQPTSTTPFPQNRDCPYHPPTGYQP
                     LRADRPLSRVTLFDGRPVWAVTGHALARRLLADPRLSTDRTHPDFPVPAERFANVERR
                     RVALLGVDDPEHNAQRRMLIPSFSVKRIAALRPRIQETVDGLLDAMERQGPPSELVAD
                     FALPVPSMVICALLGVPYADHEFFEGCSRRLLQGPGAADVNEARIELEGYLGALIDRK
                     RVEPGEGLLDELIHRDHPGGPVDREDLVSFAVILLVAGHETTANMISLGTFTLLNHPE
                     QLEALRSGRTTTAAVVEELLRFLSIAEGLQRLATEDIEVAGTTIREGEGVFFSTSLIN
                     RDTEVYENPETLDWDRPSRHHLAFGFGVHQCLGQNLARTELDIALRTLFERLPGLRLA
                     VPAHEIRHKPGDTIQGLLHLPVAW"
     gene            complement(282684..283175)
                     /locus_tag="SGR_265"
     CDS             complement(282684..283175)
                     /locus_tag="SGR_265"
                     /codon_start=1
                     /transl_table=11
                     /product="conserved hypothetical protein"
                     /protein_id="BAG17094.1"
                     /db_xref="GI:178462574"
                     /translation="MDPLTEQDIRTSFVNCTKGEAKRLSVPRDLLDRPWGDLDFLGWR
                     DPQAPDRAYLVLGSGEGPVGIQLRSSDAGSWQTRRSMCSLCVTVHTGGVSLLVAPRAG
                     KAGQQGNSVGAYMCTDLACSLYVRGKKDAGVGSRLRESLTLEQQIERTVMNVEAFIAR
                     VTG"
     gene            283260..283832
                     /locus_tag="SGR_266"
     CDS             283260..283832
                     /locus_tag="SGR_266"
                     /codon_start=1
                     /transl_table=11
                     /product="putative TetR-family transcriptional regulator"
                     /protein_id="BAG17095.1"
                     /db_xref="GI:178462575"
                     /translation="MARAGLTPERVVRAGADLADGIGFEQVTPSELARKLGIRTASLY
                     SHVKNAHDLKTRIALLALEELADQASAALAGRAGRDALGAFANAYRDYALQHPGRFAA
                     AGFRLDADAAAASAGGRHSRMMRAILRGYDLTELQQTHAVRLLGSVFSGYVRLETAGG
                     FRHSSPDSQESWTEILDALDSLLRNWPASP"
     gene            283905..285089
                     /locus_tag="SGR_267"
     CDS             283905..285089
                     /locus_tag="SGR_267"
                     /codon_start=1
                     /transl_table=11
                     /product="conserved hypothetical protein"
                     /protein_id="BAG17096.1"
                     /db_xref="GI:178462576"
                     /translation="MTTRHDWTTTPISADIVRGALDLERTGRGTLPHRLPAGARRQIP
                     DDQLAMAASQPSGVRLAFRTRATAVELDVVATKRVYPGAPPRPDGVYELLVDGRPTAR
                     ASAPDGDTLTVDLASMTSRTRPGPVETLRFTGLPDEDKDVEIWLPHDETTLLVALRTD
                     APLRSPAPSGRPVWLHHGSSISHGSNATTPTGTWPALAAGLGGADLINLGFSGSALLD
                     PFTARAMRDTPADLISVKIGINLVNADLMRLRAFGPAVHGFLDTLREGHPTAPLLVVS
                     PICCPIHETTPGPCAPDRSAMGEGRLRFVAMGDPAETAAGKLTLTVIREQLARIVAER
                     AADDPHLHYLDGLDLYGASDHAELPLPDDLHPDPAAHRRIAERFARHAFGHDGPFTPK
                     HR"
     gene            complement(285208..285786)
                     /locus_tag="SGR_268"
     CDS             complement(285208..285786)
                     /locus_tag="SGR_268"
                     /codon_start=1
                     /transl_table=11
                     /product="putative secreted metalloprotease"
                     /protein_id="BAG17097.1"
                     /db_xref="GI:178462577"
                     /translation="MLESRWLKAVGVAAAITLAAATAAQAAPAPEPAAEDASAVVTLR
                     YDDSRAGGWEAQIAAGVASWNSNVDNVKLVEAAPGTRAEIQIVATSGWPQATLGPVRP
                     GGQVRVELGSQAVAQGHDKTRIAAHEIGHSLGLPDTKPGPCSQLMSGSSAGTSCKNAV
                     PNAAEQSRVESAYAGGLASRVPADGRVLVDAP"
     gene            286065..286955
                     /locus_tag="SGR_269"
     CDS             286065..286955
                     /locus_tag="SGR_269"
                     /codon_start=1
                     /transl_table=11
                     /product="putative Sir2-family regulator protein"
                     /protein_id="BAG17098.1"
                     /db_xref="GI:178462578"
                     /translation="MRMRPTLSWTSAEEPLPGTTDLEPVVEALRGGGVLVLSGAGIST
                     ESGIPDYRGEGGSLSRHTPMTYQDFTADAGARRRYWARSHLGWRTFGRARPNAGHRAV
                     AAFGRRGLLSGVITQNVDGLHQAAGSADVVDLHGRLDRVVCLSCGAFGPRSELARRLE
                     EANEGFAPVAAAMNPDGDADLTDEQVGDFRVVPCAVCGGVLKPDVVFFGESVPPRRVE
                     HCRALVDAASALLVLGSSLTVMSGLRFVRQAERSGLPVLIVNRDPTRGDRHALPRIAL
                     PLGDALTTAAGRLGVRVDDD"
     gene            complement(286993..288015)
                     /locus_tag="SGR_270"
     CDS             complement(286993..288015)
                     /locus_tag="SGR_270"
                     /codon_start=1
                     /transl_table=11
                     /product="putative iron uptake ABC transporter iron
                     compound-binding protein"
                     /protein_id="BAG17099.1"
                     /db_xref="GI:178462579"
                     /translation="MPNPLRPAALAFAAALALTGCGADVTSQADGRTGESGADRHYPV
                     TVENCGEEKTYDKAPQRVVTNDTGITEIMFALGLEDHMAGYVMPDDKGDRTSVPWKDG
                     YEKTKWLSKERINKELVLDARADLVFAGWNYGFNEGEGFTPAELERVGIDSYLLSESC
                     RNGQGKARGVMPPLEALYTDLRNLGRIFDVEDRADTLITSFRQEVAEARAKAAEGDDR
                     LRVFLYDDGKDKPLTSGAYAGPHDIITKAGGDHIMKDLKDSWTTVGWETVVDRDPEVI
                     VINNYGDTGADEKRRFLKSYKPLAGVSAIRNDRIVVLDYVDLVESPRNPAAISSLAED
                     LREFAR"
     gene            complement(288032..288814)
                     /locus_tag="SGR_271"
     CDS             complement(288032..288814)
                     /locus_tag="SGR_271"
                     /codon_start=1
                     /transl_table=11
                     /product="putative iron uptake ABC transporter ATP-binding
                     protein"
                     /protein_id="BAG17100.1"
                     /db_xref="GI:178462580"
                     /translation="MRIDIDALTVEIAGARLVDQVTLGAADGQLVGLVGPNGSGKSTL
                     LRCVYRALRPSAGAVRIGGEDLHSLTTREGARRLAALPQDAVAEFDFTVAEIVAMGRL
                     PHQGPVARASDEDRRLCHEALAGVGAGHLAERGFLTLSGGERQRVLIARALAQQPRVL
                     VLDEPTNHLDIAHQLEVLALVRGSGLTVLTALHDLNLAALHCDLVHVIDGGRIVASGA
                     PHTVLTTELLADVFGVRAHRVAHPETGALQLIFDLPPARPTS"
     gene            complement(288814..289923)
                     /locus_tag="SGR_272"
     CDS             complement(288814..289923)
                     /locus_tag="SGR_272"
                     /codon_start=1
                     /transl_table=11
                     /product="putative FecCD-family membrane transport
                     protein"
                     /protein_id="BAG17101.1"
                     /db_xref="GI:178462581"
                     /translation="MATSVDRIPSKPSRPAHDGTGPAPPRRVPLPILLACLCAALPLS
                     LVCGAALGASGLSWAQVTRYLWAGLTGGAIGPDEVPAYTIVWELRLPRAVLAAVVGAG
                     LSAIGVAVQAMVRNALADPFVLGISSGAAVGANAVLIFGALGALGIWALSTAAFLSAL
                     LAMLLVYAVARTERGLTPLRLVLTGTAMYYGFSAVTTFMVFAAERGEAARSAMMWLLG
                     SLSGANWAAVPIAAGAVLAGLAHLGWSARRLNALALGDETAAALGVDAGRLRKELFLV
                     SAAVTGAVVAVSGAIGFVGLMVPHAARMLVGADHRRLLAVAPLAGAVLLIWVDILSRV
                     VLAPAELPVGVLTAVIGVPCFILLMRRRAYSFGGI"
     gene            complement(290246..291286)
                     /locus_tag="SGR_273"
     CDS             complement(290246..291286)
                     /locus_tag="SGR_273"
                     /codon_start=1
                     /transl_table=11
                     /product="putative membrane protein"
                     /protein_id="BAG17102.1"
                     /db_xref="GI:178462582"
                     /translation="MNRRPPSAWTALRRSRALLAVGAAAGPWKRGRGLAVAALLLGLL
                     LPLHASIPNGVGNLGSLVETFLPWFGLLIPVLLAGALLRRSLLAGAALLLPAVVWLHL
                     FGGLLADKSRQGGDLTVVSHNVGADNPDAVGTARALAAAGADVLALEELDPADRRTYE
                     RELATAYPHHTVLGTVGVWSRLPLSDTRPVDVAMDAGPLGDAKPAEVKLAYNRGLRTT
                     VATDHGPLAVYVAHLGSVRVNPRAGLSSGQRDAGARSLGRAVAAERNERVVLLGDLNG
                     TLDDRAYAGITSRMRSAQEVAGDGFGFSWPATFPVARIDQILVRGVEPESSWLLPATG
                     SDHLPVAARVSW"
     gene            291373..292059
                     /locus_tag="SGR_274"
     CDS             291373..292059
                     /locus_tag="SGR_274"
                     /codon_start=1
                     /transl_table=11
                     /product="putative two-component system response
                     regulator"
                     /protein_id="BAG17103.1"
                     /db_xref="GI:178462583"
                     /translation="MRVLIVEDEPLLAQAVRDGLRLEAIAADIAGDGDTALELLSVNT
                     YDIAVLDRDVPGPSGDEIAEHIVASGSGMPILMLTAADRLDDKASGFGLGADDYLTKP
                     FDLRELVLRLRALDRRRAHSRPPVREIAGLRLDVFRREVYRDGRYVALTRKQFAVLDV
                     LVAADGGVVSAEDLLERAWDENADPFTNAVRITVSALRKRLGEPWIIATVPGVGYRIG
                     TARGAGEDRD"
     gene            292052..293350
                     /locus_tag="SGR_275"
     CDS             292052..293350
                     /locus_tag="SGR_275"
                     /codon_start=1
                     /transl_table=11
                     /product="putative two-component system sensor kinase"
                     /protein_id="BAG17104.1"
                     /db_xref="GI:178462584"
                     /translation="MTRACRHTAVVARRAAGRRLARAIARRRSGLVAELPGHFGNAAS
                     VRARHRPAGGSVTTDPRRPGLSVRLKLTLSYAGFLMVAGVLLLTAVWVFLLEYVPDDW
                     DRRMLHENPNRQLLAYTFAPAAATVLAVLLVVGLLGGWVLAGRMLAPLTRITEATRAA
                     THGSLAHRIRLPGRRDEFRELADAFDTMLARLEAHVAEQERFAANASHELRTPLAISR
                     TLLDVARADPNRDPDEIIDRLYAVNGRAIDLTEALLVLSRADRRSFARERVDLSLLAE
                     EAAETLLPLAEEHGVTVETHGEIAPATGSPALLLQLTTNLVHNAIVHNLPDGGTVRVT
                     ASVRPETVVLTVDNTGAKVTPQLAATLTEPFRRGAGRLHTHHAGVGLGLAIVKTITRA
                     HDGTLTLVPRPDGGLRVTVELPASAPPADGTGTPYGRMEP"
     gene            293347..293673
                     /locus_tag="SGR_276"
     CDS             293347..293673
                     /locus_tag="SGR_276"
                     /codon_start=1
                     /transl_table=11
                     /product="conserved hypothetical protein"
                     /protein_id="BAG17105.1"
                     /db_xref="GI:178462585"
                     /translation="MSVVKINVLTVPQEQRETLEKRFASRAHAVESSDGFEWFELLRP
                     VEGTDDYLVYTRWRDEASFQAWMEGPMKAAHQGGADGGERPKPAAGGSTVWSFEVVQQ
                     AAPTGV"
     gene            complement(293789..294334)
                     /locus_tag="SGR_277"
     CDS             complement(293789..294334)
                     /locus_tag="SGR_277"
                     /codon_start=1
                     /transl_table=11
                     /product="conserved hypothetical protein"
                     /protein_id="BAG17106.1"
                     /db_xref="GI:178462586"
                     /translation="MCGVNVGTEETRLIVLRGNSASGKSSVAAGLRDRFGRGLAVVGQ
                     DNLRRTVLRERDRPGAANIGLIDLTARYALDAGYHVVVEGILYADHYGDMLARLRADH
                     RGPTHGYYLDVPFAETVARHATKPIADEVDENQLRDWYRPRDVLPDGVETVIGPDSPL
                     TGTVDRILRDTGLALLPAVDR"
     gene            294490..307047
                     /locus_tag="SGR_278"
     CDS             294490..307047
                     /locus_tag="SGR_278"
                     /codon_start=1
                     /transl_table=11
                     /product="putative NRPS-type-I PKS fusion protein"
                     /protein_id="BAG17107.1"
                     /db_xref="GI:178462587"
                     /translation="MEHDMTLLDVLLDAVREAPGQVVVHVRGDGGELTVSLSELLDES
                     LRVAGGLRAAGVAPGTCVPLLADRSEDFQPMFWGAVAAGLVPVPLAPDARRVLPVWEH
                     LGRPPVVVDASTASLSGELPDDVRALSLDVLREGPALREPVAAGRDDVAFVQFSSGST
                     GAPKGVEVTHGAVLANLEQIRAASELGPEDVVVSWMPYFHDMGLIGTHLAPLAARARQ
                     VKIGPLSFAKRPRLWFEVAARHRATVLSAANFALALAVRRVPEEVLARLDLSAVRLVL
                     VGAEPIAPAVWRAFADRTRPSGLAPAAAQPVYGLAEATLAVTFPPPGEVAEPLVLDRA
                     SLSRGVAVDAEPGDEAVELMDVGRPVAGCAVRIVDDAGTVLGDRRTGHIMVSGPQLAR
                     GYHGLPDVSAEVFAGGWLRTGDTGFLRDGRLCVTGRHKDVLFLNGRTFHATDLEEVAA
                     ATPGLPSGAPAVVGSTDPVTGAERVVVFVPWARPAREASEVLERVAARVREALLHDDV
                     RVLALPPGAFPRTTSGKLQRRRLRERFEEGVFGSGERRAGEPGAGEVAAGAAGGPPFT
                     EPGRPAAEPRALAPRTRAETVEVVREAWARVLGRPADAIGTHEPFGSIGGTSLKAMEM
                     LVALEDAFGVTLPPAVARDHDTVAALAGHLLTVAPGPVLPLADSAKASDTSETSESVV
                     RRTGGTVGGRAPALPDPADAATAVIGMACRFPGADTPEAFWDLLVDGHDAVAPVSRGR
                     WDDGHAAPGARTAVPGVAGVPGVPRERWAALLEDPAAFDADFFGIGEDEARTLDPQAR
                     IFLELAHEALERAGYAGPRRHGHRIGVFAAVGDSGYREVLERARAEGAPLPAALTGNL
                     PSLVAARVSQCLDLDGPALAVDTACSSGLVALHLARRSLLDGECDLAVVGGVNLHLTS
                     APHRLLEEAGALSPTGRSRAFSSDADGFVPGEGGAAIVLTRLDAARRADDPVLAVVRG
                     TAVNNDGRSMSLMAPNPLRQREVITRAYEAAGVDPAAVTYVEAHGTGTAVGDPIELRS
                     LAHAFPQRPGGEPRLVGSVKTNIGHLLNAAALPSLVKVVLALGHRRLPPSLHHTPASP
                     GLAPAGFSVVTKARDWTSTGPLLAGINAFGFGGTNAHAVLEQAPPPAAPASPPTGEAR
                     EVSVEGPHLLTLSAHSPGALRDAVTRLATHLESRPLLREGDVCRTASTSRDEGPHRLA
                     VIAHGDLRERLAAVSAAGTGEAGGRGGSPVRSRPRVVFLYPGQGSRFPGQDRALYRTA
                     RVFRDTFDEASALLGPVGGRSLLDWALDPEVDAAARDATEQAQPLLVASGVALSRQLR
                     AWGVEPDAVAGHSVGELTAACVSGVLTLREAVSFAAERGRLMEAFTEPGAMIAVRGGE
                     EAVAAAVAESDGALTVAAYNGPGLQVLSGGVRAVESAAARLEGLGVPTRRVRVSRAFH
                     SPLMRPVADRIAEAARALTPRAPSVPLMSTVTAEWQPVLGPEYLRDHAERPVLFGAAV
                     ERLAREGYDTFVEVGHGATLSGAVRAATGVAAPAGVGGAGASGAAGRPATVLCALPGR
                     SESRADAERRSSEDGHGGRGDLLATIGRLWSHGVPLDRTALDAEHRGIPLPTYPYQRR
                     RYWADPPASPLLHRVLWEDSALPGQTARAVRSVLLTGPDPAYVAGLASQLADAGVRTH
                     ETGDGPPDAVVLVAGPAPGQDTADALGRAQDTALAAFDEALARFDETGADRLLVLTED
                     VHATGAVRERPRPAHAVLGGLLMALPQETSGASATALDLCSLDTPSQRLAAVLAELAE
                     PAASSGPRGGAALVARRAGRRLTRRFAPLPSGAAAPAGPGRSPLPPDGTYLITGGGGG
                     IGASLARDLAGRGRPTLVLAGRSPGLPEGLSEELRALGATVDYRMADVSVEQDVEALL
                     AGLGHLDGLFHAAGAVRPGTLRDRRAEETAEALAAKTRGTLLLSLALRRHGLDPAVRV
                     VFSSVSAVLPGLAGALGDYAGANAFLDAFAASERHAGRPWQSVNLAAVAGTGMAAALG
                     TGAWPATGGGPAAGASAGGRPVALRPALAALRTACGVDAAQLLLADLTPFREPTVMTD
                     RTAPAAVAGPGDSPASGTDSSGTVSGTAQPPGAGPRTGSGPRGDTAGGTAALLRRLLA
                     SALRLPDAAVPDDEPFLALGLDSLAAVDLVRQLERELGRTLPATLFFEYRTVAELAAH
                     LDTTPSLLRSPASAPPAVPDGVAFPLTPVQLALHTSSRLHPDVPAHGYVRQTVRGPLD
                     TGLLGRALTALADRHAMLRIRVQQTGSLGSGDDGISGGTGSATPGQYVAPPAPLSAWY
                     EVREPAGRIEEVETALCNRPFDLSAEPPVRALLARESPELSHLVLVIHHAAGDGYSLN
                     VLAGELWSLYTSLAEGQAPTLPALATDFARYAVATAEARSATDGTRALAADRLYWSGR
                     LAARGEPLRLPYDGDPSALPAAPVNTHQSALGPVPTAALERRAAAHGVSLFHLLLAVH
                     VRCLARWSGQREIAVNVARARRDDRMAGLDRLVGPLADTLPLLCATDPDEPVETLAER
                     LAGIWLESERHASLTGLDLARLLPTDPSGAGPRTVSPAGFSFSRFPAALDGRCPVSVR
                     PTAAGTATAATRLSLLCWQDEAVLRFSWNFPARLFAPATVARLDRDFHAELTALVEPR
                     PGLPAVPGPVQVPAPGTGSATLVRRLVERFRATPDAVAVDTGATTLTYAELDRASHAL
                     AASLLARGVTGGSLVGLLTEPGADTVVAVVAVLRAGAGWVPLDPGHPAARLTDQLTRS
                     GARTVVCHAATRAVGEALGDVALVVADVSALAYRGAGVPGSVPGPDRVAGTLRSPEAA
                     PAPDGPADADAIAYVIFTSGSTGRPKAVPITHRSMENYLDWAIGTFGYDEHDRLAQTA
                     SPCFDASVRQLLAPLLVGATVVTVAWDLLRDPDRLLTHVVRGRITVWSSVPTLWEQLL
                     SASEERVRNGAPPPDLSALRWIHVGGEALSPAHVRRWFDLFGDGQHIANLYGPTEATI
                     NTSCHIIRARPGDQVRRLPIGRPVAGTEVEVVGPDGEPAGPGEAGELLISGVGLTPGY
                     LGEPALTEAAFTVRRGRRWYRSGDRVRCSEDGVLEFLGRLDDQVKIRGNRVEPGEIEA
                     VLQTHPDVAHAVVLAGDGRLTAFVTPGPGAAGADAAGLRLHLAQSLPAYMLPSRITRV
                     DRMPLTGTGKIDRRALPALQEAAAPPGADTNAGPAARTGDVRTPPRTPTEVRLAAIWT
                     ALLQTDDVSREDDFFVLGGDSLLVLEVFARLEKQGGPLPRPTVVYRNRTLAALAAAVD
                     VAAGAAAESGEPTGVAARAAADPSAGEPGAGDDRTGAPDPSVTPLPFPLTPTQRGFLL
                     AEAIAPGATSSWLTRLRLHGRLDTARFQSAVDTLVERHPMLRTVFPAGARPAVQQELP
                     SSLRLPVDFEVLTDPAQVEERVTAERARRFEPWAWPLMRLRVLTTAPDEHVLVAHAHH
                     IIGDGYSAALLVRELTAVYDALSRGEEPASGRPRSTFRDHALHLAARTDARTAPPAAT
                     ASGTTAGRDSVAPAKSPRQGVPAVQDRWERLNAPYAQPRLAAGTTTAGAPRDAVAPLF
                     HTCGFTVEADRVEALRGLAARTGSTLHAPVLTAYYRALVSATGRADLVLGMAVSGRDH
                     ALPDAHRVFGPFATAVPLRPAGPASGRPGSADFDDDLRRVAAEAAEARTYEGPVPPLS
                     NGLPMTSQFFFTYLDFSALGPEVGRTLTVTREGGDSVYTPPPAGTDVFLAAAPEGGRL
                     RITVRAAATAFTPKALAAFTDSVRDGLARAAASTAAEAGRPDRPASGRDGRMDAALVG
                     YLPSPADLARLAGLPETALPREQLRTLLFPDGLPRLLETLRTPLGRSGFVCVPLFADE
                     LAPGDDLLGHTTRGVELASSLGARAVSLAGMIPSLTGYGFDVLRAVGTTEAVTTTGPA
                     VTTGHAATVLSVVRTVHAALDATGQRLGSLTVAFVGLGSIGSSSLELLLTRSQQPPAR
                     LLLCDVPGSGPRLKELAESLLERGLVEVVEVVESGHGLPDAVYDARLIVAAVSGGGAL
                     LDIDRLAPGTTVVDDSFPHCFDTSRAVGRMERSKDVLVVGGGLLSAGPAERQVAEGLP
                     AAAVAGYLARPMVPDTIASCRLESLLHASGAGVPLVHGPVDAATGLAYWEAAEATGIR
                     AAPLHLLTRTVDPDMFTRHPWSS"
     gene            307143..307688
                     /locus_tag="SGR_279"
     CDS             307143..307688
                     /locus_tag="SGR_279"
                     /codon_start=1
                     /transl_table=11
                     /product="conserved hypothetical protein"
                     /protein_id="BAG17108.1"
                     /db_xref="GI:178462588"
                     /translation="MVRTSPFACMGVGALSVWEKSSTARVMPPARPRKLAKVPFVELA
                     DGRLQGVVSSGSDIGRVYVSSVTARTYAFACSTNNNRPCGGARGMFCKHIQALVGEAV
                     LQYGAERVARYLAVETPDGEPDAHSVTAAMTAARPVRGDSAAAAQVFSRFLRQLAYLE
                     LDAVTSPLPEMQWFPPTRAVA"
     gene            307688..309091
                     /locus_tag="SGR_280"
     CDS             307688..309091
                     /locus_tag="SGR_280"
                     /codon_start=1
                     /transl_table=11
                     /product="conserved hypothetical protein"
                     /protein_id="BAG17109.1"
                     /db_xref="GI:178462589"
                     /translation="MRGDLLSDPVEGLDEALAVVDAFDEALVAGLLRPGPAQAAAVVG
                     LAEAVAGTPLAARVAEAADRAKAGAAGEDHFVALAAARCALLGSVHDALTQRIDEAVG
                     RPAAEDGAAGPGPASAAADRGSNLLAAARSWLCDLARAGWRGIDHERVAGAAPVVSAM
                     LPDPVLRRRATLLDGFAAELAASCPGATLERVPLRRWADLWSRALLLTVPGSAGESAV
                     TPVSGRLLPLGVDVQEHATAVQAQVHAVFEPADGGVPRLVRAGVAAPKPDTVVGAGLW
                     QLLRPRMSLLGAVSEGRSMELDAMPVTAEGDLLWDDGRARPGEPADAFATARVMLSTA
                     AAARVAPLDRHPVRIAVPVLLEGYTARSEDDRLVFDLPGRSLAVDTDRAPAAGPLTPE
                     AVAASHSCVGLLRWDAGEFLLQPLAVEATVRKKAVAAHAGAWAGGTTDKAGVRAEKAA
                     TDAVTVLRERAGRLLRK"
     gene            309088..310479
                     /locus_tag="SGR_281"
     CDS             309088..310479
                     /locus_tag="SGR_281"
                     /codon_start=1
                     /transl_table=11
                     /product="conserved hypothetical protein"
                     /protein_id="BAG17110.1"
                     /db_xref="GI:178462590"
                     /translation="MTEHRTGQPPGSAGPGPSPAAPDPYDNRRQVLYWRLLARLFDGE
                     EQPALESASLEVVEDIGLPSALLDPGTSLDSVVQRHPELAAKFDGLMTPGDGAADDRD
                     RAAEVRRAALVSKVLLNVFARGSSTVTAEQLARWQSDADWLERALGCPPGGLRGGRAA
                     GAGPAGGGLGPELAAIEADLVGRMRLREVLADPALAARLTPSMSLIEQLLRDKGNLSG
                     VALANAKSLIRRYVDEVAEVLRTQVEKATVGELDRSVPPKRVFRNLDLDRTIWKNLTN
                     WSPEEERLYVDRLYYRHTVRRTTPQRLIVVVDQSGSMVDSMVNCTVLASIFAGLPKVD
                     VHLIAYDTRSIDLTPWVHDPFDVLLRTNLGGGNDGPVAMAMARPKIAEPRNTVMVWIS
                     DFYEFDRSQPLFEGIEAVHRSGVKFIPVGSVTSSGRQEVNPWFRERFKALGTPVVSGH
                     VSQLVHELKTFLT"
     gene            310562..311713
                     /locus_tag="SGR_282"
     CDS             310562..311713
                     /locus_tag="SGR_282"
                     /codon_start=1
                     /transl_table=11
                     /product="conserved hypothetical protein"
                     /protein_id="BAG17111.1"
                     /db_xref="GI:178462591"
                     /translation="MFQKGLLMSDVLRAPAETKYAEELDWLESIDDSPKPFSWRLSPK
                     MVRLFILGSERADGLDREIPQKWFGDRSLVERSIVTLASDRGLLLIGDPGTGKSWLAE
                     LLSAAISRNSTLVVQGTAGTTEDHIKYAWNVSMVIARGQSRESMIPSPIMTAMETGAI
                     GRFEELTRSTSDVQDALISILSEKYISVPELRNDGVDGGDNIVFAKPGFSIIATANSR
                     DRGVNDLSSALKRRFNFVRIPVVTNRKSEAEIVRFRTEELLRRHAIDLDVPPTLLDIL
                     LQSFADLRASAAAAGSDDEKLESALSTAEQIGVLEDAVLHSNFFGESTLTARTLASSL
                     VGSLARRDPEDLAIFNKYLHGVVEPRGKEEGGSWQEFLDGGRDTIATLS"
     gene            311710..314568
                     /locus_tag="SGR_283"
     CDS             311710..314568
                     /locus_tag="SGR_283"
                     /codon_start=1
                     /transl_table=11
                     /product="conserved hypothetical protein"
                     /protein_id="BAG17112.1"
                     /db_xref="GI:178462592"
                     /translation="MSGSPTDGLGENAPGETSFAALRGQLHEAAAAFADGPDALEGIL
                     LGMVDDVDRAVREPLEIFPVCHHSPASALAMARRLREKQPKVVYLELCEDMAPLLDEL
                     RNCRLPVAVQAFASDIDGFPAEWAPLSVVAPITEASAEYQAIAYALDTPGVELVLVDR
                     SSDHVFQWDGRHGERAPEGASGAADGSPEPEAALHGEAVGVEIGDLRPRFAELEEHLL
                     RHGKVRHWSEWWHQYVEIPLGDSDHAAYRQVMFLVGSLFRRLAPGDGERLRVDEDRER
                     YMWTRMREHLASSGADPEDCLYVCGAFHAASRVEEFGVAGGGSFSISPRSATTWQHGL
                     IPSSHAAIEAQFGLATGSVSIAATQWTKNLERTRIQPYRLAGQDGAKKPRTSGRAAPA
                     LPAPPPEAAADRLSGFLRRPPVLDTLDEAELLGWSVGIVRAARRGGYLASTADAIAVF
                     ETSILLAGMRDRAKPTPYDFQDAAITCIEKDAVPGRRDVRRLVEIMMGGDRIGRVGYD
                     ALPPLARDVHDRLAPLELKLQQRGVQRALLDMNARPELGACSDVLWMLRRLMPHGTAR
                     PIMGERKLGERSIQESWDLALGTHQRALIELGYEGVSIEQVLEQRLRRDAYGPRATTA
                     AVLAAVEDATLYLGGRRLADELGARALEVLAAERTVDGAPEVLRRVRGLLAYYRTGEP
                     VLPPWVESFVKTGYAHYCTLLPTAFTDEDVTAGQVAAMLGFLFSMEGLALSLGCDRAQ
                     LELAVAQSRPTDPERTALLWAAQVQLGALTRAELRERCGELLANPMVVPAYPRYLSGF
                     VHALVPVPGLADVVVEAVSNAFGRLPDAVLLPWLPTLITTLRAGAADLAPLLIREAGR
                     IFPARLPALDAWVPPWREVPEAGAPVVGRANAAGDGGRGAALVFAHPAALDAVAQLLG
                     CDGAWAASGAGGARPGGVVLAARHPETASAWESLLTGA"
     gene            314758..315645
                     /locus_tag="SGR_284"
     CDS             314758..315645
                     /locus_tag="SGR_284"
                     /codon_start=1
                     /transl_table=11
                     /product="conserved hypothetical protein"
                     /protein_id="BAG17113.1"
                     /db_xref="GI:178462593"
                     /translation="MTHVAQELASQPDCWQVAAGMADGLAHRLPAAGERIAVIGCGTS
                     YFMAQAYAALREGSGRGETDAFAASEFPAGRPYDRVVALSRSGTTTEVLELLGRIGDT
                     SRRTVVIGDPDTPMAAMADDTIVLEFADEKSVVQTRFATSALTLLRAHLGLHTDAVVE
                     DAQVALAEPLPSGLVECSQFTFLGQGWSVGLAHEAALKMREAALAWTEAYPAMEYRHG
                     PISISTRSTATWMLGEAPSGLMDEVHATGARWVAGGLDPLAELVRVQRLALAIANARG
                     LDPDRPRHLTRSVILSSTV"
     gene            315695..316564
                     /locus_tag="SGR_285"
     CDS             315695..316564
                     /locus_tag="SGR_285"
                     /codon_start=1
                     /transl_table=11
                     /product="putative tagatose-bisphosphate aldolase"
                     /protein_id="BAG17114.1"
                     /db_xref="GI:178462594"
                     /translation="MSIATTGDLIAEAAAQNRAVAAFNVITLEHAEAIAEGAEAAGSP
                     VILQISENAVAYHRGRPRPLARAAAEVADQAAVPVSLHLDHVQSTELLHRAADCGFSS
                     AMFDAARLPYTENLAATRAAVLWAHERGLWLEAELGQVGGKNGEPALDAHAPGARTDP
                     GEARSFVAATGVDALAVAVGTAHAMTSRDAVIDHGLLDRLREAVPVPLVLHGSSGASD
                     EELARAVAGGIRKVNIGTALNIAMTGAIRERLARDDRGVDPRRYLADGRDAMARTVAR
                     MIAVLPSGRAYAA"
     gene            complement(316638..317675)
                     /locus_tag="SGR_286"
     CDS             complement(316638..317675)
                     /locus_tag="SGR_286"
                     /codon_start=1
                     /transl_table=11
                     /product="putative 2-hydroxyacid-family dehydrogenase"
                     /protein_id="BAG17115.1"
                     /db_xref="GI:178462595"
                     /translation="MSHSAAPQRTRPRTVLAMSGETRSAILAPEALDRLTRVADLVPG
                     LLVTDFGADDPAQRTGLHEAEVLFTGWGCPPLGPAALSAMPRLRAVVHAAGSVKHHIT
                     QDVWDRGIAVSTAATANALPVAEYTVAAILFANKRILESARVYREARSRVDLLSRFPA
                     VGNYRRTVGIVGASRIGRRVVELLRPYDLRVLVHDPYLDEEGARALGVERAALDALAA
                     QSDVVSIHAPELPSTRHLFDAGRLALMRDGATLVNTARGSLVDTGALVKELVAGRLNA
                     VLDHTEPEVLPADSPLYELPNVLLTPHIAGSQGGELHRLADAAVDELERYAHGLPFAH
                     AVDPRTLHQQA"
     gene            complement(317672..318592)
                     /locus_tag="SGR_287"
     CDS             complement(317672..318592)
                     /locus_tag="SGR_287"
                     /codon_start=1
                     /transl_table=11
                     /product="putative ABC transporter permease protein"
                     /protein_id="BAG17116.1"
                     /db_xref="GI:178462596"
                     /translation="MSTQTATPDAPPAPRRPGRRSAPPVRRRSRGITSRVMVNGVLAV
                     VAVYTLMPLTWLLIASTKSYRDLFATNPFSLGDFQFLANLNALLDYNDGVFVRWLLNS
                     LLYTVVASGLSTLISVACGYAFDKYAFRGRERWFGVVLVGVLIPSTVVQLPLYLMASE
                     LGLVNTYWAVLIPSLVNPFGVYLARVFSEGYVPGEVLEAARMDGAGEVRTFREVALPM
                     LAPGFVTIFLFSFTANWNNFYGALMMLNDDRLYPVNLGLYMWNQNVYQQPELYPLVII
                     GSLVAVVPLIVAFLCLQRFWRSGLTAGAVK"
     gene            complement(318589..319392)
                     /locus_tag="SGR_288"
     CDS             complement(318589..319392)
                     /locus_tag="SGR_288"
                     /codon_start=1
                     /transl_table=11
                     /product="putative ABC transporter permease protein"
                     /protein_id="BAG17117.1"
                     /db_xref="GI:178462597"
                     /translation="MIYAAWMSLYREESSGLGFGGTERAFAGFGNFTEALGSEAFLRS
                     FGNIALYCALYIPAMVGGALVLALLVDSTMARARRFFQIAYFLPHAVPGLIASLIWLY
                     LYTPGLSPITDALDALGAQWNFFGQDEAIFSVVNISAWQWTGYNMIIFYAGLQAVPRE
                     VLEAATVDGAGALRTALQVKIPMIRPTVVLTLLFTCVGAIQLFDAPKLVQLRANTMGE
                     DWSPTMFIYTAAFKGHDYGLAAASSLLLALVAGLLSFVVTKLGNRWKAS"
     gene            complement(319683..320990)
                     /locus_tag="SGR_289"
     CDS             complement(319683..320990)
                     /locus_tag="SGR_289"
                     /codon_start=1
                     /transl_table=11
                     /product="putative ABC transporter solute-binding
                     lipoprotein"
                     /protein_id="BAG17118.1"
                     /db_xref="GI:178462598"
                     /translation="MPCNARTSRLALAASAASLALLATACGGGSGADASGPGDGKPVT
                     LTFWSSALGAKETADAFNKTQTGIKVRFSLVPAGPEGVTKLSNAVKGGNAPDVATMDY
                     SALPEYASEGNLVNLTPTSGELVEKEFPEAVQSLVNLGGSTWAVPFDVTPIQLFYRKD
                     LFAKFGVEVPTTWAEYRTAAEKIQRADPDVAITNFGGGDPALLSGLAWQAGARWYGTN
                     GDAWKVNIDDPASRKVAAYWDGLLADGLASKTPLWGEGEAKERSTGKVATVIGAAWSA
                     GTFPVSYPDSKGKWGIAPLPTWDGKPSTGMYGGTSYIVPKGSEHTEAAAEFIKWVTTD
                     PAAMTARLSSLKAPSSALPANEGMRAAAAKEFDTSYFAGQDVYAVAGEAADTIVPGWT
                     WGPVQQQVVSAQMAAGSDHTKMLSSGQAKGETAVTDRGLKLDK"
     gene            complement(321214..322350)
                     /locus_tag="SGR_290"
     CDS             complement(321214..322350)
                     /locus_tag="SGR_290"
                     /codon_start=1
                     /transl_table=11
                     /product="putative LacI-family transcriptional regulator"
                     /protein_id="BAG17119.1"
                     /db_xref="GI:178462599"
                     /translation="MRLHVDQRHERVLELVRERGSLRVAELAEELGMSAVTLRRDVEA
                     LAAQGLVERLHGAVVWPTGQSRPAPAAAPPAEGLVVGMVVPTTEYYYADVVRGARQTV
                     EAAGARLTIGLSRYLPDEDAAQARRLLSTGADGLLLTPSWESGCPEPGEGLWAVEQGV
                     PVVLVERSAPLGHPAAGLDRVRSDHAHGAAEAVAHLAGLGHRAIALAVQDSPTAPRLR
                     VGYRAAVEALGLTPVSAAPLDGAPSRSEAKRFERTLEYLCEAVASGNVTAAIVHSDAD
                     AIVLIPRLQARGVRVPEDLAVIAYDDEVAGLADLPLTAVAPDKHAVGAAAARLLLDRL
                     GATEPGAADPGAGESGRRPAARRHLDILPSLRIRVSCGAVAAAP"
     gene            323002..325170
                     /locus_tag="SGR_291"
     CDS             323002..325170
                     /locus_tag="SGR_291"
                     /experiment="gene cloning and expression"
                     /codon_start=1
                     /transl_table=11
                     /product="hyaluronidase"
                     /protein_id="BAG17120.1"
                     /db_xref="GI:178462600"
                     /translation="MAPAEGSLWPDAVFADPDPDTDAESYVLSGRMADSFVRLNTMAQ
                     AYRQQGTGLTGNTALRDAVLTGLEHLSTQVYNDGQSRYGNWYSWQIGAPQALLDVCVL
                     MYDAIAQERLARYCAAVDHFVPDSAVASYTGTSTGANRVDLCRVLALRGVVGGKAAKI
                     ALARDALSPVFPLVTRGDGLYADGSFIQHTTVPYTGSYGSVMLGGLGLLFALLKGTTW
                     EVTDPKRQVVFDAVENAWAPFLYNGLVMDSVAGRAISRGEVDDHRRGHPIMASIVLLG
                     RGASAAENARWRGLVKGWAQRDYYSPPLSNPSLGLTALARLKSVLDDPALTPVAEPAG
                     HRLFPDMARATHRRPGWAASLSMADRRVTYYEAGNGENLRGWHTGSGMLYWWGDTFAN
                     GQYSDAFWPTVDPYRLPGTTASRKVLADGAGGDWGVSLPDVNWVGGVTDSKRAAVGQY
                     LKGLTSTLMAKKSWFFLDDTVVCLGAGIHGRDGAAVETTVDNRNLGPTGNAPFTADGS
                     VKPLTLPWSATLTGASWAHLAGHGGYVFPGGATVKALREDRTGRWRDINKAGSTDPVS
                     RKYLTLWFDHGQDPTDATYAYQLLPGASPQRTAARAADSGWLRVLANTDAQQGVSVPS
                     LRLTAVNFWFGGTVGPLVADAPCSVMVTEHADGTATVCVSDPMRARTSLTLTWNRAVA
                     LVVSKPATVTSAATGASLRLVFGDLSGTRGATQTVKVRLS"
     gene            complement(325193..326047)
                     /locus_tag="SGR_292"
     CDS             complement(325193..326047)
                     /locus_tag="SGR_292"
                     /experiment="gene cloning and expression"
                     /codon_start=1
                     /transl_table=11
                     /product="aminoglycoside 3-N-acetyltransferase"
                     /protein_id="BAG17121.1"
                     /db_xref="GI:178462601"
                     /translation="MDETELLRRSDGPVTRDRIRHDLAALGLVPGDTVMFHTRLSAIG
                     YVSGGPQTVIDALLDVVGPTGTLLVTCGWNDAPPYDFTDWPPAWQEAVRAHHPAFDPR
                     TSEAEHANGRLPEALRRRPGAVRSRHPDVSLAALGASAPALMDAHPWDDPHGPGSPLA
                     RLVALGGRVLLLGAPRDTMTLLHHAEALAQAPGKRFVTYEQPIEVAGERVWRTFRDID
                     SEHGAFDYSSAVPEGQDPFAVIVGSMLAAGIGREGFVGAARSRLFDAAPAVEFGVRWI
                     EEHLNRDR"
     gene            326141..326653
                     /locus_tag="SGR_293"
     CDS             326141..326653
                     /locus_tag="SGR_293"
                     /codon_start=1
                     /transl_table=11
                     /product="conserved hypothetical protein"
                     /protein_id="BAG17122.1"
                     /db_xref="GI:178462602"
                     /translation="MTDDERIAPPLLGGERETLRAFLDYQRETLAMKCAGLDDDALRE
                     RSMPPSALSLLALVRHLAEVERAWFRRVFEDGAAPMVWSAEPFDFQAAYDASASTGAE
                     AFAAWKAEVEISRRIEREADSLDLVGRQPRWGKEVSLRMVMVHVLVEYGRHNGHADLL
                     REGVDGTVGA"
     gene            complement(326975..327520)
                     /locus_tag="SGR_294"
     CDS             complement(326975..327520)
                     /locus_tag="SGR_294"
                     /codon_start=1
                     /transl_table=11
                     /product="putative acetyltransferase"
                     /protein_id="BAG17123.1"
                     /db_xref="GI:178462603"
                     /translation="MSIARVVVARVASRAVTPTLRTERLLLEPYAPGDEEDFVALFQD
                     TEVSRWMGDGPATEAEDRALFGRVFTQVYARDLFAVWAVRRDGLLVGHAEIKRTEAVD
                     GHEIIYALAPSAWGRGLGTELAQAVVAHGFGALGLTEVHATVAAENEASLTLLHRIGF
                     QHTRDIEEEDGSTTRVLTRHR"
     gene            complement(327549..327866)
                     /locus_tag="SGR_295"
     CDS             complement(327549..327866)
                     /locus_tag="SGR_295"
                     /codon_start=1
                     /transl_table=11
                     /product="hypothetical protein"
                     /protein_id="BAG17124.1"
                     /db_xref="GI:178462604"
                     /translation="MAALRDRVLPQSPNVAARDANRADSGDAGAPVAHATSVAGGGPR
                     TEDTPMNLYDTPAERVRRNRERAEELGRAADRATDPEHRQRLREKALRLLREETAAEP
                     RPS"
     gene            complement(327873..328307)
                     /locus_tag="SGR_296"
     CDS             complement(327873..328307)
                     /locus_tag="SGR_296"
                     /codon_start=1
                     /transl_table=11
                     /product="conserved hypothetical protein"
                     /protein_id="BAG17125.1"
                     /db_xref="GI:178462605"
                     /translation="MNAEHRPPDSRHRRPEGVTDATVEALGALSKALETAERARGALY
                     DFHQLTGSADLALDDAVRLLRAAGHGRHAERVEREILGRNVIPGHWTFQIVEEYNATY
                     YDVFRTIEGGIRQELAEGRDHLHEAEMKAARRTEGHPDHTAE"
     gene            328499..329005
                     /locus_tag="SGR_297"
     CDS             328499..329005
                     /locus_tag="SGR_297"
                     /codon_start=1
                     /transl_table=11
                     /product="hypothetical protein"
                     /protein_id="BAG17126.1"
                     /db_xref="GI:178462606"
                     /translation="MRNDEQELYSVGEVAELLGLHVRTVRNYVRDGRLKAVRIGKQYR
                     INKEDLAALTGRPTDATVPKPAPAPGHAEVSSIVEIDALGPDAAHRLGTFITASTQSG
                     REASRPLRIQTVYDEERTRMKIVILGGTAATADLLHMIDGLLDPDSGLFASAPTSTSS
                     SAQRADHA"
     gene            328998..329423
                     /locus_tag="SGR_298"
     CDS             328998..329423
                     /locus_tag="SGR_298"
                     /codon_start=1
                     /transl_table=11
                     /product="hypothetical protein"
                     /protein_id="BAG17127.1"
                     /db_xref="GI:178462607"
                     /translation="MPELVEYHGVPVLVCDASGDTIADVQDALDHLIGAAFTSAEVVA
                     VPSARLDDRFFDLSTGLAGAILQTCANYRLRLVVLGDIGHHLSAGSALSDLVSEANRG
                     RDIWFLSDLDALADRMAPNGDRRPSGRVDRPRDGAHRPG"
     gene            complement(329513..330484)
                     /locus_tag="SGR_299"
     CDS             complement(329513..330484)
                     /locus_tag="SGR_299"
                     /codon_start=1
                     /transl_table=11
                     /product="putative sporulation-control protein"
                     /protein_id="BAG17128.1"
                     /db_xref="GI:178462608"
                     /translation="MVFKKLLGALGVGGPSVDTVLEPGPALPGAVLTGEVRLRGGGSD
                     VTVDRISLLLVARVEREDQDEEHEGTVVLERFTVGGGFRLAEEAEHAVPFSVTLPWET
                     PITELHGQHLGPVLGIRTELEIAGARDKGDLDALAVGPLPAQEAILEAFGQLGYAFRS
                     ADLELGHIRGTGQQLPCYQEIEILPPAGHAHAVNEIEVTFIAAPGGLEVVIEADKRAG
                     LFSDGHDTVHRFTASHHGVPHTDWNAQVDAWLKEVIAGHETRATPSSGFGHHGDQHRS
                     GPGAGAVVAGVAAGVAVGVVGGMVAAEVVDEIGDAFEEEEGEEGDEG"
     gene            330872..332209
                     /locus_tag="SGR_300"
     CDS             330872..332209
                     /locus_tag="SGR_300"
                     /codon_start=1
                     /transl_table=11
                     /product="putative integral membrane protein"
                     /protein_id="BAG17129.1"
                     /db_xref="GI:178462609"
                     /translation="MSEVALLLLALALTLACAVFVAAEFSLTTVERSELERAVRAGER
                     GAESALKAAKRLTFQLSGAQLGITVTSLVIGMLAEPSLAVLLRGPLEGAGLPSGAVST
                     VATLLGVAASTVVLMVIGELVPKNWAISSPLTVAKVVSTPQRAFTACFAPLIRHLNNS
                     ANRFVRRLGLEPAEELASARTPQELIALAQHSAREGAIEQDSAELFVRTLHLAELSAE
                     NVMTPRVDVRALEAHATAADAANLTLATGLSRFPVYRDSLDEVIGTVHIRDVLALDES
                     ERGRTPVTALATEPLLVPDSLPVDRLLAQLRKRRTMAVVIDEYGGTAGVATVEDIVEE
                     VVGEVRDEHDPHERPDLAPAEPLGDGRPVWEAEGSIRLDQLDRIGFGAPEGPYETLAG
                     LLANQLARIPVRTDRVEVDGWQFDVLDIEHHRADRVRITAPAPAPALVEEDAR"
     gene            332206..333222
                     /locus_tag="SGR_301"
     CDS             332206..333222
                     /locus_tag="SGR_301"
                     /codon_start=1
                     /transl_table=11
                     /product="putative integral membrane protein"
                     /protein_id="BAG17130.1"
                     /db_xref="GI:178462610"
                     /translation="MTTVQLAIGVLTLLTNAFFVGAEFALISVRRSQIEPQAVRGSRR
                     AKSALWGLEHLSAAMATAQLGITISSLVLGAVAEPAIAHLLEPPFDAVGVPDALVHPI
                     AFVIALTLATYLHMLIGEMIPKNIALAAPVATALALGPPLVGLTRALRPVIFGINAFA
                     NMLLRLLKVDPKDEVASVFTDDELVRLVKDSSEAGLLAPADGERLRDALELGTRPVGE
                     VMVPLNRTVTVELGITPQGLERAAVASGFSRLPVTGPDDGLLGYFHIKDALGVAERTK
                     ALPTSALHPVIRVEIDTPLDDTLTAMRAAGTHLAAVAGGKGTVIGFVTMEDVLDELVG
                     AAAV"
     gene            333348..333968
                     /locus_tag="SGR_302"
     CDS             333348..333968
                     /locus_tag="SGR_302"
                     /codon_start=1
                     /transl_table=11
                     /product="conserved hypothetical protein"
                     /protein_id="BAG17131.1"
                     /db_xref="GI:178462611"
                     /translation="MAKYFDVHPANPQPRTISTVVDSIRSGALVAYPTDSCYALGCQL
                     GNRDALGRIRSIRNLDDKHHFTLVCHDFAQLSQFVRVDNDVFRAVKAATPGSYTFILP
                     ATKEVPRQLLHPKKKTVGVRIPDHVVTQALVAELGEPLLSSTLLLPDEAEPLTQGWEI
                     KERLEHEVDAVIDSGDCGTELTTVIDFSGDEPEIVRRGAGDTSRFE"
     gene            334043..334669
                     /locus_tag="SGR_303"
     CDS             334043..334669
                     /locus_tag="SGR_303"
                     /codon_start=1
                     /transl_table=11
                     /product="hypothetical protein"
                     /protein_id="BAG17132.1"
                     /db_xref="GI:178462612"
                     /translation="MGVTGERLRFDGWIAGVGTVSGTRLVVGHWPRSPFGAFSDVMVE
                     HPGGERVLLAPSRPIADFVAATYRFDRIEVVPVAVTVAGDSWLVEAGALRLRLRTGRR
                     SALGLLLSAVPSPFARSPLWAALCDVPARLLMPGVRTLGRAGPGRREWYGARGLRPVV
                     AADAVLDGASLGGLAPLDPPVAFGFGSAPRRPSLVRVTTTVELATAER"
     gene            334786..335010
                     /locus_tag="SGR_304"
     CDS             334786..335010
                     /locus_tag="SGR_304"
                     /codon_start=1
                     /transl_table=11
                     /product="hypothetical protein"
                     /protein_id="BAG17133.1"
                     /db_xref="GI:178462613"
                     /translation="MANPPIVIHRPTPSGGRRVTVHYEGRDEILGLAHSDHDVIVFLN
                     EAGLEEADRILDNPVWVEWRGGRAHHYEAA"
     gene            complement(334995..335603)
                     /locus_tag="SGR_305"
     CDS             complement(334995..335603)
                     /locus_tag="SGR_305"
                     /codon_start=1
                     /transl_table=11
                     /product="putative phosphotransferase"
                     /protein_id="BAG17134.1"
                     /db_xref="GI:178462614"
                     /translation="MTTASRSKNEEIPMGTGLGPCVVLITGVMAAGKSTVAQLLAERL
                     PRAVHVRGDLFRRMIVSGRADMAPDEAEEARSQLDLRQRLSAQVADAYADDGWTAVVQ
                     DIVLGDDLPRYVERVRTRPLHVIVLAPSPEAVREREETRAKKGYGEWTVEAFDTFLRG
                     GTPRVGLWLDTSRQTPEETVSAILDGLGGGGGSGDAASQAAS"
     gene            complement(335600..337276)
                     /locus_tag="SGR_306"
     CDS             complement(335600..337276)
                     /locus_tag="SGR_306"
                     /codon_start=1
                     /transl_table=11
                     /product="putative ABC transporter ATP-binding protein"
                     /protein_id="BAG17135.1"
                     /db_xref="GI:178462615"
                     /translation="MSHPTAPGASVAASNLTFRWPDGTHLFDGLSLTVPRGRTGLAGA
                     NGAGKSTLLRLFAGLLRPSQGSVTVGGNLAHLPQNITLDTSLRVDAALGIGERRAALR
                     AIESGDVREEHFETVGDDWDVEERALATLGSLGLGAVELDRTVGQLSGGETVLLRLAA
                     LLLERPDVLLLDEPTNNLDLFARRRLYDAVDSWRTGILIVVSHDRDLLERVDRIAELR
                     SGSVSWYGGGWSAYQEALATQQEAAGRMLRAADADVRRQQRELEETRIKVARRQRHDK
                     KLDGQRKAPRIVAGERKRSAQESGDRLRGLHEDRLDEARERREEAAEAVRRDAEIKVS
                     LPHTAVPSGRTVLTVRDLSLPYGRLREGSLHVQGPERVALVGRNGAGKTTFLRTLTGE
                     LPPSTGEATTAVPLKFLPQRLDVLDDALSVADNVARTAPGTTDNQIRSQLARFLFKGA
                     RAEQPAGTLSGGERFRAALAATMLAAPAPQLLLLDEPTNNLDLASVRQLTSALESYEG
                     ALVIASHDLPFLDSVGITRWVLLDDTLRETDAEEVRALFGNPESTPAGTA"
     gene            complement(337585..339042)
                     /locus_tag="SGR_307"
     CDS             complement(337585..339042)
                     /locus_tag="SGR_307"
                     /codon_start=1
                     /transl_table=11
                     /product="conserved hypothetical protein"
                     /protein_id="BAG17136.1"
                     /db_xref="GI:178462616"
                     /translation="MAIVAGGWFAGKLPVHDPWGWWTDHGSAAKAAAAVLTYVGLTVL
                     VVAWWQYGKTASTVRETLVTLAWWTAPFLLAPPLYSADVYSYIAQGSMVLEGHDVYTV
                     GPSALDPGGIGGDAAASVGNHWRDTPAPYGPLFLLVSAAVARITGGTIVPAVLAMRLV
                     ALVSLALIVWSLRRLAREHGRSESRALWLGALNPLLLMHVVGGMHNDGLMIGLMLAGL
                     VLALRGRWIAGSALVGLAMMVKSPAAVALLFIGVLVHASATGPQWRRWAKGLLAPGLI
                     AGAVAGGATLISGTGFGWLRTQGVAANIHTALSVTSDIGLGLGELARLLLGVDADPVK
                     SAVQTLGLAVAVGVIVALARRAMRGGMTPAHALGLSLLVLVALSPMVQPWYLLWGMAV
                     VAATDRYGRLWAVLIVLSAALVYETHPMGATPPYGFVLAGLAAVLGTFALRRTPVVPP
                     GARLPGGRGPADPPGSVEDRDPSASTASPAPQSAP"
     gene            339290..339362
                     /locus_tag="SGR_tRNA01"
     tRNA            339290..339362
                     /locus_tag="SGR_tRNA01"
                     /product="tRNA-Trp"
                     /note="codon recognized: UGG"
     gene            complement(339381..339650)
                     /locus_tag="SGR_308"
     CDS             complement(339381..339650)
                     /locus_tag="SGR_308"
                     /codon_start=1
                     /transl_table=11
                     /product="hypothetical protein"
                     /protein_id="BAG17137.1"
                     /db_xref="GI:178462617"
                     /translation="MDELMRQRRVYGTDHDDPRPGPRPGHDYRELVGGPLDGLLLDVT
                     GWGEADLRDGVGLVTEIGAYGPGGRAEYGPRSPDSHQWDWRGDVR"
     gene            339776..340396
                     /locus_tag="SGR_309"
     CDS             339776..340396
                     /locus_tag="SGR_309"
                     /codon_start=1
                     /transl_table=11
                     /product="hypothetical protein"
                     /protein_id="BAG17138.1"
                     /db_xref="GI:178462618"
                     /translation="MILPPRLIPLLDQFDFACERLLARLSGPAMDSGNGVEIGVTPLG
                     DDEHLWEPVPDCWSVRRRGDAPGARATVLAGAGAWGRDAAESPHPFPPPFTTIAWRLS
                     HLAEMLTLRADHTSGGRTLTRDGYRTPGDAAGAVAAFGTASAAWREALLTADDTALDT
                     IGYSTYPNGSDAEDPFVDIVWWVNQEVLHHGAEIALLRDLYRARPT"
     gene            340504..341337
                     /locus_tag="SGR_310"
     CDS             340504..341337
                     /locus_tag="SGR_310"
                     /codon_start=1
                     /transl_table=11
                     /product="hypothetical protein"
                     /protein_id="BAG17139.1"
                     /db_xref="GI:178462619"
                     /translation="MNRRRTPRSASAEDLLNTLQDLTARARREVEFHQARVELAQALQ
                     RDMLPAALPAVPGLQSAARYAPARHGLDIGGDWYDGFPLADGALGFAIGDVQGHDVEA
                     AAFMGQVRIAMRAIAGTASDPGEILGRTNDLLVSVDSGLFATCTFMRLDPATWELHSA
                     RAGHVACVWATTEGRSGVTEDPGGLPLGIEPGEGYPVTRRTLDSDGAIVLLTDGVVEG
                     PSLRIEDGLERVRGLVAAHAGSSAGRLADEVLGAAEVTGHEDDAAVLVLRHAAAHRGP
                     R"
     gene            341393..342427
                     /locus_tag="SGR_311"
     CDS             341393..342427
                     /locus_tag="SGR_311"
                     /codon_start=1
                     /transl_table=11
                     /product="putative integral membrane protein"
                     /protein_id="BAG17140.1"
                     /db_xref="GI:178462620"
                     /translation="MSGVIRTERARHRAMYVAQILGVAGAYYLVGHLGLMRQVVVDGA
                     VVTPLWPPTGIALASLLCLGVRVWPGIALGTLVTVSEIGDAFTVSRLAIMLGNTLAPL
                     VSCALLRRVGFRSELVRLRDGICLVFLGAFAGMLISATIGSVTLLLDDKVPPGRFWLV
                     WSSWWAGDAMGVLVVTPLLLVLRRVRWPRPSDRWLEASLLAAVAVTVSLIATRSSLSM
                     VYLVFPVIIWAALRFQLPGSAPCALVVSVLAIIAGTDAVGPFAGHSLMEIMANLTLLN
                     ASVALTALLLGAVVAEHRNIRRETEYAVEELEALVEQLAPLSGPGAARYGDRERRHGP
                     LDGGPHPDPQ"
     gene            342740..342934
                     /locus_tag="SGR_312"
     CDS             342740..342934
                     /locus_tag="SGR_312"
                     /codon_start=1
                     /transl_table=11
                     /product="conserved hypothetical protein"
                     /protein_id="BAG17141.1"
                     /db_xref="GI:178462621"
                     /translation="MSALDKIKKMLKGHEQQVGKGIDKAGDMVDDRTQGKYKGHVDTG
                     QDRLKQQFGADRDQDGPPRA"
     gene            343213..344817
                     /locus_tag="SGR_313"
     CDS             343213..344817
                     /locus_tag="SGR_313"
                     /codon_start=1
                     /transl_table=11
                     /product="putative RNA polymerase ECF-subfamily sigma
                     factor"
                     /protein_id="BAG17142.1"
                     /db_xref="GI:178462622"
                     /translation="MGKDHPTALITAAQGGDQQAKDQLVSAYLPLLYNVVGRALDGHA
                     DVDDVVQETVLRMLRGLPELRDPERFRSWLVAIAMNEIRTHWRDRQSGAIPADRLDTA
                     YDLPDPRADFVEVTILELGLTGQRRQVAEATRWLDEDDRALLSLWWLETAGHLSRAEV
                     AAALELSPQHTAVRVQRMKAQLEAARVVVGALAAEPPCVLLEDIAAGWDGVPSALWRK
                     RLARHARECTVCSGYRSGLVPAEGLLVGLALVPVAAAGAGAAPELLTTAAHLQAPGPD
                     PHGAGAGRAERRRVQARRRRRNSAIAAVVAVAALGTGGTAVHLYTDGDGQDATTVTAD
                     APAPRSQAPTSASPTSSPSLSPTPTSPPSPSASPSPSPSRTPKAKPKTSTPVPPAPTT
                     APAPDPDPPAPAPQAPAGTAGQVTDLVNAERAKEGCGPVTVNDQLNTAAQRHSADMEA
                     NDYFSHTSQDGRDPGDRITAAGYRWSTYGENIAKGQQTPADVMRSWMDSPGHRANILN
                     CSFKEIGVGKQNSGGGPVWTQVFGAR"
     gene            344872..345249
                     /locus_tag="SGR_314"
     CDS             344872..345249
                     /locus_tag="SGR_314"
                     /codon_start=1
                     /transl_table=11
                     /product="conserved hypothetical protein"
                     /protein_id="BAG17143.1"
                     /db_xref="GI:178462623"
                     /translation="MIAQVECVALDCPDPKELAGFYLSLLGGEVDRTDRRWACDADWS
                     TLHTPGGLVLAFQRVADHRPPGWPGQDPPQQFHLDFGVTDQEEAHEVVLACGGSVLDA
                     GDEARGWRVYADPAGHPFCLVRH"
     gene            complement(345343..345684)
                     /locus_tag="SGR_315"
     CDS             complement(345343..345684)
                     /locus_tag="SGR_315"
                     /codon_start=1
                     /transl_table=11
                     /product="hypothetical protein"
                     /protein_id="BAG17144.1"
                     /db_xref="GI:178462624"
                     /translation="MKPEKDCARGLAQLEGFLLWNAEIERARRQARLFTHQLPWLTTA
                     QREDVERVFIAERVAASRESLIRVRDRADELREEYTGRYARLRVRCVAVSAGAVGAAT
                     CLGTVLMLALR"
     gene            complement(345734..347542)
                     /locus_tag="SGR_316"
     CDS             complement(345734..347542)
                     /locus_tag="SGR_316"
                     /codon_start=1
                     /transl_table=11
                     /product="putative cytochrome c oxidase subunit I"
                     /protein_id="BAG17145.1"
                     /db_xref="GI:178462625"
                     /translation="MSHRTDLRGSILVAESTRAVDRRSVVVTTRGISQSVETDTADQD
                     EMPVRRGEPGNVVVKWMTTTDHKTIGTLYLVTSFAFFCVGGLMALVMRAELARPGIQL
                     ISNEQFNQAFTMHGTIMLLMFATPLFAGFANWIMPLQIGAPDVAFPRLNMFAYWLYLF
                     GSLIAVAGFLTPQGAADFGWFAYSPLNDAVRSPGIGADMWIMGLAFSGFGTILGSVNF
                     ITTIICMRAPGMTMFRMPIFVWNVLLTGVLVLLAFPVLAAALLALEADRKFGAHVFDA
                     ANGGALLWQHLFWFFGHPEVYIIALPFFGIVTEILPVFSRKPVFGYIGLVAATIAIAG
                     LSATVWAHHMFVTGGVLLPFFSFMTFLIAVPTGVKFFNWIGTMWKGSLSLETPMLWSV
                     GFLVTFLFGGLTGIILASPPLDFHVSDSYFVVAHFHYVVFGTVVFAMFAGFHFWWPKF
                     TGKMLDERLGKMTFWTLFVGFHGTFLVQHWLGAEGMPRRYADYLEADGFTALNTISTI
                     SSFLLGLSILPFFYNIWKTAKYGRKIEVDDPWGYGRSLEWATSCPPPRHNFVTLPRIR
                     SESPAFDLHHPDVRSLEQVTNRPQNSTIVAPGDQHE"
     gene            347769..348428
                     /locus_tag="SGR_317"
     CDS             347769..348428
                     /locus_tag="SGR_317"
                     /codon_start=1
                     /transl_table=11
                     /product="putative oxidoreductase"
                     /protein_id="BAG17146.1"
                     /db_xref="GI:178462626"
                     /translation="MKIGIIGAGNIGGNLTRRLTALGHEVAVANSRGPHTLTALAEET
                     GARPVLASEAARDAQVVVVTVPLKAVPDLPAGFLDGAAEGVVVIDTGNYYPQQRDGRI
                     AAIEDGLPESRWTEQQIGHPVVKAFNGTYAQDILDRGRPQGSPGRQALPVAGDDPAAK
                     QAVRDLIDELGFDTVDSGGLDESWRQQPGTPVYGSRGDVDSIAKALSEASRERTAEWR
                     A"
     gene            complement(348519..348857)
                     /locus_tag="SGR_318"
     CDS             complement(348519..348857)
                     /locus_tag="SGR_318"
                     /codon_start=1
                     /transl_table=11
                     /product="hypothetical protein"
                     /protein_id="BAG17147.1"
                     /db_xref="GI:178462627"
                     /translation="MIADTRRDRVAGAAAEAAQGVPGVAFLRPGVADLLRNRITERTP
                     RRASLTANRTPGVRVGRDEGDGWHIDIRLVLRRGHRALDVTRAVRAAVVAVLPEEPVA
                     SLRITVTGIV"
     gene            complement(348854..349624)
                     /locus_tag="SGR_319"
     CDS             complement(348854..349624)
                     /locus_tag="SGR_319"
                     /codon_start=1
                     /transl_table=11
                     /product="hypothetical protein"
                     /protein_id="BAG17148.1"
                     /db_xref="GI:178462628"
                     /translation="MSADPDRPEESRLEESQYGESRHDERRYEEEDERLGCGRLLADV
                     WEAWDTGRSAEDPHFAPCPFCSAALADLTGLDDAVRRTCEQEPGTPDTTAITARVMDL
                     VRLELRPGRPLPLGEPGEDHWMVESAVARILRSAVDSLPGVRAGSCRIAPLDPADPTG
                     DLHVRVEVAASVGRPLRDLADAVRARVAEVADRDIGIRLAAIDVLVVDILDTVDTLDV
                     FYEGGGHRVYGDGDGEDGTVTGGHANGRADGHGTGATR"
     gene            complement(349621..350208)
                     /locus_tag="SGR_320"
     CDS             complement(349621..350208)
                     /locus_tag="SGR_320"
                     /codon_start=1
                     /transl_table=11
                     /product="putative RNA polymerase ECF-subfamily sigma
                     factor"
                     /protein_id="BAG17149.1"
                     /db_xref="GI:178462629"
                     /translation="MPGDGNQLTERAPDAAPSDEALLVVRAGEGDEEAFEVLVRRHGP
                     GILQMATRLLGDRADAEDAVQDAFVSAWRKLPEFRRDASFHTWLYRIVTNRCLNRLRA
                     RRPAADLDSVPEQAAPEHQASPARAVESRAAVDALAEAMAKLSPEQRVCWVLREMQGL
                     SYESIAGTVGISLQAVRGRVFRARRSLTEEMSAWR"
     gene            350601..351125
                     /locus_tag="SGR_321"
     CDS             350601..351125
                     /locus_tag="SGR_321"
                     /codon_start=1
                     /transl_table=11
                     /product="conserved hypothetical protein"
                     /protein_id="BAG17150.1"
                     /db_xref="GI:178462630"
                     /translation="MTTIQPAATVPSAGTASRTGTTKQSGSASGTTTVGSGATGAAEP
                     AATRGRTSIADTVVVKIAGMAAREIPGVHDMGGGLSRTLGAVRDRVPGGRPNVGRGVK
                     VEVGERQTAIDVDLVVEYGVAITDVAHDVRENVIAAVERTTGLEVVEVNVTVNDVHLP
                     EDDDEVASSETRVA"
     gene            351130..351357
                     /locus_tag="SGR_322"
     CDS             351130..351357
                     /locus_tag="SGR_322"
                     /codon_start=1
                     /transl_table=11
                     /product="hypothetical protein"
                     /protein_id="BAG17151.1"
                     /db_xref="GI:178462631"
                     /translation="MTREVDASGGADGRPGWGAYGTAAGMALGFAAWFGGFGAFLMVA
                     SLGAVGWFAGHLVDRGTSLREFLDTVAGRRP"
     gene            351354..352412
                     /locus_tag="SGR_323"
     CDS             351354..352412
                     /locus_tag="SGR_323"
                     /codon_start=1
                     /transl_table=11
                     /product="hypothetical protein"
                     /protein_id="BAG17152.1"
                     /db_xref="GI:178462632"
                     /translation="MTVPAAGRGTTTVTPRAVRRIAERAASEALPDGGTVTSGSASVH
                     GASARVKVGVRLPYPLPADEAAERIQERARTRTAALTGLSVPHADVRINSLSVHPLPP
                     ARTPSGDEPRGTADAARGARGTVRSGGPGGRIRAQRRIPSALTAAVGAIGCALLLVDV
                     IAVRLGDAPAAWRTWLVDWASTHGPADTAVRFGGVLAALTGAWLLGCALLPGQRRRLT
                     MAAPAPGLRAALDRSAAARVVQDRTAAVGGVVRVLVRVRRRRVKVLAEVGYGAPEQVR
                     AEVVRVVQAALPELGLARTPTLRVGIRVRRAPQGPPPSAEKPRQSTTASTTATPTPAP
                     APAPAPAPAPAPAQQREV"
     gene            352417..353007
                     /locus_tag="SGR_324"
     CDS             352417..353007
                     /locus_tag="SGR_324"
                     /codon_start=1
                     /transl_table=11
                     /product="hypothetical protein"
                     /protein_id="BAG17153.1"
                     /db_xref="GI:178462633"
                     /translation="MSVTGRGRVNRSLLGAVGLLLLVCGGWLALGDGSAWVPMVDRVP
                     QWWPTPAPDGVLLDRDLTARLREKGWWSPALITGLALALVLLLWWLAHQARPGRARWS
                     VLPRSGPVLRRRAWERAMTTQIAAYDDVARARVRIVGRPPRAVVAVVVEPGSRPAQVV
                     RSVAAVIADARDSVGVRSLSADIRVRIVNRRERRTR"
     gene            353208..353726
                     /locus_tag="SGR_325"
     CDS             353208..353726
                     /locus_tag="SGR_325"
                     /codon_start=1
                     /transl_table=11
                     /product="conserved hypothetical protein"
                     /protein_id="BAG17154.1"
                     /db_xref="GI:178462634"
                     /translation="MPRTMSVADSIVIDASPAQVYEQLSDPTAMGRWSPENRGATVRG
                     EQRAAYVGMVFEGRNKRGAARWTTRCTVTAADPGERFAFRVHAIGLRRPLLPGPIATW
                     DYRFEAVDGATRVTETWTDDRRRWPDFLANAFDRVATGGKTFAQFQGGNIRTTLKRLK
                     AALEADARGTGS"
     gene            complement(353767..354609)
                     /locus_tag="SGR_326"
     CDS             complement(353767..354609)
                     /locus_tag="SGR_326"
                     /codon_start=1
                     /transl_table=11
                     /product="conserved hypothetical protein"
                     /protein_id="BAG17155.1"
                     /db_xref="GI:178462635"
                     /translation="MPDNEPRTMPDNGRGALRADCANCFALCCVALTLTASTDFAIDK
                     DAGRPCPNLRDDFRCGIHTRLRPKGFSGCTVYDCFGAGQQVSQVTYGGRDWRSSPDIA
                     AQMFQVFPVMRQLHELLWYLTEALTLPDARPLHDEIRRALDETERHTGRPAVDFSDLD
                     IAGHRDRVAGLLLRTSERVRAAAPRRKRRNHRGADLIGARLRGADLRAADLRGAYLIA
                     ADLTGADLRLADLIGADFRDADLSDADLTGSLFLTQAQLNAAKGNGKTALPASLSRPP
                     HWAT"
     gene            354815..355312
                     /locus_tag="SGR_327"
     CDS             354815..355312
                     /locus_tag="SGR_327"
                     /codon_start=1
                     /transl_table=11
                     /product="hypothetical protein"
                     /protein_id="BAG17156.1"
                     /db_xref="GI:178462636"
                     /translation="MGTEESNGFEPATGEGPPPSEPAATRAATVRTAFEGLLQIRRLT
                     GSGHPDPVAVPAPWERNRPIRAIALALERSGATPSAVDASGRRVSAGYRVSSGESPGS
                     VRVEWIGPPGSGAAHGEEEALAGCASALRDLGWTVLLYRGPRRRRYLEVEPPSELSGG
                     HGRPS"
     gene            355378..355605
                     /locus_tag="SGR_328"
     CDS             355378..355605
                     /locus_tag="SGR_328"
                     /codon_start=1
                     /transl_table=11
                     /product="hypothetical protein"
                     /protein_id="BAG17157.1"
                     /db_xref="GI:178462637"
                     /translation="MDSDELAAAQAYVRLLEATRAVLADPEDAPVYLPLLTSPMREAD
                     RALRSAGLTGNEDRLFALVRAIQPSFSGSDR"
     gene            complement(355827..356930)
                     /locus_tag="SGR_329"
     CDS             complement(355827..356930)
                     /locus_tag="SGR_329"
                     /codon_start=1
                     /transl_table=11
                     /product="putative enoyl-CoA hydratase/isomerase"
                     /protein_id="BAG17158.1"
                     /db_xref="GI:178462638"
                     /translation="MNDDLPVLLEKRGTCLHLTLNRPRALNALSHTMVRLLHEALSHA
                     ERDDSIASVLLSGAGDRGLCAGGDIRALHDDARASGRASLEFWRDEYHLNARIARFPK
                     PYVALMDGIVMGGGVGVSAHSGIRVVTERSRVAMPETAIGFVPDVGGTRLLAKAPGEL
                     GTHLALTGRSVGAADAVLCGLADLHVPAHLLPALAEELGDPTARGASVADVVQRFATE
                     PPAGELVSQRDWIDGCYAADSVEEILRRLRASGVPAAEAAADELLSKSPLALKVTLAA
                     VRRAARLDSLEAVLDQEFRVSSRAFEHPDFVEGVRARIIDKDNAPQWKPGSLAEVDDQ
                     EVTRFFAPLGPGEQELGLAPGPTDDLIGGGQGG"
     gene            357166..359298
                     /locus_tag="SGR_330"
     CDS             357166..359298
                     /locus_tag="SGR_330"
                     /codon_start=1
                     /transl_table=11
                     /product="conserved hypothetical protein"
                     /protein_id="BAG17159.1"
                     /db_xref="GI:178462639"
                     /translation="MTDDERRQDAEASPLRRIDRKTNGEIRPTERLAMNRTGSFDWDL
                     DNRTLDIDEAGLMVFGVDPATFEARPGALLEHLEPAERARLDVTVDEAITGGSNSYSV
                     HFRVPLDDGSTQWTHVQARILRSKNGRAHRIVGVVRDATAEVTHSAFVLDLEKRRQRQ
                     TNIVERTTSAMSRAVTVDDVTAALTGPGGLARLGADGLALGLVENSALNIVALSGESL
                     EVLDGLGSGDLDRDLPLADTIRSGRPRFITSLSALARRYPELEPHLGTLRFRAAAYLP
                     LVAQARSLGGLALFYRERTVFNADERILCLGLAAIVAQSLQRAMLFDEEREFATQLQS
                     AMLPPRIQDVAGGEIAVRYHAAWSGRQVGGDWYDVITLPKNRYGLVVGDVQGHDTHAA
                     AIMGQLRIALRAYASEGHPPATVLARASRFLAELDTDRFATCAYAQVDLASGTVQVVR
                     AGHLGPLIRHLDGRVGSPQVRGGLPLGTSTDLQDEEYPETRLDLVPGETFVLYTDGLV
                     EEPGADLDTGIDALRNEVSSGPAGAEALADHLSERLWERWGSGDDVALLVLRRSPDVG
                     SSHAPRLHQYIHQADPEGLSDARAIVRQALGDWDMAEFADDAELVTGELLVNVLLHTE
                     GGAVLTLEVLPEPVRRIRLSVQDRSSAWPRRRTPGETSTSGRGLLLLDAVATRWGIEP
                     RGEGKAVWCEIGPAPPPATTPPRTVAER"
     gene            complement(359361..359960)
                     /locus_tag="SGR_331"
     CDS             complement(359361..359960)
                     /locus_tag="SGR_331"
                     /codon_start=1
                     /transl_table=11
                     /product="hypothetical protein"
                     /protein_id="BAG17160.1"
                     /db_xref="GI:178462640"
                     /translation="MAAAVVGLTGGVISAGPAAAHTPTWAVTCSEVTVDLTNYTSDVP
                     NTVTITVDGQDLLPTETFGREFHKKLTLPEHDEPVTVRLVVKDADGDGKHSVDDEKTA
                     DVCDEEPSPTPTPTESVPGEPTPSETPSTGTPEPSATPSGQPSESAPAVPAPSPSSPD
                     LAETGSSSSTPIIGGAAVAVLLAGGGILWAVRKRRTAQN"
     gene            360250..360951
                     /locus_tag="SGR_332"
     CDS             360250..360951
                     /locus_tag="SGR_332"
                     /codon_start=1
                     /transl_table=11
                     /product="putative phosphoglycerate mutase"
                     /protein_id="BAG17161.1"
                     /db_xref="GI:178462641"
                     /translation="MRLLLIRHGQTPSNLGHFLDTALPGPGLTDLGVRQASALPRALA
                     GEDIASLYASTLTRTQLTAAPLAAERGIDVRVRDGIRELSAGDLEMRADEDAVRQYLT
                     TAFGWSAGDIARRMPGGENGTEALARFDAVVAEAAGAGERSTVALVSHGAAIRVWTAA
                     RARNVTVGFAAEHRLENTGVVVVEGSPASGWTALSWAGTVVPGVTASGAADAGPAGRT
                     LRGPKQEPPAGPPSD"
     gene            complement(361009..361497)
                     /locus_tag="SGR_333"
     CDS             complement(361009..361497)
                     /locus_tag="SGR_333"
                     /codon_start=1
                     /transl_table=11
                     /product="putative acetyltransferase"
                     /protein_id="BAG17162.1"
                     /db_xref="GI:178462642"
                     /translation="MLIREATSEDWPAIWPFFHTIVSAGETLTYPLDLGEEDAEGWWF
                     VAAPSRVVVAVDDAGTVLGTAKMNRNHMGNGAHIASATYLVDPAHSGRGVGRALCEHS
                     VDWARAEGYRAMQFNAVVETNTHAVKLYRSIGFDVIGTLPEGFNHPTEGYVGIHIMHK
                     AL"
     gene            complement(361537..362667)
                     /locus_tag="SGR_334"
     CDS             complement(361537..362667)
                     /locus_tag="SGR_334"
                     /codon_start=1
                     /transl_table=11
                     /product="conserved hypothetical protein"
                     /protein_id="BAG17163.1"
                     /db_xref="GI:178462643"
                     /translation="MTVKQALRAHTVAQDADTKVRAVRARTRGARVNGTSVRGDARTG
                     DVGTEPEGEGVRTASAAPAVTVAAGRAAQELGIRRAEFELAVHLGQIAVVGVPGGGRP
                     RVHEEEIARLREQPGFPDGLAERVRTVGTAEGAALLDIAPARFTRLARAGCVSPVTFY
                     LNRYRAVVWLYLADELAAFAAREPDLLAGRTPPGMRSTLESGADWRPRNWRSQRIDRL
                     LNRTRDPWVRAAVQASALDPVQLAEVVDDPYERAYLVRVRPEPVFGRPGSLAAREAMG
                     QLMLADDPDEILWRRVNLTLELDGARADRPAPRPGEDGATRAATAVRSGADTRGGTGL
                     VPFAAEPAPPPADAGLSTSAAKAAPTGKGLLARLGRRGRGTG"
     gene            complement(362777..363190)
                     /locus_tag="SGR_335"
     CDS             complement(362777..363190)
                     /locus_tag="SGR_335"
                     /codon_start=1
                     /transl_table=11
                     /product="conserved hypothetical protein"
                     /protein_id="BAG17164.1"
                     /db_xref="GI:178462644"
                     /translation="MPLDRGLDWLLDDLTNRVQFIRHALVLSNDGLVTGASTGLARED
                     AEHLAAVSSGLQSLARGSGRHFRAGRARQTMVEFDEALLFVTAAGDGSCLCVLTAAEA
                     DVGQVAYEMTLLVNRVGEHLGVSVRQGGPDDTGPV"
     gene            363331..363759
                     /locus_tag="SGR_336"
     CDS             363331..363759
                     /locus_tag="SGR_336"
                     /codon_start=1
                     /transl_table=11
                     /product="putative pyridoxamine 5'-phosphate
                     oxidase-related protein"
                     /protein_id="BAG17165.1"
                     /db_xref="GI:178462645"
                     /translation="MAHHMTEEEWRAFLSQGTRTAKVSTVRADGSPHIAPVWFLLDGD
                     SVVFNTGAQSVKGRNLTRDGRVSLCVDDDRPPYAFVVVQGRAELSTDPGELLRWATLI
                     AHRYVDDEAFEEFGRRNGVPGELIVRVRIDKVVAMADMIG"
     gene            complement(363787..364086)
                     /locus_tag="SGR_337"
     CDS             complement(363787..364086)
                     /locus_tag="SGR_337"
                     /codon_start=1
                     /transl_table=11
                     /product="hypothetical protein"
                     /protein_id="BAG17166.1"
                     /db_xref="GI:178462646"
                     /translation="MPGRALAAILPADTRRLGDCFTAVDHVERERIPYTAAVNRFPDA
                     PEHTPCDIARALDLNRSTPVLLCDPRAPASGKEVLIRTVEYAGRVHTAPLLASVG"
     gene            364586..364951
                     /locus_tag="SGR_338"
     CDS             364586..364951
                     /locus_tag="SGR_338"
                     /codon_start=1
                     /transl_table=11
                     /product="putative ArsR-family transcriptional regulator"
                     /protein_id="BAG17167.1"
                     /db_xref="GI:178462647"
                     /translation="MSTGSGGGFQDPPAEVLAEAAASFGLLATPARLHIVWALAQGES
                     DVTGLAERVGGTLPAVSQHLTKLKLAGLVRSRREGRRQVYLVDDPDVVTVVRLMVGQL
                     AERAGHSVRKPVRLRELGA"
     gene            365010..367754
                     /locus_tag="SGR_339"
     CDS             365010..367754
                     /locus_tag="SGR_339"
                     /codon_start=1
                     /transl_table=11
                     /product="putative magnesium-translocating P-type ATPase"
                     /protein_id="BAG17168.1"
                     /db_xref="GI:178462648"
                     /translation="MTPFPSAGPSVTAAPGGDRTSAAPASGTGPTALQTLRALDSGPR
                     GLLEAEAEARLGRTGGNVPPARRPVPWPRRFARSLRDPFTSVLLCLGLVSALVSAWGT
                     ACVILALVGVSCLLRSAEEHRADRSSAALRELVATTATVVRRVSDDAPPHEREVPVDD
                     LVPGDVIRLRPGDLVPADVRLLRGDGLTVHQSALTGESAPVAKRALDVPDPALSGSEP
                     LAQPEWCFQGSSVTSGSGTAVIVATGGETRFAAAHDGRSGHRGASAFDRSVQGISWTL
                     IRFMLLTPPLVLMANAALRGRGLETLPFAVAVAVGLTPEMLPVIVTTTLARGAARLAR
                     TSGVIVKRLPALHDLGAVDVLCLDKTGTLTEDRPVVAGATDGTDRSDPDVLRWAAVSA
                     LWTLQLAELPAADALDEAVLDAAEECVPRTPGEVDPEAYEGVAVLPFDPVRRVATAVV
                     RRPDRLGVHTLVTKGAVEAVLDRCAVDRDERDRLLALADRKAETGLRLVAVARADRPA
                     RAGAYTPADERGLTFLGLVELRDVPAPSAAGALEVLARRGVGVKVLTGDHPGTAARVC
                     AELGLRPEGRLGPDDVVTAELVDTLSDTELVRVAERATVFARCTPEHKARIVSALRSG
                     GHTTGFLGDGVNDLPALHAADVGICPRNAVDVAREAADVVLAEKDLTAIDHAVLAGRR
                     SSGNIATYLRITLSSNLGNVIAMLTAGLMLPFLPMLPAQVLVQNLCFDAAQLAFAFDR
                     PAASVLRRPTVLRPRDFLRFITGFGLLNAAADLATFGVLALALHHASGDSGEAAFHAG
                     WFTENLLTQALVMILLRTGRTAAERRAGGPLRTAAAGLAAVGVALPLTPLGQLLGMSA
                     LPPLYYVLLGSVLGLYAAGLTAARRRYERRHLPDAGRAEEGEGEAERAREGKEDPVGP
                     "
     gene            367844..368008
                     /locus_tag="SGR_340"
     CDS             367844..368008
                     /locus_tag="SGR_340"
                     /codon_start=1
                     /transl_table=11
                     /product="conserved hypothetical protein"
                     /protein_id="BAG17169.1"
                     /db_xref="GI:178462649"
                     /translation="MLRNGLAPWHLLILAVIVIAVFGSKKLPDTARALGKSMRILKSE
                     ARAMKDENAP"
     gene            368237..368812
                     /locus_tag="SGR_341"
     CDS             368237..368812
                     /locus_tag="SGR_341"
                     /codon_start=1
                     /transl_table=11
                     /product="putative TerD-family protein"
                     /protein_id="BAG17170.1"
                     /db_xref="GI:178462650"
                     /translation="MGVTLAKGGNVSLSKEAPGLTAVTVGLGWDVRTTTGADHDLDAS
                     ALLCSEAGKVLSDAHFVFYNNLNSPDGSVRHTGDNLTGEGEGDDESVEVDLASVPAEI
                     AKIVFPVSIHDAQSRGQSFGQVRNAFIRVVNRANGVELARYDLSEDASTETAMVFGEL
                     YRHGAEWKFRAVGQGYASGLAGIASDYGVNV"
     gene            368871..369473
                     /locus_tag="SGR_342"
     CDS             368871..369473
                     /locus_tag="SGR_342"
                     /codon_start=1
                     /transl_table=11
                     /product="putative methyltransferase"
                     /protein_id="BAG17171.1"
                     /db_xref="GI:178462651"
                     /translation="MADDHTHHVLDFFTPRAAGWDSRFPDDGPAYATAAGLLGLRPGD
                     AVLDAGCGTGRALPALRAAVGPEGTVLGVDLTPAMLEAAVRAGRGGSGTLVRADVARL
                     PLRDGALDAVFGAGLISHLASPEADAAELARVVRPGGVLALFHPIGRAALAARQGRTV
                     TEDDLRAEPRLRVLLAGAGWRLESYTDEDDRFLALAVRQA"
     gene            complement(369588..370478)
                     /locus_tag="SGR_343"
     CDS             complement(369588..370478)
                     /locus_tag="SGR_343"
                     /codon_start=1
                     /transl_table=11
                     /product="conserved hypothetical protein"
                     /protein_id="BAG17172.1"
                     /db_xref="GI:178462652"
                     /translation="MVKRYDRLKEIQRLDPERDFLEIYRLTVTHEFPWDVTRALELAL
                     YRTYAVPSIGRLLDETAELTERSQKRYDDTALLLDTVVEHGFDTDDGRTAVRRINRMH
                     RSYDISNDDMRYVLCTFVVTPKRWLDRFGWRRLCCHERAAFAAYYRTLGAHMGIREVP
                     ETYEDFERALDAYEHEHFGWDEGARRVADATLALMASWYPAPLAPLVRGASLALLDDS
                     LLGAFRYPRPGPVARGVTRGALRLRARAVRLLPPRRTPHYARQNPEIKGYPNGYEIAE
                     LGTFPTPGVRGCPVPGHRRP"
     gene            370666..371565
                     /locus_tag="SGR_344"
     CDS             370666..371565
                     /locus_tag="SGR_344"
                     /codon_start=1
                     /transl_table=11
                     /product="conserved hypothetical protein"
                     /protein_id="BAG17173.1"
                     /db_xref="GI:178462653"
                     /translation="MRRRAMSDEENTVAGVDSDVADDALLVLTAMMLTPARFPSVLGD
                     DYVAACGALALEPYEEGYGLVLGQDGDGARWTVVVEDASQVAVAIAAWDCGMEHDLSP
                     DERSMVCALPGWPMDLAVSAPGVPDPHDPAVDGDGPAPLAPPDAEAWGPAQRRLGADE
                     IAAQWSMWREQLDGVEGSRPGAEGEPGSGAGGEQSGDAGSERDGEPFSAPRHPGVRRA
                     LSEATAYTKEPPPAGRIRSSYASADARTLRVDGPGWSMVARTDDIALFLLDEEPGTVI
                     PVRRGAALPGLLAALDGLAARPA"
     gene            complement(371596..371784)
                     /locus_tag="SGR_345"
     CDS             complement(371596..371784)
                     /locus_tag="SGR_345"
                     /codon_start=1
                     /transl_table=11
                     /product="hypothetical protein"
                     /protein_id="BAG17174.1"
                     /db_xref="GI:178462654"
                     /translation="MTMSNGAKVAVGGVLAAAVLWPLIGFWWALLVVIGVPVAGYLLL
                     DPSQRRRLRRINRKQIGR"
     gene            complement(371781..372929)
                     /locus_tag="SGR_346"
     CDS             complement(371781..372929)
                     /locus_tag="SGR_346"
                     /codon_start=1
                     /transl_table=11
                     /product="putative delta-6 fatty acid desaturase"
                     /protein_id="BAG17175.1"
                     /db_xref="GI:178462655"
                     /translation="MPQATATVADPAGEDGPERPADVPGAVAGSDFAPLLRTVREQGL
                     LERRTDRYVLGIATNLAALAAVITGFVLLGDTWWSLLLTFPLAVFWTRTAFVAHDAGH
                     AQISGDRRTSRLIGLVHANLLLGMNESWWNDKHVRHHANPNHIDKDPDVGVGALVWTQ
                     KQAAQREGFARRLTRNQARLFFPMLLLEGIALKIYGFQFLRRQPLRERAVSGLLLTAH
                     FALGATLLLSTVSPGKAIVFALVLHALFGLHLGLAFAPNHKGMEMPDPDGERWGHLQR
                     QVLTSRNVRGGVVTDWFLGGLNYQIEHHLFPSMPRPNLRLAQPLVKAYCAGIGMPYAE
                     TGLIESYRQALSHMHEVGEPLRRRGRRGTRGRAEAFTRQERRRPRRRR"
     gene            373187..376207
                     /locus_tag="SGR_347"
     CDS             373187..376207
                     /locus_tag="SGR_347"
                     /codon_start=1
                     /transl_table=11
                     /product="putative SNF2/RAD54 family helicase"
                     /protein_id="BAG17176.1"
                     /db_xref="GI:178462656"
                     /translation="MHRHPAATPSEIAELARCCAVFVPADPARTGSIAFWNPDGGTTT
                     PSDLSGTLSELTVVEGDLRPRTVTARHLPVRDALPVLTRARAVAGASPATAFWGAAAL
                     LALQFVARGLLLPGLSSGDHDAWRIGPLSAEDLERVRELAASMPPTAHATPVPDEDAG
                     PGGAGEARTTSGTDGETLLPEPEHLLRAFLDAVADAMPRTPAAGFAAAGPAFTSQQPQ
                     HLPGGRAWAADVAAGHDAGVRLSLRIEVAGVTSGPNGTATDSEATPGAVEPWSGPDVA
                     RPSFRAVLQMHSVSDPSLVADAAEVWAGDSRAAAAFGPRARMDALLTLRRAARAWPPL
                     APLLSAAVPDSVEPADEEIAELLGSASRALAAAGVPVHWPKELVRKLTARAVIGPDDQ
                     DVTGRDSMGPEGLVPGAGARKRTAADVPSFLSADALLSFDWRFALGDRKLTREELDRL
                     AESTRPIVRLRDQWVLIDPEEARRARDTQDRKVTPIDALGAVLTGSTEVDGRRVEVAA
                     TGWLQRLRKRLADPESASQQSIGQPEALTATLRDYQLRGLNWLNTMTSLGLGGCLADD
                     MGLGKTITLIALHLHRQSDRDAAGPTLVVCPTSLMGNWQREIERFAPGTPVRRFHGAS
                     RSLEGVVDGEFVLTTYGTMRLDAPRLAAASWGMVVIDEAQHVKNPHSATAKQLRTIGA
                     RARVALTGTPVENNLSELWAILDWTTPGLLGRLGAFRTRYAAAVEGGNDPGAAERLAA
                     LVRPFLLRRRKSDPGIAPELPPKTETDRAVSLTREQTGLYEAVVRETLAEISAADGFE
                     RRGLVMKLLTALKQICNHPAQYLKEEDPRIADRSGKVELLDELLDTILAEQGSVLVFT
                     QYVQMARLLEEHLAARGVATQFLHGGTPVARREEMVNRFQSGEAPVFLLSLKAAGTGL
                     NLTRAGHVVHFDRWWNPAVEAQATDRAYRIGQTQPVQVHRLIAEGTIEDRIAEMLTRK
                     QGLADAVLGSGEAALTELTDAELADLVELRGGAR"
     gene            376204..377610
                     /locus_tag="SGR_348"
     CDS             376204..377610
                     /locus_tag="SGR_348"
                     /codon_start=1
                     /transl_table=11
                     /product="conserved hypothetical protein"
                     /protein_id="BAG17177.1"
                     /db_xref="GI:178462657"
                     /translation="MSDGYEDDDHAYGTGYGADGPDSFDGGDDEASRGGGRGTERVFA
                     AFPPAQGRGFATSWWGRAWLKALEDTALDGQQLKQGRRLAREGRVGAVSVRPGRITAV
                     VRDRDGSAYRSDVLLQQLGTGAWDRFLDMAVDRAGHIAALLDREMPPHLVEDAAGAGV
                     ELLPGIGDLEPECTCGAWDHCPHSGALCYQVARLLDEDPFVLLLMRGREERRLLDELQ
                     VRSAARAVRAGGDGAREAADDAERNVHGVPAAEAFAAAGILPPLPAPPPVPVEPGLGP
                     ALDTETAPAPGVDPAALEVLAADSAVRAHRMLLDALAPGHEGQPVPVELTPRQDAVRL
                     AADTRPEPRIGARLAARSGRPAADLDAAVRAWRYGGVAALAVLDEEWTPDPEDLARGR
                     ARLGEAWEAGERPALRANGRARWTVAGADLQLRLDRNGRWWPYRKERGRWVPAGPADD
                     DPAGALAGADGAAADAAV"
     gene            378000..378593
                     /locus_tag="SGR_349"
     CDS             378000..378593
                     /locus_tag="SGR_349"
                     /codon_start=1
                     /transl_table=11
                     /product="putative N-acetylmuramoyl-L-alanine amidase"
                     /protein_id="BAG17178.1"
                     /db_xref="GI:178462658"
                     /translation="MPLHRRRIIQCAAATMAAAVLPGSAKAVAAAPKGPVDHATAFWA
                     PASAANYTVPSHPSERRIDRVVIHVAQQLFTPTAGIFRNPSQQVSAHYVVRSGDGHVA
                     QCVRERDIAWHAGNWSWNTRSIGIEHEGWVDRPEFFTDVMYLRSAGLTADICDRHGIP
                     KDREHIVGHHEVPGSDHTDPGVHWDWDRYLRLVADAA"
     gene            378702..379961
                     /locus_tag="SGR_350"
     CDS             378702..379961
                     /locus_tag="SGR_350"
                     /codon_start=1
                     /transl_table=11
                     /product="putative transcriptional regulator"
                     /protein_id="BAG17179.1"
                     /db_xref="GI:178462659"
                     /translation="MTDPWVALAADADPGERSGALRRAHDVFTSAGRLERPVRAVVGA
                     SWRRSVRARVSPDAAPAVELGPDELGPYRAAHPLVRAMPVIRELMGAYATDGEHLLAV
                     CDAHGRLLWVEGHTAARRRAGRMNFVEGARWAESVAGTNAPGTAIAVDRPVQVFAAEH
                     FLRPVQQWTCAAAPLHDPRTGRVLGAVDITGGDRLAHPHSLAFVQAVARAAESQLALL
                     TPPPASEFDSVRLTALGRDEALLVTRGRRLRLSRRHSEILVALTRRPEGLSGDELLVE
                     LYEDESVTPVTLRAELSRLRRLLGPDLLDSRPYRLAVPVDADFDTVSRRLGSGAVSAA
                     LEAYAGPLLPGSRAPAVVRLRRRISEQLRAALIARADPGLLADWAYSPWGEEDLPVWR
                     ALAGAAPVEQRAALLARVRELDAEQRG"
     gene            380133..381656
                     /locus_tag="SGR_351"
     CDS             380133..381656
                     /locus_tag="SGR_351"
                     /codon_start=1
                     /transl_table=11
                     /product="putative aldehyde dehydrogenase"
                     /protein_id="BAG17180.1"
                     /db_xref="GI:178462660"
                     /translation="MTRYAAPGTEGAIVTYASRYDHWIGGAYVPPARGQYFENPTPVN
                     GRPFTEIARGTSEDVELALDAAHAAAPGWGATSAGDRASVLNRIADRMEAHLEELAVA
                     ESWENGKPVRETLAADIPLAIDHFRYFAGALRAQEGSLSELDADTVAYHFHEPLGVVA
                     QIIPWNFPILMATWKLAPALAAGNAVVLKPAEQTPASIHYWLSLVADLLPPGVVNIVN
                     GFGAEAGKPLASSPRVAKIAFTGETTTGRLIMQYASENIKPVTLELGGKSPNIFFDDV
                     SRADDDFLDKALEGFTMFALNQGEVCTCPSRALIQRGHYDAFLEAGIARTEQILTGHP
                     LDTDTMIGAQASNDQLQKILSYLDIGRQEGAKILTGGQRIEHDGELAGGYYVQPTVLE
                     GDNRMRVFQEEIFGPVVAVTSFTDFDDAISTANDTLYGLGAGVWTRDVSTAYRAGRGI
                     KAGRVWTNCYHAYPAHAAFGGYKQSGIGRENHKMMLEHYQQTKNLLVSYSPQKLGFF"
     gene            complement(381837..382496)
                     /locus_tag="SGR_352"
     CDS             complement(381837..382496)
                     /locus_tag="SGR_352"
                     /codon_start=1
                     /transl_table=11
                     /product="hypothetical protein"
                     /protein_id="BAG17181.1"
                     /db_xref="GI:178462661"
                     /translation="MRMNRLAVTAVAVVAGLSLSACGGDDDATDTAAPSSPSATSAGT
                     PTQSSSPEEGDSAGTAPEEGAADQGSTGQESGGTGKIERCHTDDLTIKASDATIGDDP
                     TKAVAVELRNTSNRSCSIKGFAGVNLLSSEGAIPATRRDQKDDGTTLKAGEPTFFGIF
                     YKGNDSGGSGVKIKGLVVTPPDERKSVTLKWPGEPSLPITDSPETTVEIGPMGSIGQG
                     G"
     gene            382948..383916
                     /locus_tag="SGR_353"
     CDS             382948..383916
                     /locus_tag="SGR_353"
                     /codon_start=1
                     /transl_table=11
                     /product="putative IclR-family transcriptional regulator"
                     /protein_id="BAG17182.1"
                     /db_xref="GI:178462662"
                     /translation="MTEGGHCVIIASDHSCNARTVSGAALREHPVPVRFPGERTGPMV
                     NEQGPESAQAPSPSGTPAAGTSGKRTPPAGTVQIVDHALLVLKTIAEADRPRGLRELS
                     RDLDISKSSTQRILTSLERVGLAVVDENSRKYVIGPAALTLAWRHAANSDLVSAASEA
                     TARIAASTGETACVSAVVDGRRVTVYEVESSQPLRLITGVGRPYSLFSGATGRVLLSM
                     LPEEHLKHLVSEHVSTTGATDATDATEISHRVAAARDQGYAFSRGEWIMGGCGVAVPI
                     ATQGTVTAALSIYGPEARLAEQRMADLVPLLQDAAAQIAIRWRQPA"
     gene            384524..385252
                     /locus_tag="SGR_354"
     CDS             384524..385252
                     /locus_tag="SGR_354"
                     /codon_start=1
                     /transl_table=11
                     /product="putative decarboxylase"
                     /protein_id="BAG17183.1"
                     /db_xref="GI:178462663"
                     /translation="MLGWRARIGQIRPATAIEGAEEWRSVAPTGVAFADARTIVPRVD
                     AEGLREMMSQVLDASRQLATAKVDLIVQCGAPGTFIPGPGTDEKVTDEIKAETGIPAI
                     TMMQATVDALRAVGATSVAVGSIYTDEVNEALRAYLTAVGFEVPVMEGLQMTDPYEAS
                     VHDADSAYRLGRRLHKAAPDADALLISCGTYRTFEILPYLEMDTGRPVVTSNQASLWS
                     ALRTLGLRDEIPRLGRLGDVGCEL"
     gene            385380..386363
                     /locus_tag="SGR_355"
     CDS             385380..386363
                     /locus_tag="SGR_355"
                     /codon_start=1
                     /transl_table=11
                     /product="putative dipeptidase"
                     /protein_id="BAG17184.1"
                     /db_xref="GI:178462664"
                     /translation="MLVDALQFVKPARERFEEWHAAGISGVHATVAIWEDSTETLREV
                     GRWQRLLAENSDLLAEGRSADDVRAAGDDGRTAVILGFQNSSPFEDDLDLVGAFHQAG
                     VRIAQLTYNTQNSAGAGCWEGDDAGLSRTYGINLIREMNRVGMLIDVSHCNERTSLEA
                     LEASERPVAITHANPRGFVGENVELAFRNKSDTVLKKAAESGGVVGLSMYPRIAPSGV
                     DCTIDQFCDMVTYTVDLIGVDHVGLGSDYYAGQGDEELHWWRQGRWSRKPMVPISGPV
                     EFPAWFAAGSGYATVLEHLRKRGFSESEIERIAGGNWLRMFDAGFVADPRN"
     gene            386408..388015
                     /locus_tag="SGR_356"
     CDS             386408..388015
                     /locus_tag="SGR_356"
                     /codon_start=1
                     /transl_table=11
                     /product="putative phytoene dehydrogenase-related protein"
                     /protein_id="BAG17185.1"
                     /db_xref="GI:178462665"
                     /translation="MNRFDVVVVGGGHNGLVTAAYLGRAGLRVAVIESRQRLGGPCGG
                     YAFLPGRSLAFTNSPGSLNPAVVHELRLADHGLRFVRADPTVVQQFDGRCFLGWRDPA
                     RVDRQLDAFAPGEADRYRELISALERLGASLRVSLDEPPPGLAELRERLTDPEEHKLF
                     SAVFEGSLTGLLETRLVSDQAKALLALLALNAQLVPPSTPGSAVGLMMRPFALAAAGA
                     PRSGDAAERVALRGSTGLPVGSMSAIVDALEDCCRTHDVTLRTGSPVVRILHGPAGVR
                     GVVTATGEEFTADRVVSAVNPVHLFRDLLDDAAMGPGIRAEVAGTAMRGSAFKVVLEV
                     DSLPAYAGLPADADPERVRACQFRVGSSLGGIEESISRALLGHASDQPLMWGLIPTLT
                     SPGLTPGKTHLISVNAWHAPYRPHDGPWDAERTDRFGRRCVEELSRLMPGLADRVVDH
                     RFMNPVEIESELGLMESNITHGDMLPGNLFGARPHPEVAGYRTPLPGFYVSGAGTWPG
                     GYVTGTPGRNTAKAVLQDLHHEQRRQA"
     gene            388012..389646
                     /locus_tag="SGR_357"
     CDS             388012..389646
                     /locus_tag="SGR_357"
                     /codon_start=1
                     /transl_table=11
                     /product="putative ABC transporter periplasmic
                     dipeptide-binding protein"
                     /protein_id="BAG17186.1"
                     /db_xref="GI:178462666"
                     /translation="MRLSRRAGPQGPRTGILRRTLGCVTVAGLLITGCSANPSFGRDE
                     RTLIIGAEGEIPTLDPHRASGTPVLRVIDALFDPLIREDLGTETAQAPELRPALAESW
                     QASPDARTYTLKLREGVEFADGSPFDAAAVKANFDRIMDESSAFHDPTAAGNMKFLTR
                     WIKEVDVRDPRTVVLGLTEPYAGLPRVLTDRRMSIISPAALRTHRPDDIGLHPVGTGP
                     FTQQSADRGKRITLKRNTAYWGGSPKTPSIIVESVTDPTTLAIAAQTGEVDAILSAGA
                     QQVQQLADGGTMTAQYPEPANQYFIRLNTKIAPTDDAVFRRALNHAVDRRAIATLTGR
                     QVAPSTGPLPRGNEAYREGSEAAAYSYDPEEARRLIRESGVSTPVTLRMLAPDSGPGF
                     SQATEIMSLIQQDLKAVGVRLDTQYMEFASLVAEEGNGYNDTTHGSFNGWTTGADAAD
                     FLERMFSGELHPPDGVNRGWYRNRDVDGLFDRARGEPDPDRRTALYREAAESIAADAP
                     WVFLYQDRLPRLLSRKVEGVVPAASVYIDYTTIRRR"
     gene            389660..390610
                     /locus_tag="SGR_358"
     CDS             389660..390610
                     /locus_tag="SGR_358"
                     /codon_start=1
                     /transl_table=11
                     /product="putative peptide ABC transporter permease
                     protein"
                     /protein_id="BAG17187.1"
                     /db_xref="GI:178462667"
                     /translation="MKATAAPPRPAGVRATPPRRRTRLRALLGSGNATALIGGSIVAV
                     TIIVAVLAPLIAPDDPLATNPSSIGLGPFSGGHLLGTDEVGRDILSRLMYGTRLALLV
                     AVVPTLVALVIGGCLGLLSGYVGGWLDSTLMRVFDVMFSFPGILLALGIGVALGPGIT
                     SMVIAMVVVTVPEFGRIVRGNVIALRQEQYVEAAGALGYSHLRIALRHITPNLLGGVV
                     VFATLQTGRNVILSSSLAFLGLGAQPPTPDWGQMLSGGRALLVTAPHVATIPGLAIVV
                     LAVGFNLLGDGIRDRLDPRSRRSRAVRGGGRTLRTRRSRS"
     gene            390630..391577
                     /locus_tag="SGR_359"
     CDS             390630..391577
                     /locus_tag="SGR_359"
                     /codon_start=1
                     /transl_table=11
                     /product="putative peptide ABC transporter permease
                     protein"
                     /protein_id="BAG17188.1"
                     /db_xref="GI:178462668"
                     /translation="MLTFTLRRALHMLPVILGVTIATFGLGQIIPGDQASALLGPTAS
                     EADRQALREDLGLDEPAVSRYFTYLGSLFDGDLGRSLSFGRPVSEVLSDRLLNTLLLS
                     GTAIVLAAVVGVAIGTWAAQKPGSHRDRSLTVGVLFFNSVPSFWFGLVLIIVFSLQLR
                     MLPATGMTSIGGGGALDVAAHMVLPVITLAAWSLAVIARMTRSSVLEVIGNDYVRTAR
                     SRGVGEFRVIVRHVLPNAMPSVITVIGLQAGFLLSGAVLTETVFSWPGIGLALHQAIS
                     ARDIPLVQGGILVIAIAFVLINFLVDVLQAYFNPKIKLA"
     gene            391938..392615
                     /locus_tag="SGR_360"
     CDS             391938..392615
                     /locus_tag="SGR_360"
                     /codon_start=1
                     /transl_table=11
                     /product="putative peptide ABC transporter ATP-binding
                     protein"
                     /protein_id="BAG17189.1"
                     /db_xref="GI:178462669"
                     /translation="MAEPLIHYDGFSRRAAASRCAELLDLVGLPAARERLRSYPHELS
                     GGMRQRVLIAMAISREPQVLIADEPTTALDVTIQSQVLQLIDRLRKDLRMALILITHD
                     LGVVAGVTDRIAVMYAGRIVETAPTTAIFDHPGHPYTRALMESIPRMDRERVEHLPAI
                     PGFPPDPAAPPPGCAFQPRCSAARAACEDAVPVLLPLTSSAHGHLVRCPYPAPVPVGA
                     DHRGEPS"
     gene            392612..393739
                     /locus_tag="SGR_361"
     CDS             392612..393739
                     /locus_tag="SGR_361"
                     /codon_start=1
                     /transl_table=11
                     /product="putative peptide ABC transporter ATP-binding
                     protein"
                     /protein_id="BAG17190.1"
                     /db_xref="GI:178462670"
                     /translation="MNTLGTSPPEPTGPAVPAVSVAGLRVHFPIRTGVLRRVTGTAHA
                     VDGVSFTVPARSIVTIVGESGSGKTTTGRALVGLSPITGGWVSVHGLPLDEIRRAGAL
                     PRLAQIVYQDPYASLNPRMTIRAMIREVITVHRTTPREKTGERVEELLAQVGLRTELA
                     DRYPHELSGGQRQRAAIARALAVEPRFIVCDEIVSALDVSIQGQIVNLLKDLRREQDV
                     SFLFISHDMSVVRHISDHVIVMYGGLIMESGPCDEVFSAPRHPYTHALLAAVPVPDPR
                     APGLRGGTHTRAEPPDPSGPLPGCRFQRSCAFATEVCREGAPPPAVAAGADGHTVACH
                     HADSPGLRAALSPKHPSTDDPKTPVAPHSTDGPATERTTAP"
     gene            393736..395226
                     /locus_tag="SGR_362"
     CDS             393736..395226
                     /locus_tag="SGR_362"
                     /codon_start=1
                     /transl_table=11
                     /product="putative NAD-dependent aldehyde dehydrogenase"
                     /protein_id="BAG17191.1"
                     /db_xref="GI:178462671"
                     /translation="MTTPETPPALPDYTSHTGGARRAPAGTAVPLTDPSTGKIWARAH
                     QDPDAVDAAVDAARTAFLAPSWGALPAHARADLLHRLGDVLVAHTEELAALETRANGK
                     PLTATRGEVGALARWYRYFAGVAETMEDLSRPLSDTARALITREPLGVVAALTPFNGA
                     LSLGSWKLAPALAAGNTVILKPPPQAPASSVRLAELALEAGFPPGVIGVVIGGAEEGR
                     RLTEHPDVAMVTFTGSTAVARTLGARAAERMKRYVCEAGGKSAHIVFADGDLGAAVLA
                     ARQGAFSAAGQTCVAGSRVLVQHEVYEEFLRRYGQAVGQLRVGDPLDPRTHVGPVASA
                     AALERIEGYVNDALAKGARAVTGGRRATVAAPTGAGFYYEPTVLADAAPDLAVCREEI
                     FGPVVTVHPFDTEDEAVALANSVEYGLAAGFWTRDAARAHRVARRLEAGVVWVNTYRL
                     LHWSVPFGGYKQSGLGRENGVEAVAEFLQTKSVITEHGTPADPFGE"
     gene            395223..395618
                     /locus_tag="SGR_363"
     CDS             395223..395618
                     /locus_tag="SGR_363"
                     /codon_start=1
                     /transl_table=11
                     /product="putative methylmuconolactone isomerase"
                     /protein_id="BAG17192.1"
                     /db_xref="GI:178462672"
                     /translation="MTRTSPAGPHGPAGPPGHEPVGPPPESLTDRDRTHPMEFLVNIH
                     ITWPEAMDPDLKTKVSDDERRRAAELAASGTLVRMWRVPGRTENWGLWRAADPTELHA
                     VISSLPVWPWMDVTVHALADHPVDPGPAG"
     gene            395767..396531
                     /locus_tag="SGR_364"
     CDS             395767..396531
                     /locus_tag="SGR_364"
                     /codon_start=1
                     /transl_table=11
                     /product="putative methyltransferase"
                     /protein_id="BAG17193.1"
                     /db_xref="GI:178462673"
                     /translation="MADDCFGHPRLAAVYDQLDPDRSDLDVYLRRAQELRARQVLDIG
                     CGTGVFALLLAGRGVDVVGVDPAQASVDVARAKPGSARVRWICGDATALPPLRVDLAT
                     MTANVAQEIVDPDTWQKTLQGAYDALRPGGHLVFETRDPARRAWEAWTREHSYRVTQI
                     PGTGSVESWVQLIDVSRPLVSFRWTYIFAADGQVLTSDSTLRFRERDEVETDLVAHGY
                     VVRDVRDAPDRPGREFVFLAQRPDLGVQDTQAVDES"
     gene            396655..397233
                     /locus_tag="SGR_365"
     CDS             396655..397233
                     /locus_tag="SGR_365"
                     /codon_start=1
                     /transl_table=11
                     /product="conserved hypothetical protein"
                     /protein_id="BAG17194.1"
                     /db_xref="GI:178462674"
                     /translation="MTDLKAELHRKLLAGRAGLISRLEGLTEYDMRRPMTPTGANLLG
                     LVKHLAGLEYGYLGESFGRPAPEALAWVEDGSIWEGADMWARPEESSEYIIGLYQRAC
                     AHADRTLTDLALDTPGRVAHWPEDRRATTLGVLLVRMVSETAQHAGHADVLRELIDGK
                     AGPDHDDFGDDAQWRQYHARIQAAADTHRVLS"
     gene            397233..397424
                     /locus_tag="SGR_366"
     CDS             397233..397424
                     /locus_tag="SGR_366"
                     /codon_start=1
                     /transl_table=11
                     /product="hypothetical protein"
                     /protein_id="BAG17195.1"
                     /db_xref="GI:178462675"
                     /translation="MRLLSRSRDSTVRSMLRTAGATGRVSSKCRRACVSGGRPSSRAG
                     DRWVGLRRTSRYPPRLFRL"
     gene            complement(397472..398740)
                     /locus_tag="SGR_367"
     CDS             complement(397472..398740)
                     /locus_tag="SGR_367"
                     /codon_start=1
                     /transl_table=11
                     /product="putative secreted hydrolase"
                     /protein_id="BAG17196.1"
                     /db_xref="GI:178462676"
                     /translation="MRTPWRHRSLTWLAAAAVLGLASLSPTAVQAAPAPAPASADAGP
                     LAVTFEENFDGPAGSGVNGSRWQLETGDNVNNHERQYYTSGTNNAALDGQGNLVITAK
                     RENPANYTCWYGRCEYTSARLNTAGKFTAQYGRVEARMKLPRGQGIWPAFWMLGNDMG
                     NIGWPAAGEIDIMENVGFEPGTVHGTLHGPGYSGSGGIGAGYTLPGGAAFADAFHTFA
                     IDWSPNSIRWSVDGNVYQTRTPADLGGRQWVFNKPFFMILNLAVGGYWPGDPDGSTRF
                     PQQLVVDYVRVSTDGGTNPPAGRTIRGIGGKCLDVAGASSANGTAVQLYDCNGTAAQQ
                     WDVRSDGTVRALGKCLDVTGNSTANGAQLQLWDCSAGPNQRWTVTGARDIVNPQADKC
                     MDATGNSSANGTRAQLWTCTGAAHQKWTVA"
     gene            399300..402143
                     /locus_tag="SGR_368"
     CDS             399300..402143
                     /locus_tag="SGR_368"
                     /codon_start=1
                     /transl_table=11
                     /product="putative secreted glycosyl hydrolase"
                     /protein_id="BAG17197.1"
                     /db_xref="GI:178462677"
                     /translation="MRVHRRLTRPLAALACALLAAAGSLTAQQRPAAAAPEPVASAAA
                     DEFQQVTLAKGVAETGEPMTLAVLPDRSVLHTSRDGTLRLTDAAGATKVAGKLDVYSH
                     DEEGLQGVGVDPGFTANRFVYLYYAPKLTTPAGDAPATGSATDFAPFDGVNRLSRFSL
                     RTDGTLDMASEKKVLDVPASRGLCCHVGGDIDFDAQGNLYLSTGDDSNPFASDGYTPI
                     DERANRNPAYDAQRSSGNTNDLRGKVLRIKVGADGSYTVPSGNLFAPGTARTRPEIYA
                     MGFRNPFRMSVDKPTGTVYLGDYGPDAGTANAGRGPAGQVEFNRITKAGNYGWPYCVG
                     NNSPYVDYNFATSTSGAAFSCTAPKNTSPNNTGLTDLPPAQPAWIPYDGGSVPEFGGG
                     SESPMGGPVYRYDPASTSTVKFPQSFDGDYFAGEFGRRWIKRIEQGSDGAVQSINAFP
                     WQGTQVMDMAFGPDGALYVLDYGTGYFNGDANSAVYRIEYVTDGRAPLAKATANRTSG
                     QAPLAVAFSSAGTSDPDGDPLTYAWKFGDGATSTAANPSHTYTANGRYTAELTVSDGT
                     GKTATASVVITVGNTAPTVTLNLPADGSIIDPGAAVPFTVTVTDPEDGTIDCSKVKVT
                     FIIGHDSHGHPQTSATGCSGTVQTIADGEHDPNANIFGVWDAEYTDKGAGGQPALTTH
                     DQNVSQGSKRQAEHFGGSAGVQIVDKATANGGRTVGYIDNNDWISFTPYILGNATKLT
                     ARVSSGGAGGTLEVRAGSPTGTLLGSAAVPVTGGWDTFRDVSTDLTNRPAGTTTLYLV
                     FKGGSGSLFDLDDFTFTTGQSTPAGRDLKGIGGKCAEAAGGASADGTQIQLWTCNGSA
                     AQKWTAGTDDTYRALGKCLDISGAGTADGTKIQLYGCNGTGAQKWVAQADGTVKNPAS
                     GKCLDASGAASADGTKLHLWTCHTGANQKWTLT"
     gene            402140..403897
                     /locus_tag="SGR_369"
     CDS             402140..403897
                     /locus_tag="SGR_369"
                     /codon_start=1
                     /transl_table=11
                     /product="hypothetical protein"
                     /protein_id="BAG17198.1"
                     /db_xref="GI:178462678"
                     /translation="MSRRLTRLAGWAACGLLGAAVLPAAVSTAAEPAPAAPVRAAVVA
                     ADPAYDVLVFSKTAGFRHSSIDEGITALRQLGTANNFTVTATEDATAFTPANLSGYEA
                     VVFLSTTGDVLNTAQQTAFEGYIRSGGGYVGIHAAADTEYDWTWYSGLAGALFKSHPH
                     IQPATVKVEDRAHDATAHLGSTWQRTDEWYDYRTNPRTSAHVLASLDESTYSGGTMGG
                     DHPIAWCKDYEGGRAFYTGGGHTEDSYADPVFRRHLLGGIRWAAETTEADCRPETGYT
                     TLFGTSGTTGWKQAGPGSFTNADNTLTSRGGLGLFWYQAKEYRSYSLKLDWRQAGDDN
                     SGVFVGFPASDDPWSAVDNGYEIQIDATDTPDRTTGSVYGFKSADLAARDAALNPPGE
                     WNTYEIRVEGEHLQIFLNGRKINDFTNTDPARSLQQGHIGLQNHGEGDDVSFRNIRVK
                     ELGGTTGPREGAVTGIGGKCVDVAGGSSADGTQIQLWTCNRTARQNWTVGTDDTLRAL
                     GKCLDVSGAGTADGTKIQLYGCNGTGAQKWVAQADGTVKNPASGKCLDASGVSSADGT
                     RLHLWTCHTGANQKWALPG"
     gene            404840..405733
                     /gene="sprA"
                     /locus_tag="SGR_370"
     CDS             404840..405733
                     /gene="sprA"
                     /locus_tag="SGR_370"
                     /experiment="gene cloning and expression"
                     /codon_start=1
                     /transl_table=11
                     /product="streptogrisin A precursor"
                     /protein_id="BAG17199.1"
                     /db_xref="GI:178462679"
                     /translation="MTFKRFSPLSSTSRYARLLAVASGLVAAAALATPSAVAAPEAES
                     KATVSQLADASSAILAADVAGTAWYTEASTGKIVLTADSTVSKAELAKVSNALAGSKA
                     KLTVKRAEGKFTPLIAGGEAITTGGSRCSLGFNVSVNGVAHALTAGHCTNISASWSIG
                     TRTGTSFPNNDYGIIRHSNPAAADGRVYLYNGSYQDITTAGNAFVGQAVQRSGSTTGL
                     RSGSVTGLNATVNYGSSGIVYGMIQTNVCAEPGDSGGSLFAGSTALGLTSGGSGNCRT
                     GGTTFYQPVTEALSAYGATVL"
     gene            complement(406005..407345)
                     /locus_tag="SGR_371"
     CDS             complement(406005..407345)
                     /locus_tag="SGR_371"
                     /codon_start=1
                     /transl_table=11
                     /product="putative beta-glucosidase"
                     /protein_id="BAG17200.1"
                     /db_xref="GI:178462680"
                     /translation="MTLNHLPADFVWGASTASYQVEGATREDGRGPSIWDTFTARPGA
                     IRDGHTGEAACDHYHRYEQDLDLMAEAGLTGYRFSIAWPRIQPSGSGAANTKGLDFYD
                     RLVDGLLARGIEPVPTLFHWDLPQALEDEGGWLNRDTAHRFAEYAAITADRLGDRVRT
                     WITLNEPFIHMVWGYGLGTHAPGRTLFLDCLPVAHHQLLGHGLALRELRGRGLRVMLS
                     NNCTPVWPASDTRADHAAAQAYDNLHNRLFTDPLLEGTYPDLTAFGAETALDAWIQDG
                     DLDLISAPLDALGINYYNPTRVQAPAAPDGLPFEEAPIEGYRRTAFDWPVVPDGLREL
                     LVTLKHRYPTALPPLYITENGCSAEDVLTPDGKILDPDRIDYVETHLQAVDTAVAQGV
                     DVRGYFIWTLLDNFEWAEGYHQRFGLVHVDHETQVRTPKASFAWYRDLIRAQRG"
     gene            407407..408048
                     /locus_tag="SGR_372"
     CDS             407407..408048
                     /locus_tag="SGR_372"
                     /codon_start=1
                     /transl_table=11
                     /product="putative TetR-family transcriptional regulator"
                     /protein_id="BAG17201.1"
                     /db_xref="GI:178462681"
                     /translation="MNQDRTTGTRRRLPVQKRSLERFERLLDACAELLDEVGYSALTT
                     KEVARRAGVPIGTLYQFFSDREGLVGALATRNLESFLGRVTERLEREAPDGIAGLVEV
                     TVDEFVAMRRTITGFGVVDFGAAGQDHTLEPGRDNNSAVAGRLRALTASLTGVEDDTE
                     LELALRVALECADGVLQLAFRTHPKGDPQLIAECKRVLNSYLNGRLRMASPRR"
     gene            complement(408054..409343)
                     /locus_tag="SGR_373"
     CDS             complement(408054..409343)
                     /locus_tag="SGR_373"
                     /codon_start=1
                     /transl_table=11
                     /product="putative permease of the major facilitator
                     superfamily"
                     /protein_id="BAG17202.1"
                     /db_xref="GI:178462682"
                     /translation="MRTAPEQREPAGSPERSEALAEPVRRVGRGWVALYVLANAGVFI
                     PMHVPTTFLMPEQIAQIDPAGKVGSYAWVSMMGAISGIVIAPLAGALSDRTTGRLGRR
                     RPWLLAGSLVCVATLVLTGLQTTVAGLALGSLVLSASFMVIGAGLSPVVPDQVPVTQR
                     GAVLGWAMVPQAGALIAGGLLIGLVTGFPAQYALISGLPLLILLFALTMKDPPLSRAH
                     REPFSARAFLDGYRISPRAHPDFVWAMGSRFIMGLGYGMGTLYLPYFLGDVLHYERLF
                     PGRSTEDGLLIVIGVNSVATVSTVVLSGRLSDRLGKRRMLVFLGGLTMAVAAVPLALS
                     PTWTMTLIAAVVLGLGYGVYLAVDTALVTEVLLASTDRGKDMALANLMTSLPYVLVPP
                     IASLVLEGPGGYSSLFLCSGAVSALGALLVWKVKSIR"
     gene            409489..409839
                     /locus_tag="SGR_374"
     CDS             409489..409839
                     /locus_tag="SGR_374"
                     /codon_start=1
                     /transl_table=11
                     /product="hypothetical protein"
                     /protein_id="BAG17203.1"
                     /db_xref="GI:178462683"
                     /translation="MWLFGPRRPEAQAAFDRELLSPRVVAAGVLGGQVARDGDGLFPA
                     QRTAPAHVPGDVVGVEAEGVGGAGCAEQPEAGRWVVSDHARPWRRGPAGPRRRVHRAG
                     RAGVAATGRIAYGR"
     gene            complement(409863..411932)
                     /locus_tag="SGR_375"
     CDS             complement(409863..411932)
                     /locus_tag="SGR_375"
                     /codon_start=1
                     /transl_table=11
                     /product="hypothetical protein"
                     /protein_id="BAG17204.1"
                     /db_xref="GI:178462684"
                     /translation="MVIVQPLRRRLGSVTVASLLLAVLALVLGPVPDSAAQSNWWEPS
                     ARPAPDAQIGVTGEPFQGTDAQGRVRGFVDAHDHIMSNEGFGGRLICGKPYSERGVAD
                     ALKDCPEHYPDGSLAVFDMITKGGDGRHDPVGWPTFKDWPAHDSLTHQQNYYAWIERA
                     WRGGQRVLVNDLVTNGVICSVYFFKDRGCDEMDAIRLEAKKTYEMQDYIDTMYGGPGK
                     GFFRIVTSSAQARRIVEQGKLAVVLGVETSEPFGCKQILDVAQCGKEDIDRGLDELKE
                     LGVSSMFLCHKFDNALCGVRYDSGALGTAINVGQFLSTGTFWKTETCRGPQHDNPIGN
                     AAAPEAEKRLPQGVDVPSYGSDAQCNTRGLTDLGAYAMRGMMKRGMMLELDHMSVKAA
                     GQAFDILESESYPGAISSHSWMDLGWTERLYKLGGFAAQYMGASEGFVKEAERTRALR
                     EKYKVGYGYGTDMNGVGGWPAPRGADAPNPVTYPFRSTDGGSVVDELTTGSRTWDFNT
                     AGGAHYGMVPDWIEDIRRVGGQKVVDEMFTGAESYLRTWAGSESYEPGENVARGASAT
                     ASSAQWWNPFEDFKAHRAVDGDTGTRWASEWKDDQWLRIDLGSAKPVGRVTLDWEEAY
                     AKSYRVDLSDDGSNWRTVWSTDVGDGGLDTARFTAAQARYVRVTGLKRGTQWGYSLRE
                     VGVHAAG"
     gene            412234..412695
                     /locus_tag="SGR_376"
     CDS             412234..412695
                     /locus_tag="SGR_376"
                     /codon_start=1
                     /transl_table=11
                     /product="hypothetical protein"
                     /protein_id="BAG17205.1"
                     /db_xref="GI:178462685"
                     /translation="MNDAEAASLLAGCARFPYPGAWQDSPFAGRTVGGARYAVVAVDP
                     GLSVLGLRRDDGSLWCLPEDGAPRLVNSSVEAFVAFNRAYEEAAAEAAAYEGPGDGLD
                     EDEAVDLAEEAADALTEALLERFGMLDAEAVADENSFWHIGAEELGYGMSV"
     gene            412688..412849
                     /locus_tag="SGR_377"
     CDS             412688..412849
                     /locus_tag="SGR_377"
                     /codon_start=1
                     /transl_table=11
                     /product="hypothetical protein"
                     /protein_id="BAG17206.1"
                     /db_xref="GI:178462686"
                     /translation="MCDHAEHRGTRLLKPRDHEGASVPADAPFAADAGARPAQLTLRR
                     HPTSAWHHM"
     gene            412933..413949
                     /locus_tag="SGR_378"
     CDS             412933..413949
                     /locus_tag="SGR_378"
                     /codon_start=1
                     /transl_table=11
                     /product="putative ArsR-family transcriptional regulator"
                     /protein_id="BAG17207.1"
                     /db_xref="GI:178462687"
                     /translation="MTKRIHFTAEDLARTRVTDTLGVAAETLDAIARLRKGRTPAFQR
                     WRTSVGREPGGRLRAQAGPLLALMPPHGPQIDMAGLTGGTTCIDEAVDNLLAAPRALT
                     RLEVEYLDVRPAHRMWAQTLAGGDREARLQLAGALRACHRVAIAPYWQQMRLDLDTAR
                     AGYARTMAAGGIERLLETLCDPLVRWRPPVLEVRHPRDADIHLRGRGLVIAPTVFSSQ
                     QAEVLQNLVDQEQPPVLALPTVGEGTDGSAHWLTEEAAERSLDDLLGRTRAAVLAAAA
                     DGCSTTELARRLGISLATASEHAGVLRRAALISTRRDGKAVLHTTTHLGAALLASVSR
                     GFGP"
     gene            414124..414531
                     /locus_tag="SGR_379"
     CDS             414124..414531
                     /locus_tag="SGR_379"
                     /codon_start=1
                     /transl_table=11
                     /product="hypothetical protein"
                     /protein_id="BAG17208.1"
                     /db_xref="GI:178462688"
                     /translation="MSVRKKTALALAAVTLTTGLATGAGAATAAPASASASASASGQR
                     AAVECGVRADGKLWCGNRVGAKGYEHRTYRSGVRGSLTSSFSWFVCWGPGDNHAGGNN
                     IWYWTLLDNGQWGNVPAVDVHTPSDPWGNLRQC"
     gene            complement(414778..415443)
                     /locus_tag="SGR_380"
     CDS             complement(414778..415443)
                     /locus_tag="SGR_380"
                     /codon_start=1
                     /transl_table=11
                     /product="putative nitroreductase"
                     /protein_id="BAG17209.1"
                     /db_xref="GI:178462689"
                     /translation="MDVYEAVDSRRAVRAFSDKPVSKEILERVLAAATRAPSSGNLQP
                     WHVYVVTGEPLAELKRRATARARAGDPGDEREYPMYPAELTSPYEDRFSTAAAQRYEA
                     LGIERADPERPRKIAALNAEAFGAPVVLFCYLDRTMGPGQWGDAGMHLQTVMLLLRAE
                     GLHSCPQVMWTMYRTTVSRIVGADDGLVLFCGVSVGYEKEGVPRLRTGRAGMAETVSF
                     IGG"
     gene            415890..416564
                     /locus_tag="SGR_381"
     CDS             415890..416564
                     /locus_tag="SGR_381"
                     /codon_start=1
                     /transl_table=11
                     /product="hypothetical protein"
                     /protein_id="BAG17210.1"
                     /db_xref="GI:178462690"
                     /translation="MTAAVAALALALVNPASAAAPAPSEQVAASVGPVQLYIGGLGSG
                     PYNVAVQSAVGTAMDNAVSKGFDPARCNLVKGPTVVNQLPNGYVQVAVEYLCAGDPYV
                     PGPTFVLNRYHKSSDTQSNSWYHPNGYQLQGPLGSLYTYAAAGTTPLYLCQVRGDHFT
                     STDVACEGQQYVTRLGWLYTTQPAGVATVPLFRCLRNENRQIFDSIQSNCEGQIHGGP
                     LGYTLA"
     gene            complement(416939..417763)
                     /locus_tag="SGR_382"
     CDS             complement(416939..417763)
                     /locus_tag="SGR_382"
                     /codon_start=1
                     /transl_table=11
                     /product="hypothetical protein"
                     /protein_id="BAG17211.1"
                     /db_xref="GI:178462691"
                     /translation="MVSIGVPLAIFLALPILVSEVSEEIARILPAPTSPVAVAAIVGS
                     LALTAFLIAYFRPERTDRAEGESRQRLAQAEFALADALRGTHSFETGTPVPHARADEH
                     GGTAADEASYRRRLLGLPELWEATHARLDLYHRIATSQAETSFRNAQRAMVAGFLLLI
                     LFAGIALWASTTAVAIVAGGLGAVSAALAGYVAKTFIRSQEAAATHLRSYFDQPLELS
                     RYLAAERLVADGDLSQEQRGEILSALVQAMATGPQPPPAAPQSVVVASVPGQQAAA"
     gene            complement(417813..418058)
                     /locus_tag="SGR_383"
     CDS             complement(417813..418058)
                     /locus_tag="SGR_383"
                     /codon_start=1
                     /transl_table=11
                     /product="hypothetical protein"
                     /protein_id="BAG17212.1"
                     /db_xref="GI:178462692"
                     /translation="MRRPSVPHREHGSYGTTSSTYADLPAGRERNGALTADDLPTAPA
                     PIGRGAPSRREGPVRRNRWTPWPVPGMLLIHAAQQSA"
     gene            complement(418079..418528)
                     /locus_tag="SGR_384"
     CDS             complement(418079..418528)
                     /locus_tag="SGR_384"
                     /codon_start=1
                     /transl_table=11
                     /product="conserved hypothetical protein"
                     /protein_id="BAG17213.1"
                     /db_xref="GI:178462693"
                     /translation="MSKIEESVEVAVPVRTVYDQWTQFEEFPKFMEGVQRIEQRTPTL
                     THWVTKVDGVGREFDAEITEQIPDERVAWTTVAGEVRQAGVVTFHRLDDTHTKVMLQL
                     DHDPQGIADTVGDKLGFVRRQAKSDLKNFKEFIEARGNATGAWRGTN"
     gene            complement(418679..421909)
                     /locus_tag="SGR_385"
     CDS             complement(418679..421909)
                     /locus_tag="SGR_385"
                     /codon_start=1
                     /transl_table=11
                     /product="hypothetical protein"
                     /protein_id="BAG17214.1"
                     /db_xref="GI:178462694"
                     /translation="MKIFGRIAAAVVAVSLLLLGVAAPTSAAPGEIQGKKFATWNLQG
                     GTDGTDSKWTTGVQRLVFGYGSEVSAHNVVALQEAGSRPPGTHRNIVASSVIAGQTYE
                     VAETLWQVDGEHRYIYFMETDPTGHRVNLAMVTDRVPDAVYIVPGSSSIERSRPSFGV
                     RFGSNIFWTVHALSGGGNDAPAYIRNMNALAGVHYSWLAMGDFNQDPAALRERMPRGG
                     TDFPLAHVEDSGDNTYQGASELDYAVGSIDLAAGVTAHVLPNLAGSDHWPVEFRPLPE
                     LSDEDVAVRVMPVGDSITYGVGSLDVNGYREELYGGLAYMDLDPDFIGSNSSGSMGDP
                     QHNGHRGYKIDDITEIVKRDTGVMRPNVVTLMAGTNDVQSNADVAGAPARLGKMIDTL
                     QAESPGVAIAVATLVPIKNDPAAQTRRDAFNVEVRALVKDRQARGQRVELAEFGPMTD
                     AMLFDRLHPNDRGYAYMAEEFFQAVMTMRAKGWIEKAGSGGDGSGCPAPGGGWGELGR
                     IAQGPAEAAAKDVHGEVRLPDLNGDGRADYAVLTKSGEVYLWTRTTEGWSNRGRVADG
                     TGAAADRVRFADMDGDGDDDYLVVDDEGVVTAWRNDGVADRGGAWKAMGVIADRSGNT
                     VPQELGPGKYVQFADIDGDGDDDYLVVHPHEVLGQKGVIWGWLNDGVFQHGRSAWKFV
                     GWIGHHKSDSEGPADVRLADMDGDGDADYLIVSESGAVNVRRNNLGSDPEKWLYEWGE
                     SSPIAKGTGIGGSSVLLADADADGDADYFTRLPDGTVNWWENDEVATRPDWEHGFIRK
                     GLYADHLKDPAAFARTVHFADMDADGDADYVVVGSKGEAWGWRNDDVAERGTNAWIRM
                     GLIAEGVTPSTAERIVFADYDGDGYDDYLVVNDRNGATRAWHNEGVFTKGVTAWTSRG
                     TMAHGPAAAAHGEVRFADIDADGRDDYLVVAPDHSVQAWKNQGTNAGDGGGWATPVLL
                     ARPSTYGAGQQTMFANLNCDGRADYVLRDPAANNLLYGWFNLGDFTNNWSPKKKVAHG
                     VAMGFPVDIHLADLSGDGADDYLVVDPENGATRAWLNKGGNQADPG"
     gene            422407..422748
                     /locus_tag="SGR_386"
     CDS             422407..422748
                     /locus_tag="SGR_386"
                     /codon_start=1
                     /transl_table=11
                     /product="hypothetical protein"
                     /protein_id="BAG17215.1"
                     /db_xref="GI:178462695"
                     /translation="MLPPRLLWCDPRPIPRFNRQEPVTLILRDPGFHEPADEDGCTTF
                     SYFCRTHDRFYGRKTCGEGPHLVALHCKKHGPESMWPQPLTLLFPQGFEPSLSEAQLS
                     WLEAEWEAAGA"
     gene            423123..424121
                     /locus_tag="SGR_387"
     CDS             423123..424121
                     /locus_tag="SGR_387"
                     /codon_start=1
                     /transl_table=11
                     /product="putative amidinotransferase"
                     /protein_id="BAG17216.1"
                     /db_xref="GI:178462696"
                     /translation="MAPFGVHREWDPLAEVVVGSPLDFTFPQQPPSRDELAFLPTQFA
                     EMAGRAKGRRWSDADPEGYARCGDQLDALAGFLTGRGITVHRPDPLTEDEQAVLADFS
                     PLSLQIFVRDPMIVIGDRVIEASLRLPHRFKERFGLRPVMAELVRRGARHTVVPPGCP
                     VPLAEVARARGPFLEGGDVMIFGADVLVGVGRGCFATDAGGVDWLRSELGDAYRVHAV
                     PLHPRVLHLDDGLAAVREGLAVVAPEQFTDGLPPLLADWELVPVGLDEALDLLAANVL
                     VLGPGEVVIDSRVPWLADALVRHDVTVHTLEFDAVTPFAGGFRCSHHPLFRRTPPA"
     gene            424480..425262
                     /locus_tag="SGR_388"
     CDS             424480..425262
                     /locus_tag="SGR_388"
                     /codon_start=1
                     /transl_table=11
                     /product="hypothetical protein"
                     /protein_id="BAG17217.1"
                     /db_xref="GI:178462697"
                     /translation="MPGFLSDLPTFWAFAAVWGGAVAMFMVFSLVRLRFVLRRDRQAI
                     SRFFEAGEAMPLLAMHHLEGERAATYAGMLVLASEPRPRATGRTEVEAHPLLASLRTA
                     VDDAGGSGTLAEVRASPRFPAFRSELRRAAARALPSHRTRDVPGAREGWAAVCGLIAV
                     LALGVGFYGRQAGGSGLWFMIALAVHAPVAVWLFVADGRRGPDQWPEFTALCQRCVTE
                     AGVRSPEPERAAGNGSPAASGWAGDGGVGASSSCGGGCGGGT"
     gene            complement(425534..426043)
                     /locus_tag="SGR_389"
     CDS             complement(425534..426043)
                     /locus_tag="SGR_389"
                     /codon_start=1
                     /transl_table=11
                     /product="putative acetyltransferase"
                     /protein_id="BAG17218.1"
                     /db_xref="GI:178462698"
                     /translation="MLLRNVVLADVDAYIRMRCDPAMMKDLGGPLPREGMEEKVGRDV
                     RLAAEDTAWTKMIIPEAADPSVVAGTVSLWSHEVDDQYISEVGWMVLPAFQGQGYGKR
                     AVRALLEMANEDGRWGLIHAFPATSNLPSNGICRAVGFTFVGEQSLEFAGRVLDTHHW
                     VIDPGTEWT"
     gene            426191..426529
                     /locus_tag="SGR_390"
     CDS             426191..426529
                     /locus_tag="SGR_390"
                     /codon_start=1
                     /transl_table=11
                     /product="hypothetical protein"
                     /protein_id="BAG17219.1"
                     /db_xref="GI:178462699"
                     /translation="MEAAVFGGELRRSRLPVENMGDDDLWIFVEPYGEDYWLKPGDVF
                     TVAPEVEGIDVWFSTAVCPEGITVWLYEDGDPTKVVLKYTVSDADGTRLECGHQRPPK
                     PAGWSTPEPG"
     gene            426713..426907
                     /locus_tag="SGR_391"
     CDS             426713..426907
                     /locus_tag="SGR_391"
                     /codon_start=1
                     /transl_table=11
                     /product="hypothetical protein"
                     /protein_id="BAG17220.1"
                     /db_xref="GI:178462700"
                     /translation="MVPCRHHVPSPISTVSLRKPLRDRPLVYCGLAWSRAEEASACAA
                     TVAERMGLVCFDVQQDRLRP"
     gene            complement(427073..427240)
                     /locus_tag="SGR_392"
     CDS             complement(427073..427240)
                     /locus_tag="SGR_392"
                     /codon_start=1
                     /transl_table=11
                     /product="hypothetical protein"
                     /protein_id="BAG17221.1"
                     /db_xref="GI:178462701"
                     /translation="MVVVHVRIVGEAFGVSAYERDRLVPLSKLFRRPSSLQPVHRTSI
                     ACGPTGQRLSK"
     gene            complement(427537..427815)
                     /locus_tag="SGR_393"
     CDS             complement(427537..427815)
                     /locus_tag="SGR_393"
                     /codon_start=1
                     /transl_table=11
                     /product="hypothetical protein"
                     /protein_id="BAG17222.1"
                     /db_xref="GI:178462702"
                     /translation="MTAARIPRQLDLQEDAARALADGLRAQIDDLQSRLRESETHLEH
                     LAITRRTVTGLADRLPAVVPDLHPSQAETPGQLGILTEVGTGSFARKP"
     gene            complement(427821..428300)
                     /locus_tag="SGR_394"
     CDS             complement(427821..428300)
                     /locus_tag="SGR_394"
                     /codon_start=1
                     /transl_table=11
                     /product="hypothetical protein"
                     /protein_id="BAG17223.1"
                     /db_xref="GI:178462703"
                     /translation="MDDRSKHDHSGWEAVVLAARERARSRQALMVERFGLSGDVQYDW
                     SMDDAQITWSRDGKVFLTGRLTVIGSVSVAQQTWLWSWANESLPHAALGDMERVRQFG
                     EENDYPVLPWPGFTYDPELVAEARMVAASVLDAEGLWAESMDDVQLHFMIHDLALTA"
     gene            428425..428703
                     /locus_tag="SGR_395"
     CDS             428425..428703
                     /locus_tag="SGR_395"
                     /codon_start=1
                     /transl_table=11
                     /product="hypothetical protein"
                     /protein_id="BAG17224.1"
                     /db_xref="GI:178462704"
                     /translation="MGEAELSVRGQKERLSSSGRNHSETSAAGTSRPPPAREEGHGFM
                     SAAVRATLDPTVVDPGVQGLVPAPMLGSERQLHEGMEKETPRRPTSSF"
     gene            428773..429084
                     /locus_tag="SGR_396"
     CDS             428773..429084
                     /locus_tag="SGR_396"
                     /codon_start=1
                     /transl_table=11
                     /product="hypothetical protein"
                     /protein_id="BAG17225.1"
                     /db_xref="GI:178462705"
                     /translation="MRPEHCVTRNHIEVWRGRVLPSGAERIRFGTVLRGSLLPILVWA
                     GVACLASFVYDPLVAAVLGGLFALSLIVGFALRRRAKHSVRCSVYGALGGVLDKSMAG
                     F"
     gene            complement(429199..429561)
                     /locus_tag="SGR_397"
     CDS             complement(429199..429561)
                     /locus_tag="SGR_397"
                     /codon_start=1
                     /transl_table=11
                     /product="hypothetical protein"
                     /protein_id="BAG17226.1"
                     /db_xref="GI:178462706"
                     /translation="MSVPARTVEDRYRRNRAPVSERSGHMGEISVNSTALGRLLTDST
                     KVRARRPYQEAFAELADTYQGRPVSEVLPLLRRAADEALLGFTDADLREQAQAIRSGE
                     PYVLRVRVTQAVSLASSR"
     gene            429928..431829
                     /locus_tag="SGR_398"
     CDS             429928..431829
                     /locus_tag="SGR_398"
                     /codon_start=1
                     /transl_table=11
                     /product="conserved hypothetical protein"
                     /protein_id="BAG17227.1"
                     /db_xref="GI:178462707"
                     /translation="MTSSSSASKPAQPFIARQNAALRERLPFSDTQDFQDAARGLIGR
                     REPNAVTAQDGHVVWDNDSYSFLTGEVPETVNPSLWRQSQLVAEHGLFEVVEGIYQVR
                     GLDLSNVTFVEGTTGIVVIDPLLSTETAAAALALYREHRGERPVTGVVYTHSHVDHFA
                     GVKGVTTQDDVDAGRVPVLAPEGFIEHAVAENVYAGTAMARRAAYMYGAALARGPQGQ
                     VGAGLGQTTATGTVSLIAPTLEITTTGQEETVDGVRMVFQMAPDTEAPSEMLIHFPDL
                     RALCTAEDATHTLHNLLTLRGAVVRDPHNWSRYLTETIDLFADSTDVAFASHHWPTWG
                     QENIKRFLGIQRDLYGYLHDQTLRLINKGWTGTEIAEHLQLPPALEKTWSTHGYYGSV
                     SHNLKAVYQRYMGWFDGNPAHLWQHTPTEAAKRYVDFMGGADTVVDKARASFESGDLR
                     WAAEVLNHVVFARPDHAAARELLADTYEQLGYGAENGTWRNFYLSGTAELRQGQFGTP
                     TVTASADIIANLSPRLLFDALAVQINGPKAWDEHITIAVALTDTGEEYRLRLANGVLT
                     HTAAPQRDAADVTLTTTSRRLPALALGKLMPQALADAGIRTDGDTSVLERLAAVLDPG
                     DSDFPIVTP"
     gene            432020..432346
                     /locus_tag="SGR_399"
     CDS             432020..432346
                     /locus_tag="SGR_399"
                     /codon_start=1
                     /transl_table=11
                     /product="putative thioredoxin"
                     /protein_id="BAG17228.1"
                     /db_xref="GI:178462708"
                     /translation="MSTIVTLTDGTFDAKVVKASGPVLVSFLAEWSGPCKMVEPVLKE
                     IAAEFAGRLTVGNLNIDQNTGTPPKYGVTAVPTHLLFRGGKVVGTKIGPWSKAQLVEW
                     LRENKV"
     gene            432953..434482
                     /locus_tag="SGR_400"
     CDS             432953..434482
                     /locus_tag="SGR_400"
                     /codon_start=1
                     /transl_table=11
                     /product="putative amino acid transport integral membrane
                     protein"
                     /protein_id="BAG17229.1"
                     /db_xref="GI:178462709"
                     /translation="MSLESITENVDDAVSGFFEPIAKWLGEIVFYAVPVGGTDLPLIV
                     AWLVVAGLVFTGWFGFVQLRKFRLAVDVVRGKYDDTDSAGEVNHFQALTAAVSGTVGL
                     GNIAGVAVAVSIGGAGATFWMILCGLLGMATKFVEVTLGVKYREVHSDGTVSGGPMHY
                     LPKGLAERFGKNGKAFGKVLAVLASIMILFFGLFGGNLFQVNQSYAQLVSVTGGEDGA
                     MGSSAGALFFGILVAALVGIVLLGGIRSIASVTSRLIPAMAGIYIVACLVVILVNVTA
                     VPAAIGTIIEGAFNPEGVAGGVLGALIIGFKRAAFSNEAGLGSAPIAHSAVKTKHPAS
                     EGLVALLEPFIDTVVICTMTALTIVIANPASWGEARTDESIGGVTITSDAFETVLPWF
                     PYVLTVAVLLFAISTVLTWGYYGLKAWTYLFGRSTVSETVYKSLYTLFAVAGSLLTLQ
                     TLIDLADAVLFSLAVINIIGLYLLAPVVKRELNTFLAYVRERESTPAARDEDERLKTG
                     H"
     gene            434734..436302
                     /locus_tag="SGR_401"
     CDS             434734..436302
                     /locus_tag="SGR_401"
                     /codon_start=1
                     /transl_table=11
                     /product="putative fatty acid CoA ligase"
                     /protein_id="BAG17230.1"
                     /db_xref="GI:178462710"
                     /translation="MSASPVFRNYVEIILDGLADEPGHPVLVSDEHRLTAGEFRSLVH
                     RLARALRERGVGPGRTVTLLCGNLPETMAVRYAVNLLGAHFNHLYNRLSADVQALMMA
                     DVDTYAFVVDPRMTGRAVELLGLVPPVEQVLLLGSAPARAGREAEQPGEDLLALAAKQ
                     PDTPVVGGARAEDLCFIRHSGGTTGHPKGVRSTFGRMQEGIARTRELFSGTGRRDLVC
                     TPLSHAAGFIADGTLSAGGTVVLHYSFDPADILATIARERITNVMLLPPLLYQVLDHP
                     DSEHADLSSLRQITYGGTPASPARIADAVRRLGPVLQQGYGQFEAGAVSVLPASEHDP
                     DRPEILRTAGRPVPGVEVEIRDETGRVLPVGEIGEICVRSGQLMEGYWKNPELTARVL
                     RDGWMHTGDLGLLDEQGYLSVVDRIKDMIPVVGGHVYTTELEDFLNTHPAVRQSAVYG
                     VKGAGGHERVHTTVVAAPGATVTPEELRTWVRDGRGALYEPDHVNFADALPLTDAGKP
                     DKKFLRAAAVADRT"
     gene            complement(436470..437810)
                     /locus_tag="SGR_402"
     CDS             complement(436470..437810)
                     /locus_tag="SGR_402"
                     /codon_start=1
                     /transl_table=11
                     /product="putative glycosyl transferase"
                     /protein_id="BAG17231.1"
                     /db_xref="GI:178462711"
                     /translation="MIPEFFLYLFPFLLLGGFLLYWAGSRHAYARRRPTEPGDPAHHD
                     WHFFVPCRDEETVIATTVTRLRTDFPAAHVWVIDDASDDRTGPIVSALAAEDTYVRLV
                     SRRRPDARIGKGAALNAAYEAMNAHLGEADRSRVVVCVVDADGRLSPDAPAHVSGPDG
                     FADPETGGVQIGVRMRNVDDARPLPERGRIANAYARLLIRMQDAEFAASNTAMQLLRR
                     RTGSVGLGGNGQFTRLTALDRIAAAERRPWKQDALLEDYELGMQMRLAGYRVTHVPDA
                     WVTQEALPRTRRFLTQRTRWAQGNIQCVRYAGRIIGSRHYRARGVLESLYTFFQPIAH
                     LTVLALTAVLVFILLTGVTGAVLFAAWPLALALGILSVVPFVLWGPVYRKEFAPDRSR
                     LTGVLWGITLWLYAYHLFIVSARGSVRLLRGKTGWAKTRRNAETAATGPTATEA"
     gene            complement(437905..439053)
                     /locus_tag="SGR_403"
     CDS             complement(437905..439053)
                     /locus_tag="SGR_403"
                     /codon_start=1
                     /transl_table=11
                     /product="putative UDP-N-acetylglucosamine 2-epimerase"
                     /protein_id="BAG17232.1"
                     /db_xref="GI:178462712"
                     /translation="MTSSTDRTVAVVLGTRPELVKLAELIRLLGPAARVVHTGQHYDD
                     ALSGAFLDELRLPEPEYLTGVGGQPRAVQVAAALAALDERFAAEPPLAVVVQGDTNAA
                     LSGALVANARSIPLIHVEAGLRSHDRAMPEEHNRVVIDRLADVLCAATPQNRALLLAE
                     GVSDERIAVTGNTVVEAVRDNLPPRRERARLLGGLGLEADGYVLATVHRPENTDDPAA
                     LSAVLGELGAISRTLRVVLPLHPRTAARIEAAGLRSLLDGMTVIDPTAYGTFLALARH
                     AALLVSDSGGVQEETTVLGRPLVVVRRSTERPEAFADFAELVAPGPGIGEAARRRLAE
                     GPRGLRRLASLPSPYGDGTASRRIAELITRVIPSDTPRTAVPGPLVAA"
     gene            complement(439169..439960)
                     /locus_tag="SGR_404"
     CDS             complement(439169..439960)
                     /locus_tag="SGR_404"
                     /codon_start=1
                     /transl_table=11
                     /product="putative two-component system response
                     regulator"
                     /protein_id="BAG17233.1"
                     /db_xref="GI:178462713"
                     /translation="MLVDWRRPAVAPGARVGPSRLRWWTVPKLLIVEDDAATVVALRG
                     LLVSAGYEVASAADGREGLRLLFSERPDLMVLDLMMPGLDGWRVMARARDMSDLPVLV
                     VSALDAVGYRVRALRGGADDFVVKPFHGEELVARVEALLRRAGHRQWAGERVGEHLRL
                     VPERRAVVWYGGEVRLSDIEYRLLQLLVRNRGRVVTTKQLLTRVWGDESAVDGERVKF
                     GVLRLRRKLRGAAGPGGRDPVEAVRGLGYRFISAEEADSDREKGP"
     gene            440693..441343
                     /locus_tag="SGR_405"
     CDS             440693..441343
                     /locus_tag="SGR_405"
                     /codon_start=1
                     /transl_table=11
                     /product="conserved hypothetical protein containing a
                     fasciclin domain"
                     /protein_id="BAG17234.1"
                     /db_xref="GI:178462714"
                     /translation="MTAFRYRRAALALTAATVLPLALSACGGGGSSDTADKAASSAPA
                     EEKSSAPAEGAVPADGPFGPACASVPKDGAGSFDGMAQDPVATAASNNPDLSTLVTAV
                     KKAGLVDTLNNAQNITVFAPTNDAFAKIPKADLDKVLADKEMLTSILTYHVVGEKLSP
                     TQLESGTYDTLQKSPLTTQGSGENYTVNDTSKVVCGNVPTANATVHIVDTVLMPKA"
     gene            441700..442164
                     /locus_tag="SGR_406"
     CDS             441700..442164
                     /locus_tag="SGR_406"
                     /codon_start=1
                     /transl_table=11
                     /product="hypothetical protein"
                     /protein_id="BAG17235.1"
                     /db_xref="GI:178462715"
                     /translation="MAAADHRSAVHANSDDPAEQLAWRRLTARHGDRLNEIMEEYGWP
                     TADLVGEEAARAAWLVAQHADRQLDVQRRALQLMRQAVSEGSAGPRELAFLHDRTLVN
                     EGGKQIYGTQIAGVKDGAPVPWPCEDPERVDELRADVGIEPFDAYVAQFSVA"
     gene            complement(442499..443608)
                     /locus_tag="SGR_407"
     CDS             complement(442499..443608)
                     /locus_tag="SGR_407"
                     /codon_start=1
                     /transl_table=11
                     /product="hypothetical protein"
                     /protein_id="BAG17236.1"
                     /db_xref="GI:178462716"
                     /translation="MHVRTSAPSRRPGQAVLLVLGLLAALLAAAVPVAGPAHAAVPDR
                     WGFSYLDNATPPPGYVPDPSRQYGSWASPSTNPVKVDQIGLGSYVVHFPLIGGPGGIA
                     HATAVSSSARWCQIADWKPVGSGQDVYVTCYLPSGAPANSTFTVLYTSSSGLPTTPTG
                     SYGYVNADSSGAILAQYNSTGAANAVSKGSTGLWKAWLPGLGQATHAGNLQATAVDPK
                     QGARCKVSDWAPGTAGQTVVVACYNASDVPYDTEWTLSYSYQRAVHGPAFPPRSFGYL
                     WYNGSLPALTNYNSSGATNTLGGSGAPFVVSLPSIAVPSDTAQVTAYGKSPEYCGLHT
                     PWDRAGGTVRLYVACFGPGGAPVKTPFFAAYTSAR"
     gene            444161..444367
                     /locus_tag="SGR_408"
     CDS             444161..444367
                     /locus_tag="SGR_408"
                     /codon_start=1
                     /transl_table=11
                     /product="hypothetical protein"
                     /protein_id="BAG17237.1"
                     /db_xref="GI:178462717"
                     /translation="MSDNTISITVELHGGPLDGQSTSVTLTEEDPWVALPNDGCTFPG
                     GRSIYAPDTNGRWVWQDDQPADIP"
     gene            444410..444664
                     /locus_tag="SGR_409"
     CDS             444410..444664
                     /locus_tag="SGR_409"
                     /codon_start=1
                     /transl_table=11
                     /product="hypothetical protein"
                     /protein_id="BAG17238.1"
                     /db_xref="GI:178462718"
                     /translation="MVDRIRVTGAWPTDLAAALPCREEEALLGALRQPDYPALASCPI
                     CDEPPESVVSCVEDPTADGCSVVLVDFKPCRHGIRVPTDA"
     gene            444916..446232
                     /locus_tag="SGR_410"
     CDS             444916..446232
                     /locus_tag="SGR_410"
                     /codon_start=1
                     /transl_table=11
                     /product="putative cytochrome P450"
                     /protein_id="BAG17239.1"
                     /db_xref="GI:178462719"
                     /translation="MSVDRTACPGQPSVPPGEGMLTHSRALRFWLDPANLAARREQAG
                     PVVPTRTGPATAFQVNDPALLRKIGTDEDTFRFWGPDPSLRDFTEDGVVGLEGAAHRK
                     RRAVMRPAFSASRLTTLGPAAQARTRRLLAGLPADRPLDMRMEMSRLACGLLVSCVLN
                     SELAPDTLSRIASARSTLSSGMFWRYALAPWPWVPVPRRRACRRALAELDEAVRQLLA
                     RHQPHPDGRDLVSVLEAATPENPRVVQRDVRALLIAGMETSASTLAWACYELGRHPHY
                     QQALRDEADAAPDPSRLHADQLPLATAFVQEVTRLHGIPFLVRRTRHQTVQGGVRIPA
                     GAVVTLPLGALRRDRDRYRDPDAFDPKRWLPHAEPPPAPTALLAYGLGPRYCPGAAAA
                     DAMLPVALATLAGSRTLRPARPNRKIGMSLELTPTPKGLTMYATPR"
     gene            446330..447004
                     /locus_tag="SGR_411"
     CDS             446330..447004
                     /locus_tag="SGR_411"
                     /codon_start=1
                     /transl_table=11
                     /product="conserved hypothetical protein"
                     /protein_id="BAG17240.1"
                     /db_xref="GI:178462720"
                     /translation="MTRDGDASMPGESLPSGNHAGPGSPPELRASHADRDRVVEVLRV
                     AAGDGRLTADELDERLDGALSARTLGELTALTDDLPSTADSLGAAVAEVKDVLRIEQK
                     HSPVTRSGRWVVPRRLVLDVKWCAVTLDFTRAVITQDTLRIDVDMRGKTLTLITGPGM
                     VVDADALRLDYSRVRIRTAPDHGEPISLRIELVGEKKHGRVVVRPARRTLGQWLRGPA
                     SPGGRG"
     gene            447136..447720
                     /locus_tag="SGR_412"
     CDS             447136..447720
                     /locus_tag="SGR_412"
                     /codon_start=1
                     /transl_table=11
                     /product="putative TetR-family transcriptional regulator"
                     /protein_id="BAG17241.1"
                     /db_xref="GI:178462721"
                     /translation="MARTKEFDPDAALQSALELFWRRGYEATSMTDLVEHIGIGRASI
                     YATFGSKHELYLKALDRYTETHDPLLVSELSQPGPALPAVRTLVRRFAAEAASPEGRL
                     NGCFVTNTAAELAPHDAAAGRRVEFSWEHIETLLHSALVRAQAQGELPEGRDPRALAR
                     MLLVLLQGVRIVGKASNDPARVRDAAEQALTLLD"
     gene            447797..449143
                     /locus_tag="SGR_413"
     CDS             447797..449143
                     /locus_tag="SGR_413"
                     /codon_start=1
                     /transl_table=11
                     /product="putative permease of the major facilitator
                     superfamily"
                     /protein_id="BAG17242.1"
                     /db_xref="GI:178462722"
                     /translation="MTVTGTARVTATRHGRAFALLGCVQATLIYTLTAIAVPLPRLAR
                     ELGLHRSDVILLSTAYGLTFAGLLLFGGRLADRYGGRRILVAGLALFALASVAVPLAP
                     GIEALLAARFAQGAGAALVAPAAMAVLRAVHPSPAAYGRAMATWGGLSVLGATAGNLL
                     SGVISELLSWRWAFGVPVVVAIVALVLTPRLLPDTAPDRGRGLDLPGALLATAGIVLV
                     SYGLVATDARPASSAGVLVPLLGGAGLLAAFRYAERHSRDPLLPPGFLSGRRRSLALA
                     AVALSACGTAMTFVVLSLHLQQERDWSPLQTSAAFVPFAVALLASGRAAGPLIGRYGA
                     RTVMTAGLGTGAAGLVLLAVTGLSAHTSYAYGLLPGLVLLPAGTAASFAGAAVLATDG
                     VPRQETGLAGGVLNTAMEFGPTVLFAVLLTLDSDPWSLAATGAALAVAALLNHRTT"
     gene            449169..449927
                     /locus_tag="SGR_414"
     CDS             449169..449927
                     /locus_tag="SGR_414"
                     /codon_start=1
                     /transl_table=11
                     /product="putative dehydrogenase"
                     /protein_id="BAG17243.1"
                     /db_xref="GI:178462723"
                     /translation="MNRFTGRTVLVTGAGSGLGRAIALAFAAEGASVVAAGRTAASLD
                     ETVGLIGAAGGTAAAVTADVTDSGQLRDLVRESVARFGGLDVAVNNAGIFRGTVPAGE
                     VSEEDWDAVLRTNVTGVWLAMKHEIAHMKENGGGTIVNISSNLGAHLRIPNAAAYITS
                     KAAVSALTRAAALDHIHQGVRINAVSPGASAAPMSLRPGETEADRAERMKSENPLGRV
                     AEADEVAAAVLYLASPAAGAVVGTDLVIDSGSSA"
     gene            complement(450223..450561)
                     /locus_tag="SGR_415"
     CDS             complement(450223..450561)
                     /locus_tag="SGR_415"
                     /codon_start=1
                     /transl_table=11
                     /product="putative thioredoxin"
                     /protein_id="BAG17244.1"
                     /db_xref="GI:178462724"
                     /translation="MAQRVHRPREDAEFDFILGMSRVPVLAYFTGSWPKAIEPCRAMD
                     LVVGGIADDCAGRLTVVRADITRCPSATRRYGVTGAPTCVLLKEGEAVAHGTGPMTVA
                     EVRELLAGHL"
     gene            complement(450599..451762)
                     /locus_tag="SGR_416"
     CDS             complement(450599..451762)
                     /locus_tag="SGR_416"
                     /codon_start=1
                     /transl_table=11
                     /product="putative transcriptional regulator"
                     /protein_id="BAG17245.1"
                     /db_xref="GI:178462725"
                     /translation="MSHAIRRASELALDETTVTALRSALRTTADEIVQAIIDEVPSYA
                     NALSGRMGATIRRAVRTALGHYLDLASGIATGGDGGDAAYELGRGEVRDGRSMDALLS
                     AYRVGARVAWRCLAAGAVPAGLPAAEVAKFAELTFAYIDELSAASAAGHADELAARGR
                     AHERHLEHLARDLLAGASPDVLLASGQRAGWQPPVSLTAVLLPAPQARPAYRTLDPNT
                     LVLDDLPDATGVLLVPDADRSHLLRQLTDRTAVVGPARPWARASASYARAARARSLSP
                     DIRDTEDHLPELVLSADMDAFADLRARALAPLRALPAATARRLEETLRAWLLHQGRRD
                     EVAAELFVHPQTVRYRMSQLRELFPDLPSPHRVLELTLAVGLRAAPAGAPREG"
     gene            451849..452904
                     /locus_tag="SGR_417"
     CDS             451849..452904
                     /locus_tag="SGR_417"
                     /codon_start=1
                     /transl_table=11
                     /product="putative oxidoreductase"
                     /protein_id="BAG17246.1"
                     /db_xref="GI:178462726"
                     /translation="MTSTALRSRAWKLLEMVTTPLLPSDYLDLVSPLRAGADLCGRIE
                     AVRPETGDAATVVIRPGRGWRGHTAGQYVRIGVDVDGVRLWRAYSLTSPAHRQDGRIT
                     ITVKAIPDGRVSNHLVRRAKPGTLVRLDQPTGDFVLSRTAPAKVFFLTAGSGITPVMG
                     MLRDRELDDVVMVHCAPRPQDVIFREELHALVAAGRLRLTEVHTATDGVLDIARLDEL
                     VPDWAERETWACGPTGLLDAAEDHWSEHGVQERLHTERFRPGVVVAGEGGEVTFSASG
                     RTVAADGATPLLDVGEEAGVLMPSGCRMGICFGCVTPLKAGAVRDLRTGGITEAEPGV
                     LIQTCVSAAAGPCDIER"
     gene            452912..454030
                     /locus_tag="SGR_418"
     CDS             452912..454030
                     /locus_tag="SGR_418"
                     /codon_start=1
                     /transl_table=11
                     /product="putative fatty acid desaturase"
                     /protein_id="BAG17247.1"
                     /db_xref="GI:178462727"
                     /translation="MTAIDPTAHLTAEQIEELGRELDAIRDEVIADRGEKDAAYIRKV
                     IAAQRKLELVSRGVLLFSMFPPAWLLGTAGLSVAKIMDNMEIGHNVLHGQWDWMRDPK
                     IHSTTWEWDHVSPSDQWKHSHNELHHTYTNVIGKDNDLGYGIMRVDEDQKWHPFHLGQ
                     PLWNFLNACFFEYGIAAYDLELGKNLHKRRRRNPEFRTRARAVGRKIRKQVLKDYVIH
                     PLLSGPSFLTTLGATFTANLVRNLWTHSVIMCGHFPEGVQVFERRSIEGETRGQWYLR
                     QMMGSANISGSKAMHFMTGNLSHQIEHHLFPDLPSNRYAEVAVKVRALFEKYELEYVT
                     GPLPKQVFSAWHKVFRLALPNRKPLVGTADREQELVAA"
     gene            complement(454161..454874)
                     /locus_tag="SGR_419"
     CDS             complement(454161..454874)
                     /locus_tag="SGR_419"
                     /codon_start=1
                     /transl_table=11
                     /product="conserved hypothetical protein"
                     /protein_id="BAG17248.1"
                     /db_xref="GI:178462728"
                     /translation="MDVIELARALVLERHPDARAAFLGGSVLTRRRTARSDLDVVVLL
                     DGPPAPYRASLRYGDWPVELFVHTEESWHDFVTPEIVRRNSPLLWMCADGALLLDADG
                     TGARISDTAERLAAAGPPPVTATALEDARYALTDLLDDFGACTDAGERLFVVADLVRR
                     SAELALLTHGTWLGGGKWLARRLEPVAPDLAARLDEAARAALRGEQAALTSLVTEVLD
                     AAGGPVWEGYRRSGPRETA"
     gene            454964..456142
                     /locus_tag="SGR_420"
     CDS             454964..456142
                     /locus_tag="SGR_420"
                     /codon_start=1
                     /transl_table=11
                     /product="putative cytochrome P450"
                     /protein_id="BAG17249.1"
                     /db_xref="GI:178462729"
                     /translation="MNDASEDSRSAPDLSSGCTAPRPRCPVRAVTSGSDGRESYLVTG
                     YAEARDALSDVRLSKDTAAFFAGKGSRRRLHAAVAHTMLASDPPRHTRLRKLVTGAFT
                     SGSIAALRPSIARLTDELLDRWPAGGAVDVVAALAVPLPVMVICELLGVPETDRPRVQ
                     RWSADLFAAGDPGRTDAASHAVAAYMTGLIVSKRLHPGDSLLDRLIAARERGDRLGEE
                     ELVSLAVLLLVAGHETTTNFLGNAVLALLRHPAELNRLRGDPGTIPRALDELLRFDPP
                     VSTSTFRFATEAMSLGGTEIPAGVPVLVDINAANRDPERFTAPDRLDLDRDATGHLGF
                     GHGIHRCLGAPLAKAEAHIALRAILTRFPDIRLAVAADRLDRRRTRLISGLDSLPVLL
                     "
     gene            456260..457123
                     /locus_tag="SGR_421"
     CDS             456260..457123
                     /locus_tag="SGR_421"
                     /codon_start=1
                     /transl_table=11
                     /product="putative phosphotransferase"
                     /protein_id="BAG17250.1"
                     /db_xref="GI:178462730"
                     /translation="MDVMETYRDLVIRLLPDDQQDGLLTFQGQFHRVVVGSERVVCFA
                     RTEAAAGRLPARAAALRSLVGLGLGFRTPRPLALGGGPGTDEPAYLVLSRIPGAPLDA
                     AALEDPEVADAVAEQYAGLLSGLVAAGGGEKARAALPVAPHRRWQEFAADVRAELFPL
                     MSDSGRKRAARELAALDGLPPLTSAVVHGDLGGENVLWELSDDGPRLSGVIDWDGVAL
                     GDHAEDLAAVQAAYGEELLGRVLTLGGWDDASTSGRISAIRNTFALQQALSARRDGDE
                     EELADGLTGYR"
     gene            457291..457863
                     /locus_tag="SGR_422"
     CDS             457291..457863
                     /locus_tag="SGR_422"
                     /codon_start=1
                     /transl_table=11
                     /product="putative acetyltransferase"
                     /protein_id="BAG17251.1"
                     /db_xref="GI:178462731"
                     /translation="MYVRTAEFTRHAERIAEVTDATSRLNVLPFSDSAGRAELLSVVF
                     GGPLPESVVIYPPFFTEFGLNTTFGENVFVNQGCTFMDRGGIRIGNGVMIAPRVSLVT
                     GGHPLPLAERREYLSFAPIVVEDDVWIGTAAVITQGVAIGAGAVVAAGAVVTRDVPAG
                     AVVAGVPARVIEQIDRAPAERPARWGRMRP"
     gene            457860..459131
                     /locus_tag="SGR_423"
     CDS             457860..459131
                     /locus_tag="SGR_423"
                     /codon_start=1
                     /transl_table=11
                     /product="hypothetical protein"
                     /protein_id="BAG17252.1"
                     /db_xref="GI:178462732"
                     /translation="MRDVVFTRRSGWIPNVVRVDGELKLMLGAGADANHEPRTFMFPI
                     EETHRAVIQEDLARHLLLWSAVLPLCDAAGTRGRLDEEAAVALLDPVLLSAPGDVDAI
                     FRRIPWARGRLVAHGADIDLLERGQVWAAMRGATETSDGKRAQKYHADRRRAERGTVL
                     GPLDSAILMYTGQYLHGSTVPKRKSDAVDPALLPEVLRVVATAEEACAGMWISRDPRR
                     GKRATDKRDWTRMEAAVDAAVRRAHPELVDDAVRTVTFLMCSEAADRSRNTPMTPMED
                     DGRAAGGPAASGDRAGKAVLSFTDDKGLEKKWRRDQGRSADAEFWEFVGDRSAADNEV
                     FTIEDEEMGEGIQLHFYADSAARITTVREGAGGTDPEYRVEYCLVDGVRGYRSLVTAF
                     VRGGCAALERHGPWMADVADFERARRRRGAA"
     gene            459219..459659
                     /locus_tag="SGR_424"
     CDS             459219..459659
                     /locus_tag="SGR_424"
                     /codon_start=1
                     /transl_table=11
                     /product="hypothetical protein"
                     /protein_id="BAG17253.1"
                     /db_xref="GI:178462733"
                     /translation="MSLLHDVAERDGWLCWVCDEPVDPDRSVNDEQGPSVDSRTADRK
                     AKVAERLAHRGCNSRKGAVKVSIAWPDRLYVVEPAPLIAVASRLERKGGRETVGRCPT
                     RQDAQEAADWLVDRFSRLVPGLPVTAGVESGGGQFLVVLTAGRR"
     gene            complement(459750..460730)
                     /locus_tag="SGR_425"
     CDS             complement(459750..460730)
                     /locus_tag="SGR_425"
                     /codon_start=1
                     /transl_table=11
                     /product="putative membrane protein"
                     /protein_id="BAG17254.1"
                     /db_xref="GI:178462734"
                     /translation="MPSPSGPVAAMERHQVAVYVGALAAGGLAGWAAPGLGPGLEHAI
                     NPVLAALLYVTFLQVPAAELARSVRSGRFLAATLVVNFVVVPLVVAAMFAFLPDDRAV
                     RLGVLLVLLAPCIDYVIVFSGLAGGSSERLLAATPLLLLAQMALLPVYLFLFMGPDLA
                     EVVDAGPFVEAFLVLIVIPLALAWLTQAWAARRRAGQRVADAMGTAMVPLMAAVLLTV
                     VASQVPKLGDAGSLEDVGRVVPFYVVFLVVMAFAGFAVARLFRLDAPAGRAIVFTGAT
                     RNSLVVLPLALALPDALAVAAVVVVAQTLVEVIGMVVYVRAVPRLLPLRS"
     gene            460854..461435
                     /locus_tag="SGR_426"
     CDS             460854..461435
                     /locus_tag="SGR_426"
                     /codon_start=1
                     /transl_table=11
                     /product="conserved hypothetical protein"
                     /protein_id="BAG17255.1"
                     /db_xref="GI:178462735"
                     /translation="MTATYTFDVFSSLDGFGSYNGEGDWGGYWGKQGPELLDRRLSLY
                     GEEQRMVFGAHTYRAFVRLLAPATQESGVGDAWVTRMRSLPATVVSTTLEDPLDWPDA
                     TVAHGDAVDVVARLKEASDVPLRSHGSLSMNRALMAAGLVDRVQVTVFPVITGRTGTE
                     PVLRGAADFDLELIESRTLDGRTQELTYRPTPH"
     gene            complement(461464..462078)
                     /locus_tag="SGR_427"
     CDS             complement(461464..462078)
                     /locus_tag="SGR_427"
                     /codon_start=1
                     /transl_table=11
                     /product="hypothetical protein"
                     /protein_id="BAG17256.1"
                     /db_xref="GI:178462736"
                     /translation="MKSFADPVRNYLSAVERESSALPADRRQELLADLAEHIEVTRTE
                     RPEATIGEILAELGDPRTIAATALAEAGTETPGTRAGGGGDGPARRGKVHPLVPLLML
                     TLSLPFTMIFNMGPDATFNPGPVFGFLFRVTGAVLLCTSVHWTAVQKTTGVLLTVVVP
                     TTVIASWNVISGWAAGETQALLGNLGVLALMVGTAVWLWRTRRA"
     gene            complement(462075..462449)
                     /locus_tag="SGR_428"
     CDS             complement(462075..462449)
                     /locus_tag="SGR_428"
                     /codon_start=1
                     /transl_table=11
                     /product="putative PadR-family transcriptional regulator"
                     /protein_id="BAG17257.1"
                     /db_xref="GI:178462737"
                     /translation="MEPGDAGKQARAAAQLRKGVLEYCVLALMRDRPRYGVELLHALE
                     ESGALATSQGTVYPLLSRLRRDDLVTTTWQESDSGPPRRYYALTEGGRAALDEFAHVW
                     PGFRDAVDAFLATPRTSNGESA"
     gene            462564..463169
                     /locus_tag="SGR_429"
     CDS             462564..463169
                     /locus_tag="SGR_429"
                     /codon_start=1
                     /transl_table=11
                     /product="putative TetR-family transcriptional regulator"
                     /protein_id="BAG17258.1"
                     /db_xref="GI:178462738"
                     /translation="MAYRKTPAELRRLEAAREHLVARATEVVAEVGWAQASVTAVADA
                     AGIAAGSVYQHFSSKSALAVEVFRRAAQREVDVLGEVLEGDGDPAERLRRGVEVFARR
                     ALENHGLAYALLAAPVEPAVGAERLAFRRGYRALFAAVIGEGVAGGLLPDQDAEITAA
                     ALTGAVGEVLVYPLSTSAAYDTERLVTRLTAVALRCAGAVP"
     gene            463274..464932
                     /locus_tag="SGR_430"
     CDS             463274..464932
                     /locus_tag="SGR_430"
                     /codon_start=1
                     /transl_table=11
                     /product="putative oxidoreductase"
                     /protein_id="BAG17259.1"
                     /db_xref="GI:178462739"
                     /translation="MSTPVAPHSRPTAVTHEVTNQPPPLTGHDAADDAVLLEGIRREG
                     AAWHVDELHRFGRYVGSEEAQHWADQANRHEPELRTHDRFGHRIDEVEFHPAYHSLME
                     ASVRAGLAGAAWADERPGAHVARAGGFMLATMLEQGHLCPVSMTYAVVPALRRSPDLA
                     KTYEPLLTNRAYEPGLSAPTAKRGLLAGMGMTEKQGGTDVRANTTAAVERADGTWRLR
                     GHKWFTSAPMNDLFLVLAQSPGGLSCFLVPRVLADGSRNTFRIQRLKDKLGNRSNASS
                     EPEFDDTVAWLVGDEGKGVRTIIDMVTMTRLDCVLGSAAGIRAALAQAAHHARHRSVF
                     GARLVDQPLMRNVLADLSLESEAATTLALRLAGAADRAHRGDDGERAFLRLATAIGKY
                     WVCKRQPMAVAEALECLGGNGYDEASGMPRLYREAPLNGIWEGSGNVNALDMLRALTR
                     EPASLEAFHAETEAAAGADARLDAARRELRTELARAEDAQLRARRVVERAALVLQGSL
                     LVRHAPTAVADAFCASRLAGDQGLAFGTLPAGTDFGALLGRLPA"
     gene            complement(464992..465732)
                     /locus_tag="SGR_431"
     CDS             complement(464992..465732)
                     /locus_tag="SGR_431"
                     /codon_start=1
                     /transl_table=11
                     /product="putative MerR-family transcriptional regulator"
                     /protein_id="BAG17260.1"
                     /db_xref="GI:178462740"
                     /translation="MGKNPQTAGRLRPVDLARGHGLSTQAVRNYEASGILPAADRTPH
                     GYRTYAPLHALALAAFLALVPGHGHGTAASIMRAVNRGDEEEAFRLVDESHAQLLEDR
                     RTLRAVERALGDLGPDGVPAPDGSAGAGGMFVGPLAGKLGIRPATLRKWERAGLVSPG
                     RDPRTGYRVYAEADVRDAGLAHQLRRGGYGLDQIAPLIARLRAAGGPEPLATALRDWH
                     ARLAARGRAMLAGAAELDAYLRHGQDGP"
     gene            465791..467014
                     /locus_tag="SGR_432"
     CDS             465791..467014
                     /locus_tag="SGR_432"
                     /codon_start=1
                     /transl_table=11
                     /product="hypothetical protein"
                     /protein_id="BAG17261.1"
                     /db_xref="GI:178462741"
                     /translation="MANDIKDIAHAVDAAGVMRLFASPPRVLALGEPTHGVDAPLLLR
                     NALFRQLVEREGYRTIAIESDSVAGLLVDSYVTTGSGTLDEAMGRGFSHGFGASAANR
                     ELVDWMRAFNEGRPSGDRVRFAGFDGPLEMAYAASPREALTSLHRFLGDHVDPDLLPC
                     TAGTLDRLLGADDRWTDTAAMLDPSASFGRSAEAGRLRLLADDLGALLDAWTPHLIAV
                     ASRDAFDRALMYARAASGLLRYHYWMADTSPSRLARLTGLRDQMMAGNLLALAERGPV
                     LAHAHNGHLQRDISSLLMGGRRLEWWSAGAVAEARLGEGYGFLATAFGTLRHQGVGVP
                     PPETLEGALYALPEESCLVDAAELAAVLGAPGPVPRTSPYFGYAPLDPAHLARVDGVV
                     FMKDVPEDRRTPPTP"
     gene            467142..468041
                     /locus_tag="SGR_433"
     CDS             467142..468041
                     /locus_tag="SGR_433"
                     /codon_start=1
                     /transl_table=11
                     /product="conserved hypothetical protein"
                     /protein_id="BAG17262.1"
                     /db_xref="GI:178462742"
                     /translation="MTSEISGTGRTFGRVGVWSGALHTSRVDDAGGKAIAEALAELEE
                     LGYGTVWIGGSPTPEDAAAVVAATRSVTVATGILSIWNHTAEETAAAVAAIDPAARGR
                     FVLGLGVSHGPMVPQYAKPYSAMVSYLDALDAAEPSVGPGHRVLAALGSRMLKLAAGR
                     SLGAHPYLVTTEHTAEAREALGPDALLAPELTVVLDTDLDRARATARTMLGMYLRLPN
                     YTDNLLRLGFTEGDFDGGGSARLLDALFALGDAGQVRSRTREYLDAGADHVALQVLTA
                     DEGGSGLPRAAWRELAEAFGDEL"
     gene            468173..469261
                     /locus_tag="SGR_434"
     CDS             468173..469261
                     /locus_tag="SGR_434"
                     /codon_start=1
                     /transl_table=11
                     /product="hypothetical protein containing a Rieske
                     [2Fe-2S] domain"
                     /protein_id="BAG17263.1"
                     /db_xref="GI:178462743"
                     /translation="MVREYGRTISEGPTPADAAGAPALPYPSGWSALAFSHELRPGTV
                     LTRPLAGRDVVLYRTATGVLRAVRPYCPHLGAHLGLAKVEGEDLTCPFHFFSFGPDGS
                     CVRTGYGTPPPRSPLTQLPVQEANGGVFVWRHHDGRDPDWSVPRWHEIGHRPARTAAW
                     ELAGNVQEVIENSVDLGHFATLHGWAKAEIDGPVAYDDAKFHVAMRAHESAPLMGDFT
                     VDVKVDGYGLGCLHADVHTPRFGLRMCTMVMPTAIGPNRMQFRQLNRISFDEPGRLPP
                     GLARLVSRTAARLLDRPVFRSSCEFTAADFPIWHHKQYQQPPRLASGDGPIGPFRRWA
                     KRFYPEAPGRTAVTRPHRGEGEDSAVLS"
     gene            469636..470397
                     /locus_tag="SGR_435"
     CDS             469636..470397
                     /locus_tag="SGR_435"
                     /codon_start=1
                     /transl_table=11
                     /product="putative DeoR-family transcriptional regulator"
                     /protein_id="BAG17264.1"
                     /db_xref="GI:178462744"
                     /translation="MDTEERRRGILDTARREGSVGVNALADLFKVAKETVRRDLHVLE
                     EHGLVRRTHGGAYPVESAGFETTLAVRTTRNVPQKSRIATAAADLLGDAETVFVDEGF
                     TPQLIAEALPQDRPLTVVTASLAVATSLAGAEKTSVLLLGGRVRGSTMATVDHWASRM
                     LADFVIDLAYLGANGISREYGLTTPDPAVAEVKAQALRGSRRRVFAGIHSKFGAVSFC
                     RFAGVGDFEAIVTDAGLSSAEAQRYSLLGPQVIRV"
     gene            470545..471912
                     /locus_tag="SGR_436"
     CDS             470545..471912
                     /locus_tag="SGR_436"
                     /codon_start=1
                     /transl_table=11
                     /product="putative ABC transporter substrate-binding
                     protein"
                     /protein_id="BAG17265.1"
                     /db_xref="GI:178462745"
                     /translation="MPHPGRRSRPRVRGRACAVTAALALLATGCAGAGGTSFGGGDAL
                     NVLMVNNPQMVELQKLTAKHFTKETGVKVHFTVLPENDVRDKISQDFSNQAGQYDVAT
                     ISNFELPFFAKNGWLHPLDDYAKADTAFDQEDILAPLRESLTAEDGKLYAQPFYGESS
                     FLMYRKDVFEERGLTMPDRPTWQQVAKLAERADGAERGMKGICLRGLPGWGEVIAPLT
                     TVVNTMGGTWFTEDWEPRLTAPEFKKATKFYVDLVREHGELGAPQSGYAECLNNMTQG
                     KTAMWYDATAGAGSLEAKGSPVKGKIGYVPAPVERTDSSGWLYTWAWGLQKASKKADD
                     AWKFVSWASGKEYEELVGATSGWSNVPAGKRASTYANPDYRAEAGAFADVTERAISEA
                     DPRNPGVQPRPTAGIQFVGVPEFTDLGTRVAQEISAAIAGRQSVDAALDASQKLAEKV
                     AEEYR"
     gene            471909..472868
                     /locus_tag="SGR_437"
     CDS             471909..472868
                     /locus_tag="SGR_437"
                     /codon_start=1
                     /transl_table=11
                     /product="putative ABC transporter permease protein"
                     /protein_id="BAG17266.1"
                     /db_xref="GI:178462746"
                     /translation="MTVTATRETTAPTAPAEKSGGGRRRAWATRAPLLPALIFLIAVT
                     QLPFVATLVISFFDWNSLKPEKRHFTGFSNYASVFTDEALRESVVTTVVLTASVVIVS
                     VVLGLVFALLLDRAFFGRGFVRTLLITPFLLVPVSAALLWKHALYNPEYGLFNGALTW
                     FGELFGIESVAQPEWTSEMPLIAIEASLVWQWTPFMMLILLAGLQSRPAEIMEAARLD
                     GAGPWQIFRHLTLPHLRRYLELGILLGSVYIVQNFDAVFTITSGGLGTANLPYTVYET
                     FYRAHEYGLASAAGVVVVIGTIVIATFALRTVSSLFREEASRA"
     gene            472865..473749
                     /locus_tag="SGR_438"
     CDS             472865..473749
                     /locus_tag="SGR_438"
                     /codon_start=1
                     /transl_table=11
                     /product="putative ABC transporter permease protein"
                     /protein_id="BAG17267.1"
                     /db_xref="GI:178462747"
                     /translation="MSASTATSVPASAPADAAARRARRRSAALGVAAWVVGIGFCLPA
                     LWMVLTSFHAEADAATNPPSVAAALTLDGYRTFFGGGGGPTPWPPLVNSLAASFFSTV
                     LVLLLALPAAYALSIRRVRKWTDVMFFFLSTKMLPVVAGLLPVYLFAKNTGLLDNIWL
                     LVLLYTSMNLPIAVWMMQSFLADVPVSIIEAAQVDGARLPTVLRRVVAPVAGPGIAAT
                     ALICFIFSWNELLFARVLTGVVAGTAPVHLTTFVTSQGLFLAQLCAASVVVSLPVLVA
                     GYAAQDKLVQGLSLGAVK"
     gene            473746..474735
                     /locus_tag="SGR_439"
     CDS             473746..474735
                     /locus_tag="SGR_439"
                     /codon_start=1
                     /transl_table=11
                     /product="putative zinc-binding dehydrogenase"
                     /protein_id="BAG17268.1"
                     /db_xref="GI:178462748"
                     /translation="MRAAIVESVGKVSVTTVPDPTPGPRDVVVKVASCGLCGTDLHIL
                     QGEFAPTLPIVPGHEFAGEVVGLGADVTELSVGDKVAVDPSLHCHECRYCRSGRGNLC
                     DNWAAIGVTVPGGAAEYAVAPVANCVRLPEHIDVRDAALIEPLSCAVRGYDVLNGNLG
                     AQVLIYGSGTMGLMMLELAKRTGAASVDMLDVNAQRLATATTLGCTGSAARAEELDRP
                     GGWDVVIDATGNAGAIQDGLGRVAKGGTFLQFGVSDYATTAVIEPYRIYNQEITITGS
                     MAVLHSYERAAALFASGVLDASVFISDRLPLEQYPQAIERFRAGIGRKIVVEP"
     gene            474732..475667
                     /locus_tag="SGR_440"
     CDS             474732..475667
                     /locus_tag="SGR_440"
                     /codon_start=1
                     /transl_table=11
                     /product="putative sugar kinase"
                     /protein_id="BAG17269.1"
                     /db_xref="GI:178462749"
                     /translation="MTDPGPSRAADPGAVLVLGEALVDLVPADGDTGVRAAQPGGGPA
                     NVAVGLARLGGRPSFVGGFGDDAFGARVASWLSGAGVDLSLSRRSSLPTALAVADPGD
                     HGNTYRFHLGDTATFELPDRAAEAGRFGAVYAGGLAAVVAPAADAVAATARAAAATGL
                     LVVDPNVREDRTLDPVASLGRLRELCSLARVVKASDEDLARLWPDASPEASCRALAAE
                     GRLVVMTRGPKGATAYVHDAPAVSVPAVPVRVVNTIGAGDAFMAGMLTWLGAEAGWDP
                     ALSAGRTQAMLEYAAATAASVCARAGTEPTAPPGV"
     gene            complement(476025..476513)
                     /locus_tag="SGR_441"
     CDS             complement(476025..476513)
                     /locus_tag="SGR_441"
                     /codon_start=1
                     /transl_table=11
                     /product="hypothetical protein"
                     /protein_id="BAG17270.1"
                     /db_xref="GI:178462750"
                     /translation="MEGGPQGRWTESQENRSTSPMSLPSYPDSPYPGQPAADHDPYGG
                     QAPARTNGFAVAALVLGLIACLFFWTVVGGLLLGLLAVVFGIIAALRTRQGRAPRRVM
                     AIVGAAFGALGLIGSVIVLVVAVSVFDSQEFQNLEDCMNRANGQAAEDRCAEDFVDEL
                     TN"
     gene            complement(476540..477097)
                     /locus_tag="SGR_442"
     CDS             complement(476540..477097)
                     /locus_tag="SGR_442"
                     /codon_start=1
                     /transl_table=11
                     /product="conserved hypothetical protein"
                     /protein_id="BAG17271.1"
                     /db_xref="GI:178462751"
                     /translation="MHHPARELPFPDALRPGARPAPHPLLAPVTGYLGTWRGTGSGGY
                     PTLDADFSYAQEVTFSHDGRPFLAYEARAWLLDADGQPLRPSARETGWWRLQPDGRVE
                     ALITQPTGIAEISVGHARDGAVDLATERVALAPTAKEVDATRRRYTLTDPDTLTFVHD
                     LAAVGRPLQHHLSARLRREAPGQGI"
     gene            complement(477256..478977)
                     /locus_tag="SGR_443"
     CDS             complement(477256..478977)
                     /locus_tag="SGR_443"
                     /codon_start=1
                     /transl_table=11
                     /product="putative ABC transporter ATPase and permease
                     component"
                     /protein_id="BAG17272.1"
                     /db_xref="GI:178462752"
                     /translation="MAEHQRLTATPDQRRVLRRAWPHMRPERRGITLALLAGAAATAT
                     TVAVPAVIGAGVDQILQRDRTGLFTAVAALTVLALLRLVLFRRSELLLIAVGERVVRG
                     LRELAVTRLSRAPLRFLEGHPSGDLLRRTTTEIADLANFVRGQLPDVLTVAAYLLFTT
                     VLLLTYSPLLTLALALVFVPAIVCVLRLFKKAANPAFAAEAAAAGTVATTYRELVQSR
                     EMLQTGGGIGFWRERFLADNERRYRAARRSQRSLFLISLARIVQSLTTAVLLLAGGWL
                     AARGSISVGTVVVFILATRQLFDSAAQASNLVGQVQISLVGLARLLDLLTTTAPRAGL
                     HAPRRAPDDTGRGGTVTAERGVLEIEDLHYSYVTGTEVLGGISVRVEPGERVGLVGPT
                     GSGKTTLAKLMTGLYAPDSGTVRYDGHDLADLAPAELRRRIVLIPQRVHMIEGTLLDN
                     LRLVPGDPDERSIAEAVEHLGLADWTGSLDEGLHTALGRGTGRLSAGELQLIGLVRAA
                     LLDPAVLVLDEATADIDPDTARTLETAIDTLRADRTLIVIAHREATIKRLPRIIRLDE
                     NALIAQN"
     gene            complement(478970..480688)
                     /locus_tag="SGR_444"
     CDS             complement(478970..480688)
                     /locus_tag="SGR_444"
                     /codon_start=1
                     /transl_table=11
                     /product="putative ABC transporter ATPase and permease
                     component"
                     /protein_id="BAG17273.1"
                     /db_xref="GI:178462753"
                     /translation="MNATAERPGPYEPTARDGLRLLAGCLRDRPALAALAVLGGLVYQ
                     LALIALPWFIERAVDQGIVHEDSSALLRWALAIVGAGILAALAEMVLGWYSTLLATTQ
                     GNRLYIALADRVAHLDARALARYGEGDLGMRGTRDVDLVRSWLSGVASFVTGVTGFAV
                     MIVAIMRLDPLLALICLLCVPPLVWINTYWFPRRFGAANTALSAAHGSRADAVEELLS
                     ASAAVRGLGGEPALVRRHHERSAAVTEHTLITGRVSADWAALSPFVPALAIGAGLGLG
                     GVAVLRGTMSVGGIVAFTSWMSMLVLWVGVITLRISQLSQATTAARRLQDVLLPHPTD
                     RAPGTAPLPATGDLTAEGVGHSADGHLILAPVDLTVRPGQLVAVTGPTGSGKTTLLRI
                     LAGLLPPTTGTVRFGGRPLEEASTAEIHARLGYVPQRPVTVSGTLADNLRLGSAHTDD
                     ELRRACRTAALDAYLDAAPDGLDTLVGEAGSTLSGGQLQRLALARAVLREPPVLLLDD
                     ITSAIDTTTEHTLLERLRAWSGETAIVCATHRGGFLDAADRTLTLAPAEAAAPDDTEE
                     RVTTGG"
     gene            complement(480685..481563)
                     /locus_tag="SGR_445"
     CDS             complement(480685..481563)
                     /locus_tag="SGR_445"
                     /codon_start=1
                     /transl_table=11
                     /product="putative hydrolase"
                     /protein_id="BAG17274.1"
                     /db_xref="GI:178462754"
                     /translation="MPSAPLNGLDLVYDDSGGHGEPVVLVNGSGATRTAWRAHQTPAL
                     VAAGYRVIAPDNRGIPPNALPPGGITLEAMAADLAALIEHLALPPCRVVGFSLGASVV
                     GELLLSRPELVSQAVLMAGRARLDTFGGAVARAAADLHDSGAAVPASHRAVFQALCYL
                     SPHTLRDGAAVRDWLEVFTYAGGVTGPGVRAQYEAMGDVDQLPRYAKLDVPLLCVGFA
                     DDVMIPAAATREIADTVPGARYAELERCGHYGHLERPAEVNALMLDFFARHPRAARPA
                     TPGRPAPVTASARGGA"
     gene            complement(481572..482369)
                     /locus_tag="SGR_446"
     CDS             complement(481572..482369)
                     /locus_tag="SGR_446"
                     /codon_start=1
                     /transl_table=11
                     /product="putative siderophore-interacting protein"
                     /protein_id="BAG17275.1"
                     /db_xref="GI:178462755"
                     /translation="MSTVATETHRNRRPGRMHVTTVRRARRITPGMVRLTLGGDDLSE
                     FVSNGSDQHVALYFYEPHVELPRPFTTEAARALLPTAKPRLRRYTIRDHRPELHEVEM
                     DFVLHGPGQLASGWAERVRPGDEVIWFGPSPAYPVAPVTDWTLLLGDETALPAIGAIL
                     EELPPGHRVLAAVEVADPAEEQPLPTPADATVTWLHRDGRDHGELLRRHATALHLPEG
                     RGRVWGGAERGVMRDLRHHFVHVRGLGRADTHLTAYWTQGETQDSEV"
     gene            482504..483499
                     /locus_tag="SGR_447"
     CDS             482504..483499
                     /locus_tag="SGR_447"
                     /codon_start=1
                     /transl_table=11
                     /product="putative ABC-type Fe3+-siderophore transporter
                     substrate-binding protein"
                     /protein_id="BAG17276.1"
                     /db_xref="GI:178462756"
                     /translation="MNMARSRILSGPVERRRVLGGLTGAAAALGLTACGVSESDDKAS
                     NGGSKESSGAGTRSLETDNGTVKVPQKPERVVVLENYDALMLLDLGLVPVGVPDGAAN
                     PQLLPEDVYEQLKDVDTIGASGTPNSQAIAALKPDLIIDQFYKEKSAPLRTIAPVAFY
                     DWHTSGAFWNEQIAKLAKAVNRESRLAEKKQEYERRLTEVRTAYRKQIETTTWAPLSG
                     GPNGKFFLGTPLVTVMRDVGLRIGAGLPEKEAGFVPKSYEEMDVLKDCDALIYSVQAD
                     GRPTPTTQQLLDHKLWKGVPAVKAGRAFPSRHFVMANYSFAIATVDEIEGMLKKM"
     gene            complement(483570..499028)
                     /locus_tag="SGR_448"
     CDS             complement(483570..499028)
                     /locus_tag="SGR_448"
                     /codon_start=1
                     /transl_table=11
                     /product="putative NRPS"
                     /protein_id="BAG17277.1"
                     /db_xref="GI:178462757"
                     /translation="MTGAPQGLQDILPLSPLQQGLYFLSSYDDSALDVYNVQLGLDLT
                     GPLDTDRLRRAVAALLDRHPNLKAAFRTRRNGDPVTVVPHTVDIPWQETDLSGVDAAE
                     RDRRVARLADADRHTRFDLARPPLVRFTAIRLSAERHRLLFTHHHLLLDGWSTARVVQ
                     ELFALYAADGSTTALPEVRPYRDYLAWAAAQDTAADERAWRGALAGLDGPTVIAPGLD
                     GQPQAQPATRDVELSPGSARALAATARALDVTVPVVVQTLWSLVLADLTGRRDIVSGT
                     TVSGRPAELAGADSMVGLFINTLPVRVRIRHDETLAELVRRTAGEQAALLAHHHVALA
                     RIQKLTETGGPLFDTLCVFENYLVDSGPDDPEDAREKEFAGLRVEAVTGRDATHYPLT
                     LVAAPGADGGPLLRLSYRADAIGGREAARIAARLRRAVEEFTADPHRPLPRTDLLTPE
                     ERDRVLNTFNADTTDVEPATLPELFERQAAAHPDRPAVEAAGRVLTYTELNTRANRLA
                     HALIATGVGPEDVVGVALRRGADVHIAQLAVGKAGGVFAPLDPDQPAERLAGLIAGSG
                     AAVVLAHSGTDHTPWSGDATVIATDRLPEGLPGHDPTDADRRAPLRLHNGAYLIHTSG
                     STGRPKGVLVEHRPLVDLVTWAHARFATRPGDRVTQFASPSFDVTFAELANSLFAGAT
                     LVVVPEEERAGAPLADFLNRAAITLAVIPPTVVASLPLDASLPAGMSLVVGTEALPPE
                     VVRAWADRHRLFNAYGPTEAVVNSATWEVPARWAGGPVPIGPPDVNKRAYVLDDALRP
                     VAPGVLGELYIGGPGLARGYLGRPLITADRFVADPFGAPGTRMYRTGDLARWNERGEL
                     EYAGRTDHQLKIRGFRVEPGEVEARLTAHPAIAQAVVTGHTDGRGVRRLVAHAVPAPG
                     GDPRPADIVAWAAEGLPDHMVPAAVVLLDALPLTAANKTDRSALPAPDFTATGAGTAP
                     RTDREKELAALFADILHLPEVGVEESFFALGGDSISAIQLVGAARRRGLRLSPRDVFE
                     RRTVEQLASLARTVDDTAPPVERTARSAPLTPVLRWLVERGGPIADYHQSTVLHTPAG
                     ATAAQLTAGLGRVLDHHDVLRARLTDRTLEIPAPGESGPAPLTRIDAVETADADLLPS
                     LRTGAREAARLLDPYTGTMVRAVWLDAGPDRGGLLALLIHHAVVDGVSWRILTQDLAA
                     SLEAERHGRTVELPPVETSFADWAQGLGQAALAPERVAEAAHWTAVLGDGGAVLPAPD
                     PALDTLATVTTVPVELAPEHTLPLLTDLPERFHTGPDTFLVTALALALAAWRGDSEPV
                     LVDIEGHGRADQLVPDAELSRTVGWFTAVHPVRLDLGGLAAPSGDGLTGALKRVKEQL
                     RAAPDSGLGFGLLRHLNPDLRDRLAALPEPRVAYNYLGRFGATGAAERTGAPAPWSPA
                     LTGSLGGGADDALPAPHTLTLNASVVDGPQGPALHAGFSFPGRLLETTGVERLAALWT
                     AALRDLARLTAEPAAGGHTPGDFPLVEVDQPEIDALEARGPLADLLPLSPLQAGLYFL
                     SGFGAEGDGPDVYTTQTVLDIEGDLDAERLRRAGRALLDRHPNLRAGFLGRRGADPLQ
                     VVPAGGEIPVHAYDLTSPDLSEGRRQGRAQNILAADRRQGFDLTAPPLLRLTLVRLGE
                     HRHLLAVTSHHILLDGWSGPLLVRDLLALYRGAPGPAPRPYRDYLLWLNGRDRAATRG
                     QWQEALAGIDGPTRLVPEAAAMPAGTPERVDIPLPDDLVARVHAFARAHDVTVSTVLQ
                     GAWGLLLGRLTGRTDVTFGVTVSGRPADLDGSHDMIGLFINTVPTRVTPRPDQTLAAL
                     VRQLGQRQALLMDHQYEPLAELQRLAGHRELFDTLVLFENFPVDAEQLRRTEEAAGLQ
                     VTGARGHDATHYPLVLVALPGRDRLALALDHRPELLTADRVATIGAQLVSVLEQLVDH
                     PESTAATVLPALAEPTRLDGPARAVTPLGLAGRFLRRAAETPAATALIAGDEEWSYAD
                     LAARVTAVAGRLRELGARPERLIAVALPRSADLVAVLLAVSATGAAYVPVDPDFPADR
                     VAHLLADSDPLLVIRPGHPVLAPGPHGGTRAELPGAAPDPESTAYVIHTSGSTGNPKG
                     VVVTHGALANLLDAIAKTLGSGPGHRLLAVTTVSFDIAALELFVPLVTGAAVVLAQRE
                     EVLDPLLLSGLAERTRATHLQATPSLWRGIIDAAPGLLDGLCVLSGGEPLPADLADRL
                     ARGGARLLNLYGPTETTIWSTAADLAPDSGTPHVGHALRNTALRVLDTWLRPVPPGVP
                     GELYIGGAGLARGYLGRGALTASRFTADPFGAPGDRMYRTGDLARIQDDGTLRVLGRT
                     DHQLKVRGHRVEPGEIETALRSHPEVTDTVVVGLPDPSGSVRLVAYVTGAATELRPYL
                     AQRLPEHLVPSVVVRLPALPLTPNGKVDRAALPAPQASGGERTRAPRDAREAVLGELF
                     ADVLGLDRAGPDDDFFHLGGHSLLAMQLANRLRSTLGVDVALRDIFEHPTPAALAGTV
                     LPRPAARTAPVRRERRPGERIPLSFAQSRLWFLHRLDGPSATYNLFIVVRLGGELDRE
                     ALRLAVGDVVTRHESLRTVYPDADGLPHQHILDEESARAACDRSFAEVAEVAEADLAA
                     ALRARVTRPVDIIEEIPLRAQLLRTGNDHVLALTLHHIAGDEWSMRPLVDDLRTAYTA
                     RVTGADHAWEPLPVDYADYALWQREALGELTDPTSQVARQAAFWERTLAGSPDELALP
                     YDRPRPAEETHEGATVTFAVDPAVHADLRSLAARNGTSVFMAVQAALAVLLSAHGAGT
                     DIPLGTPVAGRTDEKFDDLIGFFVNTLVLRTDLSGRPTFHELLARVRDTDLAAFDHAD
                     LPFEQLVDIVAPERTLARNPLFQVMLVFQNVSGDDTFTLPGLDATPVSADPGVAKLDL
                     QFTLAERPDGAGITGMLIYQTSLFDHTTAQALADRYVTLLAALVARPELPVHRAAVLS
                     PPQRAGVLAASTGDERPLPHAPLPRLLAERYAAGATAPALIDDGISLGYEEFDGRVGR
                     LAALLRDRGVGPETRVAVALPRSADLVVALHAVQRAGGAYVPVDPDHPADRVAHMLAD
                     AGPRLLITLTALRERLPVPGDVPVLELDAPDARAACAAAAPVGVHPGLRGEHAAYVLY
                     TSGSTGRPKAVVVTHTALVNRLRWMAGHFPFGPEDRVLQKTPAGFDVSVWEFFLPMLT
                     GSTLVVLPDGLHRDPAEVAEAVIRHGVTTVHFVPSMLAAFAAEPRAAHCTGLRRIIAS
                     GEALSAALARTVRAVLPGASLHNLYGPTEAAIDVTAWEATGEPGGSVPIGTPVHNTGA
                     YVLDAGLRPVPDGVTGELYLSGPQLARGYLGRPGLTADRFVAHPFGAPGERLYRTGDL
                     VRRRADGALVYVGRTDGQIKLRGLRVELGEIEAVIAEEPRVAASAVVLREDTPGRPVL
                     TGYLVPATGTAPDPREITERIARRLPDHMVPTALITLDALPLTPSGKLDRTALPAPDL
                     AATASAVAPRGIREAVLTAVFAELLGIPAAGAEDSFFALGGDSILSIQLVARARRAGM
                     ALTPRDVFEHKTPAALARAAATAGTTSVPRLDPAGRAPLTPIMRWALQHGPIDGLHQY
                     AHLVTPPEATRATLTEALTRLMERHPMLRAALVGEEGDRALHIPGPADPAPEPVLLHV
                     DAGAESAQRAAELTAALAAEAVDQLDPAAGELVRTVWCDRGPGRGGRLVLVVHHLAVD
                     GVSWRILTADLAAAHDDVLAGNPAAPPGGSTSFRQWALGLADAATAPARRAEAPVWRA
                     REERDVPALGARPLDPALDTQETVAHLERTLDPDLTRALLTRVPAAVHGSVHDVLVAA
                     TALALDRRRRERGRRAGRDVIAVEGHGREENAMPGAELSTTVGWFTSWYPVAPDLGAP
                     GRSPSAGTAGDEALRALMAVKEHLRETPDRGIGHGLLHHLDDPAGPSRTPEVVLNYLG
                     RFPGPAGRAEGAEPAAWSPAPEALPALRPVRNTVPVLFPLEIIASTVDGPDGPRLATR
                     WTYATGILDAEDTERLLDLWCEALHTLADTPSDPVHTPSDFPLVRLDQGQVDALQARS
                     PGLRDVWPLTPLQEGLYALTHLAGDDIDVYTMQLVLRLAGRLDPAALRRAAADLLDRN
                     PGLRTAFVAAGGRPVQTVLDGVAPDWSENDLRPEPAHAREEALRALAEDDRTRPFDLT
                     APPLLRLRLVRTGEGEHALLVTNHHAILDGWSVPVLIQELLSLYASLTGPAEPPLRRR
                     SFRDFLAWRTAQDERAAQDAWRSALDGVTEPTLIAPADPGRRPALPDRIQHRLDATLR
                     ERLQTLARSADVTLNTVIQFAWGLLLARHTGRDDVVFGATVSGRPPEIDDVETMTGLF
                     INTLPVRVDLRAGGTVRQALARLQAEQAKLSGHQHLGLADIQRSTGAGELFDTLLVFE
                     NYFVDGEGLRRAERSGELTVTGSEHTDATHYPLTLAVVPGGHLTLEYRPDLFGPERAA
                     ALMERFAHLLADIGSRPDTRVHGLQALAPDERRRILDDWNPAPRPHPEQTLPGLFAEA
                     AAVDPGAPALVRGDTVLSFRDVTERAARLAHELIARGVGPEDLVALMLPRTEEMLISI
                     LAVHQAGAAYLPLDPDYPAERVVFMLADASPAVLLTTTALAGRAGHPATVLLDDPGTR
                     AALATRSVRPPTDAERAHPLRPENPAYLIYTSGSTGTPKGVVVTHRSVVNLFHSHRRA
                     LYEPVVERTGRSRLHVGHAWSFSFDASWQPQLWMFHGHCVHVLTEDVQRDPDRLHRYL
                     RDHAIDFIEVAPTVLAQLEEAGLTEGGSCPLPLLGVGGEAVPDGQWARLRELPGTDVV
                     NLYGPTEGTVDAMIAHVRDSERQLIGRAVDNARVHLLDAGLRPVPPGVPGEMYLAGAG
                     LARGYRGRAALTSERFVADPFGADGGRLYRTGDLGRWTVDGAVEFLGRVDDQVKIRGF
                     RIEPGEIETVAAAHPELSRVAVVAREDAGVRRLVAYGVPRPGGAPDPLALRAWLAERL
                     PGHLVPAAVVLLDALPVTANAKLDRDRLPAPDFGAAAGGREPVGERERAVCAAMAQVL
                     ALPRIGADDDFFALGGDSVVTVRLAGLLRSGGWEAAPRDVFRHRTAAGLAAGLRRQDA
                     HSGG"
     gene            complement(499025..514606)
                     /locus_tag="SGR_449"
     CDS             complement(499025..514606)
                     /locus_tag="SGR_449"
                     /codon_start=1
                     /transl_table=11
                     /product="putative NRPS"
                     /protein_id="BAG17278.1"
                     /db_xref="GI:178462758"
                     /translation="MSADHGLEDILPLAPLQEGLLFHADLSHAPGGPGATGGLDVYTM
                     RLVFRLDGDLDTTALRRAADTVLDRHPHLRAAFLQEGLDRPVQAIPRTAEVPWRAIDL
                     RDAHPDRQRAEEQRILDEERAHRFDLTRPPLLRLTLLRHGDQDHTLVLTAHHILLDGW
                     SVPLLGKELFTAYAQHAKAPAAPALPAVRPYRDFLAWLAAQDRPAAESAWREALAPLA
                     APTLLAPATAGAAVPEPPVQLDLRLSAATGEALGAFAAARQLTTATAHQAAWGITLAR
                     LTGRADVAFGTTVSGRPADLDGAESMIGLFINTLPVVVHAPARAPLADVAAALQADRA
                     KLLGHEHLGLPDLQRLAGTGELFDTLLVVENFGVDTRGLADAQAAGGLTVRSVRGEDA
                     THYPVTVVVHPGPETRIALRYRPDLVTADRARALGTAYVRILEALAATPTAPVGAVGL
                     LTAQDRRRVLDDGEAALAPGTEERTGTLPDRFARAVALEPDATAVTDGDRALSYRELD
                     ALSDRVAHLLSAHGAGPGTCVALSLEPSAEQIGAILGVLKTGAAYLPLPADAPADRIR
                     PQLASARPATGLTASARRRDGLPATDGSADRPGAGWLTLDDLPPADPGVTPYTVPGIS
                     PADAAYVIHTSGSTGRPKGVVVEHRNVLRLLDATDDDFGFGRDDVWTLFHSYAFDFSV
                     WEIFGALLYGGRLVVVDHATTRAPEEFAALLRREHVTVLNQTPSAFHQLADVLLGREA
                     GNGGELALRTVVFGGEALDPGRLAGWFERYGDDGPELVNMYGITETTVHVTHRTLEAA
                     DTDATAVPTSPVGRPLDDLGVRLLDAALHPVAPGATGELYVAGPGLARGYLGRHALTA
                     TRFVADPYGPPGTRMYRTGDLARWTADGELDHLGRADEQVQIRGFRVEPGEARAALAA
                     LDEVADAVVLARPAPGGGTRLLAYATPAAGPLAPERLRRALRERLPDYLVPAAVIPVD
                     HWPLTVNGKLDRNALPEPEAAAATPGGRAPATPQEEIVAHLFADILERERVAADDDFF
                     ALGGHSLLATRLASRIRAALDVSLSVRDVFEAATVAALARRVQHAGRAPEPLRPRPRP
                     ADLPLSPAQTRLWFLQQLHGVGADYNIPFAARLTGPLDLPALRAAVTDVMTRHESLRT
                     VFPATDGRPRQHVVEESDLPAPLTVTDATGADGELRRYIEETAATPFDVERDVPLRAG
                     LLRLAPDQHLIVLVVHHIAADQWSARPLLTDLATAYAARTGGAAPAWPPLPVQYADFT
                     LWQREALGWDDDAPAADGPAAAQLDHWRTTLSDLPAELPLPTDRPRPPVPSHRGGFVR
                     FTVPPGVHTAMRALARTESTSLFMVAHAALAALLARTGSGRDIVIGTPVAGRHDTALD
                     DLVGFFVNNLVLRTDLSGDPSFRDLLRRVREADLAAYAHADIPFEHLVDALAPHRSLA
                     RHPIFQVMLAYENRRTGEIGLPGLTTTTVPAYGRSAKFDLTFTLAERDGADGIEGVLE
                     YAEDLFEPATARALADRLVRLLTEAVTAPATLLHRLEVLGPAERAELLGRPDGLGAPH
                     GDSSTTLPGLFDAVAAAHPDAPAVAGPDLATGDRTELDYRGLDTAANALAHDLIAHGV
                     RPQDRVAVMLPRTVEAVVALLAVAKTGAVYLPVDPDYPAERIAHMLTDAAPTLVLTTP
                     GTPASDGVPRLETDGALRTRSADDPGLWRTQRPDAAAYIIYTSGSTGRPKGVAVTHTG
                     LPALARTLADAFGAGQGDRVLQFASLSFDTSVWEIVMALFSGAALEIVPADRRLGEPL
                     AAFLAEHRVTHLTVPPAVLAALPEDAVAPGTTLIVAGEACTPALVRAWAGRTRMFNSY
                     GPTETTVDATLWRCDPDRLRADDNSPVPVGAAVAETAALVLDAALRPVPPGTPGELYV
                     AGSGLARGYLGRPGLTATRFVADPYGAPGTRMYRTGDLARRRFDGELEYLGRADHQVK
                     LRGFRIELGEIESALTALPGVRQAAAVLREDRPGSRLLAGYAVPRTGADLDPGRLRTA
                     LARTLPDYAVPATVTVLPALPLGPTGKVDRAALPAPATTTADDAPPTGAAAALAGLFA
                     DVLRLDAPPGGDDSFFALGGDSISSIQLVSRARQSGLVVSARQIFEHPTPRALAEVVA
                     PHAPAGPRPAASGRDVPAAFTPLMHWLRRSPDHWGAFHQSMLVTVASTLTEGRLRTAI
                     GHLLATHDLLRARVTTDHPDGRPRLTPLGPAPDPATLLTVAPVTGDDTELRRAVDAQS
                     RARAGELDPEQGPLIRAVWFPRGPGRDGRLLLLVHHLAVDGVSWRILLPDLAHAVATG
                     TPPARPGTSFAHWADALYGDPGRFAAERAHWDGVLADRPAPLVPPDAAGTPHTPGELR
                     TELAPELTAPLLTATAAAFHARPDELLLAALVHAVGGDRPVLVDLESHGRHEELVPGA
                     DLSRTVGWFTTQYPVRLEPGTGGVGQDVKHVRERLAAVPGRGAGYGALHQQAPSGAQI
                     AFNYLGRFTADTPHGHWAPAPESDAVHPGPQPVLLGGHVLDLNASTLDGPRGPVLTVR
                     WTYAADLIGPDRIRAVADRFTAALTELVRRRDEPGFAGHSAADFPVPLDQHEITELET
                     AVPALDGVLPLTPLQHGLAYHALTEEAGTDPYVVQLELEITGPLDPDRLRAAARDVMD
                     RHANLRAGFRRLATGRLVQFTTADAPPQWTEHDLRALPDAHPGRTALVVDDRARPFAP
                     DRPPLLRFTLIRTAEDRWRLLFTSHHLLLDGWSTPLLLTDLFDAYAGLPPVRRRPYAD
                     YARWLAGRDRPAAEAAWRAALDGVTEPTLIAPSGGPSTALVPEETATVLDPALTAALQ
                     DRARATGTTLNTLVQTGWGLVLSRITGRDDVVFASAVSGRPAELDGVEGMLGLFVNTL
                     PTRVRTAPARTLGEALTDLHERQVALLDHQHLGLADIQGILGMPTLLDTMTVFENYPF
                     DDDALSRSESAAGLDVRGVGGRDATHYPLTLAITLQGDRLRLVLKHRPDRYDTPAARA
                     VLDRLTRALEHLAHRPDLPAGRLDLAPETSAGLTGQPGAPAALGCAGTVAAVAARTPD
                     AIAVRPLDGGRPVTYAELVARAARFADRLRDAGAGPEQVVALLLPRSVDLVVAELAAA
                     WTGAAYLPLHPDWPAERVRTVLGAAGAVALVAGPGGATAAYGPQPVLHPPADHAPAGP
                     PGVPPATAAPHRLAYVMYTSGSTGEPKGVAVPEAAVLALASDSRFAGDAHRRVLVHSP
                     HSFDAATHEIWGTLLRGGELLLAPDAPLDPARWRSLLTGEEAAGPTARRAAGKAAVAG
                     AGSAWFTAGLFALLAQDAPETFTALREVWTGGDVVAPGAVAAAHAAAPGLRVVNGYGP
                     TETTTFATAHPLDPEAPHAGPLPIGAPLDGTTLRVLDTALRPSLPGVPGELYIGGAGL
                     ARGYHGRPAPTAARFVADPHGRPGERLYRTGDLVRVRPDGALDFLGRTDDQIKLRGHR
                     VEPGETEAALLAEAGVAGAAVVLRTDLPGGPALVAYAVPAPDTALDTDALRARLAARL
                     PDYQLPAHLVAVAVLPLTENGKLDRAALPAPRTAEPAGPGHLPPHDQRTELLCRIFAD
                     ALGLPGFGPHEDFFERGGHSLSAMSLVGRARTLLDTELSVGDLFTARTPAATAALLRG
                     ARGSARSPEPAHLPRPAEPPLSAAQQRLWFLHRLEEEPTAAYNVPIALRLTGTLDERA
                     LEQALADLTARHEVLRTVFPEREGRAVQRVLAPDDAPAPLTVRTTTPDALDAALAGAA
                     TLPFALERETPLRAALFRVAPEGGAGPRHDVLLLVLHHIAGDEWSVRPLLDDLATALA
                     ARSDGSAPRWAALPLQYADHTLRQRTLLGDEADEESEISRQVRYWRDQLAGLPAELPL
                     PVDRPRRPDTGHDGGIVEFALSAEVSAGLRRLASRTGATPFMVAHAALAVLLHRIGGT
                     DDIPVGTLVAGRDDAAVHDLVGFFVNTLVLRTDVGGDPTPAQLVARARAATLDALDHA
                     DVPFERLVDLLDVERSLERHPLFQVMLNYQTRTAEGPELGGLGSTPVAVHTHTAKFDL
                     TVTLVQEPGADGVLNGGITYRTGLFDEATVRGIADWYERVLAAFAERPERPVGGIRLL
                     TEDQRHRLLDSWNSAEEPVRVLSVAREFAERAALEPDAPAVIDGDRTVPYGELLRDAR
                     SLAAPLRAHGVRRGEPVAVLLPRSAGLVTAAHAVLQAGGAYLPLDPDHPAARLSAMLD
                     ANPPAVLLTDRAHRDLLPDGFDRPVLLLDDPRPPAPAGPAPAAPHPAQPAYILHTSGS
                     TGRPKAVVVPHGALANRLAWTQRRFPLGPGDRMLAKAAPGFDVSVWELTGPLLAGAAV
                     VVAGPDGHRDPACLVRLIREHGVHAVHFVPSMLALFAAEPDAAHCTSLRWIFSGGEAL
                     TDTLVRRCAEVFAAPVVNQYGPTEAAVDVTARPAVPGEGPLVPLGAPGAGTRAYVLDA
                     ALRPVPPGVSGELYLGGAQLALGYSGRSAGTAERFVADPFGAPGERLYRTGDLARWNG
                     RGELEYLRRADDQVKLRGVRIEPAEVRTALLGHPDVRDALVLVRDDLPSGAARLVGYV
                     TPGDPAAPPLPADLLAHGAKLLPAALVPSDVVVLDRFPLTVSGKVDRSALPAPAVADP
                     AAGERPKDPAEELLAELIADLLKLPAVGRESSFFALGGDSITSIVLVSAARRRGLVIS
                     PRDVFEQRTVSALARVARREEAAALVHDPGAGAVPLTPVMHALRRRGGDHRTYHQSLL
                     VTTPPGLTAELLRRALGRLVAHHPVLAARLDGAEDGTWTLRVPEDPALADDALTTVGS
                     ASLADAITAASRTAVGELDPYSGRMLRATLFDPGDGGPGRLLLVAHHLVVDAVSWRIL
                     LPDLAQLCAGPGASLPPVETSFRTWSRALTATAADRRAELPYWSEVLGGAGPAPYGRE
                     PDPATDTPDTVHRLITTVPADLAEPALTEVTAAFHCTEQDVLLTAFVLAHSRWRNEES
                     TLVLLEGHGRDAALPEVAAPARTVGWFTSQYPFRGRLTEAGPDTTIADPNAAGRLLKQ
                     IKEQLRAVPDHGIGYGQLRHLDAASGAALADRTEPLTGFNYLGRYDVGEADAAAPEPW
                     TPSPESAAVWRPAPALGVHTAVDLDLTALRRPSGTELSVSWHHASRLVSDEEITVLDR
                     WWRTALETLVAAARTQAAGHTPSDLGLLTLSQDEIDEFEDEWRTT"
     gene            complement(514603..532029)
                     /locus_tag="SGR_450"
     CDS             complement(514603..532029)
                     /locus_tag="SGR_450"
                     /codon_start=1
                     /transl_table=11
                     /product="putative NRPS"
                     /protein_id="BAG17279.1"
                     /db_xref="GI:178462759"
                     /translation="MRMSTHRERLPLTEAQLGLWSAQRIDPASPVYLTAEYVELTGPL
                     DERAFVAAVTRAVGEADGLSVRFTADGDDVHQETGAIPPTGPGLHDLRTAEDPGTAAL
                     DWMEEERTAPVDMEHGALYRHALLRTGDERWLWYHRCHHILLDAYGYARVAERVAELY
                     GHACAGTEPPASPFAPLRDAVQEDRRYTDSEQHAADARFWQDLLADRPHPPTPARTAP
                     TRVAPRSLRSRRTLGAADAERLAAFAQRSRATWPEAVTAAWALYLTRLTGTPEAVIGL
                     PVSNRTGSVLARTPVTAVNVVPLRVAVDEREPVGDLLRRVTATLRRQRRHQRYRGERL
                     RRDLQLFGHGRRLVGPQLNIKPFATDLAFGDCAGTVHSLAAGAVEDLNVTVGGRGGPD
                     GLTGLDLVLDGNPDLYGPAELDAHLHRFATLLDRLSRAEPDLPGARVGLLDEPERLRV
                     LEEFNAPDDGDAEAAPAPDLVEGFTDQARRTPHAVALRCGDAHLTYAELADRAGRLAS
                     ALTARGAGRGSLIAVALPRGEALLVALLAVASAGAAYVPLDPRYPADRLRHMLADSRP
                     LLLVTDRAHPWGADLPRLTVALDGTLPDATPGAGTESLSAPADGVPAGPPRSGDPADR
                     RPGDPAYVIYTSGSTGRPKGVVVPRPALANLLAAMGRLLDLSGEDRLLAVTTVSFDIA
                     ALELFVPLLAGATVVLAADDDVSDPFALSALIRSSAPTVMQATPSLWRVLAEAAPDAL
                     GGLRALSGGEPLPADLADVLSRHANGLVNLYGPTETTIWSTAAVLHRGTPPHVGRPVR
                     RTRAHVLDRTLAPAPVGVTGELHLAGDGVADGYLGRPALTATRFVADPFGAPGARMYR
                     TGDLARYRDDGTLEVLGRADSQVKIRGHRVEPGEVEAALLAHPSVAEAAVAAVPAPGG
                     DLTLAAYCVLTRTGKEPGAGAAGEGDWADPLRHALAERLPEHLVPGHFVALERLPLTP
                     NGKTDRAALPAVAPAAAPGAGRAPRAGAEALLCDLFAAVLGRSEASPDDDFFLLGGHS
                     LSAARLVTALRSRTGVELPVRALFDHPTPARLADALERVGGLEGPGRTAGAPPLVRRP
                     RPARPPLSFGQRRLWFLARSQGEDGSYNIPLAIDVAARLDPAALRRALGDVAARHEIL
                     RTVLPVEDGEAWQQVLDITAAEPGLAEAHVREARLGERVRAEAARPFDVERETPLRAV
                     LFTVEPDPAEPGSAEPGPCGAETVAPVRQTLLLVLHHIAADEWSLPLLLDDLAAAYAA
                     RLDGSDPHPPRLPVDHIDFTLWQQDLVTARQEADAQFWRTRMRGAPEQLTLPWARPRP
                     ARTGGPARTHDFGIDAELHQRVKALARRTRTTTFMVLHAAFAATLSQLGCGDDLVIGT
                     PVAGRDDEALRGSVGFLINTLPLRTRLDATTGFLDLLERTRDDDLAALAHRSLPLERI
                     VAEVNPPRLPGVSPLFQVLFAVREEFPDRAVLPGQTGRPRLVATGAAKFDLQCTVSED
                     PATGATGQLEYRTELWDAAAADRFARALLHVLDQLTAHPERPVATTPTGAGGAVAAPE
                     PHPVPATSLAELCAAQAARTPGRTALVSGADEITHADLDARSARLARLLADRGAGPGA
                     LVGVSLPRGADLLVTLLAVARTGAAHLPVDPGFPAERIRMLLADAAPALLVTDRATAR
                     TLDADPRSVLLLDDPATVRAAAGAAPLAPRAAHGDAPAYVIHTSGSTGRPKGVVVTRA
                     AVVNFLLCLADTLRFHGRERLLAVTTVGFDIAVLELFLPLVTGATVILADREQVRDPA
                     LLAELIDTARPTAMQATPSLWRALLDTAPDAVRGLLALAGGEALAPDLARRLVAHGAD
                     LVNLYGPTETTIWSTAGRLDATDAEAPHVGTPLWNTRALVLGRGLVPLPVGVTGELYL
                     AGDGLAQGYLGRPGQTAERFTADPCGPPGSRMYRTGDLARLRADGALEIVGRADHQVK
                     IRGHRVEPAEVAAALRAHPAVEDAAVVAHRGPADPAPRLIAHLTGLTGSPEARTATAA
                     RIREELRAVLPGHLVPDLCLPLDALPLTPNGKLDRAALPAPRPAAAPVGRAPAGQGEE
                     LLAALFADLLGLEQVGAEADFFALGGHSLLAARLAVRAAEALGRPLSVRQIFDTPTVA
                     ALAARPAAPETALPALEPVPHEGPLPLSPAQARLWFLSRLQPGTAYHLPFVLTLTGDV
                     DHDALAAAVGDLAERHAVLRTVFPAADGAPVQHILDRPEPVRRRTARSAEEAEELLGA
                     LSAEPFDLAAEPPFRATVLAEPDRTRVLLLIHHIAADEWSVEPLLTDLSAAYRTRLAG
                     GPPGLPPLGVAYTDYAHWQHALLDGGHLDGQAGFWRRTLRGAPAVLDLPTDRPRPETP
                     TGRGGFVPFALPDEVASGLRALAADAAVTPFMVTQAALCALLAGLGAGDDIPLGVPTA
                     GRGERRTEELIGFFVNTLVLRTDLSGDPTFRELLARVRAVDLDAFDHAELPFERVVEE
                     LNPERGPANPLFQVMLTYQNRTSVPFTAPGVDAAFTLRETDTAKFDLIVGFTDHLADG
                     SVDGAINYSADLFDATTVRALADRLVAFLARAVARPDTRIGSIGLLTAGEEDTLLRRW
                     NPAGDHRGAPPVLDRFARAAADHPAAPALTDGGDTLTYAELDARTNALARLLMSYGVG
                     PEDRVALLLPRSATLVEAVLAVAKTGAAYVPVDPAHPRDRIAWTLRDAAPALVVTDSA
                     TAGRTPATCTAPVIVLDEEPHAGSRLRQPDGPVADAERTGPQRQDNAAYLIYTSGSTG
                     RPKGVVVTGRNLARLFDATAEDAFGPDDVWTLFHSYAFDFSVWEMWGALLHGGRLVIV
                     PGAVTRSPDEFLELLHHEGVTVLNQTPSACYQLTEALTAPGSPGLPPALRLVVLGGEA
                     LDPARLAPWLRDPEGPRLVNMYGITETTVHVTTHDLAPGTPAPGASPVGRAIDDLRVY
                     VLDRRLRPVPPGVGGELYVAGAGLSRGYRGRHPLTAERFVADPFGAPGTRMYRSGDLA
                     RWSADGVLHYLGRADSQVSLRGFRVETAEIETVLRDPGGARSAAVLLREDLPTGPGLV
[truncated: 17,056,293 more chars]
