# Supplementary material for: Pep2Path: Automated Mass Spectrometry-Guided Genome Mining of Peptidic Natural Products
Source: PLoS Comput Biol. 2014 Sep 4;10(9):e1003822. doi: 10.1371/journal.pcbi.1003822 (PMC4154637; doi:10.1371/journal.pcbi.1003822)
Supplement: Code S1 — Source code and test data. Full source code of Pep2Path version 1.1.0 and associated test data that allow users to test the functionality of the software. Updated versions of the Pep2Path code will be made available on http://pep2path.sourceforge.net in the future. (GZ) [file pcbi.1003822.s001.gz › TestData/RiPP_genomes/S_lividans.gbk]

LOCUS       NZ_GG657756          8318010 bp    DNA     linear   CON 07-MAY-2013
DEFINITION  Streptomyces lividans TK24 genomic scaffold supercont1.1, whole
            genome shotgun sequence.
ACCESSION   NZ_GG657756 NZ_ACEY01000000
VERSION     NZ_GG657756.1  GI:224581106
DBLINK      Project: 55825
            BioProject: PRJNA55825
KEYWORDS    WGS; RefSeq.
SOURCE      Streptomyces lividans TK24
  ORGANISM  Streptomyces lividans TK24
            Bacteria; Actinobacteria; Actinobacteridae; Actinomycetales;
            Streptomycineae; Streptomycetaceae; Streptomyces.
REFERENCE   1  (bases 1 to 8318010)
  AUTHORS   Fischbach,M., Godfrey,P., Ward,D., Young,S., Kodira,C.D., Zeng,Q.,
            Koehrsen,M., Alvarado,L., Berlin,A.M., Borenstein,D., Chen,Z.,
            Engels,R., Freedman,E., Gellesch,M., Goldberg,J., Griggs,A.,
            Gujja,S., Heiman,D.I., Hepburn,T.A., Howarth,C., Jen,D., Larson,L.,
            Lewis,B., Mehta,T., Park,D., Pearson,M., Roberts,A., Saif,S.,
            Shea,T.D., Shenoy,N., Sisk,P., Stolte,C., Sykes,S.N., Walk,T.,
            White,J., Yandava,C., Straight,P., Clardy,J., Hung,D., Kolter,R.,
            Mekalanos,J., Walker,S., Walsh,C.T., Wieland-Brown,L.C.,
            Galagan,J., Nusbaum,C. and Birren,B.
  CONSRTM   The Broad Institute Genome Sequencing Platform, Broad Institute
            Microbial Sequencing Center
  TITLE     The genome sequence of Streptomyces lividans strain TK24
  JOURNAL   Unpublished
REFERENCE   2  (bases 1 to 8318010)
  AUTHORS   Fischbach,M., Godfrey,P., Ward,D., Young,S., Kodira,C.D., Zeng,Q.,
            Koehrsen,M., Alvarado,L., Berlin,A.M., Borenstein,D., Chen,Z.,
            Engels,R., Freedman,E., Gellesch,M., Goldberg,J., Griggs,A.,
            Gujja,S., Heiman,D.I., Hepburn,T.A., Howarth,C., Jen,D., Larson,L.,
            Lewis,B., Mehta,T., Park,D., Pearson,M., Roberts,A., Saif,S.,
            Shea,T.D., Shenoy,N., Sisk,P., Stolte,C., Sykes,S.N., Walk,T.,
            White,J., Yandava,C., Straight,P., Clardy,J., Hung,D., Kolter,R.,
            Mekalanos,J., Walker,S., Walsh,C.T., Wieland-Brown,L.C.,
            Galagan,J., Nusbaum,C. and Birren,B.
  CONSRTM   The Broad Institute Genome Sequencing Platform, Broad Institute
            Microbial Sequencing Center
  TITLE     Direct Submission
  JOURNAL   Submitted (09-FEB-2009) Broad Institute of MIT and Harvard, 7
            Cambridge Center, Cambridge, MA 02142, USA
COMMENT     PREDICTED REFSEQ: This record has not been reviewed and the
            function is unknown. The reference sequence was derived from
            GG657756.
            Genome Coverage: 12.6x (11.96x Q>20)
            Sequencing Technology: ABI
            Annotation was added to the scaffolds in February 2010.
FEATURES             Location/Qualifiers
     source          1..8318010
                     /organism="Streptomyces lividans TK24"
                     /mol_type="genomic DNA"
                     /strain="TK24"
                     /db_xref="taxon:457428"
     gene            complement(612..887)
                     /locus_tag="SSPG_00001"
     CDS             complement(612..887)
                     /locus_tag="SSPG_00001"
                     /codon_start=1
                     /transl_table=11
                     /product="predicted protein"
                     /protein_id="WP_003971299.1"
                     /db_xref="GI:490069124"
                     /translation="MCGETDRRMVCDHDHDHDHATGLVRGWLCVSCNTREGVAVGPAG
                     TLFAAYRERPPTTILGLRIRYRDPLTRRYVFPEPSKGDGWDATAGLT"
     gene            complement(1122..1400)
                     /locus_tag="SSPG_00002"
     CDS             complement(1122..1400)
                     /locus_tag="SSPG_00002"
                     /codon_start=1
                     /transl_table=11
                     /product="integrase/recombinase"
                     /protein_id="WP_003971300.1"
                     /db_xref="GI:490069125"
                     /translation="MDRWGRIAPPMTRPGRAIGDSAGRMTTEAAAEVVERLAVVAGLS
                     GDWSGHSLRRGFAPPPEPPDTTRWRSPARAAGSTAPASWPGTWTTSTA"
     gene            1489..2400
                     /locus_tag="SSPG_00003"
     CDS             1489..2400
                     /locus_tag="SSPG_00003"
                     /codon_start=1
                     /transl_table=11
                     /product="hypothetical protein"
                     /protein_id="WP_003971301.1"
                     /db_xref="GI:490069126"
                     /translation="MAPGTSGSRRRRRSDTGIIESLGVRWWGCGVRDWRTDPAFAMCR
                     ALLDGADPASFAGGAFDVRALVAGILSGARSGLLLDAAPWGNFPHGDEVRKAVHLLRI
                     GDDLARCAMDVLGGLCANDSRAAAALAVPFLIPIATDAQRPHRAAVLAVLSGPARARH
                     FGVASRDGLLLHRTDPRRHASDGYDDYGVEVTGYPAGWSVAAARAAITAEAPALLPLL
                     NDPAPAVRITAAYALATAADLDHTVRTALAARFAAEHDAMVRAALLLAAAETTRAHAH
                     PPTVRWLRERWQDRTEAPEVRLAATVG"
     gene            2909..3460
                     /locus_tag="SSPG_00004"
     CDS             2909..3460
                     /locus_tag="SSPG_00004"
                     /codon_start=1
                     /transl_table=11
                     /product="predicted protein"
                     /protein_id="WP_003971302.1"
                     /db_xref="GI:490069127"
                     /translation="MSRTTEGDDMTEDELIAVIRAQTPAGNLAPVATPTVIAAVEAEV
                     GHPMPRFLRRLYAEVSNGGFGADGWECASLSPLPDHYFCDGEDVLELYRSYTTPPEDP
                     DDETVPPGIVPIMDRGCTMWTLVDFRTPDGRIWVWDGDACCRRLVPTTITSVREYFAE
                     GVAGRLDGPGPLESQLVRASCEH"
     gene            complement(3505..4476)
                     /locus_tag="SSPG_00005"
     CDS             complement(3505..4476)
                     /locus_tag="SSPG_00005"
                     /codon_start=1
                     /transl_table=11
                     /product="aminoglycoside phosphotransferase"
                     /protein_id="WP_003971303.1"
                     /db_xref="GI:490069128"
                     /translation="MNHHDEAATLRPLTLAWACRHLEAGERIVGAVALHGGATADMRR
                     LAIGTRDGGTRHLVLRSFVGPTRQGPAEDLLRREADALTTLTGTGVPAPGLVAVDPTA
                     AHCEFPSLLMTHLPGRTVLGEEGLERRLPMLARQLVAVHAVRPTVRPRAYMALTTADT
                     VVPPVGADAAVWAAATDVIRRPAPRYEGRLLHGDFQPGNVLFDLPPEDPAGAANARIT
                     GVVDWAAASWGPADLDVAHCSTNLALLHGPAWGLRFTEAYQEAGGMLAAAADERLYWQ
                     VRKPLAFSEEVQSVAQPWREAGRTELTTRAVEERLDAYVTSLMNALG"
     gene            complement(5266..5565)
                     /locus_tag="SSPG_00006"
     CDS             complement(5266..5565)
                     /locus_tag="SSPG_00006"
                     /codon_start=1
                     /transl_table=11
                     /product="predicted protein"
                     /protein_id="WP_003971304.1"
                     /db_xref="GI:490069129"
                     /translation="MKDGGRVLAGELTEPLDQPPAVIFVNAGSVLSFINRLISFGHRL
                     RRGRDGGCPPVFDAEAYKPRRGLRRCAIVLHDSGRYPDTAMSVVVGDVSRVPPGP"
     gene            5851..7101
                     /locus_tag="SSPG_00007"
     CDS             5851..7101
                     /locus_tag="SSPG_00007"
                     /codon_start=1
                     /transl_table=11
                     /product="cytochrome P450"
                     /protein_id="WP_003971305.1"
                     /db_xref="GI:490069130"
                     /translation="MPEQSSTPLVLDPAASDHHAEHQALRDRGPATRVDLLGLTVWSV
                     TDPTLLKQLLTSTQVSKDGRAHWPAYADTVSTWPLALWIAVESMFTAYGGDHRRLRRM
                     VAPALSARRVQDLRPTVETIVTTLLDDLEARPAGESVDLREHFAYPLPIAVLGRLMGI
                     ADSQLRGFRNVVDGVFDTTATTVQAAENTASLYKALDDLIAAKRAEPADDMTSLLIAA
                     RDHEGDGGGFTDGELRDTLLLMISAGYETTVNVIDQAVTALLTDPEQLSHLRAGRATW
                     DDVVEETLRHEPALKHLPLRYALTDIALPDGRTIPRGEAILASYAAANRHPDWHGPTA
                     DRFDVTRLNKDHLAFGHGVHFCLGAPLARMEVATALRLLFTRFPDIELAVPAGELRTL
                     PTAIGNGHRTLPVRPRRTTGEPAR"
     gene            complement(6971..7585)
                     /locus_tag="SSPG_00008"
     CDS             complement(6971..7585)
                     /locus_tag="SSPG_00008"
                     /codon_start=1
                     /transl_table=11
                     /product="acetyltransferase"
                     /protein_id="WP_003971306.1"
                     /db_xref="GI:490069131"
                     /translation="MRTSAVAWPAARFALGHDLVSQVVLRHVPSDHQLRWQLADPRAG
                     EAGGHSDRLWVCPSTSRAPEARGGSTDGELVPDVEDPFPAEHSRYLLTGRDGLPSHGQ
                     GPRSLSACPRLGLALCGRRDADTGARGTRPLPLRAGRRACGRAVPYGTARPHCLHWFG
                     RVSGRAHRSYGGGEPAGSGGRYRSRSGGSATRQQEQLVRCPGSG"
     gene            8196..8432
                     /locus_tag="SSPG_00009"
     CDS             8196..8432
                     /locus_tag="SSPG_00009"
                     /codon_start=1
                     /transl_table=11
                     /product="predicted protein"
                     /protein_id="WP_003971307.1"
                     /db_xref="GI:490069132"
                     /translation="MLHGSSAGHRSPFADAMVIVVIGVLACVLSGYGLELSSVLAVLG
                     GAGLVAADTLTAVRGAGKRLHRSAVQAVTALAAG"
     gene            8446..8901
                     /locus_tag="SSPG_00010"
     CDS             8446..8901
                     /locus_tag="SSPG_00010"
                     /codon_start=1
                     /transl_table=11
                     /product="conserved hypothetical protein"
                     /protein_id="WP_003971308.1"
                     /db_xref="GI:490069133"
                     /translation="MGRKERPIASSNRVLVRLARGLRDQRPNTGCSYAELAARMGLHT
                     TALQRAASGQSVPSERSVRAYAIACGAPVDTAMDLWRQARRGRLRSAGPAPASPQDID
                     GVEMLRAALRELYEVAGRPSVRVMEMRAGTGRLPHSTGPSHRARPDGAA"
     gene            9828..10964
                     /locus_tag="SSPG_00011"
     CDS             9828..10964
                     /locus_tag="SSPG_00011"
                     /codon_start=1
                     /transl_table=11
                     /product="beta-lactamase"
                     /protein_id="WP_003971309.1"
                     /db_xref="GI:490069134"
                     /translation="MGENGRGNTMRLPVSRRAVLTAGMASALVGFTRGPTAASAPASR
                     GPARPAAAATKGDLRRQVIEILATGVAGVGAEVVSPYGRRHAFAGTPREGRFRIGSLT
                     KTFTAVVALQLADLKLDSLVRYWLPEVARDITVRDLLRHTSRLLDPKIPALTSAEGYQ
                     AERLRSYTPEELAGVALRLGTAPEKWSYANTNYLLTAMIIERITGRCWAAEITDRIIR
                     PLGLDATSAPGESPFVPCPHARGWASFGTETPLDVTLLNPSMAVGSGALISSVRDLSV
                     FYAALLGGELLLRARLAEMTATVPADAIGIEGARYGLGLAELPLPGGGRFFSHFGELL
                     GYHAWAGVTADGSRTAVVYVTGDVTGTTMDAMSALIQGGVSGTR"
     gene            complement(11081..11842)
                     /locus_tag="SSPG_00012"
     CDS             complement(11081..11683)
                     /locus_tag="SSPG_00012"
                     /note="truncated CDS"
                     /codon_start=1
                     /transl_table=11
                     /product="transposase"
                     /protein_id="WP_003971310.1"
                     /db_xref="GI:490069135"
                     /translation="MHCLARDAGISQATGYRYLHEGISVLAATAPDLREVLDLCRAQE
                     MTHVELDGILIACNRLAGVRENGNDPWFSQKYKSFGGNIRFLAAPDGTPLWGSDVEPG
                     STPDITATRTHVLPALYPAAANGLPTLADKGYIGAGIGMHVPVRHPKGHSETASDRGT
                     RATNALIRHMRARGERTAADSRNAGEPSSTSPSAPTESAT"
     gene            complement(11994..12403)
                     /locus_tag="SSPG_00013"
     CDS             complement(11994..12299)
                     /locus_tag="SSPG_00013"
                     /note="truncated CDS"
                     /codon_start=1
                     /transl_table=11
                     /product="alkylhydroperoxidase"
                     /protein_id="WP_003971311.1"
                     /db_xref="GI:490069136"
                     /translation="MRLRQCRRGGEAGNSDERLHNVAAWREAPFYTEAERAALALAEA
                     ATRLQDGAPGVTDEIWQEVNAHFTEEQIGALDLEIALTNFFNRINRTIKEPAGKTWD"
     gene            12626..13606
                     /locus_tag="SSPG_00014"
     CDS             12626..13606
                     /locus_tag="SSPG_00014"
                     /codon_start=1
                     /transl_table=11
                     /product="hypothetical protein"
                     /protein_id="WP_003971312.1"
                     /db_xref="GI:490069137"
                     /translation="MGYNAIYPADAIEAHRAFIARRRSLRLSEEYRTPTNDEWDACLS
                     HFEKCKLSLGTCARAFGTSCIHEHACVRCPLLRPEPSQRDRLIEIRNNLLDRIAEAQR
                     EGWIGAVEGLEISLAGAEDKPAQHNETLKPSPTHLGCLSSARSPDAPTTPDHRTWNLA
                     EMVRRLLRWPRGKRGLRSCPRVITDRYVNGTRLRLRRADFADGRCELKFTQKVPVLLS
                     GAIQGLITNTYLSPAEYDVLASLPATMLSKTRFSVPPLGVDVFDGRLQGLVLGEAEFT
                     TDEEVQAFVPPAECVAEVTDDARFAGGCLVQASRQELLGWLAEYGIRPQT"
     gene            complement(14309..14605)
                     /locus_tag="SSPG_00015"
     CDS             complement(14309..14605)
                     /locus_tag="SSPG_00015"
                     /codon_start=1
                     /transl_table=11
                     /product="hypothetical protein"
                     /protein_id="WP_003971314.1"
                     /db_xref="GI:490069139"
                     /translation="MRVSHPEQEVAVRTAGETSYEASLGHRMPAVRCAGLGENGLGPA
                     EHAPAGAGDGRSPSETTNVLEGRTGAACTLRRGRGRRLPRRVPAAAAVTASPLT"
     gene            14605..15177
                     /locus_tag="SSPG_00016"
     CDS             14605..15177
                     /locus_tag="SSPG_00016"
                     /codon_start=1
                     /transl_table=11
                     /product="TetR family transcriptional regulator"
                     /protein_id="WP_003971313.1"
                     /db_xref="GI:490069138"
                     /translation="MKSGERSAVADRAQQIMSAARELLDAEGPDALSMRRIAERVGIR
                     APSLYKHFADKAALVAGLQAQGLTLLAEVQEAAEAEIGADPPLLVLGYAYRRHALASP
                     HLYRITHGWPLARTALPEGLEDRAALPLARAVHGDINIARSFWAFAHGMVVLELDGRF
                     PPGADLDVAWRTGCEAFTQAIRNRPHGSTA"
     gene            15293..15703
                     /locus_tag="SSPG_00017"
     CDS             15293..15703
                     /locus_tag="SSPG_00017"
                     /codon_start=1
                     /transl_table=11
                     /product="membrane protein"
                     /protein_id="WP_003971315.1"
                     /db_xref="GI:490069140"
                     /translation="MTPPTVQGPTRSSASGPVRGTWALFSAFLLFWLVLEMVNHGGGT
                     IPLGIAGLFTPDLTLFVGPSGSHEAGQLPRGRVPGYNLVHRPVVPLLWLAVCVVLPDP
                     PGTALFTFGIAWLLHIALDRALGYGLRTADGWQR"
     gene            15779..16732
                     /locus_tag="SSPG_00018"
     CDS             15779..16732
                     /locus_tag="SSPG_00018"
                     /codon_start=1
                     /transl_table=11
                     /product="prolipoprotein diacylglyceryl transferase"
                     /protein_id="WP_003971316.1"
                     /db_xref="GI:490069141"
                     /translation="MDLAYLPSPSTGVLHLGPIPLRAYAFCIILGVFAAVWLGNRRWV
                     ARGGKQGVIADVTLWAVPFGLVGGRLYHVFTSPDAYFGERGEPVRALYVWEGGLGIWG
                     AIALGAVGAWIGCRRHRIPLPAFADAVAPGIVLAQAIGRWGNWFNQELYGRPTTLPWG
                     LEIDRAHRPAGTLDIATYHPTFLYESLWNIGVAALILWAAKRFPLGHGRTFALYVAAY
                     TVGRFGTEYLRIDEAHTFLGLRLNNWTSVLVFLGAVACLVVSAHRHPGIENVARLQGA
                     GADGRTDDPRPADASVGLASGPPGNSTPRRATESWNVRNRS"
     gene            complement(17046..17357)
                     /locus_tag="SSPG_00019"
     CDS             complement(17046..17357)
                     /locus_tag="SSPG_00019"
                     /codon_start=1
                     /transl_table=11
                     /product="predicted protein"
                     /protein_id="WP_003971317.1"
                     /db_xref="GI:490069142"
                     /translation="MLRLRCREQGPARGKMFTTDGDLTAETIARCTKIRAGTKMENAH
                     LQGYFAAHGGAEQWGKYGTPRLNIPGGQGTFDIHFYRNEVSGEIYYYDQRSKLGGSER
                     R"
     gene            complement(18115..18528)
                     /locus_tag="SSPG_00020"
     CDS             complement(18115..18528)
                     /locus_tag="SSPG_00020"
                     /codon_start=1
                     /transl_table=11
                     /product="membrane protein"
                     /protein_id="WP_003971318.1"
                     /db_xref="GI:490069143"
                     /translation="MTYPEHPGTPADAAQTHPGAGPGRSNGLAVAALVLAILAVLLFW
                     TVVGGVVLGLLALIFGIIGARRARGDRVPHRKMSIVAAVLGTLGVIASVVIIAIGASI
                     LNSDEFKDFDDCVQHADTQSERDACANDFEEDINN"
     gene            complement(18663..19118)
                     /locus_tag="SSPG_00021"
     CDS             complement(18663..19118)
                     /locus_tag="SSPG_00021"
                     /codon_start=1
                     /transl_table=11
                     /product="hypothetical protein"
                     /protein_id="WP_003971319.1"
                     /db_xref="GI:490069144"
                     /translation="MKGASCLKQSRRGTLESQAQPDRLHAQLDIVEGRGLIRCDDIGV
                     GDDIGVGVGRRAHERYAATADDLTSARGESTWTMRFRRDDWDVSVVTHSRLTLRRTEL
                     LHGRHARRLGSGSPCVLPHLERNGAAVPDVTAVRRSFCPGLHCRARPSG"
     gene            19217..19978
                     /locus_tag="SSPG_00022"
     CDS             19217..19978
                     /locus_tag="SSPG_00022"
                     /codon_start=1
                     /transl_table=11
                     /product="integral membrane protein"
                     /protein_id="WP_003971320.1"
                     /db_xref="GI:490069145"
                     /translation="MSEVVKVGAWGLLAGSALLLGAAIGFGVRVSQKVIATVMAFGAG
                     VLISAVSYELVGEAYEQAGLAPAAIGTVIGAAAYTLGNLWLARRGARHRKRSGHHTAQ
                     AQPSEAQQGGSGLALAFGALLDGVPESAVIGVGMLDGGTVSTVTVAAVFISNVPEGLS
                     SSAGMKRAGRGTTYVFGVWGAIAAASTLAAVLGYTVVGAFSPAVIAAVTAVAAGAILA
                     MIADTMIPEAFEDAHLAIGLVTVSGFLVSFALSHV"
     gene            complement(20441..21205)
                     /locus_tag="SSPG_00023"
     CDS             complement(20441..21205)
                     /locus_tag="SSPG_00023"
                     /codon_start=1
                     /transl_table=11
                     /product="oxidoreductase"
                     /protein_id="WP_003971321.1"
                     /db_xref="GI:490069146"
                     /translation="MNISGNTIFIPGSTSGIGLALALALQARGNTVIVGGRRAELLEQ
                     IAARHPGIGTVQIDTTDAASIASAAKQVLAGYPDLNVLVTMAGVMHIEDWRRPASFLT
                     TAESTITTNVLGPIRLIAAFVEHLQAQSDATIMTVSSGLAFTPLKVTPSYNASKAAIH
                     LLSESVRLQFAGTSVKILELEPPSVRTALLPGQEDNEHAMPLDEFIAEVVSLIETQPD
                     AREIQVERVKYLRYGEARGDYEQVVETLNHSDPHGE"
     gene            21322..22164
                     /locus_tag="SSPG_00024"
     CDS             21322..22164
                     /locus_tag="SSPG_00024"
                     /codon_start=1
                     /transl_table=11
                     /product="XRE family transcriptional regulator"
                     /protein_id="WP_003971322.1"
                     /db_xref="GI:490069147"
                     /translation="MADFLRHRREALQPEDVGLSPGARRRARGLRREEVAALALMSTD
                     YYTRLEQRRGPQPSERMLDSLARALRLTRAERDYLYRVAGHNAPASLSDPSPVAPALL
                     RVLDRLDDTPALILTELGETLVQNRMAVALFGDASRHTGLARSAVYRWFTDPSERSVY
                     PESDWGRQSRAQVANLRAAYGMRGARSHAGALVRILQQSNEEFAELWERHEVAQRFED
                     HKTLIHPEVGAIEVDCQALFTEDQSQTLLVLTAPPRTESHEKLQLLAVLGLHRFTEAE
                     DQVR"
     gene            complement(22240..22944)
                     /locus_tag="SSPG_00025"
     CDS             complement(22240..22944)
                     /locus_tag="SSPG_00025"
                     /codon_start=1
                     /transl_table=11
                     /product="membrane protein"
                     /protein_id="WP_003971323.1"
                     /db_xref="GI:490069148"
                     /translation="MLAGIVLFGASLQWMTGMGFALVAVPPLVLLLGPSEGVVLTNCA
                     SGIICLAGLAQGWRRVRVGAMVPLCTAAICTVPIGARLTATLPEPVLMTVMGALVTAA
                     VLLVMYGARVPALRGRKGAVAAGGLGGLMNSAAGVGGPPISLYAINAGWTVREFVPNA
                     FFYGVVVNIFSVAAHGPPHLDAERWVWVAGALTIGMMIGRTFSGRLPENRARWLVLAL
                     ALAGGMLALGKGLWRL"
     gene            complement(23077..23781)
                     /locus_tag="SSPG_00026"
     CDS             complement(23077..23781)
                     /locus_tag="SSPG_00026"
                     /codon_start=1
                     /transl_table=11
                     /product="TetR family transcriptional regulator"
                     /protein_id="WP_003971324.1"
                     /db_xref="GI:490069149"
                     /translation="MKHRCVNNATRLPYDDVMTGSGFQRARSAQAKQQREEAILDAAR
                     ELGTERGIREITLTDIAATVGMHKSALLRYFETREQIFLKITAEGWKEWSAELCARLR
                     ELPGAAPDAVGQVFAATLAARPLFCDLLAQAPLNLERNVSVESVRSFKIATLDEVGCI
                     GAELRRLLGVDETQAVDVIATATSLAGALWQMATPGPHIQTLYRSDPRLAHAVVEVEP
                     RLNRVLGALLRGIADG"
     gene            23789..24682
                     /locus_tag="SSPG_00027"
     CDS             23789..24682
                     /locus_tag="SSPG_00027"
                     /codon_start=1
                     /transl_table=11
                     /product="oxidoreductase"
                     /protein_id="WP_003971325.1"
                     /db_xref="GI:490069150"
                     /translation="MEQRKHRQQVWFVTGSSRGLGRALVTAVLDAGDLVVATARRPEQ
                     LDDLVQRYGDDRVHPVALDVTDGTGAREAVDAAINRFGRIDVLVNNAGYANVSPIETT
                     DEADFRTQFETNFWGVYNVTRAALPVLRRQGTGTVVQISSVGGRVGGSPGIASYQAAK
                     FAVDGFSRVLAVEAAPFGVRVMVVEPSGFATDWAGSSMTVQPVPAEYEETVGLMNRRM
                     RQSDAGTAGDPRRAAAIIVGAARRDNPPSHLLLGVNAVEMATEHSRHRLAEASRWEGV
                     SRSADFAEPYPAPMPADEGAA"
     gene            complement(24643..25134)
                     /locus_tag="SSPG_00028"
     CDS             complement(24643..25134)
                     /locus_tag="SSPG_00028"
                     /codon_start=1
                     /transl_table=11
                     /product="conserved hypothetical protein"
                     /protein_id="WP_003971326.1"
                     /db_xref="GI:490069151"
                     /translation="MGDAGLCLLRDAIWTGPESGVDLLLKAVGWRIEYTLMKHQTIDQ
                     MTGSGIVTDHRLDHFLAHPRHPRTPRTTLNWTPAARTVPRADPHRTGRRELEARASRT
                     ARLVPRSGVAARRARWVRTPECGFGESAVRSGPSLWTVVAGTPSTRLSCYAAPSSAGI
                     GAG"
     gene            complement(25819..26670)
                     /locus_tag="SSPG_00029"
     CDS             complement(25819..26670)
                     /locus_tag="SSPG_00029"
                     /codon_start=1
                     /transl_table=11
                     /product="SAM-dependent methyltransferase"
                     /protein_id="WP_003971327.1"
                     /db_xref="GI:490069152"
                     /translation="MTGEQEWVQPSGVWATAVGVARVGALESEREDALFRDPLAQAFA
                     AAGGLWPSSPPLPDDEAARRRRLAVAFSIVVRTKFLDDLLEHATASGVRQVVLLGAGM
                     DSRAFRVAWPEGTRLFEVDTPAPLEFKASVLRQERAVAHCERITVAVDLREDWPSALA
                     AAGHDAAIPTAWIGEGLLIYLPEDAVELLLARIGEQSASGSRMGLTLGSRGVIERFAA
                     GAVPGSAASMWVSEMPDDPVGWLAGHGWEASCHTLRERAVAYGRPVSTLPQHEDGPGG
                     LISAVRR"
     gene            26742..>27635
                     /locus_tag="SSPG_00030"
     CDS             26742..>27635
                     /locus_tag="SSPG_00030"
                     /exception="unextendable partial coding region"
                     /note="3' partial"
                     /codon_start=1
                     /transl_table=11
                     /product="insertion element transposase"
                     /protein_id="WP_003971328.1"
                     /db_xref="GI:490069153"
                     /translation="MVGNASRAAIISDRRITGLSVDVIAELVSEIGPLWHERHEARLT
                     PRPRKRAVGAGAKHRLVFVDRLLAALVHLRHGVTHDVLACWFGVDRSTITKTIGEVRP
                     LLAERGYPVSPDVRLRSLADVVDHLGASGSTGIIDGTEIRVRRPAAGRKDRDKFISGK
                     NKQNAVKTMIVTDGEDRVLWCSPARPASCADITHARQLGLVKLLADGPAVEIFTDAGY
                     QGLGAQTGGRVITPPHRKFKKNAPDWYEEVHERQRKAHSSRRIRVEHGIAHLKNWRSL
                     ARHLGRRGHISDTVPAVASLLS"
     gene            27549..28178
                     /locus_tag="SSPG_00031"
     CDS             27549..28178
                     /locus_tag="SSPG_00031"
                     /codon_start=1
                     /transl_table=11
                     /product="membrane protein"
                     /protein_id="WP_003971329.1"
                     /db_xref="GI:490069154"
                     /translation="MKNWRSLARHLGRRGHISDTVPAVASLLSHQQIGTWTRHRRREH
                     RPQRSSRRLTAYRARARKGCPVNDHLTSTAGGLPSRQPGLTRPALSTYVDEMGNQVLL
                     ACGMAAGPLFTVAYLLQGASRVGYRPFRHPVSSLAFGRAGWVQTVNFLLAGLLSLVFA
                     VGLWRVGFSRWGALLIGAWAVGLLGAGAFRTDPVANSTGFGPPAFGERA"
     gene            complement(28424..29188)
                     /locus_tag="SSPG_00032"
     CDS             complement(28424..29188)
                     /locus_tag="SSPG_00032"
                     /codon_start=1
                     /transl_table=11
                     /product="short-chain dehydrogenase"
                     /protein_id="WP_003971330.1"
                     /db_xref="GI:490069155"
                     /translation="MGDLAGRTALVTGASRGIGQAIATRLAAEGVTVIVHFGTDEAGA
                     AATLDAMEHAGGTGFAVRAELGVDGDVETLFAGVEAGLGGRPLDIVVNNAAAAPAGAL
                     GVTTRAEFDHLFAVNVRAPYFIIERALPLLREGARIISISSVATRMANSSQTSFAMTK
                     GAIETMTKTLAAQLGPRGITVNAVAPGATRTASNGAVFDVPGLAEQISGMTALSRLGA
                     PDDVADVVAFLASDAARWVTGQILDASGGLFLGPRT"
     gene            29240..29872
                     /locus_tag="SSPG_00033"
     CDS             29240..29872
                     /locus_tag="SSPG_00033"
                     /codon_start=1
                     /transl_table=11
                     /product="TetR family transcriptional regulator"
                     /protein_id="WP_003971331.1"
                     /db_xref="GI:490069156"
                     /translation="MSERQPNLRERRRSETRRLVQAHAVRLFTDHGYDAVTVADVAEA
                     AGVSAMTVYRHFPTKEDLVLIDQPAQLIAEHVAASSAAQPLVRRVGSALIDAATNWTG
                     GNGDEQAANERFLLDCLRLMVSTPALRARHLDSQYALQQAIVDALGDDATGPDAAFRA
                     QAATSACIAAMHTALTRWVEDNGHTKLPDLIARALTASFGDDAVATRRKG"
     gene            30578..30871
                     /locus_tag="SSPG_00034"
     CDS             30578..30871
                     /locus_tag="SSPG_00034"
                     /codon_start=1
                     /transl_table=11
                     /product="hypothetical protein"
                     /protein_id="WP_003971332.1"
                     /db_xref="GI:490069157"
                     /translation="MIYCGIAWAERSHDVALVDDNGQLLAKRHITDDAASYKILLGLL
                     VEYGDSEENPACRTASSENGRRCTCAQAGRSLRCPFRGGRQGARGGAVGAPAA"
     gene            30871..31059
                     /locus_tag="SSPG_00035"
     CDS             30871..31059
                     /locus_tag="SSPG_00035"
                     /codon_start=1
                     /transl_table=11
                     /product="conserved hypothetical protein"
                     /protein_id="WP_003971333.1"
                     /db_xref="GI:490069158"
                     /translation="MVGADRGGVDMEAPVDAALGVGNGLNGLEAGQRGPRWNRIEAES
                     LPVGRDRVPNLWRVEGLE"
     gene            31161..31892
                     /locus_tag="SSPG_00036"
     CDS             31161..31892
                     /locus_tag="SSPG_00036"
                     /codon_start=1
                     /transl_table=11
                     /product="SAM-dependent methyltransferase"
                     /protein_id="WP_003971334.1"
                     /db_xref="GI:490069159"
                     /translation="MPEGKLTPAGSVAAFGDLVERLPPKARVLDCACGTGQLAVGLAA
                     LGLDVTATDASAAMARRTHQLAEQHGVSLRTLRVSWDELSDRLDGSPPFDVVFCVGNS
                     LAHAEGASARFDALTAMSRLLSRDGHLVLTSRTWELVRARRSRLDVGPRLVRRQGRDA
                     VVVYNWQIEQRWDEEHHLEIAVAQVTADGSVLTRSERLSCWPFRQEELVSQLHAVGLE
                     VESNTFDPDAENYTVIAAKKERAQS"
     gene            32002..32417
                     /locus_tag="SSPG_00037"
     CDS             32002..32133
                     /locus_tag="SSPG_00037"
                     /note="truncated CDS"
                     /codon_start=1
                     /transl_table=11
                     /product="integral membrane protein"
                     /protein_id="WP_003971335.1"
                     /db_xref="GI:490069160"
                     /translation="MVQSGLWGLVAGSEPRLGTAVGFGLRVPQKVIATVMAFGAVLL"
     gene            32352..32636
                     /locus_tag="SSPG_00038"
     CDS             32352..32636
                     /locus_tag="SSPG_00038"
                     /codon_start=1
                     /transl_table=11
                     /product="predicted protein"
                     /protein_id="WP_003971336.1"
                     /db_xref="GI:490069161"
                     /translation="MLDGTPESAVIGVSLLDGAAVSLVTVGLRGVGCRRRGEHPLRVP
                     RAPCTVVGGFSPAVIAAVTAAAAGAILAMIADTMIPEGSRTPTSSSVCSP"
     gene            complement(32802..33035)
                     /locus_tag="SSPG_00039"
     CDS             complement(32802..33035)
                     /locus_tag="SSPG_00039"
                     /codon_start=1
                     /transl_table=11
                     /product="hypothetical protein"
                     /protein_id="WP_003971337.1"
                     /db_xref="GI:490069162"
                     /translation="MLPRLERYLLQDFPFIHLIIGGFGNTAFLVGSVCFLFPSLERIA
                     LWLFVLGSLGMFVGSLGEVFVRHARKSRRRTQS"
     gene            complement(33040..33366)
                     /locus_tag="SSPG_00040"
     CDS             complement(33040..33366)
                     /locus_tag="SSPG_00040"
                     /codon_start=1
                     /transl_table=11
                     /product="predicted protein"
                     /protein_id="WP_003971338.1"
                     /db_xref="GI:490069163"
                     /translation="MTATGGSNGSSAWSSTGLAPGWTRNSSASTRTWLKNHTRIRHVF
                     IPVGACWLNLREPVAFDVGAVLVVLSAAALVDAGGRHGDGCFLRCSRRYPNSPMQPLD
                     DPARKG"
     gene            complement(33293..33940)
                     /locus_tag="SSPG_00041"
     CDS             complement(33293..33940)
                     /locus_tag="SSPG_00041"
                     /codon_start=1
                     /transl_table=11
                     /product="TetR family transcriptional regulator"
                     /protein_id="WP_003971339.1"
                     /db_xref="GI:490069164"
                     /translation="MSSMTKGITRERIVTAALELLDDQGMDALTVRTLASRLDVRPSA
                     LYWHVRNKQELLDEMATEVMRRVADALAAVLPGDGWRDDLAAYGRVLRSEYLLHRDGA
                     RIFSGTRITDPDVVRMKEPLFERWTASGWKPADADDAIDLVTAFAVGFVIEEQERRQA
                     AGADPSRYSIDQRDAWLGEGAPLVKEAGHLHDDGDRRFERLLGMVLDGIGARLDT"
     gene            33999..34301
                     /locus_tag="SSPG_00042"
     CDS             33999..34301
                     /locus_tag="SSPG_00042"
                     /codon_start=1
                     /transl_table=11
                     /product="hypothetical protein"
                     /protein_id="WP_003971340.1"
                     /db_xref="GI:490069165"
                     /translation="MRAAIVTAPDAPPVCADLPEPTVPPGSEPLHLVGGGLNNNGHGP
                     TARRHYARGRMRYSSVRATGLHRARAAALRDDGRAAGRCLPGGGSGGGGSSRSPRA"
     gene            34358..34678
                     /locus_tag="SSPG_00043"
     CDS             34358..34678
                     /locus_tag="SSPG_00043"
                     /codon_start=1
                     /transl_table=11
                     /product="hypothetical protein"
                     /protein_id="WP_003971341.1"
                     /db_xref="GI:490069166"
                     /translation="MGTLPVLDATGCRAALPRRGHWLSGRSGVIAAARHPEALGRLRD
                     AGATTVSPAQDGPDALEQALADAMSETSPGLVLGCLWGPVTKAYFAALRRSGGNTGAN
                     TPHV"
     gene            35008..36195
                     /locus_tag="SSPG_00044"
     CDS             35008..36195
                     /locus_tag="SSPG_00044"
                     /codon_start=1
                     /transl_table=11
                     /product="oxidoreductase"
                     /protein_id="WP_003971342.1"
                     /db_xref="GI:490069167"
                     /translation="MSAAIGLRRAGWTPVIVERAPERRTGGYFIFMFPEGVRAAADLG
                     IADHLHTRNPEWRPGGNSWSVDRRGRRKPALGLLDAPSGLAAVLRSDIEAALWQGITG
                     DGTEDAVEVRFATTPVEITEGAGGVRVLLEDAGTGKQYLEEFDLVVGADGMRSSVRRM
                     VFGPDEDYLANWKAMICAFQMKEQVPTYEASDSIIVSRPKRAMWVFGLADHAPCAWLT
                     YRTDDIPDRFAGPSIEQVRAAFSGMEDDPVVRHVLDSLEQAPDHVFDSIHQVKMDRWS
                     TGRVVLVGDAAWCMNTYSAMGSSSSLRGGAALGTALREHPDDLAAALDAWEVGLRPYI
                     TSQRRSARIKQQRFVPSSRPVQVLVSGVLDLVRRVVHRRLAAEFTAAAAPTAAAVPSG
                     RTR"
     gene            36201..37397
                     /locus_tag="SSPG_00045"
     CDS             36201..37397
                     /locus_tag="SSPG_00045"
                     /codon_start=1
                     /transl_table=11
                     /product="oxidoreductase"
                     /protein_id="WP_003971343.1"
                     /db_xref="GI:490069168"
                     /translation="MQKRALVVGLGIAGMSAAIGLRRAGWTPVIVERAPERRTGGYFV
                     GLFPEGRQAAVDLGIADHLHTRNPERAVGTNAWSVDRRGRRRPALGFLDQPGGPAAVL
                     RGDIEAALWQSITGVEVRFATTPVAITEGPAEAQVLLEHADTGGQYRESFDLVIGADG
                     MRSSVRRMVFGPHEDHLTTWNAMICAFQLKEQAPTYEASDSIIIARAKRAVWVFGLAD
                     HAPTALLTYRTTDIQEQFNGSRLERLRAVFSGMDDPTVRHVLDSLEEAPDHVFDSVHQ
                     VRMPRWSTGRVVLVGDAAWCMNLYSGMGATSSLRGGAALGAALQEHPDDLAAALDAWE
                     AGLRPFITKHQRAARLKQQMFVPSSRRAEALRSVLVGLARRVRGRQSATEAGGPQDMA
                     LSGTLR"
     gene            37622..37858
                     /locus_tag="SSPG_00046"
     CDS             37622..37858
                     /locus_tag="SSPG_00046"
                     /codon_start=1
                     /transl_table=11
                     /product="oxidoreductase"
                     /protein_id="WP_003971344.1"
                     /db_xref="GI:490069169"
                     /translation="MCASRTSTAHSQSYCFANKGTYKFAESGPGTTVWVDKISTGSNW
                     INYHDANGTTVAYRKHYIISFPTRPPHVDWIEIL"
     gene            38196..38393
                     /locus_tag="SSPG_00047"
     CDS             38196..38393
                     /locus_tag="SSPG_00047"
                     /codon_start=1
                     /transl_table=11
                     /product="hypothetical protein"
                     /protein_id="WP_003971345.1"
                     /db_xref="GI:490069170"
                     /translation="MLNSLVRKNLAIGLVITAVMTTLSVFMADDGSKMAEFKMSLMVG
                     FLVTGAVTGGTWLLQRKRAAP"
     gene            38400..38768
                     /locus_tag="SSPG_00048"
     CDS             38400..38768
                     /locus_tag="SSPG_00048"
                     /codon_start=1
                     /transl_table=11
                     /product="hypothetical protein"
                     /protein_id="WP_003971346.1"
                     /db_xref="GI:490069171"
                     /translation="MEHRPCTFRRSNGITLSVNLVHPVVTGEIGWSAAAMAKQGHVPL
                     VTFWWCRDQLSEAAARISVSVEFLVQWDDERVPRVQSLALFDALASTEKTSHANPGKH
                     GETPAFELESTLRFFARHLG"
     gene            38935..39744
                     /locus_tag="SSPG_00049"
     CDS             38935..39744
                     /locus_tag="SSPG_00049"
                     /codon_start=1
                     /transl_table=11
                     /product="hypothetical protein"
                     /protein_id="WP_003971347.1"
                     /db_xref="GI:490069172"
                     /translation="MAAGPDGPPVRAGHAGGEDHRGVVHERGPGEGCDPQLRHGWLRL
                     AVPEVQRAASPRLEARVEQLYAIADGKVVPEDGEPEVVFCMHEFGPLNLMPNPGRQWA
                     ERGGKLEDPAREPRRRRRATYNRYGGVRHLFAALDLAPDKLYGHIKPIKKRTQFLEFC
                     RYLRTLYPAQVRIAVVCDNFSPHLTTRKCRRVGDRATASNVEMAYTPTNNSWLNRVEA
                     RFTALRYFTLDGTDHTTHKEQGSMIRRYIIWRNRHPDDQRLQEVVDRANVA"
     gene            complement(39979..40593)
                     /locus_tag="SSPG_00050"
     CDS             complement(39979..40593)
                     /locus_tag="SSPG_00050"
                     /codon_start=1
                     /transl_table=11
                     /product="transcriptional regulator"
                     /protein_id="WP_003971348.1"
                     /db_xref="GI:490069173"
                     /translation="MQGVARPKTQLLSAARIADGAIELVDRTGDVQMVQLARHLGVAP
                     SSLYSHVTGRAEVIDLARLRMLERMESVGLAHDWREAVANLLRRLTALYARHRRILPL
                     LSTTAVACDRSIAVYEPMFAALIDGGFRRDQLRLVVAMVEFQAFGLAQGLPAPVMSDH
                     IRETLPAYTASVDHSRYDLPTATEFSVAMVIGGLEAIRTHPGAP"
     gene            complement(40615..41454)
                     /locus_tag="SSPG_00051"
     CDS             complement(40615..41454)
                     /locus_tag="SSPG_00051"
                     /codon_start=1
                     /transl_table=11
                     /product="oxidoreductase"
                     /protein_id="WP_003971349.1"
                     /db_xref="GI:490069174"
                     /translation="MTDSSQRDALLEARYGQQAAPVNIIWNEQIEALLAHRSVRAFTD
                     EPLPDGALETVVAAAQSASTSSNLHQWSLVAVSDPETKAELARLTHGAEFTGFDFVAQ
                     APSVLLWIADMSRSHAISVEQGGKPVVTDYVDAFLMASVDAALAAQNGLVAAEAIGLG
                     GVYLGSLRNHAKELSDLIGLPAYAYVVFGMAVGTPDPHRPSAVHPRPAQDVVLHRERY
                     RTRPVEEWIEDYETAFKAFRAEYGLRDKTWSHSVAVSTGLDYMDGRENLRRTLEERGY
                     LLR"
     gene            complement(42219..43160)
                     /locus_tag="SSPG_00052"
     CDS             complement(42219..43160)
                     /locus_tag="SSPG_00052"
                     /codon_start=1
                     /transl_table=11
                     /product="AraC family transcriptional regulator"
                     /protein_id="WP_003971350.1"
                     /db_xref="GI:490069175"
                     /translation="MSGTFSADVSGANAFSVFAHEWRSRMGETFALAPFRRTTVSGFS
                     ARSRGFRVRDMMFNRFETAAALRTGGRRVGADGHVRLWIVHRGAWRFGEPGGAEHTAP
                     AGRLLVQTGSLSHFSAAPRTVVQVLVLPAAEVRPQRAGPASRPADTAEVRLLTAHATM
                     VGRMLDRLGPAGTDAARSTLAELARAAAGGGLDDVEPLLSPALAQAARDLADRRLTDP
                     ALSPSALARELNVSPRTLQRAFAREGRPLSSYIRRRRLEEACRALVAPHRRMTVTEIA
                     ARWQFADSGHFARAFRKYYGRTPTDYAVTAARETDAT"
     gene            43303..44028
                     /locus_tag="SSPG_00053"
     CDS             43303..44028
                     /locus_tag="SSPG_00053"
                     /codon_start=1
                     /transl_table=11
                     /product="short-chain dehydrogenase"
                     /protein_id="WP_003971351.1"
                     /db_xref="GI:490069176"
                     /translation="MSTLAIVGAGPQLGRAIGRRFAVEGVDVALIARSRTTLQAVADE
                     LSDTGVRAEVFPADVTDRPALHAALTAAEERLGPIDILEYSPAPSPADLRRAPLVEAT
                     KVTVDSVLAQLDLYLLGGVAAVQHVLPGMLERGTGTILVSSGAGSGPVIAPHVANVQI
                     ATGGMRNWILNLHAALSGTGVYAAHVAIAAYIGQGGHDSQPQTIADAYWRLHTGRTEA
                     ELVIQDLPDDYLDRGLADKFVEP"
     gene            complement(44135..44902)
                     /locus_tag="SSPG_00054"
     CDS             complement(44135..44902)
                     /locus_tag="SSPG_00054"
                     /codon_start=1
                     /transl_table=11
                     /product="IclR family transcriptional regulator"
                     /protein_id="WP_003971352.1"
                     /db_xref="GI:490069177"
                     /translation="MSGTPAQVPRSGRPLHGEPVLERAFRVLGAFTEAGEGLALHTLA
                     ARAGLPKSTTSRIAAQLTDVGALERLDNGDFVVGLQLLEIASLAPRGHGLRAAALPFM
                     QDLHRVTGQHILLAVREGDEAVLVERLSARGAAAVKYRVGGRLPLIGTGIGIALLAHA
                     PGRIRMEALAGADDAACVRRLLATVRTDGVCAVTVPNPLRSGPTAMSTVAAPILNRRG
                     DALGALSLVAPDEGGPRTAAVTALRRASLAISRAAGP"
     gene            45059..45988
                     /locus_tag="SSPG_00055"
     CDS             45059..45988
                     /locus_tag="SSPG_00055"
                     /codon_start=1
                     /transl_table=11
                     /product="hydrolase"
                     /protein_id="WP_003971353.1"
                     /db_xref="GI:490069178"
                     /translation="MVTSPALRDVHVPHAYPEQQVDLGEITMNYAEAGDPGRPAVLLI
                     PEQTGSWWSYEEAMGLLAEHFHVYAVDLRGQGRSSWTPKRYSLDNFGNDLVRFMALVV
                     RRPVVVAGNSSGGVLAAWLSAYSMPGQIRGVLCEDPPFFASELVPAHGHSVRQGAGPV
                     FELFRTYLGDQWSVGDWEGFRSAAGASASPMARSFVADTIPQHLKEYDPEWARAFYEG
                     TVGLNCPHERMLNRVNTPVLLTHHMRGTDPETGNLLGALSDEQAAQARRLMESAGVKV
                     DYESVPDASHMMHQSDPARYAEILTPWAAALAP"
     gene            complement(46046..46372)
                     /locus_tag="SSPG_00056"
     CDS             complement(46046..46372)
                     /locus_tag="SSPG_00056"
                     /codon_start=1
                     /transl_table=11
                     /product="hypothetical protein"
                     /protein_id="WP_003971354.1"
                     /db_xref="GI:490069179"
                     /translation="MGPFYSYVDGYVRMSYDEEPYCRGGSHPDDLLDVMRKVGFGPME
                     DPDADADADADEDEDEDEVKSLTRAKSALAHHVTGVRLTRRLLETAEFTCGLVTKRPA
                     VSWPRV"
     gene            complement(46987..48197)
                     /locus_tag="SSPG_00057"
     CDS             complement(46987..47943)
                     /locus_tag="SSPG_00057"
                     /note="truncated CDS"
                     /codon_start=1
                     /transl_table=11
                     /product="secreted protein"
                     /protein_id="WP_003971355.1"
                     /db_xref="GI:490069180"
                     /translation="MPDRAGRLEGRERGRQPVPVRLRREEPVVGDLQPGRRRPPVHGV
                     SQREMPRPPRRQHSQGHPGGPADLRRLQGPDLVLARPIRGGIHEPRRRPEHRGPVPGR
                     TGSEQGRQRPRDRVELQQQDQPEVGGARMTPNAKRIGMVLATVVATASLAAPSSSAAD
                     TGPERSVAAQDSTVRYLVNKHSGKCLTVYRASGADNANVNQYQCVGARNQQWRMVMTG
                     GDGALASVVLQNIGSGRCLTVHGASGANGANIDQYTCVGAANQSFAFIPGRLSRTPLY
                     TKPLTRKKCVDVQGANKANNANVIQWSCNGNTNQLWDMTRSA"
     gene            48615..49121
                     /locus_tag="SSPG_00058"
     CDS             48831..49121
                     /locus_tag="SSPG_00058"
                     /note="truncated CDS"
                     /codon_start=1
                     /transl_table=11
                     /product="hypothetical protein"
                     /protein_id="WP_003971356.1"
                     /db_xref="GI:490069181"
                     /translation="MALHRDRHAPATDPYFDVRLWLQTETRHGWVWAYNLEHLDLIKR
                     FVQAPLREGVPWHDHGRKMTVVARLPAWMQQAKHRDEVLRAIARIHASLLRT"
     gene            complement(49395..49772)
                     /locus_tag="SSPG_00059"
     CDS             complement(49395..49772)
                     /locus_tag="SSPG_00059"
                     /codon_start=1
                     /transl_table=11
                     /product="ArsR family transcriptional regulator"
                     /protein_id="WP_003971357.1"
                     /db_xref="GI:490069182"
                     /translation="MLATTAAAPAVKVFPEPPDLPEPLPEPGVDELRLETVLGALSDP
                     LRLTIVRKLLLESENFDHSCGWFGFDRPKSSLTHHFKALREAGVTRQRQYGLERRSQV
                     RVDDLNARFPGLLDLVAAWTSQV"
     gene            50052..51146
                     /locus_tag="SSPG_00060"
     CDS             50052..51146
                     /locus_tag="SSPG_00060"
                     /codon_start=1
                     /transl_table=11
                     /product="MFS transporter"
                     /protein_id="WP_003971358.1"
                     /db_xref="GI:490069183"
                     /translation="MWQRDIGFPKGTLTVVFAFYIVGLIGSLLVSGVVSDRVGRKPVL
                     LPALALALAACAVFATATSVAALIVARLFTGIAVGAVVSAGMAAVTDVAGPQRKRIAA
                     LLASCAMVFGAGLGPLLAGVLSETMPGPTVTVFVVEAALLITAVLCVLRMPLRRPEVR
                     AKGAWVRVPSLPQGNGRQLALGIAVFAPGITATSFVLSLGPSLLSGLLDTTNRIVAGA
                     MAFVMFLAATGVQFAVQRLRRRTILTAGAVSTTLSMITLVIAVHTSAVAVLILSALLA
                     GAGQGMGQLGGLSLLNSSIPPQRLAEANAALNVGGYLPAGVLPVSAGYLSDAVGLTNG
                     ATIFGAVLAGVAVIGGLAVLATRRQVTDPA"
     gene            51218..52057
                     /locus_tag="SSPG_00061"
     CDS             51218..52057
                     /locus_tag="SSPG_00061"
                     /codon_start=1
                     /transl_table=11
                     /product="conventional protein tyrosine phosphatase"
                     /protein_id="WP_003971359.1"
                     /db_xref="GI:490069184"
                     /translation="MHHSPGTQRPRRPTSPTARAGAPADPRRTAPGPFLPPGRAVPYR
                     SPDAPTLGRPPRAPHGARHGPRVAHSSRCTYLVRHPLSSLRRRWVPVPLPSMPGYLCE
                     DRSVNDLRFRLADDADLVSVVRLRDDAARWMLAQGVTGQWQPGELGEDHFRRIMKSGE
                     VWLAEAADRVVGAWELWWEDEDAWGPQPPTAGYVHRLMVDRGSAPAGTGRQLLRVAER
                     RVAEAGRPLVRLDCLATNARLSAYYLNAGYRVVGHKEGKRQPGGTPKSFTLLEKSIRD
                     VLS"
     gene            52136..52423
                     /locus_tag="SSPG_00062"
     CDS             52136..52423
                     /locus_tag="SSPG_00062"
                     /codon_start=1
                     /transl_table=11
                     /product="hypothetical protein"
                     /protein_id="WP_003971360.1"
                     /db_xref="GI:490069185"
                     /translation="MRAARLEALADLGLRGLDNDVLDPVIVTGYATRTHKLTVGQKTA
                     NRVLAVGRASVEHGFAHLKKWRILTKPRTDPARATCLLRALLVLTNLEVSR"
     gene            52603..52836
                     /locus_tag="SSPG_00063"
     CDS             52603..52836
                     /locus_tag="SSPG_00063"
                     /codon_start=1
                     /transl_table=11
                     /product="predicted protein"
                     /protein_id="WP_003971361.1"
                     /db_xref="GI:490069186"
                     /translation="MAVRDVPRPFIERGGAHLTPCMYGTSGDWAYVLERSRMTARWQR
                     HRKSIAQRFVLGVTGGTGSGCVTLLVLYVQHGV"
     gene            53186..53770
                     /locus_tag="SSPG_00064"
     CDS             53186..53770
                     /locus_tag="SSPG_00064"
                     /codon_start=1
                     /transl_table=11
                     /product="hypothetical protein"
                     /protein_id="WP_003971362.1"
                     /db_xref="GI:490069187"
                     /translation="MTDKMSHSNVHLTTAPAPGAEMVEPYGGGTGFRFKIRNVKIDGR
                     ADVVHVRGGGSHEVTFDLLHDCSECGNAVNQVIVGLAGQDQAQASVWNGKQRSGGGVK
                     VVNPGTRVEALAEDNPGPAQWVNVSCDVVVPDEPGVYSVRARYAQAYQGRLMTAEGRA
                     VPQPEYQDVLGWWKVDRPEGPGPESTIGTIVVEA"
     gene            54132..54617
                     /locus_tag="SSPG_00065"
     CDS             54132..54617
                     /locus_tag="SSPG_00065"
                     /codon_start=1
                     /transl_table=11
                     /product="conserved hypothetical protein"
                     /protein_id="WP_003971363.1"
                     /db_xref="GI:490069188"
                     /translation="MRGRREHVVDPVSVGLLMALAGGAGGEAGRQAWAGLSTLVRRPF
                     RGVKETSEGSPATSGEGELSWLEEAPADQPRAQALSQALAARAAADGDFRSDLGQWHE
                     PAMTFRVGEGRTTNHISGGTFHGPAVLAENISGGLTFTTPASGSTSPPDGEGDRGPHF
                     Q"
     gene            complement(54674..55237)
                     /locus_tag="SSPG_00066"
     CDS             complement(54674..55237)
                     /locus_tag="SSPG_00066"
                     /codon_start=1
                     /transl_table=11
                     /product="hypothetical protein"
                     /protein_id="WP_003971364.1"
                     /db_xref="GI:490069189"
                     /translation="MPGQHEPGAALGRMVRAAWSGTLGEDHPDTLAAANRLAGCLVGL
                     RKYAEARDLFADLLPRCERAVGWGDPLTLTVASNLNGCLSALGAHEEARRQCEEAVRR
                     SRLALGPDDPRTLRAASNLAIFLRRLDDHQAALAVWEDTLLRYRRVLGEDHPDTLHAK
                     RDLVALLRAMGEDDRAHAVAGEPPAGP"
     gene            complement(55245..56087)
                     /locus_tag="SSPG_00067"
     CDS             complement(55245..56087)
                     /locus_tag="SSPG_00067"
                     /codon_start=1
                     /transl_table=11
                     /product="oxidoreductase"
                     /protein_id="WP_003971365.1"
                     /db_xref="GI:490069190"
                     /translation="MPGVLVTGGTGKTGKVLVQVLRNAGVQARVASRNPAAADPDPIR
                     FDWNDPTTYGPALDGMDRVFLLPPVESVDPLPLVEPFLRRAQRAGVQRLVMLGSAIVL
                     PNAPSAVEMAAQVQAQPGGVVLRASGFMQNFLRPHPLAEHIHRLGEIRTAAGDGRLGW
                     VDARDIAASAAALLADLEVDARSDYLITGPHGMSYPQAAQIITAQTGRRVRVERITEE
                     EQAAAHRASGMPTAFADALAAVERGIKEGREDQVSTAVLELTGRPPRTFAEFVSDHAY
                     EWTQ"
     gene            complement(56087..56530)
                     /locus_tag="SSPG_00068"
     CDS             complement(56087..56530)
                     /locus_tag="SSPG_00068"
                     /codon_start=1
                     /transl_table=11
                     /product="conserved hypothetical protein"
                     /protein_id="WP_003971366.1"
                     /db_xref="GI:490069191"
                     /translation="MVHSTPEETFRRMIDLLLAKDMNAVADLWAPDGIAEFPFAAGSS
                     PRVLRGREEVRAYLAHYPELMDMKEVAALTVRPTDRTDTVVVEWTATGRTVATSEPYL
                     LDYIVVLTVRDGRIALFRDYWSPLSAAAAAGTLAGLIDSLERKDA"
     gene            56657..57484
                     /locus_tag="SSPG_00069"
     CDS             56657..57484
                     /locus_tag="SSPG_00069"
                     /codon_start=1
                     /transl_table=11
                     /product="DNA-binding protein"
                     /protein_id="WP_003971367.1"
                     /db_xref="GI:490069192"
                     /translation="MSSQELADFLRRRREDLRPEDVQTETTPPPSRRARRTPGLRREE
                     VAALAQVSVSYYERLEQARAPRPSPQVLSALATALQLTDAERDHLARLAGQVLPAEND
                     GAPEHVPEDAQQLLGRLDGIPAYIVNDRQDIVAWNAAAAALITDFSRLTPDERNLTRI
                     STRFRGTLCTGAPGSESEFSQQVAAQLRAASVLYPTDKVLAELINEFATHDPDFASSW
                     RNHAVRPIPGVRKRLHHPKLGELEIDRHTLSLPGSGFSLVMYTAEVGSPSAAALKSL"
     gene            complement(57649..58548)
                     /locus_tag="SSPG_00070"
     CDS             complement(57649..58548)
                     /locus_tag="SSPG_00070"
                     /codon_start=1
                     /transl_table=11
                     /product="NmrA family protein"
                     /protein_id="WP_003971368.1"
                     /db_xref="GI:490069193"
                     /translation="MEAMSTQTTGTIAVFGATGQQGGAVVDALLDHKARVRALIRDPQ
                     SGRAQALAARGVELAAIRADDPASPAAALATVEGFYFMTPEANSLEEVEAEIRIGTTL
                     VDAAVEAGVPHVVFNSVFGADRESGVPHHDSKHSIEEHLRKSGLRASMVRATAFMENF
                     ASVMAPSLEHGEIVLRLPLPEDVPLKMISVRDIGRVAAALLLGIAEAPGGAVELVGDE
                     LTGPQIAAAFGARAGLPARYEALPLSVLPNDLDRVMFREFAEAAEYPSDLSAVRAIEP
                     AALDLAEWIRATGWTAPTNVAGS"
     gene            complement(58623..59063)
                     /locus_tag="SSPG_00071"
     CDS             complement(58623..59063)
                     /locus_tag="SSPG_00071"
                     /codon_start=1
                     /transl_table=11
                     /product="MarR family transcriptional regulator"
                     /protein_id="WP_003971369.1"
                     /db_xref="GI:490069194"
                     /translation="MDYGDKLFWLSVVIQRKYAEVCAEFDLTPAQATLLCAVRNEPRR
                     MADLAASLGMTKNALSQLVDRTARRELVGRASSAQDRRVVMLSATPTGKVLGEAVYAE
                     VAKRLPEIARNLDADDQRDFERVATAIVDISDLSPPASNQRVTP"
     gene            complement(60130..61005)
                     /locus_tag="SSPG_00072"
     CDS             complement(60130..61005)
                     /locus_tag="SSPG_00072"
                     /codon_start=1
                     /transl_table=11
                     /product="glycosyl transferase"
                     /protein_id="WP_003971370.1"
                     /db_xref="GI:490069195"
                     /translation="MSRPRLGIAVLTMGNRPAELKALLESVARQTLPATRIVVVGNGS
                     PLPDLPTGVDGVELEENLGVSGGRNAAIEHLRACGDVDVVVDLDDDGLLVDAGVFAHL
                     ASMYEADERLGIVSFRIADERGRTQRRHVPRLRSKDPMRAGEVTTFLGGGHGLSMRML
                     DRIGGWPERFFFAHEETDLAWRALDDGWRVVYEPSLLLQHPWTSPARHAVYYRMTARN
                     RVWLAKRHLPAPLVPAYLGVWTVLTAARTRSWGGLRAWAGGFAEGVRESGGPRRPMRW
                     ATVARMTRLGRPPVI"
     gene            61088..61663
                     /locus_tag="SSPG_00073"
     CDS             61088..61663
                     /locus_tag="SSPG_00073"
                     /codon_start=1
                     /transl_table=11
                     /product="nucleoside-diphosphate-sugar pyrophosphorylase"
                     /protein_id="WP_003971371.1"
                     /db_xref="GI:490069196"
                     /translation="MTTPPFLPLGNHLTSPAAPAFAGTSCARLASTDLAARLTLWPDL
                     HTQVLKALPPRRIHPTARIHPTAIINDDVIIGSGVKVWEFTIVRGHTHVTPGVSIGFN
                     CEITNSCLGAGAWAIASASTAPSWASTSTPPPKSWQQRSPDMTRPATTRFSDCPTASA
                     PAAPSRFGGLVGDRVQAGGERPAHSRSTGRG"
     gene            complement(61961..62641)
                     /locus_tag="SSPG_00074"
     CDS             complement(61961..62641)
                     /locus_tag="SSPG_00074"
                     /codon_start=1
                     /transl_table=11
                     /product="restriction endonuclease"
                     /protein_id="WP_003971372.1"
                     /db_xref="GI:490069197"
                     /translation="MRRRTRRSSRRQQQRDARLIAFTVVAAAGIGLAVMVVNWLLVHW
                     WVLVVVLVLAVLAGAGWLYNRQQRVQWEAVRAQGLRYGLPQLDALHHTRFEDAIRELM
                     RRDGCRDAQRVGGRGDLGADVKATDPYGRRWVIQCKHRRNGARGSAVGTPDLQVLNGT
                     ARQVHGADVAVIVTNGRVTGPAVTFAKQQRLHVVDRQTLAVWASGSRPLWELLRAVPP
                     PRRPSSLS"
     gene            62911..63222
                     /locus_tag="SSPG_00075"
     CDS             62911..63222
                     /locus_tag="SSPG_00075"
                     /codon_start=1
                     /transl_table=11
                     /product="transposase"
                     /protein_id="WP_003971373.1"
                     /db_xref="GI:490069198"
                     /translation="MPAPRKYPDELRERAVREVRTTGRPIAHVAKDLGIHKEALRGWV
                     RQAEADAGERDDRLTTAEHEELKQLRKEVAELRRANDILKAASAFFAAELDRPRTRPT
                     R"
     gene            63219..64103
                     /locus_tag="SSPG_00076"
     CDS             63219..64103
                     /locus_tag="SSPG_00076"
                     /note="overlaps another CDS with the same product name"
                     /codon_start=1
                     /transl_table=11
                     /product="integrase"
                     /protein_id="WP_003971374.1"
                     /db_xref="GI:490069199"
                     /translation="MIEHLRDKGLGVGFACRVLGLSESAYYARKKRPKSARRLRDEQL
                     KPLIEQVHAESGGTYGARRITRALRRKGVVVARCTVERLMRELGLEGVIRGQRRRTTV
                     PEPSAPRPPDLVDRDFTASRPDQLWVADMTYVRTWSGWAYVAFVLDVYSRMIVGWQVA
                     NHMRTELPLDALEMALWRRRIKKDSGLVHHSDRGSQYVSIRYTERLSEIGASASVGSV
                     ADSYDNAMAEALNGTFKAELIEMQGPWRDVDQVERAIFQWVTWYNEERLHSALDYVPP
                     AEYERAWWREQEATPQSA"
     gene            complement(64263..64469)
                     /locus_tag="SSPG_00077"
     CDS             complement(64263..64469)
                     /locus_tag="SSPG_00077"
                     /codon_start=1
                     /transl_table=11
                     /product="predicted protein"
                     /protein_id="WP_003971375.1"
                     /db_xref="GI:490069200"
                     /translation="MRPHALFSPLIQLTGDVRAAHLEGRSVAALARDHRPGRDRMTRP
                     WLHPARLSNEPAPGVPDLARSLLP"
     gene            64721..65353
                     /locus_tag="SSPG_00078"
     CDS             64721..65353
                     /locus_tag="SSPG_00078"
                     /codon_start=1
                     /transl_table=11
                     /product="exonuclease SbcC"
                     /protein_id="WP_003971376.1"
                     /db_xref="GI:490069201"
                     /translation="MWRGVSGDRAPGAAPTAWLSSALVEDGVMTGEASGIVLSKQDLR
                     EVTAFAAACAEAVLEVFEGDQPDDLRPRDAIDAAWEFARGGERGKALRDRAWAALTAA
                     KSADTAAAREAARAAMAAAGAAYLHPLAKATQVKHILGAGAYAARAAELVADDDRSVG
                     AGHLEQTLHRATSVVVDVLKRFPAPPSGGGRVGELIRMLDADLRSLTLAE"
     gene            complement(65379..65606)
                     /locus_tag="SSPG_00079"
     CDS             complement(65379..65606)
                     /locus_tag="SSPG_00079"
                     /codon_start=1
                     /transl_table=11
                     /product="hypothetical protein"
                     /protein_id="WP_003971377.1"
                     /db_xref="GI:490069202"
                     /translation="MIDTGFHASRTHKLTAGQKNAHRVLAIGRAPVEHCFAHLKNRRI
                     LAKLRTDPGHATQLLRALLVLTNLEVNRRRR"
     gene            complement(65773..65991)
                     /locus_tag="SSPG_00080"
     CDS             complement(65773..65991)
                     /locus_tag="SSPG_00080"
                     /codon_start=1
                     /transl_table=11
                     /product="conserved hypothetical protein"
                     /protein_id="WP_003971379.1"
                     /db_xref="GI:490069204"
                     /translation="MQGHRPPPARRADHPARRAGAAPGPRPEEGRQAGREVVPIDGTL
                     IPTQRRTGKADRRTTPANTAVTACTSSP"
     gene            65990..66484
                     /locus_tag="SSPG_00081"
     CDS             65990..66484
                     /locus_tag="SSPG_00081"
                     /codon_start=1
                     /transl_table=11
                     /product="short-chain dehydrogenase/reductase"
                     /protein_id="WP_003971378.1"
                     /db_xref="GI:490069203"
                     /translation="MDVSSIAGQLPQRTEASHAAAKAALNTYSRELATEVGEHGVRVV
                     CVLPGFVVTDGATAHLRRMAEKQGMSTEAVTQQIVDDLKVPLGRSGAPGDVADMIDFL
                     ASDRAKWLTGAQFRVDGGILPTAFSAALSTAPPRIASSSLPACRWSSCSPRPDMLLRA
                     GPTR"
     gene            complement(66537..68270)
                     /locus_tag="SSPG_00082"
     CDS             complement(66537..68270)
                     /locus_tag="SSPG_00082"
                     /codon_start=1
                     /transl_table=11
                     /product="DNA-binding protein"
                     /protein_id="WP_003971380.1"
                     /db_xref="GI:490069205"
                     /translation="MTGAHDETGGHPVVPGATAAVEALGASAYLVDEQGCIVAVNSLA
                     ERMLGRRAEELVGQDAHELLHRGAQGQPLHVSQCAMRQAFHAGHPAQGDDDYFAHADG
                     SVLPVSWFIAPYAVDGRNVGTLVLFHPRPQASATGPHPERTAEPLSELERLALLAETT
                     TRLTSTLNVDEALHRLVELVLPRLADWAVIDLITEHDEVWRTAVVHSEEERLVPYEEL
                     QGPMPPVPEHSAMPLSRALRGVASALVEPDVYDRPPDSGIAVEQRRLFDATGIRSAVV
                     VPLRGTREVLGAFTLGRTQKQGNFTTADLPLIEDIARRASLALDNARLYQRQRAVAET
                     MQNHLLPQMPRVPGLQLAVRYLPAPDASQVGGDWYDAFSLSDGATALAIGDVVGHDLE
                     ATAGMAQLRNMLRAYAWSQQTPPSRIVERLDEAIMPITDVTMATLICARVTRTDSGRW
                     HLTWTNAGHPPPLLVTRDGLTEYLTDGHSLLLGTGLGSRRPDATVVLPPGCTLLLYTD
                     GLIEVPGQTLDEGLDRLQQHAAALAHRPLPSFTDQLLRRVQPPGLDDVALLALRTPKE
                     PLSRKAADTLG"
     gene            complement(68809..69033)
                     /locus_tag="SSPG_00083"
     CDS             complement(68809..69033)
                     /locus_tag="SSPG_00083"
                     /codon_start=1
                     /transl_table=11
                     /product="hypothetical protein"
                     /protein_id="WP_003971381.1"
                     /db_xref="GI:490069206"
                     /translation="MIAQAGAILVCDQATSPVLMPALSPRAVTPARSEARPESRRAFP
                     SAVPPHIHRVAVIARRAPASSLTCTFAENR"
     gene            complement(69054..69296)
                     /locus_tag="SSPG_00084"
     CDS             complement(69054..69296)
                     /locus_tag="SSPG_00084"
                     /codon_start=1
                     /transl_table=11
                     /product="hypothetical protein"
                     /protein_id="WP_003971382.1"
                     /db_xref="GI:490069207"
                     /translation="MILPAEKELRAVLARFAQARIDHDVRPTGRTSRALDDVTYTLCV
                     ITGARTAEEALRTADALLARYVDRTSAAQDDETLAA"
     gene            complement(69454..69855)
                     /locus_tag="SSPG_00085"
     CDS             complement(69454..69855)
                     /locus_tag="SSPG_00085"
                     /codon_start=1
                     /transl_table=11
                     /product="anti-sigma factor antagonist"
                     /protein_id="WP_003971383.1"
                     /db_xref="GI:490069208"
                     /translation="MWEGSEVSLHKAVTGCTDAADVSRPQGLDQASVVLYERCGVPVV
                     GVCGEYDLHSITPLSQALGTAAREHTKVVLEASGITFADSALLNLLILTQRSVDLRVA
                     APARQLRRLLEITGVDAVLKVRSTVEEAATC"
     gene            69938..70321
                     /locus_tag="SSPG_00086"
     CDS             69938..70321
                     /locus_tag="SSPG_00086"
                     /codon_start=1
                     /transl_table=11
                     /product="ArsR family transcriptional regulator"
                     /protein_id="WP_003971384.1"
                     /db_xref="GI:490069209"
                     /translation="MAEVPEAHSGWTFVTNHARVLAAIADNPNARIRDIAAHCRLTER
                     AVQRIISDLEQDGYLSHTRDGRTNTYRIEPEKVLRHPAEAGLTVAALLSLLVQDETDR
                     GRATSHPAPRPGADAHAGARGTGEQ"
     gene            70412..70966
                     /locus_tag="SSPG_00087"
     CDS             70412..70966
                     /locus_tag="SSPG_00087"
                     /codon_start=1
                     /transl_table=11
                     /product="membrane protein"
                     /protein_id="WP_003971385.1"
                     /db_xref="GI:490069210"
                     /translation="MTTKSIRRPEASTHERCACEGHAGDATDETPETPRERVNRRWNE
                     IMQETCVAQTGVQILFGFLLSVAFTPLFHDLGTFDHAVYVTTVISGATATACLIAPVS
                     IHRFLSGQRMKDEMVEVAHRLMMCGMLLMAVTIGCTLLLILHVVVPGHMAKLLVGGVM
                     VWFALSWYALPLWLRHRSARRATS"
     gene            complement(71262..71768)
                     /locus_tag="SSPG_00088"
     CDS             complement(71262..71768)
                     /locus_tag="SSPG_00088"
                     /codon_start=1
                     /transl_table=11
                     /product="MarR family transcriptional regulator"
                     /protein_id="WP_003971386.1"
                     /db_xref="GI:490069211"
                     /translation="MTAPNNDPSDTRHVAIQSAGAITELLDVMWEHARHSSADTTAPS
                     STSQLRLMYVVDGEDGIRMRTVCQRLGSAPPTVTRMCDRLQAIGFLERLPCPDNGREI
                     ALRLTHTGKKHLQRIREQRDTMLHQAIDGMPPAQRRALATGLAALQTQLNAVHGERHH
                     TSGSHSAA"
     gene            complement(71819..72232)
                     /locus_tag="SSPG_00089"
     CDS             complement(71819..72232)
                     /locus_tag="SSPG_00089"
                     /codon_start=1
                     /transl_table=11
                     /product="sulfate transporter"
                     /protein_id="WP_003971387.1"
                     /db_xref="GI:490069212"
                     /translation="MTTRPDHHLQPTTVDSQDSLRIEVRGDLDYASADLLVAEVTAGL
                     SGQPALTDLHLSCAGLGAVDSMGLSALLMIGRRTTAAGVRLHLDDRPANLNRLLELTG
                     TLEHLTAPSPVGAEETPGTGDSTVKARPTGQDANT"
     gene            complement(72229..73323)
                     /locus_tag="SSPG_00090"
     CDS             complement(72229..73323)
                     /locus_tag="SSPG_00090"
                     /codon_start=1
                     /transl_table=11
                     /product="cobalamin-binding protein"
                     /protein_id="WP_003971388.1"
                     /db_xref="GI:490069213"
                     /translation="MSTSTPPHIPHARDVQRAADQLWHAVTGGDEYAATEVVLRILDE
                     GAAPESVLLDVIAPVQGRVGEEWAANRISVAQEHAATAINERAVAAVSVHPVVRTTAT
                     RGRIAVACVDGEWHALPARLLAEVLKLRGWQVDYFGAQVPTAHLIAHLHNARTDAVAL
                     SSSIATRLPTAHAAITACQAVGVPVLVGGAAFGPGGRYAVLLGADAWAPDARAAADRL
                     AQSPLPRPQPDHQQFDDLPHLADQEYTLVTRNSVTLVRTVFSVLEDAFPTMRSYSSDQ
                     RERTAEDLAHMVEFLATALYLDDEELFTGFLTWTAQILEARDVSARSLPPALKLLARE
                     LQDFPRAVRILKAATCALTTAPSTVAGTTA"
     gene            complement(73320..74951)
                     /locus_tag="SSPG_00091"
     CDS             complement(73320..74951)
                     /locus_tag="SSPG_00091"
                     /codon_start=1
                     /transl_table=11
                     /product="conserved hypothetical protein"
                     /protein_id="WP_003971389.1"
                     /db_xref="GI:490069214"
                     /translation="MLVADVRGTVVRCNDAAGLLLPAAVPGALLADVAPAWLAAAHTT
                     LSYDGPHAVVPHAVVPHAVVPHAVVPDDGGPLRGDFDGRRFEAHPSVRGDGSVAWWLV
                     DDTDHQLAREALHMEQERSAFLAKASSALLSSLNLERCMDVSAQLAAESLADAALTVA
                     PARGRRLPVVTCLRGGVPASSTVKVDPDDVPGLGEALRGFPPVPSRWIDPAHAPEWML
                     PDGFGPVGSIVITPLPGHGVPAGALILLRKAKTASFSDEEEVFARLFAARAGAAMSAA
                     RLYAEQTAITNVLMRELMPPVLHQISGVDFAGRYRPSADHERIGGDFYDVHPAAVEGE
                     ASLVSLGDVCGKGLEAAVLTGKIRNTLHALLPLSNDHHRMLGLLNTALLSSHHTRFAT
                     LVLASAVRRENRVDLKLTSGGHPRPLIVRADGTVEEADTHGTLIGALPHISSTTVSAS
                     LAPGESCVLYTDGITEARGGPLGEDMFGEERLKRTLSGCAGMPAEGIVDHVQMLAAQW
                     LGNRPHDDMAVVVISAPRTHHLSAVNGHTRGRFTA"
     gene            complement(75195..76373)
                     /locus_tag="SSPG_00092"
     CDS             complement(75195..76373)
                     /locus_tag="SSPG_00092"
                     /codon_start=1
                     /transl_table=11
                     /product="phosphatase"
                     /protein_id="WP_003971390.1"
                     /db_xref="GI:490069215"
                     /translation="MERPSAVERSLREAAPHEIFDVLRSAVEHRHRARTVDLLLADYA
                     MTRLQPVGVLPHTCAPVSIHDSAPGRAFGAQEPHCVYDRSASEVTVHLPVSVRGDRLG
                     ILSVTLPESDGPAPDVLEDLQGCADALAHEVVVAERDTDLFLRARRVERLTLAAEMQW
                     QLLPGRSCSRPEYSLGAQLEPAYAIFGDSFDWSASADDLYVTVSNGMGEGIDAALLTN
                     LAVNALRNARRAGLSLSDQACLADQAVYGQYKGSRYLSTLLFRFHLPTGHVEIVDAGS
                     PKVWRVRRGVVETIEMEEQMPLGMFEDTEYVPQHFQVEPGDRLLFISDGVYDALSPGG
                     ERYSVRALAASINNTRLLPAAQVPRVMLQELLGHRGATPAADDSLVLCLDWHGPSARR
                     "
     gene            76444..76656
                     /locus_tag="SSPG_00093"
     CDS             76444..76656
                     /locus_tag="SSPG_00093"
                     /codon_start=1
                     /transl_table=11
                     /product="predicted protein"
                     /protein_id="WP_003971391.1"
                     /db_xref="GI:490069216"
                     /translation="MPVQDHDMRAASRLAGTSRSVDVPAVTHRRSSVAADEPAQVKRS
                     AKCGRAVPGTVSARHPLPGRVMLRAC"
     gene            76965..77336
                     /locus_tag="SSPG_00094"
     CDS             76965..77336
                     /locus_tag="SSPG_00094"
                     /codon_start=1
                     /transl_table=11
                     /product="transposase"
                     /protein_id="WP_003971392.1"
                     /db_xref="GI:490069217"
                     /translation="MSVRLVITDAMWDRIKPLMPVEPVRGRRWANRRRTLETIAWKFR
                     TGSPWRALPDELGSFQTAHKRLLRWAAYGIWERILAALLAAADGVDDIGWTVSVDSTV
                     CRAHQHAAGARIKGHHGTTSG"
     gene            77894..78379
                     /locus_tag="SSPG_00095"
     CDS             77894..78379
                     /locus_tag="SSPG_00095"
                     /codon_start=1
                     /transl_table=11
                     /product="hypothetical protein"
                     /protein_id="WP_003971393.1"
                     /db_xref="GI:490069218"
                     /translation="MVFRHPDSDYAITAIYSVPDDAWYLELDLVAGQRNLVTAIIPDE
                     DPARKPTVCFNPSAGHTDVPYEVMRWFMHQVDEEIRSSRAWMRLRPELVETVYQLRQE
                     HMGVIDDDDFPQVLADVRTTVPEEDLPAVLEAAFGRNPDGTTMNHPQTPQPVGDQGDT
                     L"
     gene            complement(78500..78976)
                     /locus_tag="SSPG_00096"
     CDS             complement(78500..78976)
                     /locus_tag="SSPG_00096"
                     /codon_start=1
                     /transl_table=11
                     /product="MarR family transcriptional regulator"
                     /protein_id="WP_003971394.1"
                     /db_xref="GI:490069219"
                     /translation="MSTKRSDTAARWLGPEEERAWRAYRRMVTVVQARTAQDLAELGL
                     SEPDYEVLSTLSERSDGSGTLREQAAKMEWSRSRLSRHATRMEARGLIRRAPDPDDGR
                     GCLLVLTEMGLDTLRQAAPTHVASVRRHFVDQLDPQELAVLGRIAAKLAGEPEGSL"
     gene            79007..80071
                     /locus_tag="SSPG_00097"
     CDS             79007..80071
                     /locus_tag="SSPG_00097"
                     /codon_start=1
                     /transl_table=11
                     /product="FMN reductase"
                     /protein_id="WP_003971395.1"
                     /db_xref="GI:490069220"
                     /translation="MSTKRTRVLVLICSTRPGALGPAVGKWLTETLAPSALTLDAALV
                     PLALGDLRLPFLDEEEHPSTGVYRHEHTRRWSAIVDEADGFVVVTPEYNYGMPATLKN
                     ALDYLGPEWAWKPVGFVSYGNTSAGTRAVQHAKQVMTTLRLVPLGSTVAIRITDAMRE
                     DRFQPRAPLGDAAEGLLAELVRVAHALTPLRERERVSAVAGPVAGSYARRLTPDDAPE
                     VTVLQRCCWAEEAVANSTLAIPALHESPHQVRAWLTDWHATGLWQDGRLLGMVRTRRS
                     GAELRIGRLAVVPDLRGVGLGRWLLRMAESAGEGCRRIVLSTGAASSRNLALYESQGY
                     APLRVEVDAGVVHLAKTVPS"
     gene            80327..80509
                     /locus_tag="SSPG_00098"
     CDS             80327..80509
                     /locus_tag="SSPG_00098"
                     /codon_start=1
                     /transl_table=11
                     /product="predicted protein"
                     /protein_id="WP_003971396.1"
                     /db_xref="GI:490069221"
                     /translation="MFRLAFFNEEDEAAAFRNEVTVGVRTRPDSGSPGSEAGDRPDLR
                     KRPFGLLEAPIGLELL"
     gene            80634..80939
                     /locus_tag="SSPG_00099"
     CDS             80634..80939
                     /locus_tag="SSPG_00099"
                     /codon_start=1
                     /transl_table=11
                     /product="hypothetical protein"
                     /protein_id="WP_003971397.1"
                     /db_xref="GI:490069222"
                     /translation="MGWMREHDTPAEAGTVNTPGKGTMFEIDDVGVFLGLDVGKAAHH
                     GHGLTPAGKKVLDKPLPNSEPELWAVFDKVADDLRQFLKMLEHSLTRFIADGETGHL"
     gene            81097..82014
                     /locus_tag="SSPG_00100"
     CDS             81097..82014
                     /locus_tag="SSPG_00100"
                     /codon_start=1
                     /transl_table=11
                     /product="hydrolase"
                     /protein_id="WP_003971398.1"
                     /db_xref="GI:490069223"
                     /translation="MPVEEVLERLTGVPLPARKREVPCSDCTRRCSHVTDTAPTGAAR
                     TVESIPRISRKSYGTNHARKCLHHSGMGILRFRRHDVRHVLPGKLEGSLGVRFRLARP
                     AFPVAAGRAADVDLLVGTNTEEGNLYLVPVGKYATSTAADVDEAAARAHPDPAQLVAA
                     YRTSRPEATFAELRSAVMADALFGAGSRALASAHATHPRAATYACEFAWRSRALDGQL
                     GATHAVELPFVFDLADRPELNGPAALLGPEQAPADLAARVHATWIRFARTGDPGWDPY
                     DTDRRATMRIDAEWSQTDDPRSKERQAWN"
     gene            82076..82459
                     /locus_tag="SSPG_00101"
     CDS             82076..82459
                     /locus_tag="SSPG_00101"
                     /codon_start=1
                     /transl_table=11
                     /product="endoribonuclease L-PSP"
                     /protein_id="WP_003971399.1"
                     /db_xref="GI:490069224"
                     /translation="MTRSVITTDNAPSLSAPLSQGIRKGPVLQISGQLPFDPYTGAVV
                     GTTVAEQTAQVLRNVTAVLEAGGAGLEDVVMLRVYLTDPAHLPELNDAYATAVGEPFP
                     ARTTVYMQLPPGLLVEIDALAVLDD"
     gene            complement(82726..83238)
                     /locus_tag="SSPG_00102"
     CDS             complement(82726..83238)
                     /locus_tag="SSPG_00102"
                     /codon_start=1
                     /transl_table=11
                     /product="hypothetical protein"
                     /protein_id="WP_003971400.1"
                     /db_xref="GI:490069225"
                     /translation="MPDGLCGRGRVLRLLERHVVDHSANHGRGPPSAVVSGPVEECGG
                     GLRRFQENVGEIGQSPVQRGTNGVGVLPSPPARGPFGEFVHDGLRSEYVERVGLCEAF
                     PRQGCGSAPCQFVEGHGGVASQRPEVGGTQVVDRLLDAAGGGVRGGRYVGVQEAGAYF
                     GGRTHVARLQ"
     gene            83908..86172
                     /locus_tag="SSPG_00103"
     CDS             83908..86172
                     /locus_tag="SSPG_00103"
                     /codon_start=1
                     /transl_table=11
                     /product="membrane protein"
                     /protein_id="WP_003971401.1"
                     /db_xref="GI:490069226"
                     /translation="MTGRTTTSLWDRFAGFDPGLIRLTSAMRAVLGTAATLALLTALR
                     APETALVVGGFTAMTTSLAISDLHPRNQLITLGLGLPLSLACLAVGTALTPYPTAAKL
                     TFLVLICLAVQARRFGPRGLGLGIFGFMAFLLSQFAPARADQLPRLGASVLVAFGAVA
                     IVRCCVGPVTGPGALRRLRHAFDVRLHDVLRDTASIVLATEQDVGTRSRSLQDRLDRL
                     HESVLLIENLLAERAAGEDTEALRPHLSRVEVAAQRLAVLAVRAMHTPAARNDPAERT
                     ARQRLAQRIRALRYQPTVGTTRGAERCAEGYEGDSANWPTGSAFVLDCFPAVDELAEA
                     LRVLGPRGRPRARRTPSRKPASPTFGALPRRDTDEEGLKRGATRQAFQVTAASAIAIT
                     AGHLLSPHLWYWAVTAVWVVSIKNESTGEVLLQSLRRLAGTVIGVVFGYGLAALVNGD
                     GPALLSLLLLCMFGIFYTPSHAYWAVTFFITGTLSMLLALTDTFSTQVLLLRVQETAL
                     GVSCGILAAVLVLPTTVRRAGDDALAGFLRALDHLLRAVASGSPGTETPTSRVHAAAH
                     DLDQALESFRKAILPLTHPFAPQRRRRHRARHLLELLDAGAYHVRSLAATAERLPAGH
                     VPEYAMRLTAAADHAHETVTHLIRVTGDRPGTVSRVARPKVTTTLSLLSEEQRVCRSR
                     LSLEYRLVLHIDRLDSTLTALVRALDPLAPDPDRTAVAPSERVHLQLPHGPAQAAAVS
                     CADPADRCGRARAG"
     gene            complement(86207..86419)
                     /locus_tag="SSPG_00104"
     CDS             complement(86207..86419)
                     /locus_tag="SSPG_00104"
                     /codon_start=1
                     /transl_table=11
                     /product="AraC family transcriptional regulator"
                     /protein_id="WP_003971402.1"
                     /db_xref="GI:490069227"
                     /translation="MLEPTDELVAQISRSAGYLHASNLRRLFRPATGVTPSEYRSRSG
                     SAVRGSHQEDLSTGQSARIRPTPSTV"
     gene            complement(86463..87020)
                     /locus_tag="SSPG_00105"
     CDS             complement(86463..87020)
                     /locus_tag="SSPG_00105"
                     /codon_start=1
                     /transl_table=11
                     /product="terminal protein TpgL"
                     /protein_id="WP_003971403.1"
                     /db_xref="GI:490069228"
                     /translation="MSLFGNGLDAAVQKAFTRPAPKSAGAQMRYLVKQLKGTKAVAQM
                     LRVSQRTVERYVKNEIKRPRPDLAARLEREVKARWQPQVRARARQKAATTDGIVIDTR
                     ARLGYTAPIGSTDQDRIRHLTVALPPQYAGRLFDAHQAGATDQQLQGIAAEALKEVYF
                     QDGGRRAGSLEEVRFTDIEHLEFDL"
     gene            complement(87030..89249)
                     /locus_tag="SSPG_00106"
     CDS             complement(87030..89249)
                     /locus_tag="SSPG_00106"
                     /codon_start=1
                     /transl_table=11
                     /product="transcriptional regulator"
                     /protein_id="WP_003971404.1"
                     /db_xref="GI:490069229"
                     /translation="MTDQPQPLFAAVDALLAAVDDGGVLPVPDERVRLREAAGLTQAA
                     VAQALGVRVASIQAWETGRAEPRAERIEAYRRLLEGLSRRFPASAVPPGSSEAAPRPD
                     PGAPSPSAPAAPPSVLAAVPSASAAAPTAPPRPAAPGRQPAARRADGNQSAASLRTAA
                     AGGTDPRFENGPLAVVDVEDGQVRAYCTGGLVLDVPAKSLAALVDWTLAEAKLGQPKL
                     SGPGKDADPLLVLTEAALDRYGLPVTLTDEERLAGRIPEGHKAVKQLARAHWKLTKRG
                     FGPWARIYRPAQGSERACVQLCIPSWHALDTRHWGHAGQLPPAELARVLGVYASRVMT
                     PRGSTAVTGLELMTALHPPTRASQPDAAGRRHSERNPGSLGQDPVDCAPCEAPDGHPL
                     LAALPRFHVRGPAEKLFEEAYDWARPMTDDECMLRYLVGIDVNMAFAAGANGLTVGLG
                     APTRVERPAFDAKLPGSWLVDLSHVDLSRVKVGKEWAELDASLLPSPFTPKGERPEGP
                     AWYATPTVAYAKELGYEVRPVEAWVRYENGRYLDGWYQRLRDAYLATMSDLGVDADRT
                     PDDFLAAMDGYRSRDPELAIVVSAMKATVKGGLGKLRERPRGEGWKPGQPWRALSRPT
                     WRPDIRAAVISRTRINLHRKIVKHAAFTGQYPIAILSDCVVYAAAGPSPLDFLPYRDG
                     KSLPGGFKLGVNPGLVKHEGTQSVLWGEEVRERFDAPELNLARYIKDGTVTDADSGE"
     gene            complement(89263..89649)
                     /locus_tag="SSPG_00107"
     CDS             complement(89263..89649)
                     /locus_tag="SSPG_00107"
                     /codon_start=1
                     /transl_table=11
                     /product="hypothetical protein"
                     /protein_id="WP_003971405.1"
                     /db_xref="GI:490069230"
                     /translation="MAAEAHGRARARLSAVAEDPAGGWDPAIRLAQDAALLGRLLAAA
                     AGQRQDSGQCPDVSADEVAAGLSLFEVMRVALDRLETQVVIEARRRGMDWRQIAGHQG
                     LNSSQAASQRYQRLVTRLEEIRQGVR"
     gene            90033..90272
                     /locus_tag="SSPG_00108"
     CDS             90033..90272
                     /locus_tag="SSPG_00108"
                     /codon_start=1
                     /transl_table=11
                     /product="predicted protein"
                     /protein_id="WP_003971406.1"
                     /db_xref="GI:490069231"
                     /translation="MATSPAAGNCFHTQPHPAAPERRGVEPGKARFIIDVVLAIHRRA
                     MPRWLAEPDTTLAQVMAQAAAELREVVAPPAPTIR"
     gene            complement(90348..90899)
                     /locus_tag="SSPG_00109"
     CDS             complement(90348..90899)
                     /locus_tag="SSPG_00109"
                     /codon_start=1
                     /transl_table=11
                     /product="hypothetical protein"
                     /protein_id="WP_003971407.1"
                     /db_xref="GI:490069232"
                     /translation="MEFLCYHRDRPASLSLRYELGEAHWSYMDQYAKEMIARGPTLAD
                     DGETLTGSVHILDLPDPAAARTFAFDEPNYQAGAYRDVLLRRWRNTLGRTMWEFPGGR
                     TGGNRYLVLGLGAGEAADLEVPPDRNELIAYGPLLSDDGATWLGTAALVRAPGPDTAR
                     AILTPDRYAAIEVHNWQFGGRPS"
     gene            complement(91396..91734)
                     /locus_tag="SSPG_00110"
     CDS             complement(91396..91734)
                     /locus_tag="SSPG_00110"
                     /codon_start=1
                     /transl_table=11
                     /product="GNAT family acetyltraansferase"
                     /protein_id="WP_003971408.1"
                     /db_xref="GI:490069233"
                     /translation="MTESSTPAVVERADADRRYEILVGGQRAGLTAYRDLGAQRVFFH
                     TEIDEAFAGQGLASQLVQQALVDVRASGMRIVPVCPYVAKFLKRHDEFADITDPVTPE
                     VLRWLEAQLG"
     gene            complement(91769..92773)
                     /locus_tag="SSPG_00111"
     CDS             complement(91769..92773)
                     /locus_tag="SSPG_00111"
                     /codon_start=1
                     /transl_table=11
                     /product="pirin"
                     /protein_id="WP_003971409.1"
                     /db_xref="GI:490069234"
                     /translation="MLSVNSPEGDVDALRRGVDPLAEGDRPAGSPRVGVLSAREVPLG
                     GPRAMRVRRTLPQRARTLIGAWCFADHYGPLEVATSGGMVMSPHPHTGLQTVSWLFGG
                     EIEHRDTLGTHALIRPGEMNLMTGGHGIAHSEVSTPRTTVLHGVQLWVALPEEHRHTA
                     RDFQHHVPAAVQVDGAEVRVFLGSLAGLTSPVRTFTPLLGAEIVVEPRATLTLGVDAA
                     FEHGLLVDSGDVRLSDTVLRPAELGYVPRGAETLTMVNETDAPARTILLGGPPFEEEI
                     VMWWNFIGRSHEDIVKAREDWEASTDRFGVVEDFPGGRLPAPTLPNAVIRPRRNPPTR
                     "
     gene            complement(92871..93179)
                     /locus_tag="SSPG_00112"
     CDS             complement(92871..93179)
                     /locus_tag="SSPG_00112"
                     /codon_start=1
                     /transl_table=11
                     /product="acetyltransferase"
                     /protein_id="WP_003971410.1"
                     /db_xref="GI:490069235"
                     /translation="MTVEVGDVPEAKRYEARVDGESKVAGVAEYIRTAELVAFVHTEV
                     EAEYEGAGVGSALVRAALDEARAANLRVLATCPFFAGWISRHPEYRDLLYQTRSKVSD
                     "
     gene            93331..93798
                     /locus_tag="SSPG_00113"
     CDS             93331..93798
                     /locus_tag="SSPG_00113"
                     /codon_start=1
                     /transl_table=11
                     /product="MarR family transcriptional regulator"
                     /protein_id="WP_003971411.1"
                     /db_xref="GI:490069236"
                     /translation="MDAQPRWLDPEQKAAWDSFIRMQEKLIGRLSRRVQVDSGLSAAD
                     YVVLVSLTERGNGRMRFLDLAKLVEWEKSRMSHQVTRMAKRGLVAREECPDDGRGAFI
                     VATPAGYEAIEEAAPMHVEHVRRLFVDALTPNQLNTLGRLSQRVLDHMEKQPD"
     gene            complement(94188..94547)
                     /locus_tag="SSPG_00114"
     CDS             complement(94188..94547)
                     /locus_tag="SSPG_00114"
                     /codon_start=1
                     /transl_table=11
                     /product="hydrolase"
                     /protein_id="WP_003971412.1"
                     /db_xref="GI:490069237"
                     /translation="MDAVKATGRKKLIIAGLWTEICVAMPAIQAVGEGFEVFVVTDAS
                     GGVSKEAHDMAVQRMIQAGVVPITWMAVLGEWQRDWAREKTVAGVAEVQAQHGGASGV
                     AFAWEMQLLATTAGSEA"
     gene            complement(94618..95502)
                     /locus_tag="SSPG_00115"
     CDS             complement(94618..95502)
                     /locus_tag="SSPG_00115"
                     /note="overlaps another CDS with the same product name"
                     /codon_start=1
                     /transl_table=11
                     /product="integrase"
                     /protein_id="WP_003971374.1"
                     /db_xref="GI:490069199"
                     /translation="MIEHLRDKGLGVGFACRVLGLSESAYYARKKRPKSARRLRDEQL
                     KPLIEQVHAESGGTYGARRITRALRRKGVVVARCTVERLMRELGLEGVIRGQRRRTTV
                     PEPSAPRPPDLVDRDFTASRPDQLWVADMTYVRTWSGWAYVAFVLDVYSRMIVGWQVA
                     NHMRTELPLDALEMALWRRRIKKDSGLVHHSDRGSQYVSIRYTERLSEIGASASVGSV
                     ADSYDNAMAEALNGTFKAELIEMQGPWRDVDQVERAIFQWVTWYNEERLHSALDYVPP
                     AEYERAWWREQEATPQSA"
     gene            complement(95499..95810)
                     /locus_tag="SSPG_00116"
     CDS             complement(95499..95810)
                     /locus_tag="SSPG_00116"
                     /codon_start=1
                     /transl_table=11
                     /product="transposase"
                     /protein_id="WP_003971373.1"
                     /db_xref="GI:490069198"
                     /translation="MPAPRKYPDELRERAVREVRTTGRPIAHVAKDLGIHKEALRGWV
                     RQAEADAGERDDRLTTAEHEELKQLRKEVAELRRANDILKAASAFFAAELDRPRTRPT
                     R"
     gene            complement(95852..96277)
                     /locus_tag="SSPG_00117"
     CDS             complement(95852..96277)
                     /locus_tag="SSPG_00117"
                     /codon_start=1
                     /transl_table=11
                     /product="hydrolase"
                     /protein_id="WP_003971413.1"
                     /db_xref="GI:490069238"
                     /translation="MTRQPKGVWPPARPSRMCLTRGIEMSVYCRRPADAKCPKGDPVS
                     TGDKAGLGALLTPEESVLALIDHQPFQVANLHSHEPTMVINNAVGLAKAAKVFEVPTI
                     LTTVLEERGGLILPGLQEVFPEQKPINRTFELAPDSWSP"
     gene            96329..96679
                     /locus_tag="SSPG_00118"
     CDS             96329..96679
                     /locus_tag="SSPG_00118"
                     /codon_start=1
                     /transl_table=11
                     /product="predicted protein"
                     /protein_id="WP_003971414.1"
                     /db_xref="GI:490069239"
                     /translation="MYEPDRHALLDRPLGGPGGRSATRAASGPGLRSDTGFTVEKRPF
                     RIRLDHARAGPSVNAYAQGFLAKLRSHATDALDADDLAAWDALLDETQPHAVAHRDDP
                     RVHTTRTTWIARRP"
     gene            complement(97031..97672)
                     /locus_tag="SSPG_00119"
     CDS             complement(97031..97672)
                     /locus_tag="SSPG_00119"
                     /codon_start=1
                     /transl_table=11
                     /product="hypothetical protein"
                     /protein_id="WP_003971415.1"
                     /db_xref="GI:490069240"
                     /translation="MSLHRPASALRALTVAALAAGAVLTAPAADAAPKEAAPALSATP
                     AFLSASQLPPHPTSSWTAGPVTDGFPDELGLCVSTEGVPGHDYRHRRFWTDLDAGAVQ
                     LTVVAGTSAQAKALAQHYDDLIRTCADRIEESSPDVEAEGRDYGTLPVEEGARVRGLH
                     TETSWGATDIALLSVGRDGRTVTVVKWGQMGDFRDAPVAAFKKTTRTAVNKLY"
     gene            97742..99265
                     /locus_tag="SSPG_00120"
     CDS             97742..99265
                     /locus_tag="SSPG_00120"
                     /codon_start=1
                     /transl_table=11
                     /product="DNA-binding protein"
                     /protein_id="WP_003971416.1"
                     /db_xref="GI:490069241"
                     /translation="MVGAAPRASADTGGGRNSRRPVPHGGTIPARLTCRYMGCLGCRP
                     GLDRGSTRTGRPVPAQHDSDSTDAVDEFAALLRELKEHTDRSYGSLARRLGMNTSTLH
                     RYCAGDTVPLDFAPVERFAALCGASPGQRLELHRRWLLAVAARHRPRTAEPGQGAPGA
                     AEADTEQETDGGTDATPQPTGAPSAGTAPVPPPPRRPWYRRRPLVAGTACVGAVLATL
                     GALSALPDRQRASADGPAPASGPTASGTARARGSEPRDASPGPSGSPTAGTSEQPRGP
                     AAPKQQPGTSRPHGTTAAPSPGEQPTGLPLTWSVNSQAWKLGCGHDYVIAKPPSQVPP
                     PPAPQDAAPWAATQNAVHGKETLVQLSVQGRSDTAVVLEDLRVRVTGRAAPVEGNAYA
                     MDQGCGGSITPRSFAVDLDKDRPIARAVAGNDSGTPIPAVRMPYRVSAKDPEVLLVTA
                     MAGACDCRWYLELDWSSQGRTGTVRIDDDGRPFRTTAIEGLPRYMYDTLGRTWGSYG"
     gene            99395..100576
                     /locus_tag="SSPG_00121"
     CDS             99395..100576
                     /locus_tag="SSPG_00121"
                     /codon_start=1
                     /transl_table=11
                     /product="hypothetical protein"
                     /protein_id="WP_003971417.1"
                     /db_xref="GI:490069242"
                     /translation="MTRILGGLPAAARGVLLETDWASHRHAYGSGEDIPVALCSLLDK
                     DAGVRSEALAVLDMGVLHQGSLYTVTAPAALFVAAILDHPLCLAEHEGHLPWDDGPPR
                     SLRAALLDWLGQVAESAAYGEDPARDRANWEWQPWHEDTRGKRDPDELAALQACRDIR
                     PALYDAVEPFLSSCDPHIYASALGVALPLLSAPALADRVPRAAALLRGRLGTMTGRRE
                     RAAVARALSLWGMDTSDLLADSDPAVRVCAALGPVRVDRPRALAVLLDALRDPRTTDG
                     WFPEPLRGVDGWFRFTVLRSALDLAVSFEEVAAVTTAMVAAGRRSVVDHESGPILFRA
                     FPGGYDPAHSLTSAQRALLGAFVDTDETTGSIGGNWLWFRAAGLPENREGIAALLRTY
                     P"
     gene            complement(100759..101343)
                     /locus_tag="SSPG_00122"
     CDS             complement(100759..101343)
                     /locus_tag="SSPG_00122"
                     /codon_start=1
                     /transl_table=11
                     /product="hypothetical protein"
                     /protein_id="WP_003971418.1"
                     /db_xref="GI:490069243"
                     /translation="MIDEFAKHTLHGRLRRDREALLWKLDGLSEYDARRPLTPTGTNL
                     LGLVKHVATVEARYFGEVFGRPSPEPLCRWQDSDGSDRWAAADETRDQITGFYRRTWQ
                     HSDATINELPLDAPGHVPWWPQPWSDTNLFAVIVHVLGESVRHTGHADILREGLDGRT
                     GLRAEHEEQIDEEARAAHRARIEQAARSAATLKS"
     gene            complement(101580..102341)
                     /locus_tag="SSPG_00123"
     CDS             complement(101580..102341)
                     /locus_tag="SSPG_00123"
                     /codon_start=1
                     /transl_table=11
                     /product="hypothetical protein"
                     /protein_id="WP_003971419.1"
                     /db_xref="GI:490069244"
                     /translation="MTDSLEYAALLRLIDERSAAFRSAVAAGASLDAPVPSCPEWTLF
                     DLVRHLGTGQRWWAAIVAAGPAEAPPAKNTAGVPRELEALLAWYAESNELLLSALREA
                     GPERECWTWWGAGLSPANAWGVARRRVHEVLVHTYDAQLAAGTVQPMPPDVAIDGVAE
                     FLDTCNSTPAAWPHEAATIHYHATEGRSWLLELDGTGAWPAPLTDSAATPSASATGTA
                     EQLLLFVWGRLTLSDLKTEGDQQVFERLIAWEPEE"
     gene            complement(102450..103475)
                     /locus_tag="SSPG_00124"
     CDS             complement(102450..103475)
                     /locus_tag="SSPG_00124"
                     /codon_start=1
                     /transl_table=11
                     /product="hypothetical protein"
                     /protein_id="WP_003971420.1"
                     /db_xref="GI:490069245"
                     /translation="MRARGMTYDTGFVVHGQPSREHFDPAVVRRELAVIRDDLHCNAV
                     QIIGGDPDRLELAAGAAAELGLEVWFSPYPLELDPEPILTLFRDCAERAERLRQRGAA
                     VVFVAGVELSVMNRGFLSGDSPEERVEHLMRRPERRAEAMRELGSRINAFLREAAATV
                     RERFRGRLTYAAIQFEQIDWTPFDMVTYELIRSAEVADRFRDAVRTLAQGPKPLAVTG
                     FGTAAYRGAGDRGGRVLEVVEHDPATRAPVRLTGVYERDEAGQAAYLSELLEIFETER
                     VDSAFVFLFALPGYPHRPDGDPRDDLDRAGLGIVKLLEGRRGQTYPDMEWEPKAAFTA
                     VAQRYRR"
     gene            103611..104267
                     /locus_tag="SSPG_00125"
     CDS             103611..104267
                     /locus_tag="SSPG_00125"
                     /codon_start=1
                     /transl_table=11
                     /product="TetR family transcriptional regulator"
                     /protein_id="WP_003971421.1"
                     /db_xref="GI:490069246"
                     /translation="MTTPPPGLRERKKRATREALREAALRLAVERGPDRVRVEDIAEA
                     AGVSPRTYNNYFASREQAIVSAVTADREARIAAAVAARPAGVRLADAVTEAVVEQYTN
                     TGEREHRALLLITTRTALRDAFLDTTAGIELPLTAVIAERLGNAEAHPARVLAASVTA
                     AVRIALEGWLRPAGSAETPGSLAAGGLLVPSGSLADQLRAALAPLAPAFDAAEQGGQP
                     "
     gene            104398..105171
                     /locus_tag="SSPG_00126"
     CDS             104398..105171
                     /locus_tag="SSPG_00126"
                     /codon_start=1
                     /transl_table=11
                     /product="hypothetical protein"
                     /protein_id="WP_003971422.1"
                     /db_xref="GI:490069247"
                     /translation="MTTQHAGAGRSGPQSTSVTSESPFKPPLVKAVFRDVTPMHVSRS
                     AAWAAASVTRTVLTEIVQGARAAAAEEDRRKLIPGDLLSAIDRNVELEVGTTWYDHSP
                     TFRGLTGVVYDAEGVVVPSRGRGGSRRPSAVVGAHRFEAGVRKLLRSRGTAAVPAMVR
                     DLDGIASVFLTDLARDAAMVVREGGVKRFGSVVQAMPDEPAPAPFPKDFLGALSARSG
                     DGRTIGRDDILAATTMRLFGGLRQRALTEAREAAQNPSG"
     gene            105275..105688
                     /locus_tag="SSPG_00127"
     CDS             105275..105688
                     /locus_tag="SSPG_00127"
                     /codon_start=1
                     /transl_table=11
                     /product="hypothetical protein"
                     /protein_id="WP_003971423.1"
                     /db_xref="GI:490069248"
                     /translation="MKKLASALLSAVLLGGMSVAAAPAASAVTAPGATASAAPGCVTE
                     TKEVSKGYGTITVCVNEDGSARAYGDLHCTAFGAVLVMWEIGWETASGVKVSTVATAG
                     WGDDDIEFDVDPSAGTDGIKGITGVDEIYLATIYM"
     gene            complement(105742..106206)
                     /locus_tag="SSPG_00128"
     CDS             complement(105742..106206)
                     /locus_tag="SSPG_00128"
                     /codon_start=1
                     /transl_table=11
                     /product="hypothetical protein"
                     /protein_id="WP_003971424.1"
                     /db_xref="GI:490069249"
                     /translation="MFSLARNRRLILSTPSEVWSLLSDGHRYGEWVTGTQRVLAADPH
                     WPQVGARLRVRVGAGPLVLDDTCVVRICEPERRLELEAQAEPFGAARIAMKLVPWGDA
                     TLFVLDWHALRGPGIRMHGLPVDYLVEVRNGMMLTKLARIAVREHDRTLQRG"
     gene            complement(106461..107264)
                     /locus_tag="SSPG_00129"
     CDS             complement(106461..107264)
                     /locus_tag="SSPG_00129"
                     /codon_start=1
                     /transl_table=11
                     /product="hypothetical protein"
                     /protein_id="WP_003971425.1"
                     /db_xref="GI:490069250"
                     /translation="MTDPREEAGARLQTDRPHSARVWNYLLGGKDNYPVDSEAGDVIL
                     TTFPEFAAVARLQRRFLARAVRFLAGEVGIRQFLDIGTGLPTADNTHELAQRIAPESR
                     IVYVDNDPLVLTHARALLTSTREGACAYVDADVRHPERILAEAARTLDLSRPVALTAL
                     GIMGQISDAERPAELLDTLMAALPRGSCLALSDGTDNNEALNRAVQVYNGQSANTYHL
                     RSPQEIAAFFTGLDLVAPGVVATASWRPDAGRPEEPTADVSVCGVAVKN"
     gene            complement(107330..107869)
                     /locus_tag="SSPG_00130"
     CDS             complement(107330..107869)
                     /locus_tag="SSPG_00130"
                     /codon_start=1
                     /transl_table=11
                     /product="N-acetyltransferase GCN5"
                     /protein_id="WP_003971426.1"
                     /db_xref="GI:490069251"
                     /translation="MSDLGPVAWPPVPIRTARLVLREPGAADRAAFVELLASPEVHTY
                     LGGPRPRAELERELPGAPERWPGSFVVDLDGEMIGQVLLRRTREHCCPVAVGKVDLGY
                     LFLPRAWGLGYAAEACAAALDWLDCVLPGEPVVLNTQTANTGSMRLAAKLGFTEVERF
                     RAWDAEQWLGLRPPLTPSV"
     gene            108010..108996
                     /locus_tag="SSPG_00131"
     CDS             108010..108996
                     /locus_tag="SSPG_00131"
                     /codon_start=1
                     /transl_table=11
                     /product="hypothetical protein"
                     /protein_id="WP_003971427.1"
                     /db_xref="GI:490069252"
                     /translation="MEREPRKKVRAGRWLGASAVLGTGAGVLAWLSPGGLGRAGPVKV
                     TGGASASTYRSVTGALADAPSWAAAALEAATEGTLVILGALLLWAAWTAVRRKDARGV
                     AGAVLTGLGTVVAYAGSEALKLVVDEERPCRALDAGAESVAECPGVGDWSFPSNHATL
                     AAGLAVGLAVLRPRLAVVTLPLAGAAALLRVLVGVHYPHDVLAGTTLGGAVVAAVLLV
                     FWPVAQGAASRLGRLRRDDAGLMSHDRGGGPVVDAQPRKKGAHVGFDRSLHHMQSPGD
                     LTVGQTGAEKGEYVSFPGGEGRDPVTGSGTPTGQGAGTRGGEVRDDPGRDPR"
     gene            complement(109379..110908)
                     /locus_tag="SSPG_00132"
     CDS             complement(109379..110908)
                     /locus_tag="SSPG_00132"
                     /codon_start=1
                     /transl_table=11
                     /product="histidine kinase"
                     /protein_id="WP_003971428.1"
                     /db_xref="GI:490069253"
                     /translation="MRGARNETFGSGRPSSEVRTVTSVDSTLTDNGTAATPRNTLPRL
                     VRDPATLLNTATAVAAGLSVTDLRWTVPTAVTAFLAGRRPGRTAPTALALLAVLAAGV
                     TALAVVPAWLPLAGRFVAVVVAAMMLPWFAGRFWCQYRQLVRAGWERAGQLQREQQLI
                     ADQARLRERTRIAQDMHDVLGHDLSLIALSAGALKLAPDLAEHHQRAAADIRARAAGA
                     VERLGEVIGVLREETGATPVEPDDPGLTRLTSEASEAGLPVELRVDGETDDLPPVVAR
                     AAHRVVQEALTNVAKHAPGARTTVHVTHTATRTEVVVENGPPPSADRVRTRPGIGGLG
                     LIGLGERVRLTGGSFRHGPRDGGYAVVARIPHHPSPPPPSPLALPASRDDALPQEHRR
                     ARRRAGRTLVAAAMVPLVTAALLSGVLMVWETRSAAQSVLDPRDYARLHVGQDRSEVR
                     RFLPERQTDYRPPTDEPMGEGTTCEYYAMTADRFDDRSGDAYRLCFREDTLVSLGTVA
                     P"
     gene            complement(110967..111713)
                     /locus_tag="SSPG_00133"
     CDS             complement(110967..111713)
                     /locus_tag="SSPG_00133"
                     /codon_start=1
                     /transl_table=11
                     /product="aminoglycoside phosphotransferase"
                     /protein_id="WP_003971429.1"
                     /db_xref="GI:490069254"
                     /translation="MDEVEVVVAHSERATLRVGDVFLKVDADQARIDAEIETMSRVPV
                     PTPQVLWHQPPVLAITALPGTTLGRLGGPSTGSPAGWAAAGAAIRKLHDAPLPPWRGR
                     AGRSVAALAAELDDECASLVTNGVLPADLVTRNRRVAEAALRPWTAAFTHGDLQIAHV
                     FVDGDEVTGIIDWSEAGQGDPLYDLATFTLGHEEHLDDVIAGYGADIDIDVIHAWWSL
                     RSLLAVRWLSEHGFDPFAPGCEVDVLRSLM"
     gene            complement(111822..112250)
                     /locus_tag="SSPG_00134"
     CDS             complement(111822..112250)
                     /locus_tag="SSPG_00134"
                     /codon_start=1
                     /transl_table=11
                     /product="MarR family transcriptional regulator"
                     /protein_id="WP_003971430.1"
                     /db_xref="GI:490069255"
                     /translation="MDEDALAEELRRSIGELVRAVRAVDTMPPGEAAILGFLDRDGPL
                     TTADLARLRGVTHQSAAKSVKDLSAAGLVRGEPHPGDGRKLLLRLTDAGRSRLRRERT
                     RRAGALGTAIRKTFDPDERRRLSESVALLSRLTAHLTGRR"
     gene            112359..113000
                     /locus_tag="SSPG_00135"
     CDS             112359..113000
                     /locus_tag="SSPG_00135"
                     /codon_start=1
                     /transl_table=11
                     /product="beta-lactamase"
                     /protein_id="WP_003971431.1"
                     /db_xref="GI:490069256"
                     /translation="MELTKFGHACVRLEKDGRRLVVDPGGLTGPEALDGADAVLVTHE
                     HFDHFSEELLRRAAAARPGLRIWTNSSVAKRLDGLGAQVSTTGEGDAFSVAGFDLTVH
                     GTWHAVLHPDVPRMPNIGFLVDESLFHPGDALTVPDAPVGTLLLPVHAPWSTVGDLID
                     YVREVAPRDAYAVHDGALNDVGTAMVEGFLGERGPGVPARYRRLAPGASVRIG"
     gene            complement(113034..113318)
                     /locus_tag="SSPG_00136"
     CDS             complement(113034..113318)
                     /locus_tag="SSPG_00136"
                     /codon_start=1
                     /transl_table=11
                     /product="hypothetical protein"
                     /protein_id="WP_003971432.1"
                     /db_xref="GI:490069257"
                     /translation="MTANARDRSNRENADVVGTWVTADGHIRQELLPDGRYDEARGDR
                     RSAYTGRYTVTGDHLDYVDDTGFTATGDLRDGVLHHEHLVLYREEKPSAS"
     gene            113456..114310
                     /locus_tag="SSPG_00137"
     CDS             113456..114310
                     /locus_tag="SSPG_00137"
                     /codon_start=1
                     /transl_table=11
                     /product="XRE family transcriptional regulator"
                     /protein_id="WP_003971433.1"
                     /db_xref="GI:490069258"
                     /translation="MDDNHLGEFLRARRAGLRPQDVNMASHGLRRVAGLRREEVAVLA
                     GVNADYYTRLEQGRERHPSPQVLDALGRALRLDPEARAHLHRLAGVSPAGRDSLHATE
                     RVGPALRQLMDGYAHTPAFVMSRTLDVLAANALADALYAPFTPADNLARMIFLDPAGR
                     EFYQEWDRAAQAVVADLRQAHGFDPEHPRLRRLVDTLTEHSAVFRRLWAEHSVRGKTQ
                     DAKRLLHPDVGTLSLTYQSFDVRDAPGQQLVIYHAEPGSPSAHALGLLGSLHAGERRQ
                     GASDSAGN"
     gene            complement(114353..115543)
                     /locus_tag="SSPG_00138"
     CDS             complement(114353..115543)
                     /locus_tag="SSPG_00138"
                     /codon_start=1
                     /transl_table=11
                     /product="FAD-dependent oxidoreductase"
                     /protein_id="WP_003971434.1"
                     /db_xref="GI:490069259"
                     /translation="MFVMLEVSDRAPLEATMSTPHHPVAIIGGGLGGLTAARVLHVNG
                     IESAVFDLESGPEARTQGGMLDIHEENGQEAIRAAGLHDEFREIIHEGGQAMRLVGPD
                     GTVRVATEDQGDGGRPEVDRGDLRGLLLNSLPDGTVHWRHKATGARALDDGRHEVTFA
                     DGSALTTDLLIGADGAWSRIRPLLSDAEPAYTGISFVESDLHEADTRHPRSAALVGGG
                     FFISLGDRRGFLAHRETDGSLHVYTALRADAGWIDTVDFTDHAAAKAAVLAHFDGWDE
                     GLRGLVAHAETITPRRIHALPVGHRWKRTPGVTLLGDAAHLMSPFAGEGANLAMYDGA
                     ELALALAAHPGDTEAALTQYEEGLFPRSEASAVESAGSLDTMFGTDGLEQMIGFFGAG
                     RAEA"
     gene            complement(115622..116350)
                     /locus_tag="SSPG_00139"
     CDS             complement(115622..116350)
                     /locus_tag="SSPG_00139"
                     /codon_start=1
                     /transl_table=11
                     /product="TetR family transcriptional regulator"
                     /protein_id="WP_003971435.1"
                     /db_xref="GI:490069260"
                     /translation="MFVTIGGMAARRAPISRRDRPAKPALSRRWIVDTAVALMRAEGL
                     EKVTMRRLAQELDTGPASLYVYVANTAELHAAVLDALLGEVDLTGAGAEEDWREQLRA
                     VLTSYTLVLFAHPQLARSALVARPSGENYLRLVERVLELLARSGAPGAQVAWGVDKLL
                     QDATATAAEQATQEHDPASHEDWSATVRALRDADEATHPAIASHMPLLIAGSAHDRLR
                     WSFDVLVNGITRTPVPGPARGAAG"
     gene            complement(116375..117625)
                     /locus_tag="SSPG_00140"
     CDS             complement(116375..117625)
                     /locus_tag="SSPG_00140"
                     /codon_start=1
                     /transl_table=11
                     /product="MFS transporter"
                     /protein_id="WP_003971436.1"
                     /db_xref="GI:490069261"
                     /translation="MSPQPASASRRYSASETPAADRARSARPVVSVGLVVAICLVAAN
                     LRTTLTGVGALLPEIERGSGLSSSWGGLLSTLPLLTFAATSPLVARASHRWGSARLLV
                     ASLGVLAVGTVVRSLPSVVFLFTGTVILSAAIAFGNVLLPALIRRSVPAHRIQGVSAL
                     YVTVMGLMAAVSSGVSAPLAHTVPGSWRTALAWGVAFTVAAFLAWLPRMRGDKPQAST
                     GGTHSPVPWRSRLAWQVTFFMGLQSLAFYTAVAWLPSILIDRGTSSTTAGWMLFYYQV
                     VSLASSSLLPLLTRGRHDQRWTAAGASVLVAGGFTVLVAAPALTVLACTLLGLGGGAC
                     LVLALTFQSQRAGSSGEAAALAGMAQSIGYLVAAAGPLLLGILHDTTHSWTLPLSVLA
                     VLGIATAVAGHGAGQDRHLRQDAR"
     gene            complement(117622..118332)
                     /locus_tag="SSPG_00141"
     CDS             complement(117622..118332)
                     /locus_tag="SSPG_00141"
                     /codon_start=1
                     /transl_table=11
                     /product="GntR family transcriptional regulator"
                     /protein_id="WP_003971437.1"
                     /db_xref="GI:490069262"
                     /translation="MKRISAPRRTASLSAQLVDSLRSHIESGGWPVGTRIPPEHALIE
                     ELGVGRSTLREAIGALVHLGLLEPRAGDGTYVCSSSELQSVMVRRASSAQRDKVLELR
                     TVLEEYASGAAALRRSESQLQQLRELLADADAACAGEDPAAATGVDALFHRAVVRASG
                     NDLLVEVYDHLGTALTASLGGLPWDAGHAAEHARLHRRLVDAIEARDTGGARDAAAAI
                     VRLTRDHETDASRTAGER"
     gene            complement(118448..119332)
                     /locus_tag="SSPG_00142"
     CDS             complement(118448..119332)
                     /locus_tag="SSPG_00142"
                     /codon_start=1
                     /transl_table=11
                     /product="SAM-dependent methlyltransferase"
                     /protein_id="WP_003971438.1"
                     /db_xref="GI:490069263"
                     /translation="MTTETTTATATATAKIPAPATPYQEDIARYWNNEARPVNLRLGD
                     VDGLYHHHYGIGPVDRAALGDPEHSEYEKKVIAELHRLESAQAEFLMDHLGQAGPEDT
                     LVDAGCGRGGSMVMAHRRFGSRVEGVTLSAAQADFGNRRARELRIDDHVRSRVCNMLD
                     TPFDKGAVTASWNNESTMYVDLHDLFSEHSRFLKVGGRYVTITGCWNPRYGQPSKWVS
                     QINAHFECNIHSRREYLRAMADNRLVPHTIVDLTPDTLPYWELRATSSLVTGIEKAFI
                     ESYRDGSFQYVLIAADRV"
     gene            complement(119348..120163)
                     /locus_tag="SSPG_00143"
     CDS             complement(119348..120163)
                     /locus_tag="SSPG_00143"
                     /codon_start=1
                     /transl_table=11
                     /product="cyclase"
                     /protein_id="WP_003971439.1"
                     /db_xref="GI:490069264"
                     /translation="MVGCHPDAPTVDHLMLATRLMVAENAVDDCYCEDHGGSPVGLGG
                     RLLLAHTAIDHFHSTAEYTPTWQASLAADAPRRAYDSAMGYFVRAATPSQSDRYRHDM
                     ARLHLGYLAEGAWAQTGHVPEVWEYLAMRQFNNFRPCPTITDTVGGYELPADLHARPD
                     MQRVIALAGNATTIVNDLYSYTKELNSPGRHLNLPVVIAEREQLCERDAYLKAVEVHN
                     ELQHSFEAAAADLAEACPLPPVLRFLRGVAAWVDGNHDWHRTNTYRYSLPDFW"
     gap             120249..120351
                     /estimated_length=103
     gene            complement(<120352..120662)
                     /locus_tag="SSPG_00144"
     CDS             complement(<120352..120662)
                     /locus_tag="SSPG_00144"
                     /note="3' partial"
                     /codon_start=1
                     /transl_table=11
                     /product="cyclase"
                     /protein_id="WP_003971440.1"
                     /db_xref="GI:490069265"
                     /translation="MPDSGTLGTPPPEQGPTPPTTLPDVPAPVIPSASVTSAASDFLA
                     ALHPPVTVPDPAPPPPPAPAAGNPPDTVTGDSVLQRILRGPTGPGTTSLAPAVRYGRQ
                     PG"
     gene            complement(120745..122160)
                     /locus_tag="SSPG_00145"
     CDS             complement(120745..122160)
                     /locus_tag="SSPG_00145"
                     /codon_start=1
                     /transl_table=11
                     /product="Crp/Fnr family transcriptional regulator"
                     /protein_id="WP_003971441.1"
                     /db_xref="GI:490069266"
                     /translation="MSVDSIPEAQTPPETPQQSLGTAAARNLASTTKSVPQMQEITSR
                     WLLRMLPWVEAAGGAYRVNRRLRHTLGDGRIEFVQEGARVRVIPGELTELALLRGFTD
                     TDVLTALADRCTQRDFAAGEVLVARGGPADRIHLIAHGRVSQTTEGKYGGEITTAVLA
                     DGSHFGEQALSDPDARHDCTFTAETSGTLLTLTRADFTAVQASAPQLRAHVDDFHTRA
                     RQRQTKHGEAEIALSAGHVGEAELPGTFVDYELRPREYELSVAQTVLRIHTRVGDLYN
                     GPMNQSEEQLRLTVEALRERQEHELVNNREFGLLHNADFKQRIQPRTGAPTPDDMDEL
                     LCRRRGTKLFLAHPRTIAAIGRGFNACGLYPDHVDLGGQSVPAWRGVPILPCNKIPIS
                     KEQTSSIIAMRTGEKNQGVIGLRQTELPDEYEPGLSVRFMGINEQAVISYLVSTYYSA
                     AVLLPDALGVMENVQIAPVSR"
     gene            122378..123550
                     /locus_tag="SSPG_00146"
     CDS             122378..123550
                     /locus_tag="SSPG_00146"
                     /codon_start=1
                     /transl_table=11
                     /product="MerR family transcriptional regulator"
                     /protein_id="WP_003971442.1"
                     /db_xref="GI:490069267"
                     /translation="MLCERGLDPHVASGGIVGAVEDHWTVGRVAELAHVSVRTLHHYD
                     EIGLVRPSGRTAAGYRAYSADDVERLREVLGYRRLGFGLREIAELVGDPSADAVAHLR
                     RLRGLLLERRARTDAMVAAIDRELDVRAKGLKVTPEEQLEALGARLYDEIGGAYTTTR
                     RTEPRIAARIWDALGDARTVLNVGAGTGSYEPADREVTAVEPSAVMRKQRPAGAAPCV
                     AAAAERLPFADGSFDVAMAVSTVHHWGDPMAGLREMRRVARRVVVLTFDTDEPGWQDR
                     FWLTRDYLPEFATVLAEFPSLAGMAEAIGARAEPVPVPWDCADGLFEAYWRRPEAYLA
                     EHVRRAASVWTKVGPEVERRAVRSLGDDLGSGRWAERNSDLAGLEAADLGLRLLIA"
     gene            complement(123644..124951)
                     /locus_tag="SSPG_00147"
     CDS             complement(123644..124951)
                     /locus_tag="SSPG_00147"
                     /codon_start=1
                     /transl_table=11
                     /product="hydrolase"
                     /protein_id="WP_003971443.1"
                     /db_xref="GI:490069268"
                     /translation="MHAFTRRLSGVVAATATLVFTAAAAVPPADASALAAPPEVLPRA
                     ETAALFDDDAGGNANADDPAIWRNSADPDASLVVATAKEGGLRVYDLDARQVQSVPAP
                     EAPGADDAPGRFNNVDLVHGMSLGTGATDLAVVSDRGSDKLRVYRVDGDRPHAPLTDV
                     TDPSAPWIFSGSQDEVNEESTAYGLATYTDSVTGRSYALVSQNATTHIALLELTATRE
                     GTVNYRQVRTLDLPATFTMPDGTKWSPCGEPGEGPQVEGMAVDPETGTLFAGQEDVGI
                     WRLRADLRGRPVLQDKVREYGVPATYDEASDECVAGADPGFGGARVSADVEGLTLLEQ
                     EDGDGYLLTSSQGDDTFVAYDRERSDDYEYEGRFRVGAASEALDGSEECDGADVLAEP
                     LGSRYPNGLLVVQDGHMAPEDGDREATGFKFVDLADVLEALDD"
     gene            complement(125151..125606)
                     /locus_tag="SSPG_00148"
     CDS             complement(125151..125606)
                     /locus_tag="SSPG_00148"
                     /codon_start=1
                     /transl_table=11
                     /product="MarR family transcriptional regulator"
                     /protein_id="WP_003971444.1"
                     /db_xref="GI:490069269"
                     /translation="MSQKGAGIDLDKSLGYLLKEASSALRAAMEEVLRPLGMSVTHYS
                     CLELLAQRPGLSNSELARGAFVTRQSMNVLLQALERDGYVTRPAEAPVGKALPARLTP
                     RGRRSLEKATVAVRSVELRMLAGMTESEQSGAFRILQSMIRSLRDDEGV"
     gene            125683..126051
                     /locus_tag="SSPG_00149"
     CDS             125683..126051
                     /locus_tag="SSPG_00149"
                     /codon_start=1
                     /transl_table=11
                     /product="glyoxalase"
                     /protein_id="WP_003971445.1"
                     /db_xref="GI:490069270"
                     /translation="MPVTGPDFVSLQVRDLDAAQAFYEQYLGLVRSQAGPPHAVVFET
                     KPIAFALRDVVPGTDLASVAQPGIGAAIWLHGTGVQAIHDALVADGHTIVSAPVDGPF
                     GRTFTFADPDGYHVTLHDRA"
     gene            complement(126104..126676)
                     /locus_tag="SSPG_00150"
     CDS             complement(126104..126676)
                     /locus_tag="SSPG_00150"
                     /codon_start=1
                     /transl_table=11
                     /product="TetR family transcriptional regulator"
                     /protein_id="WP_003971446.1"
                     /db_xref="GI:490069271"
                     /translation="MSRSDAGRPAPTGADADRRTMVLESAMATFARFGYRKTSMEEVA
                     RAAHISRPGLYFLFSSKESLFRAAVTQALHRDITAVEQALADGDRPLPERLVEAFDHW
                     AGRYVGPLTRDVATVIEANPGILGEVVEVLPRRFEELVTDAITVATGREEAVRIAQTM
                     ISASTGLKHQVGSRESYLERLTVAVGLLLR"
     gene            126739..127710
                     /locus_tag="SSPG_00151"
     CDS             126739..127710
                     /locus_tag="SSPG_00151"
                     /codon_start=1
                     /transl_table=11
                     /product="oxidoreductase"
                     /protein_id="WP_003971447.1"
                     /db_xref="GI:490069272"
                     /translation="MDTRPLVSTPFTASSTADEVLEDVDLTGVRAIVTGASSGLGIET
                     ARALTAAGAEVTLAVRNTAAGASAAETIARSTGAAPPRVVRLDLADRAGVTRFVDAWD
                     GPLHLLVNNAGVVTGGLERTPEGWELHFATNHLGHFALATGLHQALARGAAERGGARI
                     VSVSSTAHMRSGIDFDDLHFERRSHDPQTAYAQSKTANSLFAVEATRRWGSAGIVANA
                     VNPGGVATGLQRNFTPEQKASLDAAEAAGVFTYKTVEQGAATSVVAAVAPEFAHSGGH
                     YLDDGQEAYTVPNDADLAQHPHGVKEWALDPAAAKRLWTVSTDLLRS"
     gene            complement(127687..127956)
                     /locus_tag="SSPG_00152"
     CDS             complement(127687..127956)
                     /locus_tag="SSPG_00152"
                     /codon_start=1
                     /transl_table=11
                     /product="hypothetical protein"
                     /protein_id="WP_003971448.1"
                     /db_xref="GI:490069273"
                     /translation="MGHTGEACAGRGDGTDCPNGEDAVVDGPRCEECRYHWELDQTEP
                     GRRAAPDDGMTRPLGEPGEAGKEGAWIRAHDRHFRAERSGAQQIG"
     gene            complement(128111..129526)
                     /locus_tag="SSPG_00153"
     CDS             complement(128111..129526)
                     /locus_tag="SSPG_00153"
                     /codon_start=1
                     /transl_table=11
                     /product="lyase"
                     /protein_id="WP_003971449.1"
                     /db_xref="GI:490069274"
                     /translation="MSTGSRNIWEAWARSVPPLVCASTREPCHDPAATATRLARAGLA
                     GQYVVYESEGGVWHFAAGSDVSVTADATGITARAAGRTWSSRTQRRPLTAFADALAAL
                     PPVSGLPDESGEERRFYGWAAFELAHLLHADPATAGDRPLLHALIPSVEVTLTGDSTV
                     IRAVDDAWARKVADLLAEPAAEQTPHDEPARDRTEDVIAVGTAAYGRAVSRTVRDIRA
                     GLLEKAVVSRQVPLPAEPRPDFPATYLAGRRANTPARSYVLDLGGYRAAGFSPETVLE
                     VEDDGRVSTQPLAGTRALGADPAENERRRAELLSDPKEIHEHAVSVRLAWEEMAAVCR
                     PGSVVVEEYMAVRPRGSVQHLASRVTGRLRPDAGPWDAFASLFPAITATGVSKRAALQ
                     ALARHEEGPRGLYGGAVFRGSTSGALDAALVLRTLIGAGDEAWLRAGAGVTAQSSPER
                     ETEETCEKLRSVAPYLRFSLT"
     gene            complement(129585..131348)
                     /locus_tag="SSPG_00154"
     CDS             complement(129585..131348)
                     /locus_tag="SSPG_00154"
                     /codon_start=1
                     /transl_table=11
                     /product="ABC transporter ATP-binding protein"
                     /protein_id="WP_003971450.1"
                     /db_xref="GI:490069275"
                     /translation="MIRQLYRVLGPEGSRPLNRLLVLQCAAAVLQGVAFALLVPVLRA
                     LLGPAPDDVWPWLTAFAGCALAHAVLQGAAVSGGFTVGSQLSRVLHQRMADQALRLPL
                     GWFDTGRTAEFSRLAGQNVIQVMSTPAHLLRPFISSLLTPATLVAATFFFDVRTALVL
                     LVCAPVLFAVQAASSAVMRRLDLGRDAAIGESADRVLEYARNQPVLRAFGRTAEGYGA
                     LDDALVAEARADRRLIARGLPGLVSFSFATRLVFALLLALGVSWQLDGSLTVPTLLAL
                     LVLLVRLIDGVSSAAEAGAGMRIARNTLERLGAVLDEPPFPQPAEPRTPRDASVEFDK
                     VGFRYDGGADPVAGAAARPVLNDVTFRLPERSMTALVGPSGAGKTTIAHLLARFRDTT
                     EGTVRIGGVDVREIGADDLADHVSLVFQDVYLFDGTIEENVRIAAPHADSGQLAEAAA
                     LSGLDRVVEELPEGWAMKVGEGGARLSGGQRQRVSIARALLKDAPILVLDEATAALDQ
                     ENEALFAQAVRALAARRTLLVIAHRLSTVVGADQILVLEDGEITERGTHDDLVAAAGT
                     YASFWERRAQAHGWRLESAPS"
     gene            complement(131345..133177)
                     /locus_tag="SSPG_00155"
     CDS             complement(131345..133177)
                     /locus_tag="SSPG_00155"
                     /codon_start=1
                     /transl_table=11
                     /product="ABC transporter ATP-binding protein"
                     /protein_id="WP_003971451.1"
                     /db_xref="GI:490069276"
                     /translation="MKSQPPETGPDPAARTPAAPGAGTGSPPRPPRPLRELTGPVRSR
                     LAVSVGLQTVAALAGVVPFIAVSEIAGRLTTGTPADGDTLWPLVALACAAGLLALACG
                     TAAGALAHIADNDLQLALRRRLARHVGRLPLGRLTDRGTGEVKQAVQDDVSALHTLFA
                     HTLLDVVAVLTAPVLALAYLFTVDWRLALVSVVPLLLGVLLFSRAMAGAAAQMAEFGA
                     ALGRISTAAVEFASGIAVFKSFGRGRKAHERFVDATEGFADFFSRWVRTTLVSSTAAV
                     LVVAPAVVLLLLTVVGAVLVTQDWLTGAELVPFLLLGPAVAAPMGVVGPRIQQIRAGQ
                     AAAVRITQLLHAPTLPEPATPVLPDGHHVRLRGVTFSYDGRTDVLRDVDLDLAPGTVT
                     ALVGPSGSGKSTLASLLPRFHDVTAGTVTLGGADLRDIPATELYRRVGFVLQDVRLLR
                     ASVADNIRLGRPEATDEEVERCARAARIHDRVTALPDGYATELGTAVTLSGGEAQRLS
                     IARALLADAPVLVLDEATAYADPHSEALIQDALSALAAGRTLLVIAHRLSTVRSADRI
                     VVLEDGRVTEQGRHDDLVAAGGRYAALWDAQSSSADDIREGSAR"
     gene            complement(133174..133902)
                     /locus_tag="SSPG_00156"
     CDS             complement(133174..133902)
                     /locus_tag="SSPG_00156"
                     /codon_start=1
                     /transl_table=11
                     /product="methyltransferase type 12"
                     /protein_id="WP_003971452.1"
                     /db_xref="GI:490069277"
                     /translation="MIDYYSTSAEFYELVATRHTASSGPPLTRVLTGLDVTHGPVLEI
                     GAGTGRVTEVVAAALPEAEILAAEPSATMRAMLTSRVARDPDLRRRVTVVDGAAQDLV
                     LPERLSAVVIFGVAGHLTVPERVALWKRLADRLPDGAPIVVELMGVSSPRHIPPVMSL
                     RETIGRQTYEWWIGGEPTEGDAMRFTTTWKVLRDGRTVREVADSYDWHTFDVARLARE
                     AGMTSRRITEAGGRPIPEIGVLVK"
     gene            complement(133913..134746)
                     /locus_tag="SSPG_00157"
     CDS             complement(133913..134746)
                     /locus_tag="SSPG_00157"
                     /codon_start=1
                     /transl_table=11
                     /product="thioesterase"
                     /protein_id="WP_003971453.1"
                     /db_xref="GI:490069278"
                     /translation="MTAAFPARSSARAGRADSPWIRRWNEASASRLTLICLPHAGGSA
                     GFYRPWAALMPPEVELVAIQYPGREDRFDDPESAGMGELVTAVADAVLPLLDRPYALF
                     GHSMGSAVAWELAHELDRRQAPGPRRLFASGRAAPGTAVTGHLHRQDDDVLCAELARL
                     GGTSREVLDDPGLRSLVLTAVRHDYRIIETHRPEARPPLSCPIHVLTGDADPELGERR
                     SRAGAGGWADLTTARTEVRVFPGDHFYLTPRRREVVATVLRRMDPSLTTDARRTWPST
                     P"
     gene            complement(134743..135807)
                     /locus_tag="SSPG_00158"
     CDS             complement(134743..135807)
                     /locus_tag="SSPG_00158"
                     /codon_start=1
                     /transl_table=11
                     /product="cytochrome P450"
                     /protein_id="WP_003971454.1"
                     /db_xref="GI:490069279"
                     /translation="MTRYDDVRELLSDPRVSADIRRPGFPALGEGEQEAGARFRPFIR
                     TDAPEHTRYRRMLLPAFTVRRVRAMRPAVQARVDEILDGMLAAGGPVDLVSAYANAVS
                     TSVICELLGIPRHDLEFFRDVTRISGSRNSTAEQVSEALGGLFGLLGGLVAERREEPR
                     DDLISKLVTDHLVPGNVTTEQLLSTLGITINAGRETTTSMIALSTLLLLDRPELPAEL
                     RNDPDLMPAAVDELLRVLSVADSIPLRVAAEDIELSGRTVPADDGVIALLAGANHDPE
                     QFDDPERVDFHRTDNHHVAFGYGVHQCVGQHLARLELEVALETLLRRVPTLRLAGERD
                     QVVVKHDSATFGLEELMVTW"
     gap             135817..135927
                     /estimated_length=111
     gene            complement(<135928..137964)
                     /locus_tag="SSPG_00159"
     CDS             complement(<135928..137964)
                     /locus_tag="SSPG_00159"
                     /note="3' partial"
                     /codon_start=1
                     /transl_table=11
                     /product="thiazolinyl imide reductase"
                     /protein_id="WP_003971455.1"
                     /db_xref="GI:490069280"
                     /translation="MNTSTAFRVLVCGTNFGRFYAEAVHRRPGYAPAGILSRGSAASR
                     ACAERLGVPHYTDVADLPAGIDAACVAVSSAISGGQGTELARALMDRGIHVLQEHPVH
                     LTELTDNLTHARRRGVQYRLNTHYPHVAPVRDFVEAARRLVAQQRPLFVDAATPVHLM
                     HPLVDILGRAMGTLRPWRFADPAPLPADIGPQPVRSLHGMLAGVPLTLRVHHQLDPSD
                     RDNHALHWHRISIGTEGGVLTLADTHGPVLWSPRLHVGRDTDRRFVLDGPGTGHLGLG
                     TTAVVGTTGTFRTVFTDLWPEAVGHALDGLRAAVEQGGDALRAGQYDLAVCRIWTDLA
                     ARLGPPDIVRPATPRPLAVSDVFPAPRQTRADAHRTAADGADTHRTRVPSSASPYTPS
                     AEFFDLVAAEHTATASAPAVAALLADADLSGGPVVDIGAGTGLVTEAVARARPDAEIL
                     ACEPAVGMRAVLTSRVFSDPDLRSRVTVTADAAPDLELPDRVSAVLLCGVLGHLDADG
                     RARLWRRLNRRLAPGGLVVVELMQFEEPLTLPETRLATATAGRHRYEWSFGGAPDETE
                     DGVMRLHSTWRVYRDDATEAEREVHDSYRWAPFGLKDVVAESGMTARALPTRPGAPPL
                     AVLTKGTGRPEHPCPRFHLHPRLRTTMTPPNPRRPPTPPAPPCRSDFPIQRGCPF"
     gene            complement(137961..139112)
                     /locus_tag="SSPG_00160"
     CDS             complement(137961..139112)
                     /locus_tag="SSPG_00160"
                     /codon_start=1
                     /transl_table=11
                     /product="epimerase"
                     /protein_id="WP_003971456.1"
                     /db_xref="GI:490069281"
                     /translation="MTKPVIGVLGASGAVGRAAVRELRALGHTGLRLGGRTVSTLREV
                     AEEGPAGHDETVWADADAPDGLRAFTEGCDIVLNCVGPTYRLRATVASAALAAAAHCV
                     DVAGDDPAAEDLLAAGDPARDGRIVVLSAGALPGLSSLLPRWLAGQGLDGTSALTAHC
                     GGLETCSPTVAHDLMLSLTSGGADGAAYGEALAAVRGGRRVPRALRTAEDTEHRSFPG
                     RVALQPYLSQESERLATVLGLDRLDWYNVHPGPAVRALLNQLPGRLAAGDDPAELAGR
                     LILAADLDLAGRKPWYVMDFELSGTASGRPATAGMTLRAASSYRLTAAVGALAVDAVL
                     RAGVPAGVHFACDVLDPEAVVRHLREGNVADLRPTGAAAGADRVEEGVL"
     gene            complement(139109..144637)
                     /locus_tag="SSPG_00161"
     CDS             complement(139109..144637)
                     /locus_tag="SSPG_00161"
                     /codon_start=1
                     /transl_table=11
                     /product="peptide synthetase"
                     /protein_id="WP_003971457.1"
                     /db_xref="GI:490069282"
                     /translation="MNIAELLARYADEGVVLWAEDGQLRFRAPQGRLTDTHRAELRTH
                     KEAVLRHLEAAEPALRADPDHRHEPFPLTDIQAAYLIGRTDAYAYGGVGCHAYVELAY
                     PDLDVDRVTSVWRQLVQRHDMLRAVIHQDGHQRVLPEVPALSVGTDDLTALPAATAEA
                     RMRHTRARLSAREAPTDQWPLFDVHVTRTDRRAVLHLSFDMLVVDHASLRILLAEFRR
                     SYGGTALTDAPRITFRDYVLARRALADTDGHARDRAYWTERLDTLPPAPELPLAEAWQ
                     AAVDDPAEAGRVPAPGGDAVAFRRLEVLLPAADRDRLTERAARRGLTPSTALLTAYAE
                     TVGAWSRSSRFTLNVPTVDRPALHEDIDRLVGDFTSLELLAVDLDTPATFAERTGAVG
                     EQLLDDLAHPLFTGSEVLAELSRRAGAPVLMPVVFTSALGAGATSEGVPPEVEYAVTR
                     TPQVWLDCQVMHRGDTLSLSWDIREGALAHGTADAMFEAYTALVRSLSAEGEAGEKAW
                     DAPVRIPLPAAQAARRAAVNATEGPLPDALLHEPVLARARTTPDAIAVRTPELALSYR
                     QLVTRATGLAQHLAASGLRSGEPVAIWMDKGWEQVVAVFGTLMAGGAYLPVDTAQPAA
                     RRDTIIGDAGVRTVLTQSWLAELEDLPSTVSPVAVDLVGEATADLPPAARRDPDDLAY
                     VIYTSGSTGTPKGVMISHRAALNTVEDINRRFAVDERDRVLGIAGLGFDLSVYDLFGP
                     LAVGATLVLPRSDRRGDPSHWAELVRDFGVTVWNSVPGQLHMLCDWLRSEPPTDDGSL
                     RLALISGDWIPVALPDQARELLPGLEIVSLGGATEGSIWSIAHPIGEVDTARPSIPYG
                     KPLTNQTFAVLDRHLRPRPEWVPGELYIGGAGVALGYLGDGERTAQRFLTDLATGERL
                     YRTGDLGRYLPDGTIEFLGREDAQIKIRGYRVELAEVEAAVQTHPAVAAGAVVVDDSA
                     AGGRRLAAFVETARKDGGPAVTSRAQARTAAAEAVREAGAAVDGARLTDFLAALDDVA
                     VAEMTRVLAASGVFDSAAARTAEEVGTALRATPRHRHIVRRWLRALAARDRLTHRDAD
                     ATYTGLRPVSAPEAERRWRRAADLEHEIGWSTELLTVMRTCAERLPELVCGDVGIRDL
                     LFPGAATEAADAAYRDNLAIRHLNRAVVAALREIAAGHTGEERLRVLEVGGGVGGTTG
                     ELVPVLAEYGVDYLFTDPSAFFLNEARERFADHAWVRYQRFDVDEDPRAQHLLPNTFD
                     VVVCANTLHAATDADAAVGRLRELLVPGGQLVFVENTRDENLPLLVSMEFLEVAGRTW
                     TDVREHTGQSFLTHTQWRALLDGHEASGVTSLPDAGDALAGTGQEVFIATMKDDRHHV
                     PVGELARTAATRLPEYMLPAVWQVVDALPRTANGKTDRARLRSWLPRESAPVVVDERP
                     KDELEHSLADLWAELLAVEGVTRNDDFFDLGGDSLLVARMVGRLRERVPQAADLEWEV
                     VLRHMLRRPTVAGLAAFLRALAGPEDAPAAGAVRTDPVIHLHGSRSEDEPTTVLVHAG
                     TATIMPYRALITEIRRRSPGLAEVVGVEVPDLSGFLAAPPDGLIERMAADYARALTAD
                     GRRRFHVVGYCLGGLIATEVARNLAESGAEVESLTVISSHSPRFRLDDELLAEYSFAV
                     MMGIDPADLGFPDDQYRVAAAADAVLAASPGVLPDGGLAALGEEFEDVASRFRRLADV
                     PRATRIARMCEAVPASAGTYEPDHMTRLFLAFRQSVFAITRYRAEPYAGDITFLRHDG
                     AYPFPGSKDAVTAYWEELTLGDLDIVDIGGDHYSCLSVEHAPGILKTLGELTQGAITR
                     "
     gene            complement(144634..148126)
                     /locus_tag="SSPG_00162"
     CDS             complement(145796..148126)
                     /locus_tag="SSPG_00162"
                     /note="truncated CDS"
                     /codon_start=1
                     /transl_table=11
                     /product="non-ribosomal peptide synthetase"
                     /protein_id="WP_003971458.1"
                     /db_xref="GI:490069283"
                     /translation="MSAPVGPVETAVAAEWADLLGVAEVGRESGFFLLGGDSLVATRL
                     IGRLRAAGFPGARVADLFARPVLRHFCETLRPATTTAEVPAAGAPPVLVPDPDHAHEP
                     FPLTDVQAAYHTGRDPRFTLGGVGTWHYTEFDGTDVDLDRLERAWNTLVRRHGMLRAV
                     VEDGHQRVLPDVPPVRIPVHDARAGGAAEALAGLRARLSQQVRDPARWPLFAIEAVRH
                     RADEDTGEKGAETRTRIGIGLDYLVLDALSITTLYAELNALYADPEHQLPPIGVSFRD
                     YLTRLPADPESTARARAHWQARLPELPPPPALPFDRDPATLDAPVFTRRRLSLPAGDW
                     QAVKRDAARHGLTPSTVLLALYAEVLAAWSGADAVTVTLTLFNRRDVHPHIHRVLGDF
                     TSLSLAGYRREGADWPAAAAELQRRQAEDLDHADVPIDWLLREFGRRTGTVDAAAPVV
                     FTSAIGVGDATLAGPGTGLPPKVWGISQSPQVCLDNQVTEESGNLVVTWDAVEEPFAE
                     GVLDAMFSAYERLLRHLVDGDWQAPLPDLVPAAQYERREAAAREAALEPVTPRPLHRT
                     FFTHAAATPDRTALVTTAGEETTYGTLAAQALRTAAALAAAGVRPGDLVAVTLPKGPE
                     QVAAVLGTLAAGAAYVPLSLQQPAARLERVRATAGFRRRPGWLARHGRRRPPHPVPGR
                     HAGRRAAVHAGRNGSRRARLRDLHVGLHRRAQGRRDHPRRRLEHDRGHQRPPRHPGRR
                     PRLRPVGTGLRPVRVRRLRPARRGRLPPAAHRGPAP"
     gap             149052..149359
                     /estimated_length=308
     gene            complement(<149360..151306)
                     /locus_tag="SSPG_00163"
     CDS             complement(<149360..151306)
                     /locus_tag="SSPG_00163"
                     /note="3' partial"
                     /codon_start=1
                     /transl_table=11
                     /product="non-ribosomal peptide synthetase"
                     /protein_id="WP_003971459.1"
                     /db_xref="GI:490069284"
                     /translation="MEGDAGNRDRHTPAAVREAVAGALEIAPEELDDDRDLFELGLDS
                     LALMSLVGTWRREGSTVTFQDLTSRPTLRDWTALLARAANDDTATTVPPGPPAPVTGA
                     DPDTDSFPLATMQHAYWIGRQDGQPLGGVAAHFYVELDGHGVDPARLDTALRSLVLRH
                     GMLRAVFDEDGRQRFGAAGAPLAVHDLRELAPVEAESELERLRERNTHTRPDIGAGDV
                     FRTALCLLPDGRTRLQINLDMMAGDALSLRVLLSDLRRFYECPDEPPRELGLDYRRYL
                     AEHDARRRTERERDAAWWRERLPDLPRAPRLPTTVDPLTPVTADDGTLTHSRRLHHWL
                     GPADKAALLGAARRHAVTPAAALATAFAEVIAAWSDSRRFLLNLPLFDREMFAPEVAG
                     LVGDFSSSVLLDADLSAPLPFSRQARGLQERLQAGISHGAYGGVEVLRDLARAEGAPV
                     LAPVVYTSAIGLGEIFEQDVQKSFGHPSWIISQGPQVYLDAQVTELDGGLLLNWDVRD
                     GVFEAGVPDAAFDAYRRLVTRLVTDPDAWDRPVDGLLAPGVLPRRAVAALPAAPVADR
                     ALHTRFFRLAETEPGRTAVVRTTGDTLTYGELAHAARRIAALLHDHGVREGDTVAVTL
                     PKGDRQITAVLGILAAGAAYAPVGV"
     gene            151468..153129
                     /locus_tag="SSPG_00164"
     CDS             151468..153129
                     /locus_tag="SSPG_00164"
                     /codon_start=1
                     /transl_table=11
                     /product="enterobactin synthase subunit E"
                     /protein_id="WP_003971460.1"
                     /db_xref="GI:490069285"
                     /translation="MSKTQRTWSEAESAHYRAAGHWQGVTFAALLRESAAVHAGHVAL
                     VDGDRRWTYAELDAEADRVARGLRGLGIGRGDRVVVQLPNCAEFVLVWFALQRVGAVP
                     VHAMPGHRRLEIGHLVRVAGAVACVVPDRHARFDHRELMREVRAEQGPGGSLRHVVVV
                     GEPGTGEGFVPFEALRTDTPSASGPGSGPASGVASGEDAADASDVALLLLSGGTTGLP
                     KLIPRTHDDYAYNARACAEVCALDARTVYLAVLPLGFNFAFACPGVLGTLMAGGTVVV
                     APDPSPQTAFALVEREGVTLTSLTPPLVPHWTDEAASGSWDLGSLSVVQVGGARLPED
                     HARKLGPALGVTVQQVFGMAEGLINLTRLDDPEDLVCATQGRPVSPDDEVLVVDADGR
                     PVPDGTEGELLTRGPYTLRGYYRAEEHNRTAFTPDGYYRSGDVVRRLPSGHLVVVGRL
                     KDQINRGGEKVAAVEVEEQLLTHPAITAAALVGVPDERWGERSVAFVVCTGAAPGVRA
                     VAAHLKERGLAGYKAPDEVVRVPRLPLTAVGKVDKAALARQLPRP"
     gap             153141..153370
                     /estimated_length=230
     gene            complement(<153371..154813)
                     /locus_tag="SSPG_00165"
     CDS             complement(<153371..154813)
                     /locus_tag="SSPG_00165"
                     /note="3' partial"
                     /codon_start=1
                     /transl_table=11
                     /product="ABC transporter ATP-binding protein"
                     /protein_id="WP_003971461.1"
                     /db_xref="GI:490069286"
                     /translation="MTGNATARPVGADPLAEISGLSLGPVQGGPPVLHDARLTVPRGQ
                     VLGVVGRSGSGKSSLAYSLLGHVRPGLEVRSGTVRVAGLDPFDRADARRLRGRVVSFL
                     GQDPASALNPALRIGTQIGEAVRLRSPARRAHEVRAQVEELLLSVRLPADRAFRRRLP
                     SQVSGGQAQRVALALALAGTPALLVLDEPTSGLDTVLADRMRGLLAEVLSGGDRAALL
                     VSHDPAWVASVAHEVVRLEGGRITGAGTPDAPVPAPRSSAGFPAGGGPGPGRAPGAGS
                     REAPRTESREAPGAGSGGALSVRGLHAAHGRVSVLHGVSLTVPAGSCTAVVGPSGSGK
                     TTLARCLAGLHRPARGTVEWREDGAEGGHGAPVQLVAQDARGALNPRESVRAALMRPL
                     GRRHSAADSAREAARLLDLVSLDADLLARRPGELSGGQRQRVALARTLAAQPRVLVCD
                     EITSALDRETASGILALLGSLRRTLGVTVVM"
     gene            complement(154810..155664)
                     /locus_tag="SSPG_00166"
     CDS             complement(154810..155664)
                     /locus_tag="SSPG_00166"
                     /codon_start=1
                     /transl_table=11
                     /product="transporter integral membrane protein"
                     /protein_id="WP_003971462.1"
                     /db_xref="GI:490069287"
                     /translation="MTTVLTPPRRRARTARTAGRRRPPLLTGALMLLVLLLALLGPLV
                     APHSPTAQLAAPFQQPDGRFLLGTDVLGRDVASRVLGGGRTIVLTALAGTAGAGAVGM
                     TAGVLAAMVSRRLGDLTVRCVDALAVLPALLVVLVLAAGFPGSDAALVTAVALATAPF
                     STRVLRAAADTVLHSGYVEAALARGDTRRAVLRHDVLPNIAGPALMDTALRLVASLHL
                     TATAGFLGLGRGGAAPDWGRMVSENVPGATLAAAPFLAPALLLVLLSVCVGLLAGRLA
                     DTVGKGAA"
     gene            complement(155661..156611)
                     /locus_tag="SSPG_00167"
     CDS             complement(155661..156611)
                     /locus_tag="SSPG_00167"
                     /codon_start=1
                     /transl_table=11
                     /product="metal transporter"
                     /protein_id="WP_003971463.1"
                     /db_xref="GI:490069288"
                     /translation="MNLLAFAARRLAGAVVLLVLLSAAVFAATAVLPGDAVSAVAGVD
                     ASETQRAEVRAELGLDRPAVQRYADWAAGAVRGDLGRGFVGERPVADVLATRLPNSLL
                     LAGLTLAVTAPLATLLGLWTGLRGGVADRVVSTSAQILAAVPEFVVAALLVAVLAVWL
                     EVLPRVSVIPLGGTPLDVPDALVLPVLTLSAVGLAVATRLLRASVADTAARPYCEAAR
                     LNGVRGVRLAVRHILPNAAGPAVQALTLTTGALVGSAVVVENVFDYPGIGRELQLAVA
                     ARDVPMVQGIATALVAVMLAVLLLGDVCARLLGAREGHGR"
     gene            complement(156608..158128)
                     /locus_tag="SSPG_00168"
     CDS             complement(156608..158128)
                     /locus_tag="SSPG_00168"
                     /codon_start=1
                     /transl_table=11
                     /product="ABC transporter substrate-binding protein"
                     /protein_id="WP_003971464.1"
                     /db_xref="GI:490069289"
                     /translation="MGPGLLAACSTDEPGSAGNPGPGSSPRSGGTLRAAFVGGGAAET
                     LDFFNGPSALDLVRARAWHGTLGNLDPSGPDGVRYGVLKGIDIADDLSAYTLHVRPGV
                     RFTDGSRLTSADILHSLSALAARSKLPVYRLAAANFDLARAKADGDLKVVLPTLRPIA
                     DGRLILCQGNFLVVKDGTKAFRESMPSCGPFRLTGFTAGQGSAFERYDDHYGHVPHLD
                     GLELRSIADSTARAGALTGGAVDFAHDLSPVTARTLADDAKVELAPTKSPYLVGLSFQ
                     LNMSAEPFDDPRVREAFKLAVDREAMVKTVFYGNAEIGNDLPSLGFPDYADGIPQRAH
                     DPGRARALLEEAGADGVKVQLTTGPETPGMVEMATLFVEDLKKIGVRASVRELPPGQL
                     YADFPAYSALPLAGSYQMPVPALSTYQMNTAGGSPSAFGWKKSETDALVAQARAERDP
                     ERARELGTRAQRTRWDEGNQVVPVFKPNLNAQAKGVDGIPDDLFEQFPGFSRASLA"
     gene            complement(158306..158527)
                     /locus_tag="SSPG_00169"
     CDS             complement(158306..158527)
                     /locus_tag="SSPG_00169"
                     /codon_start=1
                     /transl_table=11
                     /product="ferredoxin"
                     /protein_id="WP_003971465.1"
                     /db_xref="GI:490069290"
                     /translation="MTLAGQAFGSGRVGAERDRCVGAGQCVLAAPGVFDQDEEDGLVR
                     VLAERPSAAESDAVRAAVRACPSGALTLR"
     gene            complement(158683..159177)
                     /locus_tag="SSPG_00170"
     CDS             complement(158683..159177)
                     /locus_tag="SSPG_00170"
                     /codon_start=1
                     /transl_table=11
                     /product="membrane protein"
                     /protein_id="WP_003971466.1"
                     /db_xref="GI:490069291"
                     /translation="MTPAGDPRPRERRPAMSSQPTAPPPRRGGAGRVVRGAVRVLAAA
                     GLAVDAYLHAHLADRYDAIASSVGQGTLFRLEAALAALAALLVLLWRRLPGDLFAASV
                     AVGGLALLLVYRYVDVGELGPIPDMYEPVWYGEKEVTAVAQAVAALATLFLLLVRPRG
                     GRGR"
     gene            complement(159174..159572)
                     /locus_tag="SSPG_00171"
     CDS             complement(159174..159572)
                     /locus_tag="SSPG_00171"
                     /codon_start=1
                     /transl_table=11
                     /product="metal-binding protein"
                     /protein_id="WP_003971467.1"
                     /db_xref="GI:490069292"
                     /translation="MPFPFPTGAARLAAAACALALTALVGCSDGGGGGGGGATESATR
                     SSASGGTQVTIKDFTFEPASLTVSPGAKVTVVNKDSTTHTLTASKGGSFDTGDIAPGK
                     SATFTAPSTAGDFPYACTIHPFMKGTLTVQ"
     gene            complement(159611..160165)
                     /locus_tag="SSPG_00172"
     CDS             complement(159611..160165)
                     /locus_tag="SSPG_00172"
                     /codon_start=1
                     /transl_table=11
                     /product="hypothetical protein"
                     /protein_id="WP_003971468.1"
                     /db_xref="GI:490069293"
                     /translation="MKRIRTATALAAALLVAGAAAGCSDDGGAGSAGGTETRNAADAP
                     DTDVVPAATSSSAPAVDVKDGTYGKSLVDEKGRTLYLFEKDSKDKSKCDDDCAKAWPP
                     FTVKATPTAGKGVKKDLLKTIKRDDGSEQVTYNGHPLYRFADDQKPGDANGQDVDAFG
                     AKWFVVDPDGDKITTKPKTGDGGY"
     gene            complement(160351..161109)
                     /locus_tag="SSPG_00173"
     CDS             complement(160351..161109)
                     /locus_tag="SSPG_00173"
                     /codon_start=1
                     /transl_table=11
                     /product="membrane protein"
                     /protein_id="WP_003971469.1"
                     /db_xref="GI:490069294"
                     /translation="MAVLAVGAGRGPAGSVAVVLAVLAGQLSIGWCNDAVDARRDTAC
                     RRGDKPVGTGELPRGAAAAAAGTALALCVPLSLVCGLAAGAVHLVGVAAGWAYDLRLK
                     RTVLSPLPYAVGFASLPAFVTLGPPLSAWPAWWATTAGALLGVGAHLANVLPDIEDDL
                     ATGVRGLPQRLHRPACRRLAPVVMSAAVGVLVVGPPGAPGVMDRVLTGAAVVAAVAGT
                     AVRSGTRSRWPFRTAIVVAGIAVAQLLLHAPDMS"
     gap             161169..161942
                     /estimated_length=774
     gene            162046..162471
                     /locus_tag="SSPG_00174"
     CDS             162046..162471
                     /locus_tag="SSPG_00174"
                     /codon_start=1
                     /transl_table=11
                     /product="chalcone/stilbene synthase domain-containing
                     protein"
                     /protein_id="WP_003971470.1"
                     /db_xref="GI:490069295"
                     /translation="MVATRSHLYPGTEGLLGWEIGAAGFRVVIDAGVPDIVRGHLGRH
                     LRAFLAEHELTVDDIGIWICHPGGPRILSAVSETLGLSEDALDRSRRSLAAVGNMSSV
                     SVLHILEDVRVRRAPEPGTWGLLLAMGPGFCSELVLLRW"
     gene            162481..162996
                     /locus_tag="SSPG_00175"
     CDS             162481..162996
                     /locus_tag="SSPG_00175"
                     /codon_start=1
                     /transl_table=11
                     /product="isoprenylcysteine carboxyl methyltransferase"
                     /protein_id="WP_003971471.1"
                     /db_xref="GI:490069296"
                     /translation="MPWYALLVLAVAVERVAELVVARRNAAWTLARAGVEHGRGHYPV
                     MVALHTGLLACCLLEPLLADRPFLPALGWPMLALALLAQALRWWCIATLGPYWNTRVI
                     VVPGTRPVGAGPYRFLRHPNYLAVVVEVAALPLVHSAWLTAAVFTAANAMLLTVRLRC
                     ENTALAQLAPA"
     gene            162993..164024
                     /locus_tag="SSPG_00176"
     CDS             162993..164024
                     /locus_tag="SSPG_00176"
                     /codon_start=1
                     /transl_table=11
                     /product="monooxygenase"
                     /protein_id="WP_003971472.1"
                     /db_xref="GI:490069297"
                     /translation="MSARHDLVIVGGGPAGLATALHAARAGLDTVVVEPRPAPVDKAC
                     GEGLMPGAVRSLAALGLAVPGVPVSGIRYVQGARGVQAAFRHGPGMGVRRTDLHGVLH
                     RAVLAAGVPVLPLRVAEVRQDRAGVSVPGTGLRSRWLVAADGLHSRVRRSLGLEVRTR
                     SAPRYGLRRHYAVAPWSPYVEVHWGSDAEAYVTPIGPRLVGIAVLTTRRASFTSHLEG
                     FPALAARLPPDRAVTSVRGAGPLRQRARTRAHGRVLFVGDAAGYVDALTGEGVALALV
                     GAEALVANLRRGTPGRYEADWRRATRRHRLLTELLLRARLQPALAPRIMPTAARLPRV
                     FSAAVNALA"
     gene            complement(164211..164915)
                     /locus_tag="SSPG_00177"
     CDS             complement(164211..164915)
                     /locus_tag="SSPG_00177"
                     /codon_start=1
                     /transl_table=11
                     /product="ArsR family transcriptional regulator"
                     /protein_id="WP_003971473.1"
                     /db_xref="GI:490069298"
                     /translation="MGTNEDRDRDAISELSSLDDPVRRRLYDYVRTCDEAVGREDAAQ
                     AAGISRTLAAYHLDKLAEAGLLTVGYARAAGRGGPGAGRPAKRYTRTDQELSVSVPPR
                     DYGLLAGVLAEAVAADGSGAVREAVAAAAHAAGRSAGGEDLTAALRGCGYEPATTAGG
                     SIDLRNCPFHRLAREHTELVCWLNLHLVRGVLEAGGHQPGRAVLAPRPGRCCVVVGPP
                     EQESEAAVRRPRGGGR"
     gene            165030..165650
                     /locus_tag="SSPG_00178"
     CDS             165030..165650
                     /locus_tag="SSPG_00178"
                     /codon_start=1
                     /transl_table=11
                     /product="GTP cyclohydrolase"
                     /protein_id="WP_003971474.1"
                     /db_xref="GI:490069299"
                     /translation="MDMTATAALQVIEDVTGPDEVTGPDLEAAERAAREFLRALGVVV
                     DGEGTRDTPGRMARGYAELLNARPFRMTTFPNDEGYDELVLARDIPLRSVCQHHMLPF
                     VGVAHVGYLPGARILGLSKLARVVEHYACRPQVQERLTKQVADHLVEQLQPRGVGVVV
                     EAEHTCMTLRGVRATGSRTVTSTLLGTLRDDAASRQEFLALTGVQR"
     gene            165684..166931
                     /locus_tag="SSPG_00179"
     CDS             165684..166931
                     /locus_tag="SSPG_00179"
                     /codon_start=1
                     /transl_table=11
                     /product="ferredoxin reductase"
                     /protein_id="WP_003971475.1"
                     /db_xref="GI:490069300"
                     /translation="MSTPQHPPRRILIVGAGLAGASAAAALREQGFDGDVTVFGEQSH
                     DPYELPPLSKGVLLGERDEPDWVRRAGYWDDHGITLRRDTAVTALEPARHEIVDADGT
                     AHGYDRLLLATGSRPRVPRGFDGPGVYTLRTLDDALALREKLTDGARVVIVGAGWIGC
                     EVASAARARGARVTMVDPVPLPLRQVLGDQVAAVFRDLHADHGVALRLGVGATGTEVR
                     HDGRTVLLDDGGELPADLVVVGVGALPRTELAEAAGLDLAAGAVATDAALRTSAPEVY
                     AAGDIAAHDHPRHEGRVRVEHWSNAKEQGSHVAGNLLGGHDAYSADPYFFSDQYDLGC
                     EYRGLADPARDELVLRGDPATREFLAFWLRDGRITAALNVNSWDHGDALTALVGTRAR
                     VSAQQLTEADLDTLASGDAPPRP"
     gene            166970..167845
                     /locus_tag="SSPG_00180"
     CDS             166970..167845
                     /locus_tag="SSPG_00180"
                     /codon_start=1
                     /transl_table=11
                     /product="dihydropteroate synthase"
                     /protein_id="WP_003971476.1"
                     /db_xref="GI:490069301"
                     /translation="MPNPAVDLEFRGRRVVGDRPLVMAIVNRTPDSFYDRGATFAAEA
                     ARSAIARAVAEGADMIDLGGVTASPGAEVTAAEEVARVVPLVEWARDRYPDLLISIDT
                     WRHEVGDAACRAGADILNDAWAAADPKLIEVAADHGAGYVCTHTGGRTPRAEPFRPDY
                     PDVVAAVRTCVVELAERAEAAGVPRGGILIDATGYGKNTADHLLLLRNLREFTRTGWP
                     VLMALSNKTFVGEMLDVELEDRLAGTLAATAIAARDGAAVFRAHQVRPTRHVVEMAAG
                     INGSRPPARTSTWIA"
     gene            167842..168588
                     /locus_tag="SSPG_00181"
     CDS             167842..168588
                     /locus_tag="SSPG_00181"
                     /codon_start=1
                     /transl_table=11
                     /product="5-amino-6-(5-phosphoribosylamino)uracil
                     reductase"
                     /protein_id="WP_003971477.1"
                     /db_xref="GI:490069302"
                     /translation="MMHLIWPAEHARPIDDDELERLYTYPDRERWLAVNFVASADGAV
                     EVGGLAGPLSTPPDRKVLRLGSDLADVLLIGATTAMIEGFRGVHPDRQTLDRRRRHGL
                     ADVPPTAVVSTGRTLPADAPVITRARVPTTVLTCASVPEPTRRAWQEAGADVVVAGED
                     TVDPAAAVAALTRRGLRRIDCEGGPRLFGALTAAGLVDELRLTVSPLLTAGPAGRIAT
                     GPPIPPTGLRLATALAEDDTLLLRYLTPSR"
     gene            complement(168633..169229)
                     /locus_tag="SSPG_00182"
     CDS             complement(168633..169229)
                     /locus_tag="SSPG_00182"
                     /codon_start=1
                     /transl_table=11
                     /product="cyanamide hydratase"
                     /protein_id="WP_003971478.1"
                     /db_xref="GI:490069303"
                     /translation="MSLDALPVPGSPASAAALDVATAYLPPALLNHSLRAYVWAAARG
                     TADGLTFDPELLYVAALHHDIGLVPAFDSHTVAFEEASGHVARVFAAGAGWPAERRER
                     LADVIVRHMAPQVDAATDPEGHLLARATATEITGKGADDYPPCFRDEVLARYPRLDLT
                     ERFLACFQAQAARKPGSSAGGAVRSGLADRMAANPLGP"
     gene            complement(169235..170182)
                     /locus_tag="SSPG_00183"
     CDS             complement(169235..170182)
                     /locus_tag="SSPG_00183"
                     /codon_start=1
                     /transl_table=11
                     /product="NADPH:quinone reductase"
                     /protein_id="WP_003971479.1"
                     /db_xref="GI:490069304"
                     /translation="MQAVSVHDRDAGAEGLALTDMPYPHAAENDVVVRVHAAGFTRGE
                     LTWPGTWTDRAGRDRTPSVPGHELSGVVEELGYGTTGLTVGQRVFGLADWTRNGSLAE
                     YTAVEARNLAPLPADVDHTVAAALPVSGLTAWQGLFDHGRLTTGQTVVVHGAAGSVGS
                     IAVQLAREAGARVIATGRAADRDTALGLGAEAFLDLQSDRLEDAGEADVVFDVIGGEI
                     LDRSAALVRPGGTLVTIAAPPVVRPENGRAVFFVVEPDRVRLADLAQRVRDGRLRVSV
                     AEVRPLAEAPAAFASGRGRHGRTIIRVVTGGPDEAAGLR"
     gene            170363..170581
                     /locus_tag="SSPG_00184"
     CDS             170363..170581
                     /locus_tag="SSPG_00184"
                     /codon_start=1
                     /transl_table=11
                     /product="hypothetical protein"
                     /protein_id="WP_003971480.1"
                     /db_xref="GI:490069305"
                     /translation="MDRMADDFSVGDHVRWNSEAGYVEGVVVKKHTRDVEFKGRTRHC
                     SADDPQYEIRSDKTDHVAMHKGGALKKA"
     gene            170590..171126
                     /locus_tag="SSPG_00185"
     CDS             170590..171126
                     /locus_tag="SSPG_00185"
                     /codon_start=1
                     /transl_table=11
                     /product="conserved hypothetical protein"
                     /protein_id="WP_003971481.1"
                     /db_xref="GI:490069306"
                     /translation="MSRVHTIGHSTRAFDEVLDMLRGHDITCLVDVRSYPSSRKHPQW
                     NQSAVVENLPPDIEYRWISRLGGRRHTPKGVPSENGAWRVKAFRDYADYMAGDEFAEG
                     LDELIGLARHERPAIMCSEAVPWSCHRRLITDALLVAGVEVVHIMSRTATKPAVLNEH
                     ARVRDGHLTYPPPDAELP"
     gene            171123..171407
                     /locus_tag="SSPG_00186"
     CDS             171123..171407
                     /locus_tag="SSPG_00186"
                     /codon_start=1
                     /transl_table=11
                     /product="methylated-DNA--protein-cysteine
                     methyltransferase"
                     /protein_id="WP_003971482.1"
                     /db_xref="GI:490069307"
                     /translation="MTVVDEVRDAVCSIPAGAVASYGDVGQRVGVGARQVGRAMSLLD
                     ENVPWWRVVYADGTPPSCHGGRAPALLRDEGTPMRGAHVDMTRARHHWTP"
     gene            complement(171640..172818)
                     /locus_tag="SSPG_00187"
     CDS             complement(171640..172818)
                     /locus_tag="SSPG_00187"
                     /codon_start=1
                     /transl_table=11
                     /product="chemotaxis protein"
                     /protein_id="WP_003971483.1"
                     /db_xref="GI:490069308"
                     /translation="MPLPLYLLAVAVCAMGTSEFMLAGLVPDIASDLGVTVGTAGTLT
                     SAFATGMIVGAPLVAALARTWPRRSSLLGFILAFAAAHAVGAGTTSFPVLVACRVVAA
                     LANAGFLAVALTTAAALVPADKQGRALAVLLSGTTVATVAGVPGGSLLGTWLGWRATF
                     WAVAVCCLPAAFGVLKAIPAGRATAAATGGPPLRVELAALKTPRLLLAMLLGALVNAA
                     TFASFTFLAPVVTDTAGLGDLWISVALVLFGAGSFAGVTVAGRLSDRRPAQVLAVAGP
                     LLLVGWPALAMLADRPVALLTLVFVQGALSFALGSTLITRVLYEAAGAPTMAGSYATA
                     ALNVGAAAGPLVAATTLGHTTGNLGPLWASGLLVAVALLVAFPFRTVITTAAPADATR
                     "
     gene            complement(173056..173694)
                     /locus_tag="SSPG_00188"
     CDS             complement(173056..173694)
                     /locus_tag="SSPG_00188"
                     /codon_start=1
                     /transl_table=11
                     /product="deaminase reductase"
                     /protein_id="WP_003971484.1"
                     /db_xref="GI:490069309"
                     /translation="MRSTRRRRERTMRKIIICTFLTLDGVMQAPGGPDEDAESGFEHG
                     GWQKPVDDDEVGTAIAGWYEDSDAMLLGRKTYDIFASYWPTADPDNPFTHRMNSMHKY
                     VASRTLTSLDWQNSTLLEGDTVDAVRRLKASDGGNLNVVGSGDLAQTLMRHGLVDEYR
                     LTIHPVIIGTGKRLFADGAIPTALEPVSVSVTKGGTVVGVYRPSGAPSYDSY"
     gene            complement(173747..174229)
                     /locus_tag="SSPG_00189"
     CDS             complement(173747..174229)
                     /locus_tag="SSPG_00189"
                     /codon_start=1
                     /transl_table=11
                     /product="voltage-gated potassium channel"
                     /protein_id="WP_003971485.1"
                     /db_xref="GI:490069310"
                     /translation="MPPMLSGLLARLVKLLLGRHGSALHWRAAGAATVLLVIVLLAGS
                     YLAVLAERGAPGAQLITYPRALWWSVETATTVGYGDLYPVTLWGRLVAVVVMVAGITS
                     FGLVTAALATWFVGREQERRGHFVRHSEKAAEEAYTRTTRALHERFDRLERMLDDNRR
                     "
     gene            174556..175677
                     /locus_tag="SSPG_00190"
     CDS             174556..175677
                     /locus_tag="SSPG_00190"
                     /codon_start=1
                     /transl_table=11
                     /product="FAD-dependent oxidoreductase"
                     /protein_id="WP_003971486.1"
                     /db_xref="GI:490069311"
                     /translation="MHTPVTIIGAGLGGLTLARVLHVHAIPVTVYEADSSPSARAQGG
                     LLDIHDYNGQLAVEAAGLTDEFRAIVLEGRQALRVLDPDGTVRLDRADDGTGGRPEVQ
                     RGDLRQILLDSLPAGTVRWGHKVSRARPLGDGRHEVTFADGGTVVTRLLVGADGAWSR
                     VRPLLSSATPEYVGKSVVETYLFDAGTRHPVAAKTVGGGMLIAPAPGKEIFAHREKDD
                     TLHAYVGLSRPLDWFAGIDFTDGAAATARIAREFDGWATELTALITDTDVAPALRALH
                     ALPAGHRWERVPGVTLLGDAAHLAAPNGEGANLAMLDGAELGTALAAHPGDVEAALAE
                     YERAMFPRSAEAAGDDMIGMDSPDNTAQGLIDLITENGG"
     gene            complement(175810..177567)
                     /locus_tag="SSPG_00191"
     CDS             complement(175810..177567)
                     /locus_tag="SSPG_00191"
                     /codon_start=1
                     /transl_table=11
                     /product="hypothetical protein"
                     /protein_id="WP_003971487.1"
                     /db_xref="GI:490069312"
                     /translation="MTRTRTTRLRRPLLTGITAVAAMAVTAGLVAATAEPAKAATGPK
                     LSLIAATTSLTLTSWKEDPGVYLDLGTYLTAEGRPLELKVTRKSYKDPVTVTQTVYEG
                     GKAKAKTLPKGTVKDFSGLPGFAEITVTDKAGKKVLNRTEDFCPNNASGRVRPDAPAT
                     SKYPESCPTNPFTLGSVWGVEQGWAANTYAGSYTEPVALAAGTYTAKVGVAKKYRDLF
                     GIANKPATVKVTVVERSYEDDQGAAGSAASRSATAGEHTGHEAAHQAPAAHAGHGPGH
                     APTPAQAAAPVTSGAGASYNVGHGPLRAAPPALPWALKKQQAARSAPVGDKGGQTDGS
                     RKAPALQPLAERPAGKASVPDVPKPDLRSLPAYGIVVTDGEEDIPGKDYLAFSANVWN
                     AGPAQLVVDGFRSPGKAKMDAYQYFYDAKGKQVGYAPTGTMEWDPRPGHVHWHFTDFA
                     SYRLLKADKKEAVRSGKEAFCLANTDAIDYTVKNANWHPFNTDLSTACGEENSISVRE
                     VLDVGSGDTYSQDLPGQSFDITDVPNGTYYIQVLANPEKRLKETNLDNNSALRKIVLG
                     GKPDARTVTVPAHDLVNAN"
     gene            complement(177749..178270)
                     /locus_tag="SSPG_00192"
     CDS             complement(177749..178270)
                     /locus_tag="SSPG_00192"
                     /codon_start=1
                     /transl_table=11
                     /product="hypothetical protein"
                     /protein_id="WP_003971488.1"
                     /db_xref="GI:490069313"
                     /translation="MLALLPDAEPLLRAAAAVDGSAVRPGLPAHATLLYPWLPADEVG
                     EPELRRLRAALPVGPVPVRLATVERTGGFVGVPVPGLDQVADAVRTAFPAQVPYGGRF
                     GPRPQVHVTVALDAAPQAAADIARRTAAALPIATAVNTLHVVTLARAGWRGLAELPLS
                     RQHGEPQPLAPDS"
     gene            complement(178341..179273)
                     /locus_tag="SSPG_00193"
     CDS             complement(178341..179273)
                     /locus_tag="SSPG_00193"
                     /codon_start=1
                     /transl_table=11
                     /product="aldo/keto reductase"
                     /protein_id="WP_003971489.1"
                     /db_xref="GI:490069314"
                     /translation="MKTFTLPGTDMVVPNIVLGLMRIQDMDDDEVRTLVHTARDAGIT
                     FLDHADVYGTGSHGCERRFAEALKLSPSEREQFVIQTKAGIVKDGPYFDFSHEHIVES
                     VNGSLEALGTEYLDILLLHRPDALVEPEEVARAFDELSAAGKVRAFGVSNQTPRQLDL
                     LRKYVRQPIVANQLQLSVTHAPMIAQGIAANMQGLDQSVVRDDGIVDYCRLHDITVQA
                     WSPFQAGFFDGPFLGSPRYPELNAVIDRLSEKYGVPAEAIAVAWITRHPARMQVVLGT
                     TTPERVEAAALGSDLPLTRPEWYELFRAAGYTVP"
     gene            complement(179330..180187)
                     /locus_tag="SSPG_00194"
     CDS             complement(179330..180187)
                     /locus_tag="SSPG_00194"
                     /codon_start=1
                     /transl_table=11
                     /product="aldo/keto reductase"
                     /protein_id="WP_003971490.1"
                     /db_xref="GI:490069315"
                     /translation="MQQRTIGGRSVSAIGLGGMPMSIEGRPDPERSIATIHAALDAGV
                     TLIDTADSYHRDANEVGHNEELIARALREYGAAGADVLVATKGGHLRPGDGTWTRNGD
                     PAYLKRAAKESARRLGVDAIGLYQFHRPDPAVPYADSVGALRELLDEGVILMAGISNA
                     GIAQIDEAREVLGGRLVSVQNQFSPAFRSSRSELEHCAGLGIAFLPWSPLGGIANAKE
                     LAARHGVFQQVADETGTSVHQVALAWQLALAPVVIPIPGASRPASIRDSAAAADLELT
                     RDQVALLSA"
     gene            180439..181161
                     /locus_tag="SSPG_00195"
     CDS             180439..181161
                     /locus_tag="SSPG_00195"
                     /codon_start=1
                     /transl_table=11
                     /product="hypothetical protein"
                     /protein_id="WP_003971491.1"
                     /db_xref="GI:490069316"
                     /translation="MTSQLFAICFNTSVPSDLARFWSGVLGWELSAGADDDLAVLPPD
                     GAGYRLRFLPGPASKAGQNRAHFDLTSASPQDQRATVARALRLGGKHIDVGQLPEEGH
                     VVLADPDGNEFCVIEAGNNFLAGTGAVGALACDGTQEVGYFWSAALGWPLVWDQDQET
                     AIQSPAGGTKITWGGPPVASKSGANRLHLELALPADADFEAETARLLSLGATRSAAGE
                     EARGRAFLLDPDGNEFTVTHLG"
     gene            complement(181266..181817)
                     /locus_tag="SSPG_00196"
     CDS             complement(181266..181817)
                     /locus_tag="SSPG_00196"
                     /codon_start=1
                     /transl_table=11
                     /product="N-acetyltransferase GCN5"
                     /protein_id="WP_003971492.1"
                     /db_xref="GI:490069317"
                     /translation="MFSVSLGGAARLGPLEVWQAEEFAGHLDRAREHIRPWVGPGFVT
                     RDTDGARATLERYAARQAADGARLYGLWSEEVLVGGVMFTQFDAAFGNCEIGCWLEPS
                     AEGRGLITRACGLLLDWAFTVRGLHRAEWHCRADNDRSAAVAERLGMTLEGVRREAWP
                     YEGVRYDKQVWAILAADRRSPAR"
     gene            181848..182462
                     /locus_tag="SSPG_00197"
     CDS             181848..182462
                     /locus_tag="SSPG_00197"
                     /codon_start=1
                     /transl_table=11
                     /product="TetR family transcriptional regulator"
                     /protein_id="WP_003971493.1"
                     /db_xref="GI:490069318"
                     /translation="MTMYRGGMPRTKGDHEARRQDVSAAVWQVMATRGFAGLTLRAVA
                     AELGATTGLLTHYFPTKRALVAYALDLLEQRTLSRPRRSAGRGPATLRDALLDILPLT
                     PEATDSNRVWVSSWDAALSDPALSTDYARKYAEGRERLRARVVAAQERGELAPGDPAQ
                     VAAAAQSFVLGLVVQALFDPVTFTPQRQVELLDDYLAALAAGAG"
     gene            complement(182464..183924)
                     /locus_tag="SSPG_00198"
     CDS             complement(182464..183924)
                     /locus_tag="SSPG_00198"
                     /codon_start=1
                     /transl_table=11
                     /product="hydrolase"
                     /protein_id="WP_003971494.1"
                     /db_xref="GI:490069319"
                     /translation="MSLALTATALAVTALPASATPPPAATTASAPDALRWGPCPEGAA
                     APRLRCSTLRVPLDYRDPDGRRIEIAVSRLASEKPAQRRGVLLTNPGGPGGSGLVYPA
                     VLAASGLPQEVLDSYDIIGFDPRGVGRSTPVTCDLTQEQQWRGNFPPYAHTAADVTRE
                     AGNARKIAEQCGDSRTAWMLPHTTTANTARDMDRLRTALGEPKLSYLGASYGSYLGAV
                     YATLFPRRGDRIVLDSNMGPGGYDVTAMRLFARGLEDRFPDFAAFAVAHPEYGLGSTR
                     KEVTDTYFELAERLDEKPYQDVDGTAFRGYTFDSLYADASMPRLAEFWQAVDTGGPLP
                     LPEPPAGLENLMAARFAVVCGDSRWPGTVREYQRNVAVDRHRYPMLGGSTASINPCAF
                     WPREGTEPPVRITGRGPSNVLMLQNERDPGTPLAGARELRRAFGGRATMVTADQGGHG
                     VYPYGRNTCANDAATRFLTTGERPARDLACAARPSE"
     gene            184119..185315
                     /locus_tag="SSPG_00199"
     CDS             184119..185315
                     /locus_tag="SSPG_00199"
                     /codon_start=1
                     /transl_table=11
                     /product="histidine kinase"
                     /protein_id="WP_003971495.1"
                     /db_xref="GI:490069320"
                     /translation="MVNTDDVPRLGAWQHAWRLTVAAVVSLPVWLSTLALIRSRSGEP
                     GSWVLVGDPLVALGCLTLLRWRRRWPVAVAVTVTVASSVSALATGAALLALCSVATRR
                     RPAEIGIVVLAYVTASRLAGEVYAVQGSADSTGWVQVVVPALTAGIAVAAGMAVGARR
                     AEVRSLRERAESAEREQSARAAQVRALERNRIAREMHDVLAHRISLVAMQAGVLDHRG
                     DLSADENRVLVHGIAEGAHQALEELREVLGVLRAGPGRPEPPQPSLDRVPELVADTRA
                     SGLDVRFTSTVTAAPPDGVGRTCYRIVQEALTNAAKHAPGAVVRVTLDGTAGGTLDIG
                     VRNGPAPLRPARPPASGFGLLGLGERITVAGGELGHRPTPDGGYVLTARLPWPDGAAR
                     RHERGA"
     gene            185442..186107
                     /locus_tag="SSPG_00200"
     CDS             185442..186107
                     /locus_tag="SSPG_00200"
                     /codon_start=1
                     /transl_table=11
                     /product="LuxR family transcriptional regulator"
                     /protein_id="WP_003971496.1"
                     /db_xref="GI:490069321"
                     /translation="MRMALRLVIDGEPDLTVVAEAADGDAALAVVDEQRPDVVLMDVR
                     MPGRDGLDTTRELLARPAPPRVLMLTTFDSDDLVLGALRAGALGFVLKDTPPPRILDA
                     VRTVADGHPALSPAATARVIAAATGPDSSHSRDRTREAARERLSVLTEREWETARAVA
                     DGLGNPEIAERLHITVATVKAHTGSLFAKLGVENRVQIALLVRDAGHPTCRRAVDRPS
                     DVG"
     gene            complement(186149..186688)
                     /locus_tag="SSPG_00201"
     CDS             complement(186149..186688)
                     /locus_tag="SSPG_00201"
                     /codon_start=1
                     /transl_table=11
                     /product="calcium-binding protein"
                     /protein_id="WP_003971497.1"
                     /db_xref="GI:490069322"
                     /translation="MTPTSEATDRVQLVFSLFDADGNGYLEQADFDLMSDRVTAAVPA
                     ARDAVKERLTASFGGYWDTLRTELDANGDGRISPEEFTSVVLDPQRFDTAVDEFAEAL
                     AAMGDPEGDGLVARSEFIALMLAIGFERRNVETLFDAFGPDDGDRIRAATWADGIRDY
                     YRPEKSGIPGDHLTAGLSG"
     gene            complement(186997..187269)
                     /locus_tag="SSPG_00202"
     CDS             complement(186997..187269)
                     /locus_tag="SSPG_00202"
                     /codon_start=1
                     /transl_table=11
                     /product="hypothetical protein"
                     /protein_id="WP_003971498.1"
                     /db_xref="GI:490069323"
                     /translation="MATYSRTGTRRGGRTSGLAIAGLVCGIVGLLILPIVLGPLAIVF
                     GAVALRQTGSTMAKWALGLGVADILLMIVMFAVAANNGGSFSWHIG"
     gene            complement(187403..188116)
                     /locus_tag="SSPG_00203"
     CDS             complement(187403..188116)
                     /locus_tag="SSPG_00203"
                     /codon_start=1
                     /transl_table=11
                     /product="TetR family transcriptional regulator"
                     /protein_id="WP_003971499.1"
                     /db_xref="GI:490069324"
                     /translation="MSKKVVPEEARRRRRPTRQGAVLSEGLIVRTALRMLREHGTGGL
                     TARRLGAALGADPSTLYRYFAGMDDLARAVGNELMGQALDGWTAQGDWRADLRSLGLA
                     LHSSYLAHPQAAVLTASRVSGRPREIAVDEAILGLLRGAGLTDRAAVRFYHAFIDLAL
                     AFAALDAGALALPEEARRSDEDMWGTTYARLPAETHPNIAATAERLAARMPHSAYPVV
                     LDTLLDGIAAELTGTAPEM"
     gene            188224..189447
                     /locus_tag="SSPG_00204"
     CDS             188224..189447
                     /locus_tag="SSPG_00204"
                     /codon_start=1
                     /transl_table=11
                     /product="ATP-binding protein"
                     /protein_id="WP_003971500.1"
                     /db_xref="GI:490069325"
                     /translation="MRVLLVGAGGVGTAVTRIVARRKFLTHMVVADYDHSRARAAVDA
                     LPGRGERFSALRLDASDEAAVRKALVEHRCDLLLNATDPRFVMPLFRAALAAGVHYVD
                     MAMSLSAPHASRPYEECGVKLGDAQFELAGRWAESGRMALVGMGVEPGLSDVFARYAA
                     DELFDEIDEIGVRDGADLTVEGYEFAPSFSIWTTIEECLNPPVVYEKDRGWFTTAPFS
                     EPEVFDFPEGIGPVECVNVEHEEVLLIPRWLDARRVTFKYGLGDAFIARLKTLHELGL
                     DSTARVTVPGEDGPVRVSPRDVVAACLPDPATLGERMTGKTCAGTWVRGTKGGEAREV
                     YLYHVVDNQWSMREYGSQAVVWQTAVNPVVALELLSTGAWSGEGVLGPEALPAQPFLD
                     LLTEYGSPWGLREQG"
     gene            complement(189500..189784)
                     /locus_tag="SSPG_00205"
     CDS             complement(189500..189784)
                     /locus_tag="SSPG_00205"
                     /codon_start=1
                     /transl_table=11
                     /product="hypothetical protein"
                     /protein_id="WP_003971501.1"
                     /db_xref="GI:490069326"
                     /translation="MPTMTMDRQFTATLLKSPNKGGWTYVVWPESVEYFGTRGLVKVR
                     GTIDGHPFQGSFMALGDGTHKLPVRADTRRAIGKEEGDTVTVRLVERLGA"
     gene            complement(189792..190169)
                     /locus_tag="SSPG_00206"
     CDS             complement(189792..190169)
                     /locus_tag="SSPG_00206"
                     /codon_start=1
                     /transl_table=11
                     /product="glyoxalase"
                     /protein_id="WP_003971502.1"
                     /db_xref="GI:490069327"
                     /translation="MEADMSRATRITHVATVGIRVADQRKATEFYVGELGFEVRRDVP
                     FGGGRWIEVAPPGATTTVALVPEGVPGGIRLATRDADADHADLRARGVDADAEVPRTG
                     PGVPHMFAVRGPDGNDLIVVESS"
     gene            complement(190217..191362)
                     /locus_tag="SSPG_00207"
     CDS             complement(190217..191362)
                     /locus_tag="SSPG_00207"
                     /codon_start=1
                     /transl_table=11
                     /product="6-phosphogluconate dehydrogenase"
                     /protein_id="WP_003971503.1"
                     /db_xref="GI:490069328"
                     /translation="MGEAIAARLTAQGRDVVGWTRSGRASGTVEVAPDPGTAVAEADL
                     VLLSLFDGPACLQVLGDIRDSLRTDTVVLNTSTVAPAEAAEFARRLGRSYVHAPLIGS
                     VPAVAGGTLRILAAAEQDTLDGVRPVLESLGTVRRVDDAATAAALKLVANSSLAGALL
                     ALRDSLRQGDALGLPRTQVLNVLELGQLGGLVARKRPFLTGERAPHPADFTIGALAKD
                     MALLADDSATPLRSADALAGPAADPASDVAVAAVPTVEGDVEGAVLDPLRSYVRGHAT
                     GDPGHFRDAFLPTAHIEGVRDGAFVSWSLDEYCALFRGRPAADEATRTRSIDAVEVHG
                     SVATATMTLRHGADRFTDVFLLVDAEDGWRIANKAYHRHAGRSSGHR"
     gene            191545..192495
                     /locus_tag="SSPG_00208"
     CDS             191545..192495
                     /locus_tag="SSPG_00208"
                     /codon_start=1
                     /transl_table=11
                     /product="LysR family transcriptional regulator"
                     /protein_id="WP_003971504.1"
                     /db_xref="GI:490069329"
                     /translation="MCRLGSLSAAADELNHTQSAVSRQIAGPERQLGVPLVERHARGV
                     RPTPAGEVFRRHALATLTEADRAVRAARDVRDGGSGRPLAVGAVPSLASGIVPEAVRG
                     LLDRAGHIRWSLVPGLTGQLHRRVIGGDIDMAVVTDAPPGLPHAPQVERRFLGLDRMV
                     VVLPADHPRAGAGPVHIRTLADETWAEDNDGSAALLRRHAARAGVGVRIDLGAADLPG
                     KLALVATGHAIALVPGVLRRALRADVTTVGLVDAPTRGVYTITPYRDPHPCAAPLHDE
                     LTSAFAAAGEPMATSPVAAREAVAAGESEEAQQELRTQGR"
     gene            complement(192515..192937)
                     /locus_tag="SSPG_00209"
     CDS             complement(192515..192937)
                     /locus_tag="SSPG_00209"
                     /codon_start=1
                     /transl_table=11
                     /product="MarR family transcriptional regulator"
                     /protein_id="WP_003971505.1"
                     /db_xref="GI:490069330"
                     /translation="MPTPEAAAIAAELRTAMSKLTRRVKHEDRIPLGQVAVLGALDRD
                     GAMTTSELAADQRVRPQSMARAVGLLMEQNLVTRRAHPTDGRKSLVELSDAGRAALDA
                     ERGRRVGWLAQAIEDELTDRERTLLAESAALLERLATR"
     gene            193164..194468
                     /locus_tag="SSPG_00210"
     CDS             193164..194468
                     /locus_tag="SSPG_00210"
                     /codon_start=1
                     /transl_table=11
                     /product="enolase"
                     /protein_id="WP_003971506.1"
                     /db_xref="GI:490069331"
                     /translation="MSATAVEPAAAIDTVTARRIIDSRGNPTVEVDVVLEDGSLGRAA
                     VPSGASTGAREAVELRDEDPTRWHGKGVDRAVAHVNGEIAASVRGRDAADQAGLDAAL
                     IALDGTAAKSRLGANALLGVSLAAAKAAATARRQPLYRYLGGADAHLLPLPMMNIVNG
                     GAHADNPLDFQEFMIVPVGADTFAEAVRMGSEVFHTLRRDLLAAGHSTGVGDEGGFAP
                     ALRTAEEALDFVVAAIERTGYRAGPDIGLVMDPASSEFFRDGGYDYAGEGVRRSPAEH
                     ADHLAGLIDAYPVVSIEDPMAEDDLDGWRELTDRVGDRCQLTGDDVFCTNEALVREGI
                     RTGVGNSVLVKVNQIGTLTEALATVATAHEAGWTVVMSHRSGETEDTTIADLAVATGC
                     GQIKTGSLSRSDRTAKYNRLIRIEEELGASARFAGRSALRRV"
     gene            195004..196389
                     /locus_tag="SSPG_00211"
     CDS             195004..196389
                     /locus_tag="SSPG_00211"
                     /codon_start=1
                     /transl_table=11
                     /product="endoglucanase"
                     /protein_id="WP_003971507.1"
                     /db_xref="GI:490069332"
                     /translation="MKRLLALLATGVSIVGLTALAGPPAQAATGCKAEYTITSQWEGG
                     FQAGVKITNLGDPVSGWTLGFTMPDAGQRLVQGWNATWSQSGSAVTAGGVDWNRTLAT
                     GASADLGFVGSFTGANPAPTSFTLNGATCSGSVTDPPTDPPTDPPATGTPAAVNGQLH
                     VCGVHLCNQYDRPIQLRGMSTHGIQWFGPCYGDASLDALAQDWKSDLLRVAMYVQEDG
                     YETDPAGFTSRVNGLVDMAEDRGMYAVIDFHTLTPGDPNYNLDRARTFFSSVAARNAD
                     KKNVIYEIANEPNGVSWTAVKSYAEQVIPVIRAADPDAVVIVGTRGWSSLGVSDGANE
                     SEVVNNPVNATNIMYAFHFYAASHKDDYRAAVSRAATRLPLFVSEFGTVSATGGGAVD
                     RSSSVAWLDLLDQLKISYANWTYSDADEGSAAFRPGTCEGTDYSSSGVLTESGALLKS
                     RISTTDDFPTS"
     gene            complement(196450..196740)
                     /locus_tag="SSPG_00212"
     CDS             complement(196450..196740)
                     /locus_tag="SSPG_00212"
                     /codon_start=1
                     /transl_table=11
                     /product="membrane protein"
                     /protein_id="WP_003971508.1"
                     /db_xref="GI:490069333"
                     /translation="MSEPLRTSRRRWVAAWAVTAAVGLVATAVLDSSSTRAPRPEGPV
                     SAVCAERIADIEKQLAKTGREGDDGVLTFSRVEGGAADDCDEELRDHFGGGR"
     gene            196900..197448
                     /locus_tag="SSPG_00213"
     CDS             196900..197448
                     /locus_tag="SSPG_00213"
                     /codon_start=1
                     /transl_table=11
                     /product="peptidase"
                     /protein_id="WP_003971509.1"
                     /db_xref="GI:490069334"
                     /translation="MHVRTLTGCLAAALLSLPLLSGQAVAAESPAAARVLTYDASGSA
                     EFRSAVDRGAAIWNESVENAELRPVSAGQRADIRILADDGWPRALPTSLGKGTVWIGR
                     QAVDEGYNTVRISSHELGHILGLPDRKPGPCSSLMSGSSAGVPCTNPYPNAAEKAEVE
                     DNFAGAAGSRAVAGPVPVLIED"
     gene            complement(197471..199372)
                     /locus_tag="SSPG_00214"
     CDS             complement(197471..199372)
                     /locus_tag="SSPG_00214"
                     /codon_start=1
                     /transl_table=11
                     /product="cell wall assembly protein"
                     /protein_id="WP_003971510.1"
                     /db_xref="GI:490069335"
                     /translation="MTDTTAFDWRPFLVEWSAEWADCQPEGETRSADDASARRSRWLG
                     LPPADEERVAAAEARLGRRLPPSYREFLMVSDGWRHAGGFVWLLAGTADARWHDDASG
                     LADTFEEDLDEEAGPQERREAGIWRRGLQLDVASDATYVLMDPEDVDEDGEWAVYTWA
                     GWRAAPPERHASFRAFMREMHREFHRLRACPGEGEPEFVNDTTRRLDGLVEEARLEAL
                     RGDWEGALRLLDEAGAYGRPRAAGLGDQIRRLLGKTYMVDFGGLATDPRYTPELLPLL
                     TAEHAAHSYRDDRTLSFHFRGAEADLMGPALTMLDGMRKGTYAYTASGAFGEAVERAR
                     GLARWGDTDAAWRELTGALPSWEPLGPDHLAPVGWIADPLLGPLLTAERGRELLSTPR
                     GGETGETPGPTPPLDPPGLAWLAEPDPGGSRTCYRFVLVEGVEPEELPARLADGGGTV
                     LNDPMTSWQARHGSSRGRGEFPAYEDRALLAVGRAGAGWSFAFDGDPAPFDRQRFVPP
                     AAAACSGGRAVVVWSGLRTRHGEPFFHLSVARGGVEQYAFTYGEGEIRESGHIPEALR
                     PDQYFGDPGDGADDAERALLAAVGREFGVHLPRQALVHGKLHTCTSRSWTRPPRDGEG
                     YLEVRVHMC"
     gene            199515..200417
                     /locus_tag="SSPG_00215"
     CDS             199515..200417
                     /locus_tag="SSPG_00215"
                     /codon_start=1
                     /transl_table=11
                     /product="chitinase"
                     /protein_id="WP_003971511.1"
                     /db_xref="GI:490069336"
                     /translation="MRRAALALSAVAALAVGTTATAATTGAAAAPAPRKQGPTSVAYI
                     EVNNNSMLNAGRYTLADGGGNVFDVAVIFAANINYDTGTKSAYLHFNENVQRVLDNAA
                     TQIRPLQQKGIKVVLSVLGNHQGAGFANFPSQQAASAFARQLSDAVAEYGLDGIDFDD
                     EYAEYGNNGTAQPNDSSFVHLVTALRANMPDKIISLYNIGPAASRLSYGGVDVSTDFD
                     YAWNPYYGTWQVPGIALPKSKLSPAAVEIGRTSQSTSAELARRTVDGGYGVYLTYNLD
                     GSDRSADVSAFTRELYGSEAVRTP"
     gene            complement(200494..201327)
                     /locus_tag="SSPG_00216"
     CDS             complement(200494..201327)
                     /locus_tag="SSPG_00216"
                     /codon_start=1
                     /transl_table=11
                     /product="GlcNAc-PI de-N-acetylase"
                     /protein_id="WP_003971512.1"
                     /db_xref="GI:490069337"
                     /translation="MTDRPLTLMAVHAHPDDEATSTGGVLARYAAEGIRTVLVTCTDG
                     GCGDGPGGVKPGDPGHDPAAVALMRRRELEESRDILKISDLETLDYADSGMMGWPSND
                     APGSFWRTPVEEGAARLAELMRHYRPDVVVTYDENGFYGHPDHIQAHRITMAALEMTT
                     LTPKVYWTTAPRSMMQRFGEIMREFHPDMPEPDPAEAAAMAEIGLPDEEITTWVDTTS
                     FSGQKFDALAAHASQGENIFFLGMGKERFGELMGMETFVRVRDTTGAAVPENDLFAGL
                     R"
     gap             201641..201740
                     /estimated_length=unknown
     gene            201823..203523
                     /locus_tag="SSPG_00217"
     CDS             201823..203523
                     /locus_tag="SSPG_00217"
                     /codon_start=1
                     /transl_table=11
                     /product="hypothetical protein"
                     /protein_id="WP_003971513.1"
                     /db_xref="GI:490069338"
                     /translation="MLPDTQYLFDADSADPAPLRATFRHLVTERAAANIAFMTHLGDV
                     TEHGTEAEIELAADTFRVLHGRVPYSVLAGNHDIRSSTDDQRGGSAYLSAFGPDRYRS
                     MPTFGGASPDGYNSYHVLRAGGRQWLVLALDWRVSEQGLAWAQGVLDRHPALPAVLTT
                     HDIAWSGDDGEARLSDHGQRLWDGLIKGNDQVFLALGGHYWPPGRTVLTNDAGHDVHV
                     HITNYQDRYYGGAGMIRTYGFDLVRGVVDVETFSPWFLARDPAARSPLAAETLELTGP
                     TDRFTLDIDFEERFAGFAPVPAPKPRPARAVMPRGTLAYWRFDASGTGAAQRPGAPLP
                     DGTVVKDLTGRGNDLTVRRLHSSGAEALTWSPEHHRGQPAHASLRFDGGQGPDRGAVL
                     TTADGAALNSEKFPRGYTIETFVRLPEPFEGNHDWMGILSWEGRNGDAGKTTGWSPLE
                     PTCSLNLSPERFLQFVVYPHRQDADPTSWSHAVPVGRWMHIAVVNDGRRTVMYVDGSR
                     IARNPAQPSTGIATLGKPFVLGGTQFDERFGQGFYGWMGDTRIVGRPLPVREFLTPLG
                     "
     gene            complement(203507..204181)
                     /locus_tag="SSPG_00218"
     CDS             complement(203507..204181)
                     /locus_tag="SSPG_00218"
                     /codon_start=1
                     /transl_table=11
                     /product="histidine phosphatase"
                     /protein_id="WP_003971514.1"
                     /db_xref="GI:490069339"
                     /translation="MRLLLIRHGQTPSNLKHLLDTAEPGPGLTALGQEQAAALPGALA
                     SEEIGALYASTLVRTQLTAAPLASATGLEVRVRAGIRELTAGDLEMRGDDDAARTYMH
                     TAFAWSAGDVGLRMPGGENGAEALARFDAVVAEAHETGAETVALVSHGAAIRMWVAAR
                     ADNVDVDYAERHPLANTGIVILSGSPGQGWRALLWEGESLGPVPLTPGPDDPTGATVE
                     QLSRGE"
     gene            complement(204257..205498)
                     /locus_tag="SSPG_00219"
     CDS             complement(204257..205498)
                     /locus_tag="SSPG_00219"
                     /codon_start=1
                     /transl_table=11
                     /product="bifunctional D-altronate/D-mannonate
                     dehydratase"
                     /protein_id="WP_003971515.1"
                     /db_xref="GI:490069340"
                     /translation="MKITAADVVVTSPGRNFVTLRITTEDGLTGLGDATLNGRELAVE
                     AYLREHVAPLLLGRDAHAVEDTWQYLYRGAYWRRGPVTMAAVAAVDMALWDIKGKAAG
                     MPVYQLLGGACRTGALAYGHASGRDIPELLDSVREHLADGFRAVRIQSGIPGLDSVYG
                     VAASAAGDGDRYDYEPARRTGAAHPRPTEETWDTRAYLRHMPTVFEAVRHTFGPELPL
                     LHDGHHRMTPIQAARLGKDLEPYDLFWLEDATPGEDQGALRLIREHTTTPLAIGEVFN
                     SVHDYTTLLQERLIDYVRSAVTHTGGITAVRKLLDMAAVYGIKSGMHGPTDISPVGMA
                     AALHLDLAVHNFGIQEYMRHAPDTLEVFRTSYRFEDGLLHPGEAPGLGVELDDGAAAR
                     FPYEPAYLPVNRLSDGTVHDW"
     gene            complement(205551..206690)
                     /locus_tag="SSPG_00220"
     CDS             complement(205551..206690)
                     /locus_tag="SSPG_00220"
                     /codon_start=1
                     /transl_table=11
                     /product="conserved hypothetical protein"
                     /protein_id="WP_003971516.1"
                     /db_xref="GI:490069341"
                     /translation="MVNTRTRMSAIVATLGLVGSLALATASADESRTPGSAAQIALTE
                     VARAQNPTAGAAGPQDTVWIAERAGTVRVLDDDGLGEPVLDISDETTTDGERGLLGLA
                     FDERFAHLYLSYTDLEGTSTVDEFAVQDGTVREDTRRTVLTQEQPESNHNGGAITFGP
                     DGYLYIALGDGGGGGDPQGNGQKLDTLLGKLLRIDPQGGDPYAIPEDNPFADDPDARG
                     EIWSYGLRNPWRFSFDAGSGDLLIGDVGQSDWEEIDWAPASSPGGENYGWSQMEGTHP
                     FRGGTEPANHVPPIHEYDRTGLGCSVTGGYVYRGEAVPGLAGQYVYSDYCDGTLRSLE
                     IEDGRVTGEHDLGVNGGEVVSFAQDGDGELYVLAIGGTVSRVDPA"
     gene            complement(206843..207424)
                     /locus_tag="SSPG_00221"
     CDS             complement(206843..207424)
                     /locus_tag="SSPG_00221"
                     /codon_start=1
                     /transl_table=11
                     /product="riboflavin biosynthesis protein RibD
                     domain-containing protein"
                     /protein_id="WP_003971517.1"
                     /db_xref="GI:490069342"
                     /translation="MASLMVDFIISLDGYAAADGWPGFWGMEGPEYLAWLDGDAEKQH
                     TSLMGATTYRLMSGFAREMPDDPGFEGITAMPKVVFSSTLRTPLSWDNTELVPGDPVP
                     AVRDMKRHGTRPLRTLGSLTLCRSLLRAGLVDRFRVVVFPVITGATGRERIFDQYPDV
                     TLDLVASRTFDGRLQLLEYVPTVLDGPPGADQK"
     gene            207688..209166
                     /locus_tag="SSPG_00222"
     CDS             207688..209166
                     /locus_tag="SSPG_00222"
                     /codon_start=1
                     /transl_table=11
                     /product="FAD-dependent oxidoreductase"
                     /protein_id="WP_003971518.1"
                     /db_xref="GI:490069343"
                     /translation="MNSAQFTAEPSSEATAGHDFDVIVSGCGPTGAMLAAELRLHDVR
                     VLVLEKETEPASFVRIVALHMRSLELMAMRGLLDRLLRHGRKRPVGGVFAAIPKPAPE
                     DLDSEYAYLLGIPQPVVVRILEEHAVGLGARVLHGGAVAGFEQDGEGVTVELADGQRL
                     RSRYLVGCDGGRSTVRKLLGVPFPGEPSRNETLMGEMEVGVPPEEVSAGVARVRETRQ
                     RFWLRPFGAGVYSVVVPAAEVGDRAQPPTLEDFRRQLRAVAGTDFGVHSPRWLSSFGD
                     ATRLAERYRVGRVLLAGDAAHIHPPTGGQGLNLGLQDAFNLGWKLAARIRGWAPDTLL
                     DTYQAERRPVAEDVLDNTRAQMELHSTEPGARAVRRLLTELMDFDEVNRRLIEKVTAT
                     GIRYDFGAGPDLLGSRMRDIGVAQGNLYGLLRRGRGLLLDRTGRLTAGGRSDRVDRLA
                     DPTAELDVPCVLLRPDGHVAWIGDDQRDLDEHLSRWFGEPTG"
     gene            complement(209191..210312)
                     /locus_tag="SSPG_00223"
     CDS             complement(209191..210312)
                     /locus_tag="SSPG_00223"
                     /codon_start=1
                     /transl_table=11
                     /product="monooxygenase"
                     /protein_id="WP_003971519.1"
                     /db_xref="GI:490069344"
                     /translation="MRQRIAVVGGGPAGLAFARVMHRHDRSVTVLERDPAPDARPPGG
                     TLDLHEGLGRLAMDKAGLSAEFEALSRPEGQAMRILDTDGTVLRDWRPDPAERANPEI
                     DRGQLRDLLLGPLDVRWGQGVTKVVPGGRDGVLVHFEGGRQEAFDLVVGADGAWSRTR
                     PAVSPVTPHYTGVTSVETSLDDVDTRHPDLARLVGDGSVAVYGVNRAVVAQRNSGGHV
                     KVHAQFRAPLDWHAHLDLGDAEAVRSRLLTLFDGWTAPVLDLLRHGTGFVHRPLHVLP
                     VSHTWTHVPGVTLLGDAAHLMPPLGAGANLALLEGAELAESLADGSADPDDAVRAFEE
                     RMWARAGRWAKITAAGLERLVSPDPAAALAVFDQVQPSR"
     gene            210366..211061
                     /locus_tag="SSPG_00224"
     CDS             210366..211061
                     /locus_tag="SSPG_00224"
                     /codon_start=1
                     /transl_table=11
                     /product="TetR family transcriptional regulator"
                     /protein_id="WP_003971520.1"
                     /db_xref="GI:490069345"
                     /translation="MTVWDRPEPPHRPVPLDRERIVAAAVALADEGGLTAVSVRKVAA
                     RLDAGPMRLYGFISTKDELFDLMVDAVYAEILPEERAGDWREALRVLAHRTRQAALRH
                     PWLADLLGGRPALGPNGLAVAEATLAALDGLADVDTVMRAVETVSSYFTGAVRREIAD
                     LRAERATGLSKPEWQREHGPHLTRMLATGRYPALAKAVHDGTHVDAEESFATGLDWVL
                     DAVAVRLARPPGS"
     gene            210979..212742
                     /locus_tag="SSPG_00225"
     CDS             210979..212742
                     /locus_tag="SSPG_00225"
                     /codon_start=1
                     /transl_table=11
                     /product="NAD(P) transhydrogenase subunit alpha"
                     /protein_id="WP_003971521.1"
                     /db_xref="GI:490069346"
                     /translation="MPRSPSRPALTGSSTPWPSDSPGHRGVDRSPTRCGQERRPSLGA
                     ASPSRGYGTGQQRLHERLDMTGHQSAHRPPRRVGVVAESLPGETRVAATPSTVRLLLG
                     LGYEVVVESGAGAASGFGDEAYAEAGAGVGEAWAADVVLKVNAPTADETAALREGTTL
                     VALLAPAQRPELLEALSARGVTALALDAVPRISRAQSMDVLSSMANIAGYRAVIEAAH
                     VFGRFFTGQVTAAGKVPPAKVLVAGAGVAGLAAVGAASSLGAIVRATDPRPEVADQVR
                     SLGGEYLAVDVAQEESADGYAKATSADYDRAAARLYHEQARDVDVVITTALIPGRPAP
                     RLLTAADVAAMRPGSVVVDMAAAQGGNVEGTVAGRTVVTGNGVTVIGYTDLAARLPAQ
                     ASQLFGTNLVNLLRLLTPGKDGRIVIDFDDVVQRTVTVVRAGTVTWPPPPVSVSAAPP
                     ATAPPAASPAAPVGGRPRRLTPAGRFGLIGLGMLATFLLVAFAPAQLAQNFTVFALAV
                     VIGYYVIGKVHHSLHTPLMSVTNAISGIVVIGALVQIGHESTLVTVLSFVAILLTSVN
                     IFGGFAVTRRMLSMFSRGESR"
     gene            212739..214199
                     /locus_tag="SSPG_00226"
     CDS             212739..214199
                     /locus_tag="SSPG_00226"
                     /codon_start=1
                     /transl_table=11
                     /product="pyridine nucleotide transhydrogenase"
                     /protein_id="WP_003971522.1"
                     /db_xref="GI:490069347"
                     /translation="MTSMTASRAADLVAALLFVLSLAGLSQHRTSRAGVVYGIAGMAL
                     ALAATVVVSARSVSAGPVALILLATVIGAAVGLWRARRVEMTQMPELIAVLHSFVGLA
                     AVLVGWNSYLEVEAHGSRGRIAADLIGIHHAEVFIGVFIGAVTFTGSVVAYLKLSARI
                     KSRPLTLPGKNALNLGALALFAVLTVWFTVSPGLPLMVAVTVLALALGWHLVASIGGG
                     DMPVVVSMLNSYSGWAAAAAGFLLDNNLLIVTGALVGSSGAYLSYIMCQAMNRSFLSV
                     IAGGFGIEAPPGGAQEQGEHREVRAPEAAELLARARSVVITPGYGMAVAQAQHPVAEL
                     TRRLRERGVEVRFGVHPVAGRLPGHMNVLLAEAKVPYDVVLEMDEINDDFADTSVVLV
                     IGANDTVNPSATDDPASPIAGMPVLRVWEAEQVVVFKRSMASGYAGVQNPLFFRDNTS
                     MLFGDAKQSVEAILEALGSGTGRDPRDAARGATAVR"
     gene            complement(214262..214705)
                     /locus_tag="SSPG_00227"
     CDS             complement(214262..214705)
                     /locus_tag="SSPG_00227"
                     /codon_start=1
                     /transl_table=11
                     /product="ketosteroid isomerase"
                     /protein_id="WP_003971523.1"
                     /db_xref="GI:490069348"
                     /translation="MPAAASTNTRSVVEDLLRRIGTGDPEHIAALYADQGDWRLDWPE
                     AEHGRPATPWIRHRSTRADAAAHYRELAEHHLPQQADTEVERILVDGNDAVVLGEIRQ
                     TARSTGRAYRARFALHLTVENGLVTRHHVYEDSLAVAQAFETDRA"
     gene            complement(214846..215205)
                     /locus_tag="SSPG_00228"
     CDS             complement(214846..215205)
                     /locus_tag="SSPG_00228"
                     /codon_start=1
                     /transl_table=11
                     /product="hypothetical protein"
                     /protein_id="WP_003971524.1"
                     /db_xref="GI:490069349"
                     /translation="MTARVGYRRIYESATPQDGKRVLVDRLWPRGVSKEKAGLDAWLR
                     DVAPSADLRRWYHHDPRRYDEFRRRYFAELEDSDHEAALERLRDLAARAKVTLLTATK
                     DVDHSEAAALAEWLDGS"
     gene            complement(215299..215703)
                     /locus_tag="SSPG_00229"
     CDS             complement(215299..215703)
                     /locus_tag="SSPG_00229"
                     /codon_start=1
                     /transl_table=11
                     /product="anti-sigma factor antagonist"
                     /protein_id="WP_003971525.1"
                     /db_xref="GI:490069350"
                     /translation="MSEQGVAGPYGQVGCHVANGWTVVRADDEIDIAFAPLVRAEVGR
                     RLAEGHRHFVLDLCDTPFIDSMGLGMIVAVTKLIRTHHGSLRIACPDRRLLHVFALGG
                     LGAVYSFHDSVDKAVAQPPGAEGLAGWPYARD"
     gene            complement(215790..216548)
                     /locus_tag="SSPG_00230"
     CDS             complement(215790..216548)
                     /locus_tag="SSPG_00230"
                     /codon_start=1
                     /transl_table=11
                     /product="transcriptional regulator"
                     /protein_id="WP_003971526.1"
                     /db_xref="GI:490069351"
                     /translation="MSGQEGPTLISSVQRAFRLMEAVGAHESGVPAKQLARETGLALG
                     TTYHLLRTMVHDGYVRKLEDGTFVLGERLGALHAGSRDQTALSRVRPTLTELRDDLSA
                     AAYLTLYEEGEIRVAEIVDGPKAPRVDLWVGFEDAGHATALGKSVLRELDAEARADYL
                     SRHALNDLTPRTITYRAQLLRSLDAAPRGPAVTDLEEYRLGTACVAVPVRRGDTIGSL
                     GISVDINRTACLDDAVTTLLATAERVSRGLSLTI"
     gene            complement(216590..217405)
                     /locus_tag="SSPG_00231"
     CDS             complement(216590..217405)
                     /locus_tag="SSPG_00231"
                     /codon_start=1
                     /transl_table=11
                     /product="hypothetical protein"
                     /protein_id="WP_003971527.1"
                     /db_xref="GI:490069352"
                     /translation="MSSTQGARSLDTSRPHSARMYDFYLGGKDHFPVDKQAAEAVAEA
                     YPGIFTCARENRAFMHRATRVLAQEHGIRQWLDIGTGIPTEPNVHQVAQSVVPDARVV
                     YADNDPLVLKYAERLMRSTPQGRTTYIEADVNDPDALLNAPELAEVLDLSRPVALSLN
                     ALMHFITDARDPYGIVDRLMAALPAGSALALSHCTPDFDPPTWEKVTDIYTGGGTPVQ
                     FRSQQDVARFFDGLDLLTPGVTVGHRWRPDLPAGPDAPTDAQVSLWAGVGIKA"
     gene            complement(217402..217671)
                     /locus_tag="SSPG_00232"
     CDS             complement(217402..217671)
                     /locus_tag="SSPG_00232"
                     /codon_start=1
                     /transl_table=11
                     /product="hypothetical protein"
                     /protein_id="WP_003971528.1"
                     /db_xref="GI:490069353"
                     /translation="MSTTDVPVYNGMPARDLGESGWERPWSGPNGGQCVETKQLADGR
                     IAVRQSTDPAGPALIYTREEIGAFVRGVKQGMADHLTAGRRKGTE"
     gene            complement(217668..218540)
                     /locus_tag="SSPG_00233"
     CDS             complement(217668..218540)
                     /locus_tag="SSPG_00233"
                     /codon_start=1
                     /transl_table=11
                     /product="DNA-binding protein"
                     /protein_id="WP_003971529.1"
                     /db_xref="GI:490069354"
                     /translation="MSEARSGAGTSAPTVLRMILGRRLHDMRQSAGASLADAARALRV
                     TPLTIRRLEKAEVALKPLYVEKLLQTYGTGQQEIDEFVALAEQANKPGWWHAYRDVLP
                     NWFTAYVSLETGAGTLRTYEPHYVTGLLQTPAYARGVLGGGFPNGSDEELERRVGLRL
                     RRQSLLERENAPTLWVVMEEAVLHRVVGGPDVMREQIDRLLEASELEHVSIDILPFAV
                     GAHVGACAPFTYFRFEEPELPDVVYSEILSASMYLDERADVVAHLEAHNRMSLLTSTR
                     ASKALLNRMRKEYS"
     gene            218639..219160
                     /locus_tag="SSPG_00234"
     CDS             218639..219160
                     /locus_tag="SSPG_00234"
                     /codon_start=1
                     /transl_table=11
                     /product="ATPase"
                     /protein_id="WP_003971530.1"
                     /db_xref="GI:490069355"
                     /translation="MQAELVGEHSCGREHRARPHWKAITVTPHTSPSPGLLPPARPDL
                     EHWFDLPSLRISVRTARDTVRRQLRTWRLPGDVCTDAVLLVSELATNAVLHSGGDRML
                     CGLSLTSHEQLRIEMHDDGRTSAGPAGCGSGPRDESGRGLLIVQQLADSWGTARSDRT
                     GGTTVWAVLRVGL"
     gene            219244..221699
                     /locus_tag="SSPG_00235"
     CDS             219244..220809
                     /locus_tag="SSPG_00235"
                     /note="truncated CDS"
                     /codon_start=1
                     /transl_table=11
                     /product="integral membrane protein"
                     /protein_id="WP_003971531.1"
                     /db_xref="GI:490069356"
                     /translation="MTNLPPPAEELRFLDAELRQLDVRRATLLRRRAWLVHTLQATAA
                     RQPALGPGTAPVGPPAGTGAAARRPEATAPGVQNVLLVLGGVLLTIAAIAFTLVSWGH
                     LGIAGRALVLGALTVGALGAPVALLRRGLRSTAEAVAALGTALTVLDAYALHEVAFPG
                     TDGAGYTATASAVLAALWAVYGVRLGLRHPLPLAVATAHLPLLLGAIAVGAGPYTLTA
                     VSLATTAGGTAVALRAALLPVRIVAVTGALGTGAAGVLSAGWLCWSASGPGPAARAAA
                     LLLVAAALALVAGRFVPRPEISVGAAFAAGLCVVAGAGGVLRVTVPGEWTVPGCLACA
                     IALLATERTRLHHPLRQGLVRASAAVQGFAVLWTLPLVAGCVLGPAVRGAHPWSGTPR
                     DFRDAVFAGLPRPPYAGTAPLVLAVVAAVLVVAGHRTARRPAVTVAAPVLGWAAALVL
                     PVVLQLPYAAGLVAHAVVVAAALFFAVRLGRADKRPSPPSLTASCWRSSPRSASPSSR
                     WPPSPRRSPYSGR"
     gene            221879..222529
                     /locus_tag="SSPG_00236"
     CDS             221879..222529
                     /locus_tag="SSPG_00236"
                     /codon_start=1
                     /transl_table=11
                     /product="polyisoprenoid-binding protein"
                     /protein_id="WP_003971532.1"
                     /db_xref="GI:490069357"
                     /translation="MGIFSRRQTATVEQPSAVGQDPFAARSATALATPDPALRALTGR
                     WTIDRPHSRIGFSVRHAMVTTVRGAFTDYDSTLHFDGARPSESRADLVIRVASVDTGV
                     EQRDAHLVGKDFFDARRHPEMTFHSTSTTQESAESFRMTGDLTIRDTTRPVELQLDYL
                     GSVVDPFGYERAGFDGTTTIDRRDWGLVYNQRLEAGGSMVSEKVRLQFDISAIRSS"
     gene            complement(222533..223246)
                     /locus_tag="SSPG_00237"
     CDS             complement(222533..223246)
                     /locus_tag="SSPG_00237"
                     /codon_start=1
                     /transl_table=11
                     /product="2-phosphosulfolactate phosphatase"
                     /protein_id="WP_003971533.1"
                     /db_xref="GI:490069358"
                     /translation="MLPGVRDHDGMDTRFVGIPEVGEAPAVAVVVDVMRAFTVAAWAF
                     ARGAEKIVLAGSLDEALALKERDPARVALKDGPLTPGFDLVNSPGLLRSADLAGRTVV
                     QKTTAGTVGALAVRDASLVLCAGFVVAEATARVLRARAPEHVTFVVTGEDGRADEDLA
                     CARYIARRAAGHDADAAGFLGRAAESRAATELVQGVRQGVHPDDVALCLELDRFPFAM
                     VAAPEDSLMVLRPCAVPRP"
     gene            complement(223249..224229)
                     /locus_tag="SSPG_00238"
     CDS             complement(223249..224229)
                     /locus_tag="SSPG_00238"
                     /codon_start=1
                     /transl_table=11
                     /product="ArsR family transcriptional regulator"
                     /protein_id="WP_003971534.1"
                     /db_xref="GI:490069359"
                     /translation="MPNDPGPTARALRALEILRTRPTTTADELAVRLGVTERAARRYV
                     GILKEAGIPVESARGPHGGYRLGRGTRLPPVHFTQAEALGLVMAALGGRPAVADADDL
                     VGTALGKVVKALPESVGRQAALLREYAAAAPDPLAAHPDPAVTSSLVEAVAHRRRVRL
                     AYRSEAGHAWEEEADPWSLVVRHGRWYLLCHSHRADAVRTYRVDRIGEVRSTGHGFDA
                     PVDFDPVAVLEENLGTGWEFATRVVFDVPPAEVAPWIRPPMGRLEPLGDGCVLLGSTR
                     NPDMYAQEWLAGVPFAFRIEGGKELRAAAAALAERFTAAVTDHDAAGRDR"
     gene            224415..225101
                     /locus_tag="SSPG_00239"
     CDS             224415..225101
                     /locus_tag="SSPG_00239"
                     /codon_start=1
                     /transl_table=11
                     /product="esterase"
                     /protein_id="WP_003971535.1"
                     /db_xref="GI:490069360"
                     /translation="MDIVLIGGLWLNGSVWEGVASTLESLGHRPVPLTLPGQGDGAAT
                     ATLDDQVAAVLAAVDAAPGRPMVVGHSAACALAWLAADRRPGRLAKVALIGGIPTPDG
                     RPYADFFEVRDGVMPFPGWEPFQGPDAADLDEAARHELAAAAIPVPEAVARGVVRLSD
                     ERRYDVPVVVVCPEFTPAQAREWIDAGDVPELARAKHVDFADIDSGHWPMITKPAELA
                     RVLAAAAEGN"
     gene            complement(225136..225510)
                     /locus_tag="SSPG_00240"
     CDS             complement(225136..225510)
                     /locus_tag="SSPG_00240"
                     /codon_start=1
                     /transl_table=11
                     /product="glyoxalase"
                     /protein_id="WP_003971536.1"
                     /db_xref="GI:490069361"
                     /translation="MIRKMQAVALDCADPVRLASFYAELLGGRVVADPDDSDWLEVHG
                     FEGTPLALQRVDGYRPPEWPGQDHPQQLHLDFDVDDLEGEEKRALALGATVLERTDQL
                     RPGANWRVYADPAGHPFCLCLH"
     gene            225619..226836
                     /locus_tag="SSPG_00241"
     CDS             225619..226836
                     /locus_tag="SSPG_00241"
                     /codon_start=1
                     /transl_table=11
                     /product="hydrolase"
                     /protein_id="WP_003971537.1"
                     /db_xref="GI:490069362"
                     /translation="MPPPCTWCCTHCVHNGFKSMPRSRRRTGERTPAVSDALDPEVLD
                     AAVENVHRAGMPGLFAEVRDGDQVWRGAAGVADVDTGRPVTADLRHRVGSITKTFTAA
                     AVLQQVEQGRIGLDAPIGRYLPGLLPDGRGEAVTVRMLMNHTSGLAEYLPHAYSSLKA
                     FPALADTGPQSLDDHRFTRFDPAELIALGVAAPAVGPPGGAPGLYSNTNYLLLGKLLE
                     EVTGTSAERCITRNVIERAGLRDTELPTGPYVGEPHSRLYESWFGMIDPPCDYSVYDM
                     SWVGPSASLISTVSDLNRFFGMLLAGEIVSPSSLAQMRRTVPVVSQEGRTIEYGLGLH
                     PTQAPGQDTFWGHGGTAWGAGALAVISADGRRRVAVAVNLQRWNALDSAGRPRPHPID
                     DALAAFHRVAMYG"
     gene            complement(226860..227972)
                     /locus_tag="SSPG_00242"
     CDS             complement(226860..227972)
                     /locus_tag="SSPG_00242"
                     /codon_start=1
                     /transl_table=11
                     /product="amino acid ABC transporter substrate-binding
                     protein"
                     /protein_id="WP_003971538.1"
                     /db_xref="GI:490069363"
                     /translation="MVTQETLPGRDETNGHVRIGALVPLTRPGWDEAGRHLLAGMELA
                     VREVNDAGGIMGRPVALVVRDTAADPHRAAAAVEELAGLGVAALAGEYHSVVARAAAA
                     RADALGVPFLCASAVLDTLTEQPTPWVARLAPAQSHGWRIYADHLLAAGHRRIAVAID
                     PSSVYWVSGARILRDHLAPHGGTVVDIDVRDSTAASVCDTLAGRHATALLLLVGHPEP
                     AVSIVRSVRRDRRLAGVMIGAPAGQPEFTGWATSLGADGAAVPFLRYLPERLGPLGER
                     IATALRERLAEAPSFVAFEGYDTVTVLAGMLRSQGPGRAWTPESWASVSAEGTRGRIR
                     FSRTPDIGVWQWVWAPVQVVDRDPADPGRLRVLHTG"
     gene            228016..229602
                     /locus_tag="SSPG_00243"
     CDS             228016..229602
                     /locus_tag="SSPG_00243"
                     /codon_start=1
                     /transl_table=11
                     /product="metallopeptidase"
                     /protein_id="WP_003971539.1"
                     /db_xref="GI:490069364"
                     /translation="MRSASLVRLAGLPLPPEVHRRTPRFDESFPDLSDVGVRLRRSRF
                     GRQGVVAVSAVMSPLGTFLPAPWSHRAGRRLFVVLLVLLLAVGTPAGVSGAAAGGGGS
                     AATPDRARYDVDLRSDADGGRWTGRQRVSFRNASERPLREVYLRLWGNGEDGCGTPGT
                     PGAPGVPSPVVVSGLRGGTADPLTVNCTALRIALPKPLARGERASVAFDVSVTVPDRN
                     ARFGREGAFRFLGNALPVLAVHDAAGWHLDPYVAVGESFYALAGDFRVRLDHPSDMAV
                     PATGRTRTRPGAPGRSVTLSLAERVRDFAWAAGPFRTAAQTTPGGVRVKSFWAPGTPA
                     AGVRLARAEAVAAVDRFGREFGRYPYGEVDLVMTSGFGGGMEYPGLVLLGTTEEGNAV
                     VHELAHQWWYGIVGNDQYASPWLDESFAQYANFRFYGLETRDCWSDVYWPDDGAELTA
                     SMDYWSRHRGEYHLVYTAGPCALADLERTLGGDAMARLLERYARDHWYGVSTTEDFKR
                     AAQSMTDEDLGPFWESHRIR"
     gene            complement(229610..230494)
                     /locus_tag="SSPG_00244"
     CDS             complement(229610..230494)
                     /locus_tag="SSPG_00244"
                     /codon_start=1
                     /transl_table=11
                     /product="endonuclease"
                     /protein_id="WP_003971540.1"
                     /db_xref="GI:490069365"
                     /translation="MGTAVAMCVHTEEAAVLKWGGSRLLVCAVALACVALVGPSAPGG
                     ALSGRSLPVEAVKDVVPDRVMTWNLCNPCDASNLDRAADIAAHAPQVIGMQEACARDV
                     DRIRDYLEAFHGLVYHVAHGSVLQNWSRCGGAPWNPGGFGQAILSAAPITDAVNVEYP
                     DGGSEDRGYLAVTTEVGGRSVRVFNTHLAQRRQEEFRTDQVRVLAKEVARHERAIVVG
                     DFNAVPEASELDPMWSLATDTDPQCHPAPGGTCEPTTDWQSKFDYVFLRGVAPREHRV
                     VRTAHSDHDLLYADLDVT"
     gene            230629..231567
                     /locus_tag="SSPG_00245"
     CDS             230629..231567
                     /locus_tag="SSPG_00245"
                     /codon_start=1
                     /transl_table=11
                     /product="LysR family transcriptional regulator"
                     /protein_id="WP_003971541.1"
                     /db_xref="GI:490069366"
                     /translation="MDTEAVRSFVRAAELGQLRHAADELGVTQQAVSKRIAALERALD
                     VRLFTRTPRGVELTLDGQAFLPHARNIVANVDRAVTAIRRGSRALRIDVLGLRSAQAV
                     VLHDYWRSHPGTALDVVTLKVDDPRLAVAAVRAGDVDASFRSVTDPAALPPEVRMIHA
                     FHSPLELVVGPRHPLASARTVTPARLRGHRIWVPGIAPGSEWAEFYQQLTAEFGLRVD
                     AAGPNFGNEVLLDILADSDDVATLVGSRDRYVWPTGHDLRRIPIAGPTLAYPLSLLLP
                     RENPHPGLRAVVNHFANLAPLPEDTWLPSWATDRPE"
     gene            complement(231675..232262)
                     /locus_tag="SSPG_00246"
     CDS             complement(231675..232262)
                     /locus_tag="SSPG_00246"
                     /codon_start=1
                     /transl_table=11
                     /product="TetR family transcriptional regulator"
                     /protein_id="WP_003971542.1"
                     /db_xref="GI:490069367"
                     /translation="MTSTAARPGRVAKLPPRERILDAAEELFQGEGIRRVGVQAIAER
                     AETTKMAIYRHFETKDALVAEWLRILAAEYQAAFDRVEAEHPGRPREQILGLARFIAD
                     GLPGLSHRGCPFINSLAELPDRSHPARRVIEEHKARQTRRLVGMCAEAGMPDPEQVAA
                     QITFVLEGAQVSTQNASIDRAGERLMRIVEAIVDQ"
     gene            232396..233862
                     /locus_tag="SSPG_00247"
     CDS             232396..233862
                     /locus_tag="SSPG_00247"
                     /codon_start=1
                     /transl_table=11
                     /product="6-aminohexanoate-dimer hydrolase"
                     /protein_id="WP_003971543.1"
                     /db_xref="GI:490069368"
                     /translation="MSEYVRHDAVGLAELVAKGEVTPAEVEAAAHEAVRRVNPRINAV
                     VETWPADDRPAPGSTPLAGAPFLIKDFGVAMAGRRTELGSRLAAGHVARSDSFLMRRF
                     RRAGLVTLGRTATPELAYSITTEPVLYGPTRNPWDPRRGAGGSSGGAAAAVAAGAVPL
                     AHATDAAGSLRIPAAYNGLFGLKPTRGRVSMGPALDEGFNGLAVQGGVSRTVRDSAAL
                     LDLIRGPEPGDPYFAEQPSRPYAEEVTRPPGSLRIGVLARAWGGRPTAAPVAEALERT
                     VRLLESLGHRTEEAAVGLGADWEEFVLANARLSTANLAASVDDLSAALGRPVDSSFLE
                     PATLAAHRYGQRVSGPQFVTALAIRNRVARGLARYFGTYDLLLTPTLPEPPPPLGAYG
                     AGAEALDGLGWIERLNDHSPFTMAFNVAGTPAMSVPVTADSGTGLPIGMQFAAGYGLE
                     GLLFRLAGQLEQAQPWSDRVPAVWAGDSPVPSSHQLDG"
     gene            234158..235372
                     /locus_tag="SSPG_00248"
     CDS             234158..235372
                     /locus_tag="SSPG_00248"
                     /codon_start=1
                     /transl_table=11
                     /product="alanyl-tRNA synthetase"
                     /protein_id="WP_003971544.1"
                     /db_xref="GI:490069369"
                     /translation="MDTEHVLRTFVEYYEDQGHRRITGSTLLPEPGDPVLFTSAGMHP
                     LTPYLEGRPHPLGRRLVNVQRCLRTTDLDEVGDSTHLTVFEMLGTWSLGDYEGSRSLD
                     WAHRLLTEGLGVDPGLLHATVYGGGEQVGPDTESLRLWQERGVPVERTVDDNWWSNGP
                     VGPCGPDSEIFLWSGDTPPRSTPTGDDRWVEVWNHVMMRHRRLDDGRLVPLPQRNVDT
                     GLGLERLAMLLQGKSSVFECDVFEPWRRLLPVLWPLDEPSFRVVCDHLRSAVVVVGDG
                     VRPSNTGRGYVLRRLVRRLLTVLWRDDPSRGLGDLPDELITHTLDHFRQDGDPGLPGL
                     VRRLLVEEERRFRRLLDRGRNVLARPRFRGPLGEEDFHYLHDTHGLPRELVTSLHEGE
                     YPETEGVGAVRS"
     gene            complement(235380..236315)
                     /locus_tag="SSPG_00249"
     CDS             complement(235380..236315)
                     /locus_tag="SSPG_00249"
                     /codon_start=1
                     /transl_table=11
                     /product="RpiR family transcriptional regulator"
                     /protein_id="WP_003971545.1"
                     /db_xref="GI:490069370"
                     /translation="MVRQSSSRAPEPSAQDAPLADVLTRVRAARPSLAPSERRVADAV
                     LADPGQVAELSIHALAERASTSAATVMRFCRTIGTGNYPQLRLALAAAAAREHALGGE
                     RAAQGGTDISPTDSLDRIVSKIIYNEVRALEDSGAALDVDALGRAVDAVAKARRVDIF
                     GVGASAFVGQDLHQKLHRIGRMAFIWSDRHAALTATALLGPGDVALAVSHSGETEDTT
                     EPLQAAAERGATTIALTNDPGSTLAAGADLVLTTCARETPFRSGATVSRIAQLAVIDC
                     LFVGVAQRSYDAATTALEETYGAVQRRRRPTRRTG"
     gene            236559..237509
                     /locus_tag="SSPG_00250"
     CDS             236559..237509
                     /locus_tag="SSPG_00250"
                     /codon_start=1
                     /transl_table=11
                     /product="BadF/BadG/BcrA/BcrD ATPase"
                     /protein_id="WP_003971546.1"
                     /db_xref="GI:490069371"
                     /translation="MLWDSADSSRAVNSVAGAPGLAAPDGVTAARAAVRAAVEPLLRE
                     AGGARPESVLVGAAGAASAPAAARSLVGALLEDLPVREAAVTSDAVTAHAGALGGRAG
                     VVLAIGTGAVAVGIGADGTYARVDGWGPLLGDDGSGAQIGTAGLRAALRAHDGRGPDT
                     VLLDAAAGLFGDLERLPGTVGRDGNPARTAATFAPEVARAADAGDAVASAIVRDAAAD
                     LAETALAAARRITAGGEPLPAAVTGGLTGLGPALMAPLTAALTGSGLPVRLTSALGDP
                     LDGARLLALDRATPHTSLVVRVRRTTANPSPTPATPPASV"
     gene            237518..239089
                     /locus_tag="SSPG_00251"
     CDS             237518..239089
                     /locus_tag="SSPG_00251"
                     /codon_start=1
                     /transl_table=11
                     /product="sodium:solute symporter"
                     /protein_id="WP_003971547.1"
                     /db_xref="GI:490069372"
                     /translation="MRQLDLVVIVVYLIGIAWIGLRKAGRQKSAKDYFVGEGHMPWWT
                     VSFSVVATETSVLTVISVPGGAYSGQGFGNVELALGYVVGRVVVATVLIPLYKRGGFV
                     SAYQYLGDRFGLKLQGLASVTFVFTRLLAEGVRLFASAIPIKLLLDEFGVHASYRAII
                     IVITLITVVYTYLGGIKAVIWTDAIQMVLYLGGAVLAVAVLSAHVGGDGYARALDAGK
                     FQLFDTDFNLAHILTSPFALPTAIIGGAIFAMASHGSDQLIVQRVLATRTLREGQKAM
                     IASGVFVTVQFAAFSLVGALLWSYNEGRSFAELGLSSSDNLYPEFILHGLPVVVSGLL
                     VAGILGAAMGSLSSALNSMSNSTVADIIHSFFRSTPSEEALLRLARWMTLVWATLMAV
                     FACAFSASTGNVYLTGLTIAGYTYGALLGAFLLGRLVKRANEVDSVVAFLVTIGVMTY
                     IVRGVKIDVTTGGTTVSQAIAAQWLVPIGVLITLLVGGVLSLFHRAPEPSAVTALDEE
                     PGDGPDRLTTTAGRK"
     gene            239133..240305
                     /locus_tag="SSPG_00252"
     CDS             239133..240305
                     /locus_tag="SSPG_00252"
                     /codon_start=1
                     /transl_table=11
                     /product="anhydro-N-acetylmuramic acid kinase"
                     /protein_id="WP_003971548.1"
                     /db_xref="GI:490069373"
                     /translation="MIGLMSGTSYDAVEAAAADLELEGEALVMRPLGHLSAPYPDGLR
                     DLIADSLPPAAATVRTVARLDTGIGQAFADVAVRAVRELCGGAADLVVSHGQTLYHWV
                     EDGAVRGTLQLGQPAWIAEATGLPVVSDLRGRDVAAGGQGAPLVAMTDVLAMAALPGV
                     PAALNLGGIANVTVVAPGAEPLAFDTGPANALMDAAVRHFTGGAAAFDEDGRRAGAGR
                     VDPGLLRVLLDDPYYGRPAPKSTGKEQQFHLPYLLAALAAAPVAEPDDVLATLARLTA
                     VTVADACRAHGVTRLVVSGGGARNPVLMGMIAGELPGVDLGSSDALGLPSDAKEALAF
                     ALLGFLTVNGLPGAIPSGTGARRASLLGSITPGREPLRLPEPAGEPPRVLRVVGGP"
     gene            complement(240329..241375)
                     /locus_tag="SSPG_00253"
     CDS             complement(240329..241375)
                     /locus_tag="SSPG_00253"
                     /codon_start=1
                     /transl_table=11
                     /product="L-glyceraldehyde 3-phosphate reductase"
                     /protein_id="WP_003971549.1"
                     /db_xref="GI:490069374"
                     /translation="MNHVADPSRYDGSMHYRRTGRSGLDLPALSLGYWHNFGDDKPFE
                     TQRRIALRAFDLGITHHDLANNYGPPYGSAEINFGRIMRQDLAPYRDELVVSTKAGWD
                     MWPGPYGQGGGSRKYVLASLDQSLKRTGLDYVDIFYSHRLDASTPLEETMTALDTAVR
                     QGKALYVGISSYDAERSRQAAAILRDLGTPLLIHQPSYNMLNRWIETEGLLDAAADEG
                     FGVIGFTALAQGLLTGRYLDGVPEGSRATQGKSFATGWLTDDTVRRLRALNDIAARRG
                     QSLAQMALAWALRDPRVTSLVIGASRPEQLEENVAALANPSFDDDELAEIDEYAVVDG
                     DVDLWRRARTGDLG"
     gene            complement(241540..241905)
                     /locus_tag="SSPG_00254"
     CDS             complement(241540..241905)
                     /locus_tag="SSPG_00254"
                     /codon_start=1
                     /transl_table=11
                     /product="darcynin"
                     /protein_id="WP_003971550.1"
                     /db_xref="GI:490069375"
                     /translation="MPEETAHTPVTAFMLVKTTPEWLALTVEERVHAFTTEVVPVVRA
                     RTAGVRSRFYDTEFYSARVTDVWVWEADDHHAYQLLVDALRETPFWDRYFEVVDLLVG
                     TENGYARTYGVDAVTTLST"
     gene            complement(241977..242909)
                     /locus_tag="SSPG_00255"
     CDS             complement(241977..242909)
                     /locus_tag="SSPG_00255"
                     /codon_start=1
                     /transl_table=11
                     /product="NmrA family transcriptional regulator"
                     /protein_id="WP_003971551.1"
                     /db_xref="GI:490069376"
                     /translation="MWAYPNGTTHEVFMIVITAPTGNIGRRLLPLLLESAPARGEELR
                     VIVRDPARLAAPVRERVEVVTGSHGDPAVVDRAFDGADAVFWLVPPDSSRTPDDAYRG
                     FTRPAAHALVAHGVGHVVGVSALGRGTPVAARAGLVTASLAVDDLIAETGVAHRALAS
                     PSFFENLLEEADSIREHGCFTDVLDADRKSPLVAVADIASVAAGLLLDRSWTGTGSVP
                     VLGPRDLSPNDLARIMTERLGRPVRYERHTLDDLRSTLVGYGLDKDFVDGVVDMKRAK
                     DDGLDAGVTRTPDTATPTTFEDWVARTLGPVVLS"
     gene            242983..243945
                     /locus_tag="SSPG_00256"
     CDS             242983..243945
                     /locus_tag="SSPG_00256"
                     /codon_start=1
                     /transl_table=11
                     /product="LysR family transcriptional regulator"
                     /protein_id="WP_003971552.1"
                     /db_xref="GI:490069377"
                     /translation="MNSTDPTAPVIDANLAVALDALLAEQSVTRAAARMRTSPAAMSR
                     TLGRLRRLLQDPLLVRAGQTMVPTPRALALRDEAATVVRRLGALLTPATGVDPATLRS
                     TFSLQTADLVGAALAAGLLTLAGQEAPGVSLRFRAEELEAGPALRDGRVDLEVGAIDH
                     VDPETRVEELVTLRMTAAVRPGHPLTEGPLTAARFAAAEHVGVSRRGRFDGPVDAALA
                     EHGLSRRVSVVLPGHLAALSLAARTDVVALVPAARDEADFSPSPLTEQARVLGLCLLD
                     IPLPLPPVTIGMAWHPRHTADGAHHWLRAAVRRVLRAEPSARRG"
     gene            244420..245940
                     /locus_tag="SSPG_00257"
     CDS             244420..245940
                     /locus_tag="SSPG_00257"
                     /codon_start=1
                     /transl_table=11
                     /product="catalase"
                     /protein_id="WP_003971553.1"
                     /db_xref="GI:490069378"
                     /translation="MTDTPPATTTDSGAPAESDEHSLTAGPAGPVLLQDAYLIEQMAQ
                     FNRERIPERQPHAKGSGAFGHFEVTHDVSAYTKAAVFQPGTRTDLVARFSTVAGERGS
                     PDTWRDPRGFAVKFYTSQGNYDMVGNNTPVFFVKDPMKFQHFIRSQKRRADSNLRDHD
                     MQWDFWTLSPESAHQVTWLMGDRGIPRTWRHMNGYTSHTYMWINASGERFWVKYHFKT
                     DQGIEYFTQHEADQMAAADTDYHMRDLFEHIRDGDFPSWTLHVQVMPYEEAAGYRFNP
                     FDLTKVWPHGDYPLIPVGRMTLERNPTDNHAEIEQAAFQPNNLVPGIGPSPDRMLLAR
                     LFSYADAHRYRIGANYQQLPVNAPVVDVRTYSKDGAMAYRKTTDPVYAPNSKGGPAAD
                     TEHFGTPPSWETDGSITRTAYVSHAEDDDWGQPGTLVREVMDDAARDRLVDNVVDHLL
                     NEVTEPVLQRAFAYWSNIDRTIGDRIAKGVRAKAGEKDFKAAEQRNPARQAMQDKA"
     gene            246106..246954
                     /locus_tag="SSPG_00258"
     CDS             246106..246954
                     /locus_tag="SSPG_00258"
                     /codon_start=1
                     /transl_table=11
                     /product="hypothetical protein"
                     /protein_id="WP_003971554.1"
                     /db_xref="GI:490069379"
                     /translation="MAPAAADGVTALSSTGLRGRLGMSPVKQSGGPHVSAPHPMTYEA
                     FLAHATADPDVVGLVLKGSHAHDGMPTRHSDHDVYVVVTDGARTGLTGLDGFRSARLD
                     LVVVTVTEFDRLGGWERYAIARARVLLDRLGGRVARMVAAKGRLGVAEASRVAAARLD
                     AYANSHYRSLKNARDGHPLAARLDAADSIGFLLELLFALDRRPRPYNKYLEWELDRFP
                     LTGWDGRELLATLGRITGAGGTDVQRELFGRVEAAAREAGHAATLDSWGDDLALMRPA
                     APRRDL"
     gene            247102..248022
                     /locus_tag="SSPG_00259"
     CDS             247102..248022
                     /locus_tag="SSPG_00259"
                     /codon_start=1
                     /transl_table=11
                     /product="3-beta hydroxysteroid dehydrogenase"
                     /protein_id="WP_003971555.1"
                     /db_xref="GI:490069380"
                     /translation="MRVFVTGASGWIGSAVVPELIGAGHQVVGLARSDASAEALTAAG
                     AGVVRGTLDDLDVLRRAAADSDGVVHLAFKHDIAFSGDFKGAGEADRRAVEVIGEALA
                     GSDRPFTIASGTPAIPGHVATEHDGHDADRAAAARGDAQHIRAVTAELTVSLSARGVR
                     SSVVRLAPTNHGEGDNGFVPALIGIARGKGVSGYIGDGTNRWSAAHRLDSARLFRLAL
                     EKAPAGSTLHAVAEEGLPVRDLAEVVGRQLGLPVVSVPAAEAEAHFGWLAGPLAANRA
                     ASSVLTRELLGWEPVQPGLVEDLEQGHYFK"
     gene            complement(248093..249460)
                     /locus_tag="SSPG_00260"
     CDS             complement(248093..249460)
                     /locus_tag="SSPG_00260"
                     /codon_start=1
                     /transl_table=11
                     /product="membrane protein"
                     /protein_id="WP_003971556.1"
                     /db_xref="GI:490069381"
                     /translation="MKTTPTRILSRRDLGTLFAAWRRPRAVLWTAAGVVTLGFLIALE
                     IVARHYGVRGPITNQAREVVFSPRSGPLLYAGLALTMVVLTWRQRLVAAGAAIGIDVV
                     FLLMRWAVGADPNFGNGALWVVLGCAVVAVTRRTGSERALLLKGAGLGLLLVAGHKTG
                     DTWLLITSETRKAVLDPYVATADQALGNPSWLVGRFVDATGPVGGHVLHLVYGQLPLA
                     AALVGLYQLRHVAVERRFPSHHLVRTFLVIGLLGPAVYMVFPVVGPVFAYGADGGQWA
                     VANLWPHTLPPAGAPHAIPFDDITPRNCMPSLHTAWATTLFIHSRKGSRGMRFAGTFW
                     LVATLTATLGFGYHYGADLVAGVVFALTVEAAMRASARGWDGAAVRLVAYGTTVFAVL
                     LVAYRHLPVEMARYPWAAGPLLLLAAASVVLGYLRTTRRWEAKTLPARQPEPPRPAEP
                     QPELV"
     gene            complement(249565..250638)
                     /locus_tag="SSPG_00261"
     CDS             complement(249565..250638)
                     /locus_tag="SSPG_00261"
                     /codon_start=1
                     /transl_table=11
                     /product="1,2-oxophytodienoate reductase"
                     /protein_id="WP_003971557.1"
                     /db_xref="GI:490069382"
                     /translation="MTSLFDSYRLGELTLPNRMVMAPMSRVRAAGGGLATPSMATYYA
                     QRATAGLIVSEGVQPNEVGQSNPGTPGLHTDEQVAAWRPVTAAVHTNGGRIFAQIMHG
                     GRVSHPDTTGMLPVGPSAVPAVGEVFTPTGPQPVPTPRALETAEVPEQARSYAEAARR
                     AVDAGFDGVELHGANGYLISQFLSTNANLRTDRYGGPVAHRIRFAVEAVSATVEAVGA
                     DRTGIRLSPAGTFWGVEETDVLDLYTELLTELSRLGIAYVHIEATADEELLVALRRVW
                     PGTLVMNPVLPMGPKQTGREDADHWLGLGADLISFGRGFIANPDLVERLRTGLPVAPV
                     DESTYYQGGDAGYLTYPAYQHTV"
     gene            250722..251120
                     /locus_tag="SSPG_00262"
     CDS             250722..251120
                     /locus_tag="SSPG_00262"
                     /codon_start=1
                     /transl_table=11
                     /product="MerR family transcriptional regulator"
                     /protein_id="WP_003971558.1"
                     /db_xref="GI:490069383"
                     /translation="MCAADHSREQVMRIGEVASRAGVSVRSVRYYEDQGLLASTRSAG
                     GQRQYTEHEVERVQFLQRLYAAGLSSRTIAELLPCVDAPSEVHSDAALERMAQERDRL
                     TEHIADLVRTRDALNALMTAAREYRDAQFA"
     gene            251181..251753
                     /locus_tag="SSPG_00263"
     CDS             251181..251753
                     /locus_tag="SSPG_00263"
                     /codon_start=1
                     /transl_table=11
                     /product="TetR family transcriptional regulator"
                     /protein_id="WP_003971559.1"
                     /db_xref="GI:490069384"
                     /translation="MARVGLTTEGLIRAGAETADEIGFERTTPTELARRFGVRTASLY
                     SHVKNAHELKTGIALFALAELADLASEAVAGRAGKDALTAFANVYRDYAREHPGRFAA
                     TQFPLDAEAAASSAGGRHAQMSRAILRGYRLAEPHQTHAVRLLGSVFSGFVGLEASGG
                     FSHSAPDSQETWTEILDALDVLLRTWPTTS"
     gene            complement(251788..252543)
                     /locus_tag="SSPG_00264"
     CDS             complement(251788..252543)
                     /locus_tag="SSPG_00264"
                     /codon_start=1
                     /transl_table=11
                     /product="secreted hydrolase"
                     /protein_id="WP_003971560.1"
                     /db_xref="GI:490069385"
                     /translation="MEWAAVELSRGADALGDARASRWRGEAVGRARAALREERGGTLG
                     PADVSALAHADVLTSADPDDDLAAALEAELGRQVETGRKRAAEDPFRSGVIPTDFDAV
                     PHTFGLLATAELYARVTGDHRYDDFAAQQRAWVFGANAWGTSFVVGAGDLYPHCLQHQ
                     VANLAMSRTGRGDILRGAVVNGPNDADLLKEQDAFDGSRPCSFAPEGGPWSRYDGHGA
                     GYVDDVRAWQTVEPADDFTSTALYALSLTAARS"
     gap             252566..252946
                     /estimated_length=381
     gene            253550..253762
                     /locus_tag="SSPG_00265"
     CDS             253550..253762
                     /locus_tag="SSPG_00265"
                     /codon_start=1
                     /transl_table=11
                     /product="predicted protein"
                     /protein_id="WP_003971561.1"
                     /db_xref="GI:490069386"
                     /translation="MAAGTSPPSPEHAVRQQAARTEAVTADTERADGERKWFMADSLV
                     DDTTAAGAEVPTGGGAGKRTFVRDRL"
     gene            253802..255019
                     /locus_tag="SSPG_00266"
     CDS             253802..255019
                     /locus_tag="SSPG_00266"
                     /codon_start=1
                     /transl_table=11
                     /product="ATPase"
                     /protein_id="WP_003971562.1"
                     /db_xref="GI:490069387"
                     /translation="MGQKDPQEAPAAQDTAERLRAIGDELSDRFYERADVVRTLLVTL
                     LAGRHSLILGPPGTAKSELARELTGRIVGASYWEILLSKFTAPTRMFGPVDVAALARG
                     EYRQVYEGRATTAHVAFIDEIFKCSTAALNETLGYLNERIYHPESGGEPVRCPLIGAI
                     TASNELPDGEDSAAIYDRLLVRIEVTYLEDPSNFAALVRSAVSRPAAPKRTTVDLAEL
                     RHAVAEAVPAVEVPDGIVDAVCTLRAALRRKELIASDRRWRQAVGLLQASAYLDGRPS
                     VAESDLSVLTHVLWNSPAERPTVEREVLHLVNPDAKEALDLADTIEELETQLDAMAGQ
                     SREALSEWVIKKAHNQLAMAGKRLERLRADAVGAGRSTTAIDRVTGRQRAVRARVLTE
                     ALGVDASTVRAQL"
     gene            255040..256710
                     /locus_tag="SSPG_00267"
     CDS             255040..256710
                     /locus_tag="SSPG_00267"
                     /codon_start=1
                     /transl_table=11
                     /product="conserved hypothetical protein"
                     /protein_id="WP_003971563.1"
                     /db_xref="GI:490069388"
                     /translation="MDEDTDTETGTAGDADPDPHGGGTASRLDVLADRAGTWLARSAA
                     APARHTGAVAADRFDRMAWRDTYEQSPALRELADDLGEHHAHTADLLTDVFLAAYKTA
                     PRLREPAELEPSRLVNHRLVAALLESPDFAELHRETAGDPYAAAMAVLAQGTALRRML
                     EDSRPARDRDERAERARREAEDAADAVAEALGQAADEAGEDGTVPGPAADAVRRAVRE
                     ADAAGRRAASDAARSLAVAVPGVRAAARGAVAKSAAAAREETALMRAWGVGSGELERM
                     PFDERARLAERLRTGRLAEWAELIGRFRQMAEGERARKVENATGELIGVTLGDDLSRV
                     IPSELANLGLPELRAVFAARYAAGELMLYDSQGEQATGRGAVIACVDTSHSMYEAGPG
                     GITREAWAKACALALLDQARHAGRDFVGIVFSAADRLRVFRFPADRPAGLARTLDFAE
                     TFLGGGTSYERPLSAAGELLEAEFDDAARTRGDIVMLTDDDCGVTEAWMRSWNEAKRR
                     LGFRVFGVGVGSPRVAAAGSVLEALCDNLRSVEDFTDVHAAADLFRVI"
     gene            complement(256808..257623)
                     /locus_tag="SSPG_00268"
     CDS             complement(256808..257623)
                     /locus_tag="SSPG_00268"
                     /codon_start=1
                     /transl_table=11
                     /product="hypothetical protein"
                     /protein_id="WP_003971564.1"
                     /db_xref="GI:490069389"
                     /translation="MSDSGWPADRIDTEHAHSARIYDYILGGKDYYPADREAGDAMAR
                     EWPALPVHMRANRDWMNRAVRWLAEEAGIRQFLDIGTGIPTSPNLHEIAQSVAPEARV
                     VYVDNDPIVLTLSQGLLSSTPEGRTTYIEADFQHPEAVLESDEFRKTLDLGEPVALTV
                     IAIVHFVLDEDDAVGIVRRLLEPLPAGSYLAMTIGTAEFAPEEVGRVAREYAARDMPM
                     RLRTIDEAHEFFEGLELVAPGIVQVHKWHPDGTGEQGIRDEDIAMYGAVARKP"
     gene            complement(257668..258543)
                     /locus_tag="SSPG_00269"
     CDS             complement(257668..258543)
                     /locus_tag="SSPG_00269"
                     /codon_start=1
                     /transl_table=11
                     /product="DNA-binding protein"
                     /protein_id="WP_003971565.1"
                     /db_xref="GI:490069390"
                     /translation="MTAETDWGGAPSVLRMILGRQLEELRTRAGLTFEQAGEAIGVSH
                     STIRRLEAAKVARLRLPDVEKLLQIYGVRDQQEIDTFLKSAREANKRGWWHTYRDVMP
                     DWFAAYLSLEQAALHIRAYEAGFVHGLLQTPAYARALLSAGNPHASSVDTERRVALRM
                     RRQEILTRSCPPRLWVVMDETVLRWPVGGTEVMRQQVDHLIEVGRLPHVTLQIMPFAA
                     GPHPAMRAGAFDLFRFRAPELPDIVYLGGLVGAVYLDKGDDVVVYREALDRLGAQAVP
                     ARGTEELLGALRKEL"
     gene            258816..259292
                     /locus_tag="SSPG_00270"
     CDS             258816..259292
                     /locus_tag="SSPG_00270"
                     /codon_start=1
                     /transl_table=11
                     /product="hypothetical protein"
                     /protein_id="WP_003971566.1"
                     /db_xref="GI:490069391"
                     /translation="MDLQHTRDPRPSAATVRDRPCPSGAAARPPRRRRPGPAPLSLPA
                     GLRADLGHDAVGTSASHGEHILARLPRAGCVFADEGRWWWIVPSGSDIGIAWPSGTHY
                     VVGDPSWTRPRPDGGRADGPRLVHGPDGDSPYTAPLPLYFLVCGLAGVAPRWSLAP"
     gene            complement(259336..260445)
                     /locus_tag="SSPG_00271"
     CDS             complement(259336..260445)
                     /locus_tag="SSPG_00271"
                     /codon_start=1
                     /transl_table=11
                     /product="hydrolase"
                     /protein_id="WP_003971567.1"
                     /db_xref="GI:490069392"
                     /translation="MPPLTGSPPNGTFKLSRPVRGTVAALVSGALVALLLLVTSAGSA
                     QADQTALRAADPSVIRVGGTYVSVQSTGGGIAVRQAASTAALAAAPARQVWSDARGRG
                     EVWAPEIVRDGGRYYIYFSAGRGAAHRMYVISSTAADSGYTAESRLALPDDKWAIDGT
                     LFTFEGQRWFVWSGWAGDTDVEQDLYIARMSGPTTPTGARYVISQPRESWERVVGNPF
                     INEGPEPVMDPNGQLHIAYSANGSWSDQYCLADLRLRAGGDPTYVWDWYKSNGCLFGS
                     HRATMMAGWDPTLYVDGPGHHSFVLLDGDIATSPPAGPRFPLMFHAVAKGTPYSWENR
                     HWYTGTFCWWGGTTYSRANVPGPTSDTGWSLKFFE"
     gene            260699..261892
                     /locus_tag="SSPG_00272"
     CDS             260699..261892
                     /locus_tag="SSPG_00272"
                     /codon_start=1
                     /transl_table=11
                     /product="sugar hydrolase"
                     /protein_id="WP_003971568.1"
                     /db_xref="GI:490069393"
                     /translation="MLSPRKLTASLAVAASIGAVAVVVGPAEPASAVPDTIPLTLKND
                     SGSAEQVYVYVIGTELASGQQGYADESGAFHAWPAGGAPPVPAPDASFAGPANGGSKT
                     VRLPKFSGRVYFSYGKKLDFRLADGGLVQPAVQNADDPNHDTLFNWTEYTLNDSGLWI
                     NSTQVDMFSAPYSVGLTAGDGSTKQTGSLKPGGYKAVADGLAQQGGGWEGLVQTRGDG
                     SPLRVLAPGHGVGSGDLPAGVLDDYIDRVWSKYATDTLTVTPFKDQPDTKFFGRVNGD
                     RMDFTDGSGAVVTSFEKPDSDSVFGCYNKLDAPNDQVRGPISRTLCAAYNRSTLLTNS
                     EQPDADASGFYRDDVTNHYARLVHAQMRDGQAYAFAFDDVGNHESLVHDGDPKDAAIT
                     LESFG"
     gene            261992..262849
                     /locus_tag="SSPG_00273"
     CDS             261992..262849
                     /locus_tag="SSPG_00273"
                     /codon_start=1
                     /transl_table=11
                     /product="hydrolase"
                     /protein_id="WP_003971569.1"
                     /db_xref="GI:490069394"
                     /translation="MASPRLLRSCLLATLSATLVAAAAVSPAQAERGPETAAAVTFSD
                     TFDGPAGSGVDAAKWQLETGDNVSNHERQYYTPGTDNAKLDGRGNLVIEARRENPGNY
                     QCWYGTCEYTSARLNTSGKFTATYGHVEARMKIPRGQGIWPAFWMLGQDIGEVGWPDS
                     GEIDVMENVGFEPSTVHGTIHGPGYSGSGGIGAAYTLPNGEAFADAFHTFAVDWAPDR
                     ITWSVDGNVYQTRTPADLGGKAWVFDKPFFLILNLAVGGYWPGDPDGSTTFPQQLVVD
                     EVKVTTSDG"
     gene            complement(262933..263154)
                     /locus_tag="SSPG_00274"
     CDS             complement(262933..263154)
                     /locus_tag="SSPG_00274"
                     /codon_start=1
                     /transl_table=11
                     /product="predicted protein"
                     /protein_id="WP_003971570.1"
                     /db_xref="GI:490069395"
                     /translation="MRVRPFGPILEAGPRSPQTDPPGGPVILLALLLPVVMMAFLFAA
                     DALEDLIFPPPAAPAEDAPAADIAEATSP"
     gene            263280..263624
                     /locus_tag="SSPG_00275"
     CDS             263280..263624
                     /locus_tag="SSPG_00275"
                     /codon_start=1
                     /transl_table=11
                     /product="anti-sigma factor antagonist"
                     /protein_id="WP_003971571.1"
                     /db_xref="GI:490069396"
                     /translation="MEPPIEIDHSAVGDWTIVEIRGEVDVYTVPVIKQYMIERLADGH
                     RRFVVDLRAVAFIDSMGLGVLVGALKRVQSVHGELKLVITDANTKQLFALTGLRHVFP
                     IYDSVYQARRTS"
     gene            complement(263621..266599)
                     /locus_tag="SSPG_00276"
     CDS             complement(263621..266599)
                     /locus_tag="SSPG_00276"
                     /codon_start=1
                     /transl_table=11
                     /product="oxidoreductase"
                     /protein_id="WP_003971572.1"
                     /db_xref="GI:490069397"
                     /translation="MPLLEPKPETLRPGTPCVASADRVPDAGATGTPEPLRAGLTALL
                     GPDKVLWKVSDLVKYASDASPYRFVPQVVVLPETIEDVAAVLAYARDHGRQVVFRAAG
                     TSLNGQAQGEDILVDVRRHFTGIEVLDDGARARIRPGTTVVRANATLARYGRILGPDP
                     ASAIACTVGGVVANNASGMTAGTTRNSYRTLASLTFVLPGGTVVDTADPHADESLART
                     EPELCAGLLALKAEIEADRELTARIRAKYEIKNTNGYRLDAFLDGATPVEILRGLMVG
                     SEGTFGFISDVVFDTLPLDRRVSSGLLFFPSLTAAAAAVPLFNEAGALAVELMDGNTL
                     RASVSVRGVPADWAGLPRETAALLVEFRAPDEAGQAAFERAAARVVERLELVAPVASV
                     TNAFTRDAKVISGYWKARKAFVTAVGGSRPAGTTLITEDFAVPPSRLADACEDLLGLQ
                     AEHGFDAAVAGHAAHGNLHFLLAFDASKPSDVDRYAAFMDDFCRMTVERFDGSLKAEH
                     ATGRNIAPFLELEWGPRATELMWRLKRLIDPEGVLAPRVVLDRDPRAHLRGLKTIPGI
                     EPVADPCIECGFCEPTCPSHDLTTTPRQRIVLRREMLRQPDGSPVEEQLLASYGYDAV
                     DTCAGDSTCAIACPVGIDTGAMMKDFRHRRHSPREERIAALTAKRFKTVEASARLAVG
                     AAEKIGDRLLAAATGLARKAVRPDLVPEWLPQIPGAAARTAPPTSRAGASAVYYPACV
                     NRIFAGPDGDGIPSLQQAVVDVSARAGRPVWIPDDVAGTCCSTIWHSKGYADGNTVMA
                     NRVVEAAWAWTDGGRLPLVVDASSCTLGIQHEVVPYLTHANRELHGRLKVIDSVVWAA
                     EELLPRLTIRRTTGSAVLHPTCSMQHLGDVDQLRAVAEAVADEVVVPDDAGCCAFAGD
                     RGMLHKELTASATAKEAAEVTSRAYDAHLSANRMCEIGMDRATGRAYHSVLIELDRAT
                     RPDRPDQPDRSAGPRRAAGT"
     gene            complement(266691..267110)
                     /locus_tag="SSPG_00277"
     CDS             complement(266691..267110)
                     /locus_tag="SSPG_00277"
                     /codon_start=1
                     /transl_table=11
                     /product="endoribonuclease L-PSP"
                     /protein_id="WP_003971573.1"
                     /db_xref="GI:490069398"
                     /translation="MSESNGKQAVHTDGAPRPAGAYSQGVVAGGFLFTAGFGPQDPVT
                     GAVPEGVGAQTAQVLRNVGAVLAARGLSPRDVVKVTAHLQHLRRDFAAYDAAYREFFE
                     EPCPVRTTVGSDLMDILVEIDVVALLPGPGPGPDLPG"
     gene            complement(267107..268252)
                     /locus_tag="SSPG_00278"
     CDS             complement(267107..268252)
                     /locus_tag="SSPG_00278"
                     /codon_start=1
                     /transl_table=11
                     /product="isomerase"
                     /protein_id="WP_003971574.1"
                     /db_xref="GI:490069399"
                     /translation="MMRGEEMKITDVDVWVVNLPLVNPFTSSFETKTGETRTVVRVRT
                     DSGVEGWGETMWGAPVAAIVRRMAPDLIGTSPFALEAFHRKQHMVPFFYGYLGYAAIA
                     AVDVACWDAMGKATGQSVTDLLGGAVRDEVPITALITRADAPGATPADLPKAMAEHAV
                     RVVEEGGFDAVKLKGTTDCAGDVAILRAVREALPGVNLRVDPNAAWSVPDSVRAGIAL
                     EELDLEYLEDPCVGIEGMAQVKAKVRIPLCTNMCVVRFEDFAPAMRLNAVDVIHGDVY
                     KWGGIAATKALAAHCETFGLGMNLHSGGELGIATAAHLAVVSSTPVLSRAIDSMYYLH
                     ADDIIEPLHLENGRLRVPSGPGLGVSVDEDKLRHYAGVNERDGDLTG"
     gene            complement(268258..269076)
                     /locus_tag="SSPG_00279"
     CDS             complement(268258..269076)
                     /locus_tag="SSPG_00279"
                     /codon_start=1
                     /transl_table=11
                     /product="creatinine amidohydrolase"
                     /protein_id="WP_003971575.1"
                     /db_xref="GI:490069400"
                     /translation="MAPFRRGSTVSQSRLTELTWREVRRAGERGIALLPIGSQEQHAG
                     HLPMGTDTLLVEEVVDRALDLLDREAPEASEGSGAPVPEIVRLPALPFGHSPHHLFAA
                     AVSLSAATLGAVLDDVLDSLVTSGYHRIMVVNGHGGNDEIMRLAVKRFALRARVTVAA
                     CSYWTLTAGGDDAGRPDVTPGHAGWFETSLMLAAHPGLVRTPVPARTPVEPPPLFDRP
                     PHPGLTVERHGEWERVDGSTDDASGADADRGGRLLDDRARGLTRAIRAFDAASR"
     gap             269279..269493
                     /estimated_length=215
     gene            269510..270064
                     /locus_tag="SSPG_00280"
     CDS             269510..270064
                     /locus_tag="SSPG_00280"
                     /codon_start=1
                     /transl_table=11
                     /product="regulatory protein"
                     /protein_id="WP_003971576.1"
                     /db_xref="GI:490069401"
                     /translation="MLGDRWFGAGRGRRTFASVSTGEVLGVGVLYDGEVMAPPGGRSG
                     AHMTVSASGERCTCGNRGCWKTLATTGWLRAGARAAGLGAAMSLAELVGSGDPLAGRV
                     VEEYAHNLALGLVNVQQLFAPGLFILHGEAREGGERFRTVVEERLRDAVAFAGAEQPR
                     VLVGTAAVDDVALLGGAGLVLSHL"
     gene            complement(270076..270987)
                     /locus_tag="SSPG_00281"
     CDS             complement(270076..270987)
                     /locus_tag="SSPG_00281"
                     /codon_start=1
                     /transl_table=11
                     /product="peptide ABC transporter ATPase"
                     /protein_id="WP_003971577.1"
                     /db_xref="GI:490069402"
                     /translation="MPTHAGPLLELDGLRKEFGGRHPNVAVDDVSLEVREGETMALVG
                     ESGCGKTTLTRLLLGLLEPTAGSVRFDGQDLAALTASQLRGVRRQMQVVLQDPYSSMN
                     PRMRITDIVAEPLVTHDPEARGRRARARNRQRVGELLEAVGLDAGIQDRYPHEFSGGQ
                     RQRVSIARALALHPRLLVLDEPTSALDVSVQATVLDLLADLQQRLGLTYVFVSHNLAV
                     VAQVADRVAVMSRGSLVEVGEAAAVLRTPRHPYTRQLLDAVPVLDPRRGRRAAARASA
                     PTDGPTDGPTDGPTDGPTDDTTDEASR"
     gene            complement(271035..271901)
                     /locus_tag="SSPG_00282"
     CDS             complement(271035..271901)
                     /locus_tag="SSPG_00282"
                     /codon_start=1
                     /transl_table=11
                     /product="peptide ABC transporter ATPase"
                     /protein_id="WP_003971578.1"
                     /db_xref="GI:490069403"
                     /translation="MTNDRPTTGPGRPTGHAPRRPADRQPLLEIDGLSVDFHLAGSVV
                     HAVRDVSLHVRAGETLAVVGESGSGKSATALSVLRLNPSPPCVYASGEIRFDGRDLLR
                     LSEKELGRVRGRDIAMVFQDPMTCLDPLQRVGAQVAEVLRHHTGMSRAEAAKAALAAL
                     DEVGIPDPALRYRQYPHELSGGLRQRVMIATALVARPRVLIADEPTTALDVTVQRQIL
                     DLLVTLQHKHDMGVVLITHDLAVVAETADRVVVMHRGKVVETGDVLDVFDRPADGYTR
                     RLLAATPRLEAA"
     gene            complement(271898..272803)
                     /locus_tag="SSPG_00283"
     CDS             complement(271898..272803)
                     /locus_tag="SSPG_00283"
                     /codon_start=1
                     /transl_table=11
                     /product="peptide ABC transporter permease"
                     /protein_id="WP_003971579.1"
                     /db_xref="GI:490069404"
                     /translation="MSPAATDVAPDKKPPGGSGSVVLRGLLRNKLAVLALAVLVLLLL
                     AALFAPLIAPYDPNAQNLLLRLRPPAWQDGGSGAHLLGTDQLGRDMLSRVVHGTRVSL
                     LVGAGAALLAGVIGTVVGLASGYFGGWADRTLMRLADVQLAFPSLLLALAVVGFLGSG
                     LWVVIVVLGFTGWVSYARVVRSEVMSLRTRDFVTEARAIGVTDVTIMRRHLLPNVMAP
                     LATIGTLHVAAAIVAEASLSYLGLGVPKETVTWGGMLADGQLYLGTSWWVAVFPGIAL
                     MLTSLAINITGDALRDVADPKAYRR"
     gene            complement(272809..273801)
                     /locus_tag="SSPG_00284"
     CDS             complement(272809..273801)
                     /locus_tag="SSPG_00284"
                     /codon_start=1
                     /transl_table=11
                     /product="glutathione ABC transporter permease"
                     /protein_id="WP_003971580.1"
                     /db_xref="GI:490069405"
                     /translation="MSALTLDKPPTPAAAPTRRTDRTGPLRGVLKRLLTALFVLFCTA
                     TVAFFLVRLSGDPVKILLPPDATAEQERVLRHSLGLDQSLFAQYLDYLRGLLHLDFGD
                     SLVYGQPVSEILADRLPATIELAAAALAVTLVVAIPAGIVAAMRRGRGTDKTVMTGVL
                     LGQSTPPFWVGILLILVFAVWLRALPASGYGTLANLVLPAVTLAVYSVAVVARLLRSS
                     LIDVLSSDHIRSARAKGFGPLQVVLRHGLRNASLPVVTVVGLEVGNLLGGAILTERVF
                     SWPGVGQLTVEAISNRDFPLVQATVLFFAATFVVVNLLVDLSYSFLDPRVRTSR"
     gene            complement(273798..275315)
                     /locus_tag="SSPG_00285"
     CDS             complement(273798..275315)
                     /locus_tag="SSPG_00285"
                     /codon_start=1
                     /transl_table=11
                     /product="ABC transporter substrate-binding protein"
                     /protein_id="WP_003971581.1"
                     /db_xref="GI:490069406"
                     /translation="MRTGGLLLGALSAPALLSACGTTAAADRAGNVLRVSQTGDPKTL
                     DPQKQGDMVSMNVLINMFDTLTTRGRDNRLHPRLALSWKATDARTWRFVLRPGVTFHN
                     GEVCDARAVAFSIERLLDPATKSPIVELRFVKGVTVVDRLTVDIHTTVHDPILPAKLS
                     LFGGVVVPPRHLADVGDAAFADHPVGTGPFTFTSWQRDHELRMRAYDGHWNGRPAVDG
                     LVFSPAPNASSSLAALQSGGVDLVAGLTPDAAQQLDGYGGITIHGYTGIRTAYLSLNT
                     LENGPLQDRRVRQALNHAIDVPLLIKAVLGGKATETPALVPRGSFGFDPTVKPFTRSV
                     DTARRLLAEAGHPHGFSTTLTASNVDANVAEALSGLLARAGVDARVNLLDPGTYSARL
                     TSDNRGALGPIYLAASTVWTMDGASIVQSNVRSDRRQSRWHSAEADRLIDAEELSEDP
                     RRREAAFSDLQRLMRREAPFVFLYQIDNIIARNDRPRWTPGAAGVLSMESAEVSR"
     gene            275472..276266
                     /locus_tag="SSPG_00286"
     CDS             275472..276266
                     /locus_tag="SSPG_00286"
                     /codon_start=1
                     /transl_table=11
                     /product="ArsR family transcriptional regulator"
                     /protein_id="WP_003971582.1"
                     /db_xref="GI:490069407"
                     /translation="MKGPVDKAMEVLDALVQPGGPHRLGEIARRTGLTKPTVHRHLRT
                     MAEYGFAEPAEGGSYRPGPRLLGLAAAALSDSRVLELTRPALADLRRRTGHVAFYAVR
                     HASDAVYLEQSEPAREYRMGTRPGHRTPLHTCGVGLAMLSALPTEEVAAVLDAPDLEA
                     RTPNTPADPAALRAVLARAAVCGYAVDDEYDEPDVRSVAAPVLDAEGRAVGAIGIAGL
                     TFTLDPGSVEVFGPMVRAAARTVSAGLGARTPVLGVVDTVRGGEEA"
     gene            276281..277324
                     /locus_tag="SSPG_00287"
     CDS             276281..277324
                     /locus_tag="SSPG_00287"
                     /codon_start=1
                     /transl_table=11
                     /product="esterase"
                     /protein_id="WP_003971583.1"
                     /db_xref="GI:490069408"
                     /translation="MLAEGRDQRICSGAAWSVGGPQGPLERGWTGTRCWDGPPLDGDD
                     VWDLASVTKPIAGLVVMALVERGALGLDDTVGGYLPDYRGGEKAELTVRQLLAHTSGI
                     PGQVPLYRDHPTRAALLEAVRLLPLTAKPGTRVQYSSQGFIVLGLIAEAAAGEPLEAL
                     VERLVCAPLGLRDTVFRPDAGRRARAVATEDCPWRGRRVVGEVHDENAVVLGGVGGHA
                     GLFSTLADMERLGAALAAGGRGLLRPETFALMTAAHTDGLALRRALAWQGRDPVGSPA
                     GEVFGPESYGHTGFTGTSLWVDPATRRYAVLLTNRVHPTRTGDGIVALRRAFHDAAAV
                     LPPVAAGGRHGVE"
     gene            277329..277862
                     /locus_tag="SSPG_00288"
     CDS             277329..277862
                     /locus_tag="SSPG_00288"
                     /codon_start=1
                     /transl_table=11
                     /product="DNA mismatch repair protein MutT"
                     /protein_id="WP_003971584.1"
                     /db_xref="GI:490069409"
                     /translation="MNSSAPGAERPERARPAAQSLTGVGLAVLDPAGRVLLGLGHDGR
                     WELPGGKVDAGEDFETAAARELAEETGLVAAPAEVRVLAVLVDGVGGLTRVTAAAVTG
                     RAAGTPRVTEPDKIERWEWFARESVPSALFPPSASVLDCLWPAAQRRGADGVRHYAVA
                     GPAVKGRTSPDGRAASR"
     gene            277999..279195
                     /locus_tag="SSPG_00289"
     CDS             277999..279195
                     /locus_tag="SSPG_00289"
                     /codon_start=1
                     /transl_table=11
                     /product="sugar hydrolase"
                     /protein_id="WP_003971585.1"
                     /db_xref="GI:490069410"
                     /translation="MLSRLRHRLLAVASAAGLTGALLSFGAAPPADAAVPATIPLKIT
                     NNSARGDAVHIYNLGTSLTTGQQGWADENGTFHAWPAGGNPPTPAPDASIPGPAAGQT
                     KTIRIPKLSGRIYFSYGQKLDFRLTTGGLVQPAVQNPSDPNRNILFNWSEYTLNDGGL
                     WLNSTQVDMFSAPYTVGVQRADGGVTSAGQLKAGGYRGVFDALRAQPGWGGLIQTRPD
                     GTVLRALAPLYGVETGALPASVMDDYINRVWQKYASTTLTVTPFGDRPDTKYFGRVSG
                     NVMNFTNTSGAVVTSFQKPDASSVFGCHRLLDAPNDQVRGPISRTLCAGFNRSTLLSN
                     PNQPDPSAANFYRDPVTNHYARIIHERMADGKAYAFAFDDVGNHESLVHDGNPAEARL
                     TLAPLD"
     gene            complement(279309..280748)
                     /locus_tag="SSPG_00290"
     CDS             complement(279309..280748)
                     /locus_tag="SSPG_00290"
                     /codon_start=1
                     /transl_table=11
                     /product="beta-glucosidase"
                     /protein_id="WP_003971586.1"
                     /db_xref="GI:490069411"
                     /translation="MVTAAHRTASAPDAARTFPKGFLWGSATASYQVEGAAAEDGRTP
                     SIWDTYARTPGRVRNGDTGDVATDHYHRRSEDVALMAELGLGAYRFSLAWPRIQPTGR
                     GPAVQKGLDFYRRLVDELLEKGIQPVATLYHWDLPQELEDAGGWPERATAERFAEYAA
                     LAADALGDRVKTWTTLNEPWCSAFLGYGSGVHAPGRTDPVAALRAAHHLNLAHGLAVQ
                     ALRERVRADAQVSVTLNIHHVRPLTGSEGDADAARRIDALANRVFTGPMLNGAYPEDL
                     LKDTAELTDWSFVQDGDLRQAHQPLDFLGVNYYTPTVVSETDGSGAHTSDGHGNSSHS
                     PWPGADRVAFHQPPGDTTAMGWAVDPTGLYDLLRRLSADFPRLPLVITENGAAFDDYA
                     DPEGQVNDPARIAYVRGHLAAVHQAILDGADVRGYFLWSLLDNFEWAHGYSKRFGAVY
                     VDYPTGTRIPKASARWYSEVARTGVLPGA"
     gene            complement(280795..281718)
                     /locus_tag="SSPG_00291"
     CDS             complement(280795..281718)
                     /locus_tag="SSPG_00291"
                     /codon_start=1
                     /transl_table=11
                     /product="sugar ABC transporter permease"
                     /protein_id="WP_003971587.1"
                     /db_xref="GI:490069412"
                     /translation="MTTQSLPARTDAPARTSAAKPAGRGGRRLLRQRAGRQHHAGPLA
                     YVLLAVMAILSIFPLYWTMVAASTDNTRVSQTPPPFLPGPNLFSNLARAWDEAAMGKA
                     MVNSLIVAGVIALSTVLFATLAGFAFAKLRFKGRNALLMLVIGTMMVPPQLAVVPLFM
                     MMADLGWSQQLPAVIFPTLVSAVGVFFMRQYLTEALPDELVEAGRVDGAHSLRIFFSI
                     VLPIARPAMAVLFMITFVHAWNDFFWPFVVLDMTNPTVPVALTQLSAGYVRDQSLIMA
                     GALLGTLPLLAMFVVFGRQIVSGIMAGAVKG"
     gene            complement(281731..282726)
                     /locus_tag="SSPG_00292"
     CDS             complement(281731..282726)
                     /locus_tag="SSPG_00292"
                     /codon_start=1
                     /transl_table=11
                     /product="ABC transporter permease"
                     /protein_id="WP_003971588.1"
                     /db_xref="GI:490069413"
                     /translation="MATSTTKALAGDEPPRPSPRPGGEGTARRRGALWHRLDIKGAPY
                     AFVAPFFIVFAAFSFYPLIYTSWISLHDVELATLDVMEWVAFDNYVELWGDSRFWNAV
                     QNTITIGVISTVPQLMMALGMAHLLNYRMRASLFFRVASLVPYATSVAAAALVFTMIF
                     ERDFGMINWALGSVGIDPVDWEADKWPAQVAISTIVIWRWTGYNALLYLAAMQAIPAD
                     RYEAASLDGASRWKQFIHVTIPGIRSTIVFTIVLSTIGATQLFGEPLIFGQGPNGVTG
                     GADNQYQTLGLLLYEEGWKNYQMGRSATVAWAMFMLLVLVFVVQRVIKRLRSRTS"
     gene            complement(282831..284141)
                     /locus_tag="SSPG_00293"
     CDS             complement(282831..284141)
                     /locus_tag="SSPG_00293"
                     /codon_start=1
                     /transl_table=11
                     /product="sugar-binding protein"
                     /protein_id="WP_003971589.1"
                     /db_xref="GI:490069414"
                     /translation="MGTLGSLRRKAVATAAAVGALALVVGCSSGDDSATGGGKKDGKV
                     TITMGMYGVMGIKETGLLEQYEKENPDVDIKAEIAGDEQTYYTALQTRLAAGKGLKDI
                     QGIEIGRAKEITETQADKFADFSDVPGTDHFLPWKESQISTEDGKVLGLGTDIGPMAV
                     CYRKDYFEKAGLPTDREEVAKLWAGDWKKYVEVGRDFKKGFKGGDVAYMDAASGLFNA
                     MVYGYPEQYYDDKGELIYDSNPAVKEAWNLSADAAEDGLTAKLRQFQPGWDPGLANGT
                     FATAVCPAWMLSHISEKAGDANKGKWDVAKAPKGANWGGSFLGVVEQSPVKEEAKKLV
                     AWLTAPEQQAHIFKEIGNIPSSRTALDSPEVKNAKSEYFSGAPIGQIFGAAAQEIPDK
                     QVLGRKDGTIKDTFSQGLALIEQGDAKRDEAWKTTGERIEKAVG"
     gene            284477..285490
                     /locus_tag="SSPG_00294"
     CDS             284477..285490
                     /locus_tag="SSPG_00294"
                     /codon_start=1
                     /transl_table=11
                     /product="LacI family transcriptional regulator"
                     /protein_id="WP_003971590.1"
                     /db_xref="GI:490069415"
                     /translation="MTGNRRPTIKTVAARAGVGRTTVSRVVNGSELVSADARERVLAA
                     IKELNYVPNSVARGLVTNRTNAVALVIPESESRLGSEPFFAALIRGVSGALAESRTQL
                     QLMLVRDQAERDQLTASVATRRVDGVLLVSVHSEDRLPGMLEEMGLPTVLAGRRDAGE
                     RLSYVNSDNAGGAAAAVRHLLGGGRRRVATITGPLDMDVGRSRLAGWRAAHLEAAVPA
                     EELLVEAGDFTEEGGASAMRLLLERVPDLDAVFAASDLMAVGALAELRRQKRQVPGDV
                     AVVGFEDSVLARHTNPPLTTVRQPVEELGRTMARILTDITQHGAPRQQMTLPTELVVR
                     ESS"
     gene            complement(285774..286379)
                     /locus_tag="SSPG_00295"
     CDS             complement(285774..286379)
                     /locus_tag="SSPG_00295"
                     /codon_start=1
                     /transl_table=11
                     /product="oxidoreductase"
                     /protein_id="WP_003971591.1"
                     /db_xref="GI:490069416"
                     /translation="MTLGSAGVVAHFGLAHARFTAGERVLVRGAAGSIGIMAVQLAAR
                     AGAAAVAVTTSSAARGERLRGLGATHVLDRSGEGGADAPRAFDVIVDIVAGAGLPDFF
                     TRLAPNGRMVVVGAVAGQPPADFGTRLMASFQKSMSFATFSAATVPEAGLRAVRADQF
                     AAAGRGEIETVVHEVLPLDQAATAHRKMDAGEVFGRIVLTP"
     gap             286464..286563
                     /estimated_length=unknown
     gene            complement(<286564..286835)
                     /locus_tag="SSPG_00296"
     CDS             complement(<286564..286835)
                     /locus_tag="SSPG_00296"
                     /note="3' partial"
                     /codon_start=1
                     /transl_table=11
                     /product="oxidoreductase"
                     /protein_id="WP_003971592.1"
                     /db_xref="GI:490069417"
                     /translation="MRAVAIRTFGGPEGLEVVDLPAPAPAAGQVLVATEAIGVSGADV
                     AIRSGALAAYGFREGHVPGGEVVGTVTAVGAGVDAAWTGRRVWAQTG"
     gene            286926..287552
                     /locus_tag="SSPG_00297"
     CDS             286926..287552
                     /locus_tag="SSPG_00297"
                     /codon_start=1
                     /transl_table=11
                     /product="TetR family transcriptional regulator"
                     /protein_id="WP_003971593.1"
                     /db_xref="GI:490069418"
                     /translation="MRVVTGHLPHPLRSDARDNRERILDAARALFATEGLRVPMREVA
                     RRAGVGPATLYRRFPTKRELVTEAFTDQLRACRTIVDEGLAHPDPWAGFCLVVEKTCE
                     LHARHLGFTEAFMAAYPEAMDFAAARAYSLKSAGELARRAREAGGLRPDFVLDDLILM
                     IMANRGIHALSTAARVAASRRFAALVIQAFRASPEHTRLPPVPRLAPG"
     gene            287618..287821
                     /locus_tag="SSPG_00298"
     CDS             287618..287821
                     /locus_tag="SSPG_00298"
                     /codon_start=1
                     /transl_table=11
                     /product="hypothetical protein"
                     /protein_id="WP_003971594.1"
                     /db_xref="GI:490069419"
                     /translation="MIKKLACVSVMATALLVSAPLAEAAPVPGPSAGVPGGPLLDGLL
                     GSLEVGHPATSAQSLLPQGILGG"
     gene            287991..288845
                     /locus_tag="SSPG_00299"
     CDS             287991..288845
                     /locus_tag="SSPG_00299"
                     /codon_start=1
                     /transl_table=11
                     /product="hydrolase"
                     /protein_id="WP_003971595.1"
                     /db_xref="GI:490069420"
                     /translation="MRRASRRRAGAVVAVLSGLALAATSTTARAATGPDVIAHRGSSG
                     TAPENTAAAIGLAVRQRADFVEIDVQRTKDGRLVNFHDCTMERTTDIEELYPGRPRYR
                     VSDFTWDELSRLDAGSWFHEDYAGERLVTVDEVVRHLWHTRTGLLAEISPCAQYGTTV
                     ATDLADALRGKPGYVRQALARHRLAVQSFETDDAHAFHTVLPHVPIGILDADRPTDTE
                     LLRLSRWADQINPQYTVTDQALVDRVHRLGMDINVWTVDEPGAVRTMASLGVDGIITD
                     YPQNLTRR"
     gene            288969..289313
                     /locus_tag="SSPG_00300"
     CDS             288969..289313
                     /locus_tag="SSPG_00300"
                     /codon_start=1
                     /transl_table=11
                     /product="hypothetical protein"
                     /protein_id="WP_003971596.1"
                     /db_xref="GI:490069421"
                     /translation="MYDQTRAQQPSDQDQRRTGHRPAAPEALLPPAERDAVLDRLRKA
                     INTFADAPHEALEEAEGAFDDAAAHLASALAERRRALRERWREQDPETHAEELRIALR
                     QYREITQRLIRT"
     gene            complement(289288..290277)
                     /locus_tag="SSPG_00301"
     CDS             complement(289288..290277)
                     /locus_tag="SSPG_00301"
                     /codon_start=1
                     /transl_table=11
                     /product="conserved hypothetical protein"
                     /protein_id="WP_003971597.1"
                     /db_xref="GI:490069422"
                     /translation="MTLTHRPCCAPATAPVAVAAPSPAAAAEPGPAARPRSTRGQVRL
                     PGGEFAMGDAFGEGYPADGETPVHTVRLRPFHIDETAVTNARFAAFVKATGHVTDAER
                     FGSSAVFHLVVAAPDADVLGNAAGAPWWINVRGAHWRRPEGARSDITGRPNHPVVHVS
                     WNDATAFARWAGKRLPTEAEWEYAARGGLAGRRYAWGDELTPGGRWRCNIWQGRFPHV
                     NTAEDGHLSTAPVKSYRPNGHGLWNTAGNVWEWCSDWFSPTYYAESPTVDPHGPGTGA
                     ARVLRGGSYLCHDSYCNRYRVAARSSNTPDSSSGNLGFRCANDAGLTYGSAAE"
     gene            complement(290310..291851)
                     /locus_tag="SSPG_00302"
     CDS             complement(290310..291851)
                     /locus_tag="SSPG_00302"
                     /codon_start=1
                     /transl_table=11
                     /product="sulfatase"
                     /protein_id="WP_003971598.1"
                     /db_xref="GI:490069423"
                     /translation="MQTGAESGAQACDQAGASRKNILFLMTDQHRTDTLGAYGNPLAH
                     TPALDELAATGTRFDRWYTPTAICTPARASLLTGQAPFRHKLLANHERNVGYLEDLAE
                     DQFAFSRALREHGYNCGLFGKWHAGNRRTAADYGFDGPELPGWHNPVDHPDYLAYLDE
                     RGLPPYEISDRVRGTLPNGGPGNLLAARLHQPVEATFEHYLATRAIERLERYAADAHD
                     HDRPFFLALHFFGPHLPYILPDEYFDLVDPADVELPRSVSETFEGKPPVQRNYSAHWT
                     FDTMPIETTRKLIAVYWGYVALIDRQIGRVMAAMERLGLVDDTAVFFTCDHGEFTGSH
                     RLHDKGPAMYEDIYRTPGLLRVPGAPGGQVRDEFVSLLDCTATILELAGLDPKPAVDS
                     RSLLPLVRGETVEWDEDIVCEFHGHHFPYPQRMLREDRYKLVVNPDSVNELYDLHTDP
                     DELQNVYSHPEQAEVRGRMMRRLYDVLRARGDNFYHWMTSMYDVGEVGHDPTLSGLDE
                     STYKA"
     gene            complement(291908..292906)
                     /locus_tag="SSPG_00303"
     CDS             complement(291908..292906)
                     /locus_tag="SSPG_00303"
                     /codon_start=1
                     /transl_table=11
                     /product="bicyclomycin resistance protein"
                     /protein_id="WP_003971599.1"
                     /db_xref="GI:490069424"
                     /translation="MSPVLTRRSLTTTLAGVAAMALLAACGGSSSGGSSDKVRFGYIN
                     DFNGASLIAIAEAEGLWKKHGLSADAKVFTNGPLQIQALGTDNLDFGYIGPGAMWLPA
                     SGQAKVVAINTLGNSDRVLAQPGITSMQQLKGKTVAVPEGTSGDMILSLALEKAGMTK
                     EDLKVVPMDPSTIVSAFSSQQVDGAGFWYPAAATIKKQVPDLVELAKNADFEQDVSFP
                     TAFVAGNKVVADQPEKTKKVLAVLREAMTFRSEHTDEAIKLTADKLKIPVEQVKADAA
                     NNKVLSVAELDELTRDGTVVKWLEGMNDYFVNAGKLKKPADPKTYYTGDLFTGAGK"
     gene            complement(292927..293754)
                     /locus_tag="SSPG_00304"
     CDS             complement(292927..293754)
                     /locus_tag="SSPG_00304"
                     /codon_start=1
                     /transl_table=11
                     /product="ATP-binding protein"
                     /protein_id="WP_003971600.1"
                     /db_xref="GI:490069425"
                     /translation="MAGTPMTSTPAKISVQHVTKTFSLGRETFTALDDVSLDIANHEF
                     VTVVGPSGCGKSTLMNILAGLEAPTSGRALVDGAPVSGPGPERGVIFQQYALFPWLTV
                     RQNVEFGLRTTGVPKRERRARAEHFIELVGLERFADALPKTLSGGMRQRCAIARAYAV
                     DPSILLMDEPFGALDALTRVKLQEQLLKTWSQDRRTVLFITHDVDEAVFLANRVVVMA
                     ARPGRVYDVVDVDPAIERDEAFRLSPEFAALRNRVWRSVYHQEGRTAALSGSHSPTS"
     gene            complement(293736..294539)
                     /locus_tag="SSPG_00305"
     CDS             complement(293736..294539)
                     /locus_tag="SSPG_00305"
                     /codon_start=1
                     /transl_table=11
                     /product="ABC transporter permease"
                     /protein_id="WP_003971601.1"
                     /db_xref="GI:490069426"
                     /translation="MAADTSAGAAESAPERSRSGRRGLPLVLNAVSVALGIALWWALA
                     SAGFKLPTPPEVVDRASTLIGDGTLADDALASLTRVLIGFGLGTAVAVPVGFLMGWYG
                     ILRGLIEPWIQFFRTIPPLAIIPLAVVAMGIDETPKIFVIFLAAFLACVISTFQGVVN
                     VDRTLINAARVLGAGDATIFARVVVPASTPFILVGMRVGLGSAWATLVAAELIAAQEG
                     LGYRMQNAQLYYDLPTIFVGLISIGILGLLMDRVLLLAERRLTRWQERR"
     gene            complement(294634..295893)
                     /locus_tag="SSPG_00306"
     CDS             complement(294634..295893)
                     /locus_tag="SSPG_00306"
                     /codon_start=1
                     /transl_table=11
                     /product="transcriptional regulator"
                     /protein_id="WP_003971602.1"
                     /db_xref="GI:490069427"
                     /translation="MPSGVHALVRRTHEERVMRALQENGAMSRGEIARVVGLSRTTLS
                     EITGNLLQRGAIVVVDTDASRREGSGRPAERLALDPASAQFMGVDFGHRRVHVVVADA
                     AHEIMVSGSVRYEDTATWPTRTERALELVDRLSGEAGVHYGALQGIGIGVPGPYPAPE
                     GAAWPRATPGTTVLRPAPEGVDVAFAERFDAPVIVDNNTRLAALAEAISGADSVADLV
                     YVRLSDGVGGGLVVGGQLVTGSSGLAGELGHVTVEPAGRPCRCGKRGCLETVASVPGI
                     LAACWEFGLRLENLDDLAAAVRRAHPVVDRVLREAAGALGRVVGAATMMLNPAKVVIG
                     GEITRLAPVLVEQVAATLAAEIFPTASAGPVVAAARLSDDDGAIGALAAVFHSSPLLA
                     RYPETADVKGRSDAPHSATEGAAHVRP"
     gene            296137..297495
                     /locus_tag="SSPG_00307"
     CDS             296137..297495
                     /locus_tag="SSPG_00307"
                     /codon_start=1
                     /transl_table=11
                     /product="hypothetical protein"
                     /protein_id="WP_003971603.1"
                     /db_xref="GI:490069428"
                     /translation="MTDAEYGLPRRSLLAGAAGAGAAFALPAGAAQAAPAAAPTASPQ
                     AGAERRHPRNWPDPEPYGAADTRADLWPREDNSFVLPLELRPRDQERGTVWMRDTYVN
                     CFVVDGRPLYVATGTTRVPGLEAAGPWNDGIFVWLAPSLDGPWRLADTTGIRPGAERG
                     KVWSPEFAGENRPGRTVVAPWQEYWHDEQFGKRGQAWAPELHYFRDTWYLVACMGDHS
                     RKVGSFMLVSEGGVEGPYRLVEGNLDKPFGDSFIGGPKFIEPGAYHHIDGGLFSEGDD
                     AWLVLHNDLYAKFRDDMEDIVTTTDLPRFRQTPYSPEPYLEGAYVFKYRGKYHLVHAA
                     WDRTSVNADGTVRQAYDVPAAGRVQYQYDAIVAVADRFEGPYSKRYTAGVGAGHNNFF
                     VDHRGGLWATYFLNPAAGYWSGASRVAESAVPGVVRLEWTGPAGGRLYVKRGSGGPGS
                     GH"
     gene            297638..299785
                     /locus_tag="SSPG_00308"
     CDS             297638..299785
                     /locus_tag="SSPG_00308"
                     /codon_start=1
                     /transl_table=11
                     /product="magnesium or manganese-dependent protein
                     phosphatase"
                     /protein_id="WP_003971604.1"
                     /db_xref="GI:490069429"
                     /translation="MAAVVRASGAFGGILYALPPGEDAVWQVLVTGVPQEMAAPWRRV
                     GLKDPMPVADAVREHRLVWAGGREEMAREYPRLALVLPYDFGLAAAPVVSGTALRGGL
                     VLLWPGNHPARLSAGEQDVIRAGCRRLGDSLQRAIDRGEPLRPPERPRTLPPAAPRTP
                     SPAEATALSAFVDRLPGGSCALDLEGHLTLVTPGAAELLGVDRSLLVGALPWEALPWM
                     DVPHVEDRYRAALVSRRPQGFTVLRPPKTWLSFELYPDATGLSVRITPGSPDADSPPS
                     RSVQASGPSRATVLYHLMHLASTLTEAVSVQDVVEQTADQLMPALGAQAMVVMAPADG
                     RLKIVGQRGYRPELLRRFDGAPLTAAIPGADVMATGVPGFWTTFEELRGAYPAMTHED
                     GMAAWALLPLIASGRPIGSLLLSYRRPHVFPPGERAALTSLAGLVGQALDRARLYDAK
                     HHLAHRLQSALLPHTLPDVPGLNVAARYLPAARGLGIGGDFYDVIRLDEHTASVTIGD
                     VQGHNVDAAALMGQVRTAVHAHATVGAPPGDVLARTNRLLTDLDPGLFTSCAYVHLDL
                     ATHRACVALAGHPPPLVRHSDGRVETLRVPPGLLLGIEPDTVYPSLEFPLPPGSVLVL
                     YTDGLVEAPGVDLDDAIAALGGLVEHGDPGDLDAMADTLIRHAPTPGDDIALVLVGPR
                     ASAPGHSRGRSIVFRDKKDERRSTRAGSGGEDP"
     gene            299800..300456
                     /locus_tag="SSPG_00309"
     CDS             299800..300456
                     /locus_tag="SSPG_00309"
                     /codon_start=1
                     /transl_table=11
                     /product="hypothetical protein"
                     /protein_id="WP_003971605.1"
                     /db_xref="GI:490069430"
                     /translation="MRDLMSDAVVRVQRGTPFKEIAHLLLEYDITAVPVVDEENRPVG
                     VVSEADLLQKMWGGEPDGSAEHAEWSRASAGKADATDAAGLMTSPPLCALESWSVVDA
                     VRVMARHRIKRLLVVDGDGRLAGVVSRSDLLRVFLRTDRAIRTEIIEEALVKALGLAP
                     SSVQVDVAHGHVVLSGRLPAHVSAPLLEEHCRSVDGVVAVEFRPAGEADAEGPAAVGS
                     "
     gene            300606..301340
                     /locus_tag="SSPG_00310"
     CDS             300606..301340
                     /locus_tag="SSPG_00310"
                     /codon_start=1
                     /transl_table=11
                     /product="TetR family transcriptional regulator"
                     /protein_id="WP_003971606.1"
                     /db_xref="GI:490069431"
                     /translation="MPTERPTTTAPVSLRERRRTAAAREILDAAEQHIGEHGPAALSL
                     RAVARGLGMTVQALYHYFPNRDALVTALITKAYGELSDVLQAAADSVRADPATPRPVA
                     VAEAYRGWGVARPEHFQLLYGTPLRYYAAPAEGPTTQAVRRMGAIFQRELFAGFTPAQ
                     LAAAEVPALSPSYREHLEQLPMHAQGDLPPAAASLFLSAWGHVHGLVVLEVFGHTAFL
                     GDHQAEVFRTSVRMMLEDIHRRIPAA"
     gene            complement(301354..302277)
                     /locus_tag="SSPG_00311"
     CDS             complement(301354..302277)
                     /locus_tag="SSPG_00311"
                     /codon_start=1
                     /transl_table=11
                     /product="LysR family transcriptional regulator"
                     /protein_id="WP_003971607.1"
                     /db_xref="GI:490069432"
                     /translation="MLSQLDTLGTVRAVADTLHLSASTVSQQLAVLETETRCRLIERT
                     GRRVRLTPAGLLLARRAREILDRMADVEAELRALNDEPIGTVRLAVFQSAIYSLAVPA
                     ANRLATTHPHLRLELVEMEPHESGPALRSGEADVIVTTTDYSGLTWGTDLDVMSLGSD
                     PVLLVLPNGHPLAARAAVDLAACKEETWACDRPQSYMADLTVRLCRESGFEPRVACRF
                     SNYLMLLRHVETTGSIALLPALAVTADHAVVTRRLSPPVHRNVAVVVRRGAPQRAAVN
                     AVITALRDHPEIEALSAPAPSREGRETGPRS"
     gene            302409..303722
                     /locus_tag="SSPG_00312"
     CDS             302409..303722
                     /locus_tag="SSPG_00312"
                     /codon_start=1
                     /transl_table=11
                     /product="2,2-dialkylglycine decarboxylase"
                     /protein_id="WP_003971608.1"
                     /db_xref="GI:490069433"
                     /translation="MPSETSGADLGRHLIRYSGHAPFSPEVVVRAAGTSVFTESGREL
                     LDFTSGQMSAILGHSHPAIVSTVREQVAHLDHLHSGMLSRPVVELARRLAGTLPAPLE
                     KALLLTTGAEANEAAVRMAKLVTGRHEIVSFARSWHGMTQAAANATYSAGRKGYGPAA
                     PGNFALPVPDRYRPSVVGADGELDWRRQLDLGFEMIDAQSVGSLAACLVEPILSSGGV
                     VELPPGYLAALADKCRERGMLLILDEAQTGLCRTGDWYAFEHEGVVPDILTLSKTLGA
                     GLPLAAVLTSAEIEQRAHERGFLFFTTHVNDPLPAAVGNTVLDVLVRDRLDERARRLG
                     AALREGLDKLAARHEVVGDVRGRGLLLGMELVGDQVLGEGGADRLGAAVTRRCFELGL
                     HMNIVQLPGMGGIFRIAPPLTASDDEIARGVAVLDQALTDAAGAL"
     gene            complement(303779..306010)
                     /locus_tag="SSPG_00313"
     CDS             complement(303779..306010)
                     /locus_tag="SSPG_00313"
                     /codon_start=1
                     /transl_table=11
                     /product="membrane protein"
                     /protein_id="WP_003971609.1"
                     /db_xref="GI:490069434"
                     /translation="MVQKVATFLYRLGRRAFRRRGLVALLWVAILVGAGVASSAAPAP
                     PEDSFSMPGTESQKAFDLLDEQFPAASAEGATARVVIRAPEGAKISDAAGKDRVKDLV
                     ADLKAGPQVSSVDDPFEANAVSKDGTTAYASVTYKVNAMELTDEARDSLTAATDGARE
                     GGYTVETGGDAVVAEQEMGGTAELIGIGVAAIVLLLTFGSLVAAGMPLLSAIIGVGIG
                     ISAIGALGSTLELSATTSTLAMMIGLAVAIDYALFIVSRYRAEISEGRAPEEAAGRAV
                     GTAGSAVVFAGLTVVVALAGLAIVNIPILTKMGLAAAGTVGIAVLIALTLTPALLGFA
                     GKRALSRKDRKAPAGARAASGKPKLGTRWARFVQRRPVTVLLTAVLGLGVIAVPAAGM
                     ELGLPDEGSSAPDTTQRKAYDMLSESFGAGFNGPLMVTVDARGADDPKAAADTVGEKI
                     TGLGEAAAVTPANFNEEGDTAVLTVMPKTGPSDVATESLVHDIRSLSGDIRADTGATM
                     LVTGATAMTIDFSQTLDDALIPYLALVVGLAFLLLMLVFRSVLVPLKAALGFLLSVAA
                     ALGAVVAVFQWGWLADVFGVDQPGPIMSMMPIFMIGVVFGLAMDYEVFLVTRMREAYV
                     HGESAAESVTTGFTHGGRVVAAAAIIMISVFSGFILENDAMIKMMGFGLAIAVLFDAF
                     VVRMAIVPAVLALLGTKAWWLPRWLDRVLPNVDVEGEKLHRELGDTAAPTEPAREPET
                     AGV"
     gene            complement(306239..306802)
                     /locus_tag="SSPG_00314"
     CDS             complement(306239..306802)
                     /locus_tag="SSPG_00314"
                     /codon_start=1
                     /transl_table=11
                     /product="hypothetical protein"
                     /protein_id="WP_003971610.1"
                     /db_xref="GI:490069435"
                     /translation="MTSRHFPHPNRAALALAVLLAAGTAGCGIGTTGPVQAGAPASGV
                     QRPGDEAGTVRLYFAGPYGTRPVTRRTDAPLAPQQALDLLLDGPTPAERERGLTTHVE
                     SRAAGRLTATTSEGAVDVVVPLRVSAGDLDVTAVSQLVCTAAHADVPGGRPAERVDVR
                     IHESGTRAATPWALRCGAGGNATPVTG"
     gene            complement(306799..308304)
                     /locus_tag="SSPG_00315"
     CDS             complement(306799..308304)
                     /locus_tag="SSPG_00315"
                     /codon_start=1
                     /transl_table=11
                     /product="histidine kinase"
                     /protein_id="WP_003971611.1"
                     /db_xref="GI:490069436"
                     /translation="MRLAAGRLRRHTPRGLRARLVVAFLLAAAFGAVVTAGFTFHRAR
                     AAILDRAAETAVADLRSQLDSLAPDLALPPTTEDLRGLTGQIDQAGGARAWHASASYR
                     GGEPVSASRGTPPVPDELRESVRDTGRAVHQRTEHDGRPWLALGMPVAYTSDEAGNGD
                     PATDTDTDTLSGLTVYAVFPLDDDRADIDALVTAAQAGAVPALALALVPALVAARSVL
                     RPVRRLRHGAERIAAGELDTRLDTAGHDELADLTRSFNTMAETLERDAAELRRLEAGA
                     RRFAADVAHELRTPLAAMAAVTEVLDEDAASGVLPADTEDAVRLISEEVRTLTRMVED
                     LMEVSRFDAKAAPVHPEDVDLRTLVTKTLQLRGWAHDERVRADLPEPAPVRVDPRRID
                     VVLGNLVANALHHGGPPVTVAVRVSDDRVRVTVTDRGPGIPDDALPYVFDRFYKADAA
                     RPRSGGSGLGLAIAHENAALHGGTLAAANRPGGGAVFTLTLPRAASSPGTT"
     gene            complement(308322..309023)
                     /locus_tag="SSPG_00316"
     CDS             complement(308322..309023)
                     /locus_tag="SSPG_00316"
                     /codon_start=1
                     /transl_table=11
                     /product="transcriptional regulator"
                     /protein_id="WP_003971612.1"
                     /db_xref="GI:490069437"
                     /translation="MARVLLIEDDPAVQRGVSLALKRRGHEVAVAGSGETGLLTLERH
                     RPDLVLLDLMLPNMSGLEVCRRIRESKRIPIIILSARGDEIDMVVGLEAGADDYIVKP
                     AGAELLEARIRAVLRRVAPAQDGGSRDPADAGPERHADLTVDRTTLVVAKHGTELPLA
                     PSELKLLLFLTATPGQVYSRQQLLEQVWEHSFYGDVRLVDACVMRLRARIEDDPRKPV
                     YVQTVRGFGYRFGPL"
     gene            309199..310038
                     /locus_tag="SSPG_00317"
     CDS             309199..310038
                     /locus_tag="SSPG_00317"
                     /codon_start=1
                     /transl_table=11
                     /product="hypothetical protein"
                     /protein_id="WP_003971613.1"
                     /db_xref="GI:490069438"
                     /translation="MDNEINSSGRSLPARHAVGHALVAAAVALALTGCQGSGTGVEVS
                     ASDGAAAGTPDGGTNSSDGKRDDGPRRLLWMGDSIGEAQAPALGAAMKAGGVAFRSVA
                     AAGGGGVVGEIAAPTWDGLPKTLKSFAPDVVAYQVTTYDWGTPAEQRAAYERLVKTVN
                     EAGADLLLVSAPPFKVDDFYRPHEAEIASAPRSAKSVAEKHPDTAGFLDAAALWGDDS
                     ASERAQRSEDGIHSCQQGSAAFAVWFGEQLEKRYGFDPAAADAWATGDWTGAKVYSRL
                     GCA"
     gap             310136..310235
                     /estimated_length=unknown
     gene            310313..311443
                     /locus_tag="SSPG_00318"
     CDS             310313..311443
                     /locus_tag="SSPG_00318"
                     /codon_start=1
                     /transl_table=11
                     /product="acyltransferase"
                     /protein_id="WP_003971614.1"
                     /db_xref="GI:490069439"
                     /translation="MLFFHAGHFDGGFLGVDLFFVLSGFLITGLLLTEARARDGRIDL
                     LAFWGRRARRLLPALAVVLAGTLLLVWALGPPNLLRYALDDGPWVAANLANWHFVADR
                     VGYWDSAGTRVFSHLWSIAVEEQFYVVWPLVLCLSARGRGGGRRVAAVAAAGAAASLV
                     LMVVLTTPADTTRVYEGTDTRAFSLLLGALAATEPAARLVSRLGERAAGRWSLALAAG
                     IGAYWITADGQNSPSLFRGGLFLHALAAALLIACLARAPRTPAGRFLAAAPLRRLGTV
                     SYSLYLWHWPVYLLLSEERLGLEGAPRTAVLLAVSVALAVLSKVLVEDPVRFRARWAK
                     GRTGAVALVAAFAALAALWTAVPQPRTGEGSVDVTRLGPGGG"
     gene            311515..312597
                     /locus_tag="SSPG_00319"
     CDS             311515..312597
                     /locus_tag="SSPG_00319"
                     /codon_start=1
                     /transl_table=11
                     /product="regulatory protein"
                     /protein_id="WP_003971615.1"
                     /db_xref="GI:490069440"
                     /translation="MDVELLTIGAFAKATRLSPKALRLYDELGLLPPARVDPVTGYRR
                     YAPEQVQRARLVAWLRRLGMPLARIRHVCSLDAGAAAGEVRAFWARAEAETAARRDLA
                     AFLVDHLTRKDPAMSATTPALGMRYAAASDTGLVRESNQDTAYAGSRLLAVADGFGDE
                     GAPASAAAVESLRRLESGGVPADGLLNVLADAVEEAERAVHDAVGSGPARQQAGTTLT
                     AMLWTGSQLGLVHIGDSRVYLLRDGELFQITHDHTVVQSMVDEGRITPEEAASHPQRS
                     LLVRALGRGADATAEMRLQDARPGDRYLLCSDGLSAVVPGEEIRRVLAAPGEPGATVR
                     ELVALANGSGGPDNVSCVVADVVPGA"
     gene            complement(312640..313742)
                     /locus_tag="SSPG_00320"
     CDS             complement(312768..313742)
                     /locus_tag="SSPG_00320"
                     /note="truncated CDS"
                     /codon_start=1
                     /transl_table=11
                     /product="conserved hypothetical protein"
                     /protein_id="WP_003971616.1"
                     /db_xref="GI:490069441"
                     /translation="MSVLDARSLNRAALARQLLLDRADHPVLGAVAHLGGMQAQEPQE
                     PFVGLWSRLRDFAPRALDDLLTGRRVVRTHLMRRTVHLVTAEDVLAWRSRHDAMLRGR
                     VLGTYRRELAGVDLDELAAAGRAVLADGEPRSMGDLARAVAARWPDAGPRPLGELLVA
                     ALIPTVQLPPRGLWRTRAGVRNAPVADWLGRDVDPPAPPGTDPVGEELVLRYLAAFGP
                     AASADLRAWCGLAGLFCFLSRRCAENWSPSATSGAGNCWTCPAPRGPTPAPRHRCGSC
                     PPSTTRSSATRTAAGSSATRTAACRSPAPASSSSTGGSRRPGPSRTAR"
     gene            complement(313739..314161)
                     /locus_tag="SSPG_00321"
     CDS             complement(313739..314161)
                     /locus_tag="SSPG_00321"
                     /codon_start=1
                     /transl_table=11
                     /product="conserved hypothetical protein"
                     /protein_id="WP_003971618.1"
                     /db_xref="GI:490069443"
                     /translation="MTAKAVTHLNFRGHAREALTFYRAAFGGDLTVVTYKDAGDVRDP
                     AAADQVMFGQVSTADGPSVMAYDVPSDLPYHQGENAFFVSVRGETTEEITAYWERLAE
                     DATVLRPLGAAPWAPLYGMLRDRFGVTWVLDVVSEYNA"
     gene            314138..>315200
                     /locus_tag="SSPG_00322"
     CDS             314138..>315200
                     /locus_tag="SSPG_00322"
                     /note="3' partial"
                     /codon_start=1
                     /transl_table=11
                     /product="DeoR family transcriptional regulator"
                     /protein_id="WP_003971617.1"
                     /db_xref="GI:490069442"
                     /translation="MGHGFGGHDGLLAITGDGPAVRAVAGPVRPRGAHSASGSGQVVA
                     AMCGSMVVMQKTSARLLSLLSLLQARRDWPGAVLAERLDVSARTLRRDVDRLRELGYP
                     VRAVKGPDGGYRLDAGTRLPPLLFDDEQAVALAVALRTAAATGVGIEDGAARALTTLR
                     QLMPARLRHRIDALEVTSVARSAPRPQPQADTGVLMALSAAVQAREVLRFDHAPARAA
                     ATAAGEAPPPRRVEPHHLVARGGRWYLVAWDLDREDWRVFRADRITPRTPTGPRFTPR
                     DLPGGDVAAFLTGRFRGSDGSGDWPCRGTALLGLPASAVSPHAADGTVEELGPDRCRL
                     TMGAWSWPSLAAAFCLYDAD"
     gap             315201..315300
                     /estimated_length=unknown
     gene            complement(316625..318919)
                     /locus_tag="SSPG_00323"
     CDS             complement(316625..318919)
                     /locus_tag="SSPG_00323"
                     /codon_start=1
                     /transl_table=11
                     /product="hypothetical protein"
                     /protein_id="WP_003971619.1"
                     /db_xref="GI:490069444"
                     /translation="MKKPPRDEPRDDLTVTPPKTWAAGVPAVVHALEYSLAQTSPKET
                     AVDLLTMNQVDGIDCPGCAWADPAPGHRHRNEYCENGAKHINDEATTRRITADFFREH
                     SVFDLAQRSDLWLNQQGRLTEPMVKRPGSDHYEPISWRDALDLLAGELKALDSPDEAV
                     FYTSGRVSNEAAFVLQLFARAYGTNNLPDCSNMCHESSGFALHETLGTGKGTVSLDDL
                     HHADLIFLVGQNPGSNHPRQLSALEQAKRNGARIVAVNPLPEAGLLRFRNPQKASGVI
                     GQGVRIADRFLHIRPGGDLALFQALNRLLLEAEDARPGTVLDHAFIRDSTSGFEEFAE
                     HARQASWDDVTATTGLTREEIERVRDEVLRSKRVIVCWAMGITQHKHGVPTIREIVNF
                     LLLRGNLGRAGAGACPVRGHSNVQGDRTMGIWEQMPDSFLDALRDEFGFDPPRAHGLD
                     SVDSIKAMREGRIKVFLGVAGNFVRAAPDSAVTEEAMRNCRLTAHVSTKLNGSHTVCG
                     QTALILPTLGRTERDHQAGGEQFVTVENSMSEVHTSRGRLKPASPLLLSEVAILCRLA
                     RRTLGAGPGNVRWEEFEADYGTIRDRISRIVPGLYDFNRRVARPGGIRLPNPVNEGVY
                     RTATGKAVFTRNTWSVPDVPEGHLLLQTLRSHDQWNTIPYTLNDRYRGIHGSRRVVMV
                     NPDDLSALSLAGGDRVDVVGVWHDDTERRAEGFEVVPYPTARGSAAAYYPETQVLVPL
                     DSVADISNQPTSKGIVVRLERVTP"
     gene            complement(318983..319501)
                     /locus_tag="SSPG_00324"
     CDS             complement(318983..319501)
                     /locus_tag="SSPG_00324"
                     /codon_start=1
                     /transl_table=11
                     /product="cyclase"
                     /protein_id="WP_003971620.1"
                     /db_xref="GI:490069445"
                     /translation="MSTVEETIEIAVPVRTAYDQWTQFECFPRFMTTVKRVEQVRPAV
                     TLWVVGLGPLRREFATEIVDQVPDSHLTWRSLGQRHGHRGEVTFRPGEGEHTSVTVRM
                     SAEPRGLTGVLALVPGAAGRVVRRELAHFKAYVEGHGEASGAWRGTIRDGQVRPEEPE
                     PPRSRVAVWPVG"
     gene            complement(319498..322011)
                     /locus_tag="SSPG_00325"
     CDS             complement(319498..322011)
                     /locus_tag="SSPG_00325"
                     /codon_start=1
                     /transl_table=11
                     /product="ATPase AAA"
                     /protein_id="WP_003971621.1"
                     /db_xref="GI:490069446"
                     /translation="MSMSSFGFGASDPFSDLFNRFFGTSPASSPPAVQRVPIGRMLTE
                     SSQELLNLAARRSLEDGTSDLDTEHLLWAATKVEPARGLLARAGADPDALASRIAEVL
                     PREAGEPSAEPGLTPAAKRTLATAYARSRASGVSYIGPEHILGALLADGDTGAARLLG
                     AQGQDIGKLEGLTEQAARPGGAPGDDGGRPATTLDEYGRDLTDEAKAGKLDPVVGRAE
                     EIEQTVEILSRRSKNNPVLIGEPGVGKTAIVEGLAQRIVAGEVPNTLKDKRVVALDLS
                     AMVAGAQYRGQFEERLKKVIEDVQQARGDIILFIDELHTVVGAGASGESSMDAGNMLK
                     PALARGELHVVGATTIDEYRKYVEKDAALERRFQPVMVPEPSVEETVQILEGLRDAYE
                     AHHQVRFADGALTAAAELSDRYVSDRFLPDKAIDVMDQAGARVRLRSASRSTEVVGRE
                     DRIAKLRREQEQAVAAEDYARAGELKREIAEAEGELAGIEERREGVVSVTADDIADVI
                     SRRTGIPVSQLTAGEKERLLRLEEEMHARIVGQDEAVTAVSRAVRRNRAGMGDPDRPV
                     GSFLFLGPTGVGKTELAKTLAELLFGEENRMIRFDMSEFQEKHTVARLVGAPPGYVGY
                     EEAGQLTEKVRRQPYSVVLFDEVEKAHPDVFNTLLQILDDGRLTDGQGRTVDFRHCVV
                     IMTSNIGAHRILDHKGDVSDLKDELMQELRGRFLPEFLNRIDEIIVFHGLTENDLSRI
                     VDHLLAQSERRVHAQGMTLKVTEAAKKLLIAHGHQPEFGARPLRRTIQAELDNRVADL
                     LLGGEADPGDTIVADVVDDSLHCTVDKSGTARPAEASGT"
     gene            322115..324226
                     /locus_tag="SSPG_00326"
     CDS             322115..324226
                     /locus_tag="SSPG_00326"
                     /codon_start=1
                     /transl_table=11
                     /product="DNA ligase"
                     /protein_id="WP_003971622.1"
                     /db_xref="GI:490069447"
                     /translation="MGGMIRAMTTPAAVIVDATAYAQAVEDAAHAAAAYYAGGSSPLD
                     DDAYDRLARGIAAWEAEHPDEVLPDSPTGKVAGGAAEGDVPHTVPMLSLDNVFSPEEF
                     TVWTASLARRIDREVTRFSVGPKLDGLAVAARYREGRLTRLITRGDGTAGEDVSHAIG
                     TVEGLPGTLAEPVTVEVRGEILMTTAQFEHANEVRIRHGGQPFANPRNAAAGTLRAKE
                     RAYTVPMTFFGYGLLALPGTDAALAGRLEELPYSELMETAAGLGVHTSAGTAVPDVVV
                     GTPEQVVARVQEIAALRAELPFGIDGIVVKADLAADRRAAGSGSRAPRWAIAYKLPAV
                     EKITRLLEVEWNVGRTGIIAPRGVLEPVVIEGSTITYATLHNPADITRRGLRLGDHVM
                     VHRAGDVIPRIEAPVAHLRTGEEQPIVFPEACPRCGSDIDTSEERWRCAQGRNCHLVA
                     SLAYAAGRDQLDIEGLGTTRVVQLVEAGLVADLADLFLLRREQLLALERMGETSTDNL
                     LAALARAKEQPLSRVLCALGVRGTGRSMSRRIARYFATMDHIRAADAEAMQRVDGIGV
                     EKAPSVVAEIAELAPLIDRLAAAGVNMTEPGATPPRPADTDGADGATAEAPGDGGPLA
                     GMKVVVTGAMTGNLERLSRNEMNELIERAGGRSSSSVSKNTSLVVAGEGAGSKRAKAE
                     QLGVRLATPEEFAVLVADLLS"
     gene            324437..325552
                     /locus_tag="SSPG_00327"
     CDS             324437..325552
                     /locus_tag="SSPG_00327"
                     /codon_start=1
                     /transl_table=11
                     /product="peptidase"
                     /protein_id="WP_003971623.1"
                     /db_xref="GI:490069448"
                     /translation="MHRKRLAAAVLLAAALTGALAPVAAAHPGRPGHPGAVQRQLDLL
                     TARDGVPGALAYDGRTTRTSGVADLESGRAMTDERGRFRLASDTKAFTATAVLRLVAD
                     GRLGLGDRAGSYVPQLADSPLTVRQLLKQTSGLPEYSALVDWTRPGTPEEYLALALDA
                     EPVFEPGTDWGYSNTNYLVLGMVIDEVSGVGFRTYVERTILRPLHLDDTYWPAPGELD
                     LRGVHARNYGVHPAHPQDGRVDVTELPGYEFGASGGLVSTPVDLNAFWDGLFGGRLLP
                     GWAVRLMTRDTTDIGGRDVYPAGSRYGYGVASIPLSCGGVYWGHGGDLPGGSVGGGRA
                     TGGRGTVTVYTTTWAAEGDSLRHLQGTVDAALCAKRR"
     gene            325621..>326548
                     /locus_tag="SSPG_00328"
     CDS             325621..>326548
                     /locus_tag="SSPG_00328"
                     /note="3' partial"
                     /codon_start=1
                     /transl_table=11
                     /product="integral membrane protein"
                     /protein_id="WP_003971624.1"
                     /db_xref="GI:490069449"
                     /translation="MTVDVLRRPALADRRARVAVAVLFFTNGALFANLLPRYPQIKAD
                     LGIGNAAYGLAVAAFPAGAVTAGLAAGILVRRFGSARVAVGGTLLTGVGILAAGLADS
                     VVVFAGALFLAGAMDAFTDVAQNAHGLRVQRRYGRSVINSFHAIWSIGAVTGGSMAAA
                     AIALGVARGPHLLLSAVVFAVAACVALRYCLPGPETEAEPAADTGAEDSAPPPSRAPA
                     ASLRTGWVLAALVLIATAGTLVEDAGMSWATLYLSDSLHATAALAASGYVALVGAQFV
                     GRIVGDRLVDRFGQRAVARSGALIAAIGMGLAL"
     gap             326549..326722
                     /estimated_length=174
     gene            326886..327467
                     /locus_tag="SSPG_00329"
     CDS             326886..327467
                     /locus_tag="SSPG_00329"
                     /codon_start=1
                     /transl_table=11
                     /product="maltose O-acetyltransferase"
                     /protein_id="WP_003971625.1"
                     /db_xref="GI:490069450"
                     /translation="MPTDHFAGDSRTNLERMQAGDLYIADDPEIARRQQQAVRLAARY
                     QAGYAEDAEAARPLLVELLGSLGAEAHVRPPLYVDYGSNITVGARTFVNYNLTALDVA
                     AITIGEDCQIGPNVQVLTPTHPLEPGPRRDKLEAARPIVIGDNVWLGGGAIVLPGVTI
                     GDNSVIGAGAVVTRDVPANVVAVGNPARPVRNV"
     gene            327442..328035
                     /locus_tag="SSPG_00330"
     CDS             327442..328035
                     /locus_tag="SSPG_00330"
                     /codon_start=1
                     /transl_table=11
                     /product="TetR family transcriptional regulator"
                     /protein_id="WP_003971626.1"
                     /db_xref="GI:490069451"
                     /translation="MPGRCGTCKSAPMATGHTDPQRRERILAATLDLIAEEGIARVSH
                     RRIAQRAGVPLGSMTYHFTGIEQLLREAFGRFTDHIVAVFDEHLGAAADRDEAREAVA
                     DLVHELSEDSQRDLVLTQELYTLAARQPAYRELTHEWMRRSRVHLEKHFDPGTARQLD
                     ALIEGLTLHRALAREPHGRALTLEAIARITTTDRPAP"
     gene            complement(328102..328440)
                     /locus_tag="SSPG_00331"
     CDS             complement(328102..328440)
                     /locus_tag="SSPG_00331"
                     /codon_start=1
                     /transl_table=11
                     /product="membrane protein"
                     /protein_id="WP_003971627.1"
                     /db_xref="GI:490069452"
                     /translation="MLAGPVLADKTSLTDIGIMIGAAVAASLGGTWALHRGIPWRTAV
                     AAVLGGVLMGIGARLAGGCNIGAYLAGIASGSLSGWLWGAFALAGTWVGLKLRPLFGL
                     GNPKPGDGVC"
     gap             328449..328689
                     /estimated_length=241
     gene            complement(<328690..329353)
                     /locus_tag="SSPG_00332"
     CDS             complement(<328690..329353)
                     /locus_tag="SSPG_00332"
                     /note="3' partial"
                     /codon_start=1
                     /transl_table=11
                     /product="integral membrane protein"
                     /protein_id="WP_003971628.1"
                     /db_xref="GI:490069453"
                     /translation="MFAPSPTSSARPEAPPLPPVRRTPLAVSGLLAVALTAYVWSAHG
                     AKPGVLLLLGLGLGLALFHSRFGFTSAWRQLVAVGNGTGLRAHALLLGTTATLFALVI
                     GTESGLFGSQPAPSAGPIGVGLFAGSALFAIGMQLGGACASGTLFAVGSGQTSIVLTL
                     GGFVAGATLAAWQFDLWKDLPAWEPVVLSEHLGWFGSWAVTVAALLLVVLVSRRIQAR
                     RNP"
     gene            complement(329743..331659)
                     /locus_tag="SSPG_00333"
     CDS             complement(329743..331659)
                     /locus_tag="SSPG_00333"
                     /codon_start=1
                     /transl_table=11
                     /product="heat shock protein 90"
                     /protein_id="WP_003971629.1"
                     /db_xref="GI:490069454"
                     /translation="MTTETFEFQVEARQLLQLMIHSVYSNKDVFLRELVSNASDALDK
                     LRLAALRDDAPDADVSDLHIELEVDKDARTLTVRDNGIGMSYDEVTRLIGTIANSGTA
                     KFLEELREAKDAAGADGLIGQFGVGFYSGFMVADEVTLVTRHAGETEGTRWTSRGEGT
                     YTLERIGEAPQGTAVTLHLKPADVENQLHDYTSAWKIKEIVKRYSDFITWPVRLLPEP
                     GGDGSDGEGAEAREAETLNSMKALWARPRDEVSDDEYHELYKHIAHDWRDPLETIRLQ
                     AEGTFEYQALLFVPSHAPHDLFTQGYQRGVQLYVKRVFIMDDCEELLPPHLRFVKGVV
                     DAQDLSLNVSREILQQDRHIRMIQRRLTKKVLSTVKDLRTSAPDRYATFWREFGAVLK
                     EGLVTDSDNRDAILAACSFASTHDAEEPTALKDYVERMKEGQDDIYYMTGESRQAIEN
                     SPHMEAFRAKGVEVLLLTDAVDEVWVDAVGEYEGKTLRSVAKGEIDLSGTEADKSDAE
                     KEKQGEEYAGLLGWMTEHLGEEVKEVRLSSRLTVSPACVVSDAGELTPALENMYRAMG
                     QEVPGAKRILELNPEHQLVKSLNRAWTDRQDRAELTETAELLHALAVLAEGGRPKEPA
                     RFVQLMADRLERTL"
     gene            complement(331714..332283)
                     /locus_tag="SSPG_00334"
     CDS             complement(331714..332283)
                     /locus_tag="SSPG_00334"
                     /codon_start=1
                     /transl_table=11
                     /product="hypothetical protein"
                     /protein_id="WP_003971630.1"
                     /db_xref="GI:490069455"
                     /translation="MQPTESELADAVHRAARAALLDLFREHPDHRFYYCTLVTSGKGY
                     GPALSAWSAEALAAESERQGCAPLDLKWSYADSPFCCYGEAHLEPVRPLFDARGDLFD
                     LPDDAADAEFELRPRAMETAVARLDAEGVFGTGADRHRVVATVEVPSEDGNDERTLRL
                     NPPEAPTDWAVETGADVVRPAPTDAPSLF"
     gene            complement(332582..333082)
                     /locus_tag="SSPG_00335"
     CDS             complement(332582..333082)
                     /locus_tag="SSPG_00335"
                     /codon_start=1
                     /transl_table=11
                     /product="hypothetical protein"
                     /protein_id="WP_003971631.1"
                     /db_xref="GI:490069456"
                     /translation="MHRLLIAALRAGIAAAVLLGLFGQIVVIPTTASDEADRFPPYEP
                     FAVPYATVAILGVACVQVVLCAVWMLLDMVERDAVFSRRAFRWVDTVIGATVVATLLA
                     FGVAVHLAVAEIPSPDDDGMQVLGALGAAVACVGVGAALAMLVVVMRGLLGKATALRS
                     ELAEVV"
     gene            333264..334151
                     /locus_tag="SSPG_00336"
     CDS             333264..334151
                     /locus_tag="SSPG_00336"
                     /codon_start=1
                     /transl_table=11
                     /product="lipase"
                     /protein_id="WP_003971632.1"
                     /db_xref="GI:490069457"
                     /translation="MPKPVLRRVMTATVAAVGTLALGLTDATAHAAPAQATPTLDYVA
                     LGDSYSAGSGVLPVDPANLLCLRSTANYPHVIADTTGARLTDVTCGAAQTADFTRAQY
                     PGVAPQLDALGTGTDLVTLTIGGNDNSTFINAITACGTAGVLSGGKGSPCKDRHGTSF
                     DDEIEANTYPALKEALLGVRARAPHARVAALGYPWITPATADPSCFLKLPLAAGDVPY
                     LRAIQAHLNDAVRRAAEETGATYVDFSDVSDGHDACEAPGTRWIEPLLFAHSLVPVHP
                     NALGERRMAEHTMDVLGLD"
     gene            334183..335139
                     /locus_tag="SSPG_00337"
     CDS             334183..335139
                     /locus_tag="SSPG_00337"
                     /codon_start=1
                     /transl_table=11
                     /product="AraC family transcriptional regulator"
                     /protein_id="WP_003971633.1"
                     /db_xref="GI:490069458"
                     /translation="MPSPRLRRAAVLVLEGAKPLDVGIPAQVFTTRASMPYEVRVCGA
                     APGLVTGGDGLSYHVAHGLDALAWADLVFLPGYRSPDVEDPPRTVLDALTAAHDRGAR
                     LAAISTGAFALAATGLLDGRRATTHWHYTRALAAKHPGVRVDENVLFVDEGSVLTSAG
                     AASGIDLCLHILRGDLGVAASNHAARRLVAAPYRSGGQAQYVPRSVPEPLGERFAATR
                     EWALRRLGEPLTLETLARHAAVSARTLSRRFVEDTGYTPMQWVMRARLDLARELLERS
                     ERGVEQIAAEVGLGTGANLRLHFQRILGTTPSEYRRTFARGE"
     gene            335276..336274
                     /locus_tag="SSPG_00338"
     CDS             335276..336274
                     /locus_tag="SSPG_00338"
                     /codon_start=1
                     /transl_table=11
                     /product="glyceraldehyde-3-phosphate dehydrogenase"
                     /protein_id="WP_003971634.1"
                     /db_xref="GI:490069459"
                     /translation="MTRIGINGFGRIGRNVLRALLERDTKLEVVAVNDLTEPATLARL
                     LAFDSTAGRLGRPVTVDGDTLVVDGHRIKVLAEREPARLPWAELGVDIVLEATGRFTS
                     ADAARAHLTAGARKVLVSAPSSGADVTLAYGVNTDAYDPAAHTIVSNASCTTNALAPL
                     AAVLDELAGIEHGFMTTVHAYTQEQNLQDGPHRDARRARAAGVNIVPTTTGAAKAIGL
                     VLPGLDGKLSGDSIRVPVPVGSIVELNTTVARDVTREDVLAAYRAAADGPLAGVLEYS
                     DDPLVSSDITGNPASSIFDSALTRVEGRHIKVVAWYDNEWGFSNRVIDTLALLATR"
     gene            336324..336821
                     /locus_tag="SSPG_00339"
     CDS             336324..336821
                     /locus_tag="SSPG_00339"
                     /codon_start=1
                     /transl_table=11
                     /product="peptidylprolyl isomerase"
                     /protein_id="WP_003971635.1"
                     /db_xref="GI:490069460"
                     /translation="MSNSKVYFDIDIDGQDAGRIVFELFEDVTPKTARNFLELATGEH
                     GFGYAGSPFHRVIPQFMLQGGDFTNGNGTGGKSIYGEKFADENFQLKHTEPYLLSMAN
                     AGPNTNGSQFFVTTVPTPWLDGKHVVFGKVVEGTDVVDKIEGYGSSPAGKTSKEIKVR
                     ASGKL"
     gene            336973..338451
                     /locus_tag="SSPG_00340"
     CDS             336973..338451
                     /locus_tag="SSPG_00340"
                     /codon_start=1
                     /transl_table=11
                     /product="glutamate--cysteine ligase"
                     /protein_id="WP_003971636.1"
                     /db_xref="GI:490069461"
                     /translation="MGRDVPALVFTREDRRRYRIKMQECLEAFAQMLRESRFETERPQ
                     VGLEIELNLVDDRGEPAMRNSDALEAIADPAWSTELGRFNLEINIPPRQLTAGGPDAW
                     ETEIRAALNHAEDRAASVGAHLIMVGTLPTLRQSDVGEAALSENPRYRLLNDQVFAAR
                     GEDLHIEVDGVDRLRTYADTITPEAACTSTQFHLQVAPEEFPDYWNAAQAVAGVQVAI
                     AANSPFLLGKELWHESRIPLFEQATDTRPQEIKAQGVRPRVWFGERWINSVFDLFEEN
                     LRYFPALLPLCDEQDPAETLDRGDIPELGELTLHNGTIYRWNRPVYAVAHDKPHVRVE
                     NRVLPAGPTVADTLANGAFYYGLTRALVEEERPVWSRMSFSVAEDNLHTAARHGIEAH
                     LYWPGVGEVTVPELVLRRLLPLAHRGLELSGMDSAWREPLLGIIEQRCVTGRNGAVWQ
                     KEMFHHIDAGTRPGRHEALRRMTRQYMDYMHLNAPVHTWPVD"
     gene            338491..339324
                     /locus_tag="SSPG_00341"
     CDS             338491..339324
                     /locus_tag="SSPG_00341"
                     /codon_start=1
                     /transl_table=11
                     /product="glutamine amidotransferase"
                     /protein_id="WP_003971637.1"
                     /db_xref="GI:490069462"
                     /translation="MCRWLAYSGTPVLLESLLYQPEHSLIDQSLHARMGVETTNGDGF
                     GVGWFGPEMQTPAIVREVGPAWSNRNLREIASHVRSPLFFAHIRASTGSPVQQTNCHP
                     FRHGRWMWMHNGAIAEFHRLRRDLALAVDPRLFLDIEGSTDSEMMFYLALTLGLEDDP
                     PAAVARMAGLVEEIGHEHGVEFPLQMTVAVTDGHRLWAFRYSSQAQSRSLYYSSRVES
                     LRALHPGLPFLKEASDSTRLIVSEPLGDLPGVWNKVPEGSYGVVQPEGDDLLPFAPVP
                     A"
     gene            339637..340584
                     /locus_tag="SSPG_00342"
     CDS             339637..340584
                     /locus_tag="SSPG_00342"
                     /codon_start=1
                     /transl_table=11
                     /product="taurine dioxygenase"
                     /protein_id="WP_003971638.1"
                     /db_xref="GI:490069463"
                     /translation="MSVTSVTSAGPSTVLREARIPGDGMYEGRRTLRRLPKGWEERPY
                     ELFEVVPQARTIGAEIRGADLSRPLPPALREELNRALLEWKVLFFRGAHLTSDQQRDF
                     AGNWGALETNPLLAAGSSDDVVRFDKGDGAVPTYENVWHTDVTFRERPALGAVLQLRE
                     VPPFGGDTMWADMAAAYDNLPREVKERVDGALAVHDFIPGFARFYGPERLLPHQDLLP
                     PVEHPVVRTHPETGRRMLFVNASFTTRITGVDRDESDRLLRFLFQQAHVPEYQVRWRW
                     QPGDVAFWDNRATQHYAVGDYGSERRVAERVAIEGDRPF"
     gene            complement(340637..342457)
                     /locus_tag="SSPG_00343"
     CDS             complement(340637..342457)
                     /locus_tag="SSPG_00343"
                     /codon_start=1
                     /transl_table=11
                     /product="beta-galactosidase"
                     /protein_id="WP_003971639.1"
                     /db_xref="GI:490069464"
                     /translation="MPTHSVPRPEYPRPQFTRRDWLNLNGAWQFETDRGDSGLERGLL
                     DRELRDEILVPFPPESELSGIGDTDFLEAVWYRRALTLPAAWAGRRVLLHFGAVDHDT
                     TVWADGREVARHRGGFTPFTADLGDIAGAGEEVVITVRARDPKSGPQARGKQAIKYAN
                     HDCNYTRVTGIWQTVWLEPVPETHLRRPRVTPDLAGSAFHLELPLSGNRPGYRVRAVL
                     GDADGEVSRAEARADLDLAPRLHLPVPDDRRREWGPEDPHLYDLRLELLDAAGQVVDS
                     AESYAGLRAVGLRGRAVLLNGRPVFQRLVLDQGWYPDGLMTAPTDEALVRDIELAMAA
                     GFNGARLHQKVFEERFLHHADRLGYLVWGEFGDWGCETGGSSGDNQKPDASYVAQWLE
                     ALERDYSHPSIIGWCPLNETYQKLHDRITQLDDVTRAMFLATKAMDTTRPVVDASGYA
                     HRVAETDIYDSHNYEQDPAAFRELMSGLAKDAPFVNAHESGAPYSQPYRGQPYFVSEF
                     GGIWWDPEAAAAQSGEDRTVSWGYGERVRNEDEFHERFAGLTEVLLGDRDMFGYCYTQ
                     LTDVFQEQNGIYRFDRGEKLDIARVRAAQLRPAAIEEPEA"
     gene            complement(342523..343428)
                     /locus_tag="SSPG_00344"
     CDS             complement(342523..343428)
                     /locus_tag="SSPG_00344"
                     /note="overlaps another CDS with the same product name"
                     /codon_start=1
                     /transl_table=11
                     /product="sugar ABC transporter permease"
                     /protein_id="WP_003971640.1"
                     /db_xref="GI:490069465"
                     /translation="MIVSATATTLGTRRRPPREAAGSPLLLGHGRLPRVLAGTALVVL
                     AVVWLLPFVWAVITSVQSEEDINTTGLSPFKGAFTLDAYQQILERGNVTVWAFNSFLI
                     STLVTLITVAVSTLAAYGFSRGTFRGRKALLGVTVAAIMVPPQLLVVPLFDQMTLFNL
                     VDTYAAVILPQVVAPMMVFILKRFFDGIPKELEEAARIDGASEFRVFRSIVLPLSRPI
                     VAAVAIFVFIGAWNNFMWPFIVTNDPDLMTLPVGLATVKDAYGIQYAQSMASALLAAL
                     PLIVVFLLFQRRIVNSVATTGLGGS"
     gene            complement(343425..344366)
                     /locus_tag="SSPG_00345"
     CDS             complement(343425..344366)
                     /locus_tag="SSPG_00345"
                     /note="overlaps another CDS with the same product name"
                     /codon_start=1
                     /transl_table=11
                     /product="sugar ABC transporter permease"
                     /protein_id="WP_003971641.1"
                     /db_xref="GI:490069466"
                     /translation="MTTTAPLGAEERTAPPAAAPGGRRSALGRIRTGNGLVFVLPFLL
                     VFGLFMVWPIVQGLWMSLTDSSLALRDTSFVGFDNYTEAFGDPDVWSSLGNTVFFTVV
                     SSVPLVLVALAMALLVHSGLAGQWAWRLSFFAPYLLPVTVVTMIWTWLYQPELGMANQ
                     LLDALGMAPVGWLSDESVAMWSVAALTVWWTVGFNFLLYLAALQSLPTTFDEAAALDG
                     AGAWRRLWSITLPQLRRTTGLVAMLQVLASLKVFDQIYILTKGGPNGSTRPVLEYVYD
                     VGFTGYRLGYASAVSYLFFALIVLVSLVQLRLFRRED"
     gene            complement(344388..345725)
                     /locus_tag="SSPG_00346"
     CDS             complement(344388..345725)
                     /locus_tag="SSPG_00346"
                     /codon_start=1
                     /transl_table=11
                     /product="ABC transporter substrate-binding protein"
                     /protein_id="WP_003971642.1"
                     /db_xref="GI:490069467"
                     /translation="MSDQVRRPSRRRLLRHAMAGAGALLAAGPLSGCASPASASGASA
                     LSVWDLFQGGDGMLMDDMIEAVSKGAGGAEGFEIDRTILDWGPSYYTKLAMSAAGGRA
                     SDVAAMHLSRLAGYAPGGLVDAFDLDLLAEYGVTEKDFSPAVWARTRHEGTVYAIPLD
                     VHPFIVFYDKKAAERAGLLDAAGELAPMGSPEALLEAGKALAEATGESGILFGHVTDT
                     AQNWRLFAGLYAQTGAAFDLPDGGPPEIDVDAAVRVVTLMTRLFDGKTNPSNLDYNGA
                     LAAFSSGRGGMAMLGEWELPTLKKSGMELGAAPFPQVFEKPAVYTDSHSFVLPHQDSP
                     DPARRREAHRYVAQILKQSLTWASAGHIPAYQPVLAEPEYAALDPQSSYADAAEVAVL
                     DPPNWFAGAGSNFQNRMCQPLQSALLGDTTPEKAVRQMVREADTLLRQPNPVA"
     gene            345916..346956
                     /locus_tag="SSPG_00347"
     CDS             345916..346956
                     /locus_tag="SSPG_00347"
                     /codon_start=1
                     /transl_table=11
                     /product="LacI family transcription regulator"
                     /protein_id="WP_003971643.1"
                     /db_xref="GI:490069468"
                     /translation="MARPRIKDVARHAGVSEKTVSNVINDYAHVSDRTRQVVREAIEH
                     LGYRVNLAGRHLRKGRTGIIALVVPELDIPYFAELARHVIREAEERSLTVLIHQSGAD
                     RDHELAALAGFGSTFVDGIILSPLALTADDLRDRTGFPPTVLLGELLEEGADHVAIDN
                     ERAAREATRHLIGLGRRTVLAVGGRDDSGLGTAQARTRGYRAALAEAGIAYDPAALLP
                     VGSFRMPDGARAVARALAQGARPDALLCLNDQLALGALRALHEHGVSVPGDVAVIGFD
                     DVEGGRFSVPTLSTVAPDKAAVAKVAVQLLQHRIEEATAPDGAVPGVQAQDRIVAHRL
                     VLRESTQGHERR"
     gene            complement(346960..348435)
                     /locus_tag="SSPG_00348"
     CDS             complement(346960..348435)
                     /locus_tag="SSPG_00348"
                     /codon_start=1
                     /transl_table=11
                     /product="hydrolase"
                     /protein_id="WP_003971644.1"
                     /db_xref="GI:490069469"
                     /translation="MLPSPSHRPRARLGPLLAALLGLVVGLLPGLTGPTAAAAAEPRA
                     HTLAAGTFRNPLNSGPDPFMTHWKGAYYLTTTQGGSIRMWRSPSLGTLLTADPVTVWT
                     DTDPSRNRNIWAPEFYRFGDRWYLYYTADDGVDDHHRLYVLESERDDPTGPYHFKAKL
                     APPNHADDFAIDAGILQLGGRLYLAYSGINQYQHNGINIAPMSNPYTVSGNAVAIDAA
                     GGCPEVREGPEFLYRGGRVWMTYSTCDTGKPDYQVRMMSMPLNADPLVPGNWHQHQGA
                     VFSRSDDRGVFGPGHHAFFTSPDGTEDWIVYHAKTTSVNTYTNRTTRAQRFTWRADGT
                     PDFGRPLALGATQNLPSGDPGSGNYWINDDGRSSGAGSVAYSGAWNSGTGCATQCFWS
                     DDHWSDRAGATATFAFTGTRIALLSVKDTGNGYAGISIDGGPEQRVDFHGAIRVGEAV
                     QYTSPRLANGRHTLRIRVTGEHSSQSGASFVSVDRAEVYTD"
     gene            348652..350139
                     /locus_tag="SSPG_00349"
     CDS             348652..350139
                     /locus_tag="SSPG_00349"
                     /codon_start=1
                     /transl_table=11
                     /product="nitrate reductase"
                     /protein_id="WP_003971645.1"
                     /db_xref="GI:490069470"
                     /translation="MTALEDRRSSDRTGDTATSSGLYTYDLAPTKREGRRWGAYNVFT
                     LWANDVHSLGNYAFAIGLFALGLNVWGILAAFALASVLLFLLLTLSGFMGHKTGVPFP
                     VMSRIAFGIKGAKIPAAVRGAVAIAWFGIQTYLASAVLSALLVAMFPSLASLDTNSLL
                     GQSTLGWITFLVLWALQVLIVSYGMQMIRRYMAFAAPTTLLTMCALAVWMFVRADGSV
                     SVSVDAPLTGGAMWLQVLQAAALWVVIYGTFVLNFCDFTRSARSRGSIVRGNVIGIPV
                     NMLFFAVIVAVLSGAQFTLDGRVITSPTDIVRTIPNMFLLAVASLCLIALTVAVNLLA
                     NFVAPIYALVNLFPHRLDFRRAGLVSAALGLVITPWNLYNSPVVVNYFLGGLGALLGP
                     LFGVIMADYWLLRRSRVNVPALYTEDAGAEYHYRRGYNPRAVAAFAPAAAIAVVVALV
                     PFFHAAAGFSWFVGAIIAAVLYALIADRASPFRDVDGESIAVAAE"
     gene            350237..350962
                     /locus_tag="SSPG_00350"
     CDS             350237..350962
                     /locus_tag="SSPG_00350"
                     /codon_start=1
                     /transl_table=11
                     /product="Asp/Glu/hydantoin racemase"
                     /protein_id="WP_003971646.1"
                     /db_xref="GI:490069471"
                     /translation="MRILVVNVNTTQSITDAIGKQAAGAASPGTEIVPLTPAFGAESV
                     EGNYESYLAAVAVMEAVRAHAEPYDAVIQAGYGEHGREGLQELLDVPVVDITEAAAST
                     AQYLGRRYSVVTTLDRTVPLIEERLAVAGLSARCASVRASGLAVLELERDEQAAVDAI
                     TEQAARAVEDDRAEVICLGCGGMAGLAERVVERTGVPVVDGVAAAVTVAESLVRLGLS
                     TSKVRTYARPRPKRIVNWPPRVG"
     gap             351223..352044
                     /estimated_length=822
     gene            complement(<352045..352701)
                     /locus_tag="SSPG_00351"
     CDS             complement(<352045..352701)
                     /locus_tag="SSPG_00351"
                     /note="3' partial"
                     /codon_start=1
                     /transl_table=11
                     /product="transcriptional regulator"
                     /protein_id="WP_003971647.1"
                     /db_xref="GI:490069472"
                     /translation="MKNVPLADVDHVDRAVLPIGTDYPPGHVLDWHEHRRAQFLYGAT
                     GVMVVDTGDGTWTVPPERAVLIPAATRHRVRMLGVSTRSLYIEPDAVPWWPGTCTVVD
                     VPPLLRELLLTAVEFEADYSLSGRAGSVADLLLHEIAARAPLPFHVRIPAGADLAALC
                     REYLAAPDSGVTNAVWAARTNMSERAFTRRFRAETGDSPAVWRGRARLLAAVPLLRSG
                     S"
     gap             352890..353075
                     /estimated_length=186
     gene            353309..353620
                     /locus_tag="SSPG_00352"
     CDS             353309..353620
                     /locus_tag="SSPG_00352"
                     /codon_start=1
                     /transl_table=11
                     /product="integral membrane protein"
                     /protein_id="WP_003971648.1"
                     /db_xref="GI:490069473"
                     /translation="MTVPAMRRAGHTMHVATALANPLTLAIALPAAAVFLGGSGDPAG
                     PHPHLALVGLVDLRAAGALLVGALPVIAVLRRRPPHIPDRLYAWTYVALLAAVAVAMV
                     L"
     gene            complement(<353629..354567)
                     /locus_tag="SSPG_00353"
     CDS             complement(<353629..354567)
                     /locus_tag="SSPG_00353"
                     /exception="unextendable partial coding region"
                     /note="3' partial"
                     /codon_start=1
                     /transl_table=11
                     /product="conserved hypothetical protein"
                     /protein_id="WP_003971649.1"
                     /db_xref="GI:490069474"
                     /translation="MRPATLADAPAVTALLNEIDRIEIGRPETDQHTVEADLTHQQTD
                     LTQDSWLALDAGLPVAYGPLWDESGGERIDIDHYVLPDHRRTGLRMLIAMETRAPARA
                     RANGAERAVVHLHLNTRPTTDTALLAERGWSVVRTHHVLRRALTRRPTSRPRPRRATS
                     RPRPRRACGCGPAPRRRTASGCTSCTSGRSPSASTSSRAPTCCGSTTPTPRASTGPWC
                     GSPRPTAWATPVSCSPGTTARPWAGSGASAYCARPAAASWAGPPAARLRPVRRAGPGH
                     GGPRRRHRPRDGRPAAARPQRHDRPLRGRHLGGRDRL"
     gap             354674..355850
                     /estimated_length=1177
     gene            complement(357110..358474)
                     /locus_tag="SSPG_00354"
     CDS             complement(357110..358474)
                     /locus_tag="SSPG_00354"
                     /codon_start=1
                     /transl_table=11
                     /product="hypothetical protein"
                     /protein_id="WP_003971650.1"
                     /db_xref="GI:490069475"
                     /translation="MNSPLDLLDRPAPTAPADLTLRRGAARVLIDNWTGASTVPSRTL
                     YPHQWSWDSAFVAIGLRHLSVRRAQRELESLLAAQWADGRVPHIVFNPALPHDAYFPS
                     PDFWRSSTAGRTAGAPSSVETSGIVQPPVHALAAWLVHRADPAESRRRGFLARVRPRL
                     AAWHDYLLGRRDLGGGGLAAVVHPWEPGMDNSPSWDRALKRVEPSPPDTFRRADLDHG
                     HPADRPTDLDYGRYVRLATEYREAGYDDRAVRHRFAVEDPAFNALLIVSELALAAMAR
                     ELGLPGQRHTERAAGLTRALVDRLWDEQAGLFRVRDLHTGAPVDERTVSGLIPLLVPR
                     LPEHIVRRLHTTLTGPRFSAPATHLVPSYDLTGHAFDPTRYWRGPAWFNTAWLIERGL
                     RTHGFQTDAERLRTGFLTEAGRSGFAEYVDPATGAACGTRHFSWTAALTLDLLSTDPK
                     EAGS"
     gene            complement(358471..359271)
                     /locus_tag="SSPG_00355"
     CDS             complement(358471..359271)
                     /locus_tag="SSPG_00355"
                     /codon_start=1
                     /transl_table=11
                     /product="xylose isomerase"
                     /protein_id="WP_003971651.1"
                     /db_xref="GI:490069476"
                     /translation="MLKTAVQEQLLPGETLQAKWDFAQQAGYDAIELRGKGDFHFASR
                     REELRQARRDGVVMPTVCVDMLHFLGAFDEELRRDAVAQMKSQLTVIAEIGGVGAQTP
                     ASYGMFSRRLPPFEPPRTEEEDREVLLAGLTELGEHARREGVTLFLEPLNRYEDHMVN
                     RLDQAADLIRAVGLDSVRIGIDSYHMNIEETDPAAAVVAHADVIGHAQVSDSNRFQPG
                     AGHLDWPAWLGALHTVGYDGHLALESRLTGDPVQAVRSVPAFLKRSGA"
     gene            complement(359298..360416)
                     /locus_tag="SSPG_00356"
     CDS             complement(359298..360416)
                     /locus_tag="SSPG_00356"
                     /codon_start=1
                     /transl_table=11
                     /product="oxidoreductase"
                     /protein_id="WP_003971652.1"
                     /db_xref="GI:490069477"
                     /translation="MSSVPPVPSVPSVPSVSSVPPASSVERVVQFTGPRQVEVAEHTR
                     AALPPGHLRVRTRYSGISAGTELTAYRGTNPYLTRTWDPEARLFRDGAPGIEYPVAGW
                     GYSEVGEVVEVSPELAGTPGLPVPGDLVWGIWGHRSEGIVPAERMVGHTLPAGLEPLA
                     GAFARVGAIAYNAVLAGDIHLGEDVAVFGQGVIGLLTTRLARLSGARVTAVDALDGRL
                     ETAKHYGARHTLNARTDAVAERVREATGGLGADLAIEISGAYPALHEALRSVAAGGRV
                     VASGFYQGDGIGLRLGDEFHHNRVQLICSQIGGVPPQLSNRWSVERLQQTFLRLVAEG
                     QVDVDSLVSHVVPVADAADAYVLLDERPAEALQVVLEF"
     gene            361978..363009
                     /locus_tag="SSPG_00357"
     CDS             361978..363009
                     /locus_tag="SSPG_00357"
                     /note="overlaps another CDS with the same product name"
                     /codon_start=1
                     /transl_table=11
                     /product="transporter"
                     /protein_id="WP_003971653.1"
                     /db_xref="GI:490069478"
                     /translation="MPTAPAGAPQRRDTSRRSTDPSGDRSPAPRRRPLTASRRANRAG
                     LAFVSPTFLVVLVVVVLPIAWTVLLAFQKARLVDIQGMGLFGNWSLDNFSQVFDSAGF
                     WSSLGTTLLYTAGATLGSVVLGLVAALALRKPFRGRGLLRAAMLLPYVAPVVAVAFVW
                     EVALSPQYGVVNDWSRRLFGWDDPIAFLSTRQYEVDLLGLHFDIPLALLTVIVFECWR
                     YFPFAFLFILARLQAVPDTLEEAALVDGATPTQRFRHVLLPQLMPVIALLCVLRFIMT
                     FNKFDDVYLLTGGGAGTDVAAVRVYDFLTARYDVGAAAAQALVLALSLMILLGFYFKF
                     FGNKVQEEA"
     gene            363006..363890
                     /locus_tag="SSPG_00358"
     CDS             363006..363890
                     /locus_tag="SSPG_00358"
                     /note="overlaps another CDS with the same product name"
                     /codon_start=1
                     /transl_table=11
                     /product="transporter"
                     /protein_id="WP_003971654.1"
                     /db_xref="GI:490069479"
                     /translation="MSGKTALSRARFEERFFGVARWIVIAFLAVITLLPFYYMVLLSL
                     KPIDALLLDPGSLWISAKDFTLSTYRDVLRSTDDGGQGFLRFLLNSALVSLGTVVLTL
                     VAAVPGAYAVSRLKFFGHRQVSALFLAVYLFPATLLAVPLFVIFAKIGLSSSLVGLAV
                     VYVAQTVPVSIYMLKNYLVTIPASIEEAAALDGCSRLQTVRKVILPLALPSLMATGLY
                     VFMIAWNEFLFALLFLAADPGQWTVSLGLAQLSNGIEVPKTVLMAGSVVLTIPVVLLF
                     FAAERLLTEGLTSGADKS"
     gene            363894..365111
                     /locus_tag="SSPG_00359"
     CDS             363894..365111
                     /locus_tag="SSPG_00359"
                     /codon_start=1
                     /transl_table=11
                     /product="ROK family transcriptional regulator"
                     /protein_id="WP_003971655.1"
                     /db_xref="GI:490069480"
                     /translation="MGDTMMTSSQASAGELLHLIRSGRANTRADLQQATGLSRSTVGQ
                     RLDLLNRAGWLRHSTGTSTGGRPSHRIAFDPGHASVIAFDLETRHARAAVLDLAGTIL
                     AEHTGPMDVGAGPDRVLEGLADWFPDLIAAAGVPASHVAGIGLSVPGPVDWESGQVIE
                     PPIMPGWDRFPIRERLQEAYASRLGLDPAAAEAVPVLVDNDANLMALAEHQANHRDCA
                     SFVLLKVSTGIGAGVVIGDRLYRGIDGGAGDIGHIRLHDRSDALCMCGSHGCLAAVAS
                     GRAIAGELAALGHDTASGRDVRRLLNEGHPDAVRLAREAGRRVGEVLVTVVTLLNPGV
                     LMIAGELAGVPFLTGVRELVYQRAMPRATANLQVVTSRLGDHAGLVGAAAMVVEHLYS
                     PAGADARLERLAS"
     gene            365108..>365515
                     /locus_tag="SSPG_00360"
     CDS             365108..>365515
                     /locus_tag="SSPG_00360"
                     /note="3' partial"
                     /codon_start=1
                     /transl_table=11
                     /product="oxidoreductase"
                     /protein_id="WP_003971656.1"
                     /db_xref="GI:490069481"
                     /translation="MTASPHDRLPPFPADRRETFADRNTVTADPAPWTDRPVEVGLVG
                     AGPWARAMHARVLAAGPETRLAAVWARRTEAARETAAPYGAHVAADFEELLDHCEAVA
                     FAVPPAVQAELAPLAAKRGKDLLLEKPLGPDLAA"
     gap             365516..365967
                     /estimated_length=452
     gene            complement(<365968..366482)
                     /locus_tag="SSPG_00361"
     CDS             complement(<365968..366482)
                     /locus_tag="SSPG_00361"
                     /note="3' partial"
                     /codon_start=1
                     /transl_table=11
                     /product="yjgF"
                     /protein_id="WP_003971657.1"
                     /db_xref="GI:490069482"
                     /translation="MAITLVNPGGLPEIDVYRQVSIASGAKLVFVAGQVAWDADGVTV
                     GEGDLAAQTEQCYLNVATALAAAGASFADVAKLNVHVADWTPDKMPLLLAGIERAAAK
                     LGVTTATPADRSNSPPIISRATGSAMMPMVDDWYSTVAMEPPSRRVGAAIRKKTNTAT
                     AQEEDPDLGPG"
     gene            complement(366653..367054)
                     /locus_tag="SSPG_00362"
     CDS             complement(366653..367054)
                     /locus_tag="SSPG_00362"
                     /codon_start=1
                     /transl_table=11
                     /product="membrane protein"
                     /protein_id="WP_003971658.1"
                     /db_xref="GI:490069483"
                     /translation="MWSREVGWFVAIGVASTAGQALLYWGLRPWSPPAVANLVSLLVL
                     TVLNAEANRRLTFRHAATTPARAHLGAGGLFLLGYLVTSGAVLWFTHLRPDASPAAET
                     AVLATASVAVTVVRFVVLRLAVFRTARQDTP"
     gene            367246..367821
                     /locus_tag="SSPG_00363"
     CDS             367246..367821
                     /locus_tag="SSPG_00363"
                     /codon_start=1
                     /transl_table=11
                     /product="conserved hypothetical protein"
                     /protein_id="WP_003971659.1"
                     /db_xref="GI:490069484"
                     /translation="MAMWDKIKDQAKTFQQSQGTRGASGSGQGSHGPAGGGRPGSSSG
                     GSKTQLIGMFKSQLASAKNELKSGAYRDASMAMCALVAAADGRVEPAERQRVEELIVS
                     NEVLQNFPADQLRQRFNQHVDRLLANFEQGKAEALQVIAKAAKKPAEARAVVQTGMVV
                     AGADGSFEPSEQYAIREACTALNIPASEFGV"
     gene            complement(367822..368439)
                     /locus_tag="SSPG_00364"
     CDS             complement(367822..368439)
                     /locus_tag="SSPG_00364"
                     /codon_start=1
                     /transl_table=11
                     /product="hypothetical protein"
                     /protein_id="WP_003971660.1"
                     /db_xref="GI:490069485"
                     /translation="MPPSHGVDVDADADADVHDPDWSTRHSVLATARRTAALVNVLAA
                     GPSDAGGGPVPGAVAEVLRAYGEKEPLDLTARDVEGMREAATLLRDVFAAESADAAAH
                     VLNRLLGAHTGRLRLTSHGGGTPWHPHLDRDDDAPWPEWFLASSCLALTVLVWDHQRP
                     PGRICASGSCRDVFITRGSGPERRYCSRRCATRERVAAHRRRADG"
     gene            368496..>369659
                     /locus_tag="SSPG_00365"
     CDS             368496..>369659
                     /locus_tag="SSPG_00365"
                     /exception="unextendable partial coding region"
                     /note="3' partial"
                     /codon_start=1
                     /transl_table=11
                     /product="integral membrane protein"
                     /protein_id="WP_003971661.1"
                     /db_xref="GI:490069486"
                     /translation="MPKGYSLRSYLTAATAARAGDEMSGPALLLAGLAVTGSTTDAST
                     LLAGITVSAAVGGPVLGALLDRAGRPGRLLAGALALYATGLMVILAGLGRIPMACTLP
                     LAVLTGLLGPALSGGWTAQLPRVAADARLSRANALDAMTFGVASLAGPALAGGVAELL
                     GASTALALAAALITAAVPAAWRLPAGPVRDRGTRSAPVAGALKKKVPGRPAAPAPGPG
                     DPHLGRLLRRPGHAGGLCPAHRRPVARHGRARRPALLRRGGVRPGRQRRSRTAPAHRR
                     PRHGRPGGCPGPGGRAAAGGDGPAGGAGGRRARPRHRRRPSAHRALRGTPPGDPGAPA
                     GPGLHHRGEPQDHRVRPGCGRRRPPGRLVPAGHAGVGGGDGGGRGTGARPGKRL"
     gene            369694..370596
                     /locus_tag="SSPG_00366"
     CDS             369694..370596
                     /locus_tag="SSPG_00366"
                     /codon_start=1
                     /transl_table=11
                     /product="phosphotransferase"
                     /protein_id="WP_003971662.1"
                     /db_xref="GI:490069487"
                     /translation="MSSGQTHPDRCRVDDRLVRSLVDGQFPRWSGLPLERFPSGGTVN
                     AMYRLGEDMVVRLPLIEGGAADVATERAWLPRLSPLLPTPVPEVLGEGAPGDGYPWPW
                     SVYRWLPGEHPEAGALTDPVRLAEDLAAFVAAMRGISPSDAPKAYRGGPLTTLDAPTR
                     AALDELRALPEEDVDCDALAAVWQDALRAPAWEGPPGWLHADLMPGNLLVSGGRLSAV
                     IDFGCMGVGDPACDLFPAWNLLPSGAREVFREALGVDDATWRRGRGRTLSQALIALPY
                     YRKTNPAMAGNARHVIRAVLGMSG"
     gene            complement(370593..372086)
                     /locus_tag="SSPG_00367"
     CDS             complement(370593..372086)
                     /locus_tag="SSPG_00367"
                     /codon_start=1
                     /transl_table=11
                     /product="membrane protein"
                     /protein_id="WP_003971664.1"
                     /db_xref="GI:490069489"
                     /translation="MTTPPAPAHDTRPTHRRSRPAVVAAALAAVFLGTLGNVSAAPAR
                     AAGEPPAGQSAAGQPSVADCPPALAGKATCYTGRDAGGAYYTMAVPHRWNGSLVVHAH
                     GGPDLGDASDPARSTEDLERWAVMVDQGYAWAASSYRRGGYGARMAAADTENVRRLFT
                     DRFGRPEHTYLHGQSWGGNVAAKAAETYGRRPGAYDGVLLTNGVLGGGSRGYDYRVDL
                     RVVYQYYCHNHPRPSEPQYPLWQGLRPGSTMTTAGLRARLQECTGYASEPADRTRAQQ
                     RNLDDILAVTGIPERTLESHLRFATFTFRDIVTNRLGGRNPWSNRGVRYSGSHDDKAL
                     NAGVERFSADPTARRDLSYDSDLTGRVSLPVLTLHAIDDPTAFVEHEAAYRATLRGAG
                     RDRDLVQTFTREHEHSSLSDSEYAASISALDSWVRTGRRPNPRAIAASCAAFDARYAE
                     GCFYDPGFHPAPYAARVRPRPGGLSWPAMTAAQERAWSRIEGVGIAP"
     gene            372060..372251
                     /locus_tag="SSPG_00368"
     CDS             372060..372251
                     /locus_tag="SSPG_00368"
                     /codon_start=1
                     /transl_table=11
                     /product="predicted protein"
                     /protein_id="WP_003971663.1"
                     /db_xref="GI:490069488"
                     /translation="MRGSGGCGQGAAPVRAAAGRREVALRAGMLGIPRIRSHPFGRCV
                     HSVRRARPARNSACSCVAS"
     gene            372343..373560
                     /locus_tag="SSPG_00369"
     CDS             372343..373560
                     /locus_tag="SSPG_00369"
                     /codon_start=1
                     /transl_table=11
                     /product="hypothetical protein"
                     /protein_id="WP_003971665.1"
                     /db_xref="GI:490069490"
                     /translation="MSSAPPRRHRRSRAVLLATLTAALTGALLTGPGSAIPRADAAPA
                     AFTHPGVTVSQGQLDFARAKVDAGAQPWKGAFDQMMASRYADLNRAPKPRAVVECGSY
                     SNPDYGCTDEREDAIAAYTNALAWYFTRDERYARKSIELMDAWSAVLRDHTNSNAPLQ
                     TGWAGSSWPKAAEIIKYTYGGAWAKSGRFATMLRDVYLPEIINGSNSNGNWELTMTEA
                     AVGISVFLEDRASYDKAVARFRTRTAAYVYLNSDGELPKTVPSQHLDTRDKIVKYWQG
                     QSTFVTGLTQETCRDFTHTGYGISSISHIAETSRIQGQDLYGTDVGERLRHALGFQAK
                     YQQGAAVPSWLCGGKADLGLGPVTEVGYNALHNRLGFAMTNTQALTERTRPSGTNNLF
                     VAWETLTHGDNPA"
     gene            complement(373557..374513)
                     /locus_tag="SSPG_00370"
     CDS             complement(373557..374513)
                     /locus_tag="SSPG_00370"
                     /codon_start=1
                     /transl_table=11
                     /product="transposase"
                     /protein_id="WP_003971666.1"
                     /db_xref="GI:490069491"
                     /translation="MVHRNAPLTETGRLRLARCVVEDGWPVRRAAERFQVSHTTAGRW
                     ARRYRQLGVTGMSDRSSRPHHQPRRTAAAVEEQVLRLRREHRIGPLRLAVRCGIAAST
                     AHRILVRHGLPPLAALDRATGEPVRRYERARPGELVHIDVKKLGRIPDGGGHKTLGRA
                     EGHRSRTNGAGWAYLHTALDDHSRIAYTEDLPDETAPTCAAFLVRATAYFASLGIRIE
                     RVLTDNAWAYSKNTWRNTCRDLDISPRWTRPWRPQTNGKVERFHRTLLDEWAYQKPYT
                     SDHERREAFTHWLHWYNYHRPHTGIGGHTPASRGTNLSEQHT"
     gene            complement(374835..375941)
                     /locus_tag="SSPG_00371"
     CDS             complement(374835..375941)
                     /locus_tag="SSPG_00371"
                     /codon_start=1
                     /transl_table=11
                     /product="phenylacetic acid degradation protein"
                     /protein_id="WP_003971667.1"
                     /db_xref="GI:490069492"
                     /translation="MAPTAPVPAAPVRTRRRPAFHRLRVAAVERLCADAAAVSFEIPD
                     ELAGEFVFAPGQSLTLRREVDGRDERRSYSICAPAGSAPRIGVRVVPGGLFSAWLVDE
                     VRPGDTVEVMAPTGLFTPDLSTPGHHVLVAAGSGITPMVSIAESVLAADDRSTVTLFY
                     GNRRTDTVMFADELADLKDLHPTRFHLAHVLSREPREAEVLSGRLDAGRLAALVGSLV
                     DVERADHWWLCGPQGMVADAQQVLTGLGVPAGRVHRELFYADDEPVREVRHEESGPEG
                     PVSEVTITLDGRSTTSSLSRERSVLDGAQQTRPDLPFACKGGVCGTCRALVTDGSVDM
                     RRNYALETAEVDAGYVLTCQSYPVSEKLTVDYDS"
     gene            complement(375941..376456)
                     /locus_tag="SSPG_00372"
     CDS             complement(375941..376456)
                     /locus_tag="SSPG_00372"
                     /codon_start=1
                     /transl_table=11
                     /product="phenylacetic acid degradation protein PaaD"
                     /protein_id="WP_003971668.1"
                     /db_xref="GI:490069493"
                     /translation="MVTRDPALADARRARHVAEQVPDPELPMLTLADLGVLRDVEVDG
                     DGTVVASLTPTYSGCPAMAEMRADVAARLRAAGYPRVEIRTVLDPPWTSDWITESGRG
                     KLAEHGIAPPGAAPRGPVPLVLSPTRPAVPCPRCGSADTEETSRFAATSCKALWRCRA
                     CREPFEYVKEI"
     gene            complement(376450..377277)
                     /locus_tag="SSPG_00373"
     CDS             complement(376450..377277)
                     /locus_tag="SSPG_00373"
                     /codon_start=1
                     /transl_table=11
                     /product="phenylacetate-CoA oxygenase subunit PaaI"
                     /protein_id="WP_003971669.1"
                     /db_xref="GI:490069494"
                     /translation="MSDDHVYLTLAEGHEDDTRWAYGTGFEDPLHGVETTVPEGVDAT
                     ALAAECVALADDALVSAQRLAEWVTRAPELEEEVALANIGLDLLGQARLLYSRAGQAD
                     GTGRGEDAYAYFRDAGDFRNVRLTELPGGDFAFAVVRLLVLSSWRLAHFRRLETHPDP
                     VLAAVAAKGVKELTYHRQYAAEWCVRLGDGTDESHRRMRAALDEVAPYLGELHTAYDV
                     RDEVADDLRQVTEAAGLPLPVYRPLPGSGRAGEHTEHLAPLLTELQGIARAHPEATW"
     gene            complement(377287..377598)
                     /locus_tag="SSPG_00374"
     CDS             complement(377287..377598)
                     /locus_tag="SSPG_00374"
                     /codon_start=1
                     /transl_table=11
                     /product="phenylacetate-CoA oxygenase subunit PaaB"
                     /protein_id="WP_003971670.1"
                     /db_xref="GI:490069495"
                     /translation="MTPETARKPDGRGWPLYEVFVRGKRGLNHVHVGSLHAADDAMAL
                     THARDLYTRRNEGVSIWVVRSEHIAASTRDEKDPFFAPSADKVYRHPTFYDIPDDVPH
                     I"
     gene            complement(377595..378581)
                     /locus_tag="SSPG_00375"
     CDS             complement(377595..378581)
                     /locus_tag="SSPG_00375"
                     /codon_start=1
                     /transl_table=11
                     /product="phenylacetate-CoA oxygenase subunit PaaA"
                     /protein_id="WP_003971671.1"
                     /db_xref="GI:490069496"
                     /translation="MTTTHAAEAPPPDAPDVLQEHFDATIARDQRIEPRDWMPDGYRK
                     TLVRQIAQHAHSEIIGMQPEGEWITRAPSLRRKAILFAKVQDEAGHGLYLYSAAETLG
                     ADRDDLTERLIEGRQKYSSIFNYPTLSFADVGVIGWFVDGAAICNQVPLCRSSYGPYA
                     RAMVRICKEESFHQRQGYELLMTMMRGTDAQREMVQDAVNRWWWPSLMMFGPPDDASP
                     NSARSMAWKIKRHSNDELRRRFVDMTVPQAEKLGVTLPDPELRWNEESGHHDFGTPDW
                     DELMRVIKGDGPCNDRRMERRRTAHEEGAWVREAAIAHAAKQAARAEKGAVA"
     gene            378758..379258
                     /locus_tag="SSPG_00376"
     CDS             378758..379258
                     /locus_tag="SSPG_00376"
                     /codon_start=1
                     /transl_table=11
                     /product="phenylacetic acid degradation protein PaaI"
                     /protein_id="WP_003971672.1"
                     /db_xref="GI:490069497"
                     /translation="MSQATEQTPTEAMFSADEASQGLGIELVEHGEGTALVRMTVTPA
                     MVNGHRIAHGGFLFLLADTAFACACNSHGPVTVAAGADIVFVAPAREGDVLVARAEER
                     VRYGRSGIYDVSVRRGDEVVAEFRGRSRSVRDDGRDRSARDDPGSRDARQDTARETPG
                     TTKESR"
     gene            379255..380601
                     /locus_tag="SSPG_00377"
     CDS             379255..380601
                     /locus_tag="SSPG_00377"
                     /codon_start=1
                     /transl_table=11
                     /product="phenylacetate-CoA ligase"
                     /protein_id="WP_003971673.1"
                     /db_xref="GI:490069498"
                     /translation="MSSEPTTGTAPAPRPGEPLPHDLLDDAERLSREQLRELQLDRLR
                     ATLRHAYDNVELYRKKFDAAGVTPDDCRSLADLSRFPFTTKADLRDTYPFGMFAVPMA
                     DVRRVHASSGTTGRATVVGYTENDLSMWADVVARSIRAAGGRPGHKVHISYGYGLFTG
                     GLGAHYGAERAGCTVIPASGGMTARQVQIIQDFRPEIIMVTPSYMLTLLDEFERQGVD
                     PRTSSLQVGIFGAEPWTEEMRREIEERMDIHAVDIYGLSEVIGPGVAQECVETKDGLH
                     IWEDHFYPEVVDPLTDAVLPGGEEGEIVFTSLTKEALPVIRYRTRDLTRLLPGTARPA
                     FRRMRKVTGRCDDMIILRGVNVFPTQVEEIVLRTPGVAPHFQMRLTERGRMDHMTVRV
                     EARPDAAPEQRDAAARAIAQGVKDGVGVTVEVEVVEPETLERSLGKIRRVWDQRGA"
     gene            380713..382011
                     /locus_tag="SSPG_00378"
     CDS             380713..382011
                     /locus_tag="SSPG_00378"
                     /codon_start=1
                     /transl_table=11
                     /product="flavin-binding monooxygenase"
                     /protein_id="WP_003971674.1"
                     /db_xref="GI:490069499"
                     /translation="MRVCVIGAGLSGLAMGHALKERGISFVCLEKAPDVGGIWRQPGA
                     GERGPGYQSLHLNTARQLTGYADFPMPSDYPLYPRHDQVAAYLRSFAEWAGLLDHVEL
                     RTEVLSVRQDSDGSWTVVSRDADGAQSARRFEQVVVASGHHTDPALPDPLPAGADSFA
                     GTILHSLDYRDGGDFAGRRVVVVGLGASAVDIAADLSRHAERTLLSVRRGLHIVPKQV
                     FGMSLDEIAEAPWWNEMPFAERRRWVEQALLVARGRLSDYGLPEPDHPILSSATTLSD
                     EILSRIRHGAVTPKPAIASFESDRVVFTDGSSEAADTVVYCTGFHMTFPFLPPGCPVA
                     ADGAVELYRRIVPADRPGLYFVGLVRPAGALTRLVEAQAQWVARLVDGAAALPGTEEM
                     REEISTYLAGIVERYGRTRGASIQVDVSPYLAEFREPLPV"
     gene            complement(382114..383241)
                     /locus_tag="SSPG_00379"
     CDS             complement(382114..383241)
                     /locus_tag="SSPG_00379"
                     /codon_start=1
                     /transl_table=11
                     /product="prenyltransferase"
                     /protein_id="WP_003971675.1"
                     /db_xref="GI:490069500"
                     /translation="MRAASTGTDPQDASTLGSFTGGQLRRLGSVAGLSRADVETYAQV
                     LTDALGPVAQRPLSLAPPTRTFLSDDHTPVEFSLSFRPGAAPAMRVLVEPGCGATSLA
                     DNGRAGLEAVRTMARRWHFTTDALDELLDLFLPPAPQGPLALWCALELRPGGVPGVKV
                     YLNPAVGGEERSAATVREALRRLGHHQAFDSLPQGSGYPFLALDLGNWTEPRAKVYLR
                     HDNLTAGRAARLSRTDSGLVPTAVEGFFRTAAGPGSDASGLDGRPAQSCHSFTDPGAE
                     RPSGFTLYIPVRDYVRHDGEALARASTVLHHHGMDASVLHRALAALTERRPEDGVGLI
                     AYLALAGQRDQPPRVTAYLSSEAYTVRPPVVETVRQPLSVG"
     gene            complement(383506..384099)
                     /locus_tag="SSPG_00380"
     CDS             complement(383506..384099)
                     /locus_tag="SSPG_00380"
                     /codon_start=1
                     /transl_table=11
                     /product="ATP/GTP-binding protein"
                     /protein_id="WP_003971676.1"
                     /db_xref="GI:490069501"
                     /translation="MGSAPSLDERDYVRDGATQTAVKILVVGHFAVGKTTLIGSISEI
                     EPLSTEETMTQAAESVDDLKGVQGKTTTTVAMDFGRLTISDRVVLYLFGTPGQQRFVQ
                     MWEDMARGALGALVLVDPERLADSFPVIDLIEHYGLDYAIAVNHFDGAPLRDQRALRE
                     ALDLLDDTPVVTCDARDEKSSAAALTTLVRYLLDRTR"
     gene            complement(384074..384451)
                     /locus_tag="SSPG_00381"
     CDS             complement(384074..384451)
                     /locus_tag="SSPG_00381"
                     /codon_start=1
                     /transl_table=11
                     /product="hypothetical protein"
                     /protein_id="WP_003971677.1"
                     /db_xref="GI:490069502"
                     /translation="MTGHDGWQPEAPELVRPYVITKGRGLPDEDDLSLITLVTAAAGQ
                     PQRPARLSPEEQSLLDLCSAGYLSVAEIAGHTHFPLGVVRILLASLMEGGHLVTRPPV
                     ARARLADKEILEEVLNGLRAKFG"
     gene            complement(384448..384849)
                     /locus_tag="SSPG_00382"
     CDS             complement(384448..384849)
                     /locus_tag="SSPG_00382"
                     /codon_start=1
                     /transl_table=11
                     /product="hypothetical protein"
                     /protein_id="WP_003971678.1"
                     /db_xref="GI:490069503"
                     /translation="MNDDLSWMLDSALEIPGALHAVLISADGLLMARTQDFDKDDADR
                     VAAAMSGVQSLSRTLAFFCEDPSQTWRQTLVEFDGGWVFLISAGEGAYLGVSASPEVD
                     MADITFRMQQLVAQLGKRLTTPPRENLGARS"
     gene            complement(384846..386042)
                     /locus_tag="SSPG_00383"
     CDS             complement(384846..386042)
                     /locus_tag="SSPG_00383"
                     /codon_start=1
                     /transl_table=11
                     /product="histidine kinase"
                     /protein_id="WP_003971679.1"
                     /db_xref="GI:490069504"
                     /translation="MTEYTGNPLLWVALVALVAAAVLISRQRKAARALRQQVQGLRDH
                     YTELENDYGKSVQAAQERAEDETKTVLKSAMRTLQGLAAEQQLVLSRLQNKYGDSALL
                     QDLLEIDHTNSQFGRRAQSIAVLCDGWLGGRRDTASVYDVVRSAQGRIRHFRRVDILS
                     QADFGITSRAVEPVALALAELLDNATSYSSPDTVVEINIRTVPKGICVVVDDAGVGMS
                     DEERARADKLLATERASGVAGLGNPPQFGFAVIGLLCERFGFEVSVDSSSPYGGVRAV
                     VLLPHELLTAMPEKKAPAPAPAPAARGTARPVPDGGPEAALTSSQTDGDGLPRRRRKR
                     PMAIVPGSASNPRAAGRSDSEQAKVMGAFQRGTQSGRVTEPDSPDNAGRTSDTPGASS
                     EGHEVS"
     gene            386360..387127
                     /locus_tag="SSPG_00384"
     CDS             386360..387127
                     /locus_tag="SSPG_00384"
                     /codon_start=1
                     /transl_table=11
                     /product="membrane protein"
                     /protein_id="WP_003971680.1"
                     /db_xref="GI:490069505"
                     /translation="MTPEAMAAVFAAGVGAGAINSVVGSGTLITFPVLLATGLPPVTA
                     TVSNALGLIPGSISGAIGYRRELRGQRGRVLKFGSGALLGGLAGATLLLTLPADAFET
                     VVPVLVGLALLLVAFQPQIGRLVQRRRARTGTSPRRDGGPLLLTGLTLASVYGGYFTA
                     AQGIIYLSLMGMLLDEPLQRLNGVKNVLSAVVNTVAALFFLFAADFEWTAVGLLAVGS
                     GLGGYVGAKVGRHFSPTVLRILVVTVGTVALVQLLLR"
     gene            387327..388025
                     /locus_tag="SSPG_00385"
     CDS             387327..388025
                     /locus_tag="SSPG_00385"
                     /codon_start=1
                     /transl_table=11
                     /product="trypsin"
                     /protein_id="WP_003971681.1"
                     /db_xref="GI:490069506"
                     /translation="MAALMAALLSALALSPTASAVEPRPGDGGPQPIIGGGYAQNAPW
                     AARLFSGGRQTCTSTIISPTWILTAKHCVSGGNLAFRIGSLDQGSGGTVANGVQTVTS
                     PSADLALVRLDRSVSATYARLGQPGTVRVGQSVQVYGWGATSRCGSEINCQSQYLKVA
                     NVSVTQGCYDAYYGQAICARPVDGITAGGDSGGPMMAGGVQVGVASTSDRQTTTAYTN
                     VTAYRSWIQSVAGV"
     gene            complement(388066..389136)
                     /locus_tag="SSPG_00386"
     CDS             complement(388066..389136)
                     /locus_tag="SSPG_00386"
                     /codon_start=1
                     /transl_table=11
                     /product="hypothetical protein"
                     /protein_id="WP_003971682.1"
                     /db_xref="GI:490069507"
                     /translation="MGRRCTARGSGRRRAGRVGGGLAALLAGLLVTGCAAFDTDDDVR
                     RARELAAELYPGELEVVDARILFPETTGSEVTLSVEDDPDAAVRFRVDAGKDRCDGGP
                     DCTDALREAVDRARREARDLRAMREAFDGCGHPVLAADEKLTAPWIEARVSDGTLDEV
                     LARAGACAQRWVTARAEQGPKEVPGWVTVNFAAPGTAEDLPAAKKRLPTVLRLTHGPR
                     LAALAGKAYYVAAYPVGEDAGHTVDAASARLRIVSPLEERQAFSRRIDASVLPALRAT
                     YPEAVTSGGAGMGVWRLEPGTVRRMRGYVLFCERPPADGERCPGDLAALVTSDPRGGD
                     AEVVDVLTDIRDERGVLRLPPQ"
     gene            389343..390182
                     /locus_tag="SSPG_00387"
     CDS             389343..390182
                     /locus_tag="SSPG_00387"
                     /codon_start=1
                     /transl_table=11
                     /product="ABC transporter ATPase"
                     /protein_id="WP_003971683.1"
                     /db_xref="GI:490069508"
                     /translation="MTAQTARSQADEDEAAVLRLQDMSVRRFTPDQLILDGVNWTVRP
                     GEHWALLGANGAGKTTLLRLLGALMHPTTGTVEVLGSRLGRVDVRELRARIGHVNSAQ
                     RVPQDLTAHAVVLTGHSGTVQPLWRTYGEEVRLRARDLLLELGVKELADRPYGVCSGG
                     QRARVLIARALMANPALLLLDEPFNALDLPSREDLVEAMHQLAERRPRLATVTVTHHL
                     EELSPAVSHALLLREGRILSRGAVDEVLTGSLLTSCFGRDITVARRDGRWSAYSGRRV
                     AGG"
     gene            complement(390379..390744)
                     /locus_tag="SSPG_00388"
     CDS             complement(390379..390744)
                     /locus_tag="SSPG_00388"
                     /codon_start=1
                     /transl_table=11
                     /product="membrane protein"
                     /protein_id="WP_003971684.1"
                     /db_xref="GI:490069509"
                     /translation="MICRRNDRQSDVRGSRGRRIRTAAVTLVAATALGATGEAVAAPS
                     APLRTDWDAIAACESSGNWQANTGNGYYGGLQFARSSWIAAGGLKYAPRADLATRGEQ
                     IAVAERLARLQGMSAWGCA"
     gene            390903..391301
                     /locus_tag="SSPG_00389"
     CDS             390903..391301
                     /locus_tag="SSPG_00389"
                     /codon_start=1
                     /transl_table=11
                     /product="hypothetical protein"
                     /protein_id="WP_003971685.1"
                     /db_xref="GI:490069510"
                     /translation="MDRLLVDEPVEPARDVEAPAEGPAEPDALVETMDTEVRETGGIA
                     ARTGRAFHRVRAQVRGIGAAADGEEPARMHAGTVEAVRAGGAKAAEAAEAAVRRHFDD
                     IRGRLSQHGRARAPVAPRSCEEGPGCPPVG"
     gene            391344..391835
                     /locus_tag="SSPG_00390"
     CDS             391344..391835
                     /locus_tag="SSPG_00390"
                     /codon_start=1
                     /transl_table=11
                     /product="hypothetical protein"
                     /protein_id="WP_003971686.1"
                     /db_xref="GI:490069511"
                     /translation="MTSISADPRPLRTADLGTLVIMSWSRETPDGDVPFLLACSLGDG
                     EGGPEAVPAAVEGLLSRSGLAVGGDTVLDATALPGLPIGLLVVPGAAALTMPGVNAQF
                     VPTPEWRAAADRRGYACLIFATRPWPGGEPGDGEAVAAFANDADTLSSAAQVVLSVRS
                     LRG"
     gene            complement(391877..392413)
                     /locus_tag="SSPG_00391"
     CDS             complement(391877..392413)
                     /locus_tag="SSPG_00391"
                     /codon_start=1
                     /transl_table=11
                     /product="isochorismatase hydrolase"
                     /protein_id="WP_003971687.1"
                     /db_xref="GI:490069512"
                     /translation="MGKTALIVIDMINTYDHQDAESLIPAVESVLPNVTGLLDRARRQ
                     GVPVIYVNDNFGEWRSHHGEILDKALSGPHSRLVEPLKPDESSLFVVKARHSVFFETP
                     LTYLLHQQGIDRLVLCGQVTEQCVLYSALDAHIRHLQVIVPRDAVAHIHADLADAALR
                     MMERNMGARVCDSGELWT"
     gene            complement(392594..393388)
                     /locus_tag="SSPG_00392"
     CDS             complement(392594..393388)
                     /locus_tag="SSPG_00392"
                     /codon_start=1
                     /transl_table=11
                     /product="hypothetical protein"
                     /protein_id="WP_003971688.1"
                     /db_xref="GI:490069513"
                     /translation="MTVPERHVRGGRVRRRFDLRATTVTFGLAAVALVLTGWVVRMAF
                     DVAQRRPAWVFVLVLGAVAAALLSRRARSRGAAARAALRTTDALAAATATALDELEQG
                     RAVEEVEHACPEEVTAVVRTEHEELSPDEFEEAIADLCRRDGCTEVEVVGGAGDLGAD
                     VLATAPDGRRVVIQCKRYGDDNKVGSQDLQRFGGTCFTVHGADVAVLVTSSDFTAPAA
                     EYAAWCGIVCVNEERLRDWCEGGGPAPWERLLPEGDGTEPPEQATW"
     gene            393532..394602
                     /locus_tag="SSPG_00393"
     CDS             393532..394602
                     /locus_tag="SSPG_00393"
                     /codon_start=1
                     /transl_table=11
                     /product="hypothetical protein"
                     /protein_id="WP_003971689.1"
                     /db_xref="GI:490069514"
                     /translation="MKKCHVVYLVCTAAMIGTGLGAAPASSVPRTHLVHPGESIQKAV
                     DAAEPGDTVLVTTGTYRESVKVSTPRLTLRGMGRSTVIRPSTQKAAANTCAEGGNGIC
                     AIGTKDENVKGITVSDLTVTGFTRTGVFSMATDGLTVRNVNAVKNGVWGIAQERSVHG
                     VFRGNTARDNGDAGIFLANNIKAEEGAADTEGTLVAHNRLEGNRIGVTVRRLRNLAVA
                     GNHITGNCAGVFVVGDENTPKAGDLVVRDNRVLRNNKSCPKTDRLEALQGSGIVLTGV
                     EKVLVADNTVEGNSGKSSMSGGIVLASSMVGTANAKNEVNGNRLSRNSPADLVNAGTG
                     DTGRSNTFTGNTCGASKPAGLC"
     gene            394667..395695
                     /locus_tag="SSPG_00394"
     CDS             394667..395695
                     /locus_tag="SSPG_00394"
                     /codon_start=1
                     /transl_table=11
                     /product="O-methyltransferase"
                     /protein_id="WP_003971690.1"
                     /db_xref="GI:490069515"
                     /translation="MTTAQTAPPPPMRLRELVFGAACAAALRAAARLGVADALGDTPM
                     AVEDLAAAVKTEPKPLRRLLRALTCYGVFTEQRNGTFAHTDMSRLLREDDPHSLRNIT
                     LWCTEPWTWDAWPLLDEAVRTGSNVVEGLYGKEFFTYLNEDAPQSAEVFNRAMTTSSR
                     QSAQDVAALLDLSASTSVADIGGGQGHVVASLLEKYPAMRGTLLDLPRVVENADPRLR
                     EGGALADRVRIVPGDCREAIPVRADVYVIKNILEWDDDSTARALRNVMAAGGPGARVV
                     VIENLVDDSPSMRFSTAMDLLLLLNVGGAKHTTDSMVGRLTDAGLVIDDIRPVNPYLH
                     AFDCTVPK"
     gap             395728..395827
                     /estimated_length=unknown
     gene            complement(395879..397075)
                     /locus_tag="SSPG_00395"
     CDS             complement(395879..397075)
                     /locus_tag="SSPG_00395"
                     /codon_start=1
                     /transl_table=11
                     /product="hypothetical protein"
                     /protein_id="WP_003971691.1"
                     /db_xref="GI:490069516"
                     /translation="MTTTSTPASGPLSSEALASGAIAPEPLTRQLSHQVSQSVFDGSR
                     LRVVLLVEVYDGAQQQFLETYENLRSHVESVPGHLGEQLCQSIENPSQWLITSEWESA
                     PPFLNWVSSEEHVRMVKPLHSCVRDTRSLRFHVVRETGHPSTGADPARGGLQAAPRVG
                     DGVIRHALTFTVKPGSEEAVGKILADYASPEPQVDDTTRLCRTSLFLHGNRVVRAIEV
                     RGDLLAALRHVAEQPEVRAVEEAINPYLEQDRDLGDPESARVFYTRAALPAVHHVTAG
                     EGQDGAQRHALSYPARPGCGMRLAQLLAERDEAAARDPRSPVLCSTIFQRDDVVVRLV
                     DVRGDLHEGDPAVTLGLPDPGRVSELTTLLDGFTDAGSPTGGGLVRALEGARMELVTD
                     RRAPDA"
     gene            complement(397227..397835)
                     /locus_tag="SSPG_00396"
     CDS             complement(397227..397835)
                     /locus_tag="SSPG_00396"
                     /codon_start=1
                     /transl_table=11
                     /product="hypothetical protein"
                     /protein_id="WP_003971692.1"
                     /db_xref="GI:490069517"
                     /translation="MMVLCAVALLILAVSLVGGNDTSADSSRPPLPAHPGTTASSAPP
                     ATGAADSALPRSKPVRLLIPEIAVDAPFTDLAIGDKGQLQPPPAGDTNLVGWYAKGVS
                     PGEKGTSIIAGHVDTKTSAAVFARLDQLDKGDKFQVRRADGRSATFVVDGLETFAKDE
                     FPSDRVYGDADRPEVRLITCAGDYDHKVKDYTDNLVVFAHLA"
     gene            complement(398033..398593)
                     /locus_tag="SSPG_00397"
     CDS             complement(398033..398593)
                     /locus_tag="SSPG_00397"
                     /codon_start=1
                     /transl_table=11
                     /product="membrane protein"
                     /protein_id="WP_003971693.1"
                     /db_xref="GI:490069518"
                     /translation="MRSARMLLTTAAASAVFVLGAPGAYAAAGGDWDHDDSSYSKEHD
                     NGSKHDEPRGGMHTGGGALAAVNEGDWNHDDTSSGKEHDNGSKHDEPRGGMHTGGGAL
                     AAVNEGDWDGGGRESKEGGSQTYQQDEGESSRGGGEHEKPRGGMHTGGGGLATPTTTA
                     GGLAVLAVAATGLYAVRRKKSAHGVA"
     gene            complement(398569..398811)
                     /locus_tag="SSPG_00398"
     CDS             complement(398569..398811)
                     /locus_tag="SSPG_00398"
                     /codon_start=1
                     /transl_table=11
                     /product="predicted protein"
                     /protein_id="WP_003971694.1"
                     /db_xref="GI:490069519"
                     /translation="MTPRPGRANSTAVRTSSRPGGERARHPNGRRVHPAERLEWCKTD
                     GGLTVIHVGAGSSQLTKHQLPGRDGRNHRCVLLGCS"
     gene            complement(398856..400790)
                     /locus_tag="SSPG_00399"
     CDS             complement(398856..400790)
                     /locus_tag="SSPG_00399"
                     /codon_start=1
                     /transl_table=11
                     /product="conserved hypothetical protein"
                     /protein_id="WP_003971695.1"
                     /db_xref="GI:490069520"
                     /translation="MTSRWAGHQDGEEPGHDTAAEAHRAAAEAHGVPEDVEPDFSRAV
                     LRALGTGVVTLGPTARITSVNPWAEQLLGRSEQEMLGRDAHDLLHRYADGSPVPRERC
                     ALRRPLHGAPAEEGSDEYFQRADGTTVPVIWATTPLVRGGRQEGLVLVFHDFSLHRSA
                     AEETEARTTALEALTAQLHLVAEISTVLVPTERTSTTLRRLVRLLVPELGQWAAVDVY
                     PGQSDLLERVAVRSSTRPDRARALRGPVTSLPDQARAALTLLINGDRPVPLKADDLFR
                     DPEHPLAATHRVLFERLGGHAAVAIPLRTRQRSYGVLTVGRAGDRPAHTEAEVALLAD
                     IGRRVGLVLDNARLYHEQRNVAETMQRQLLTPLPQVDHLRMAARYWPAESAMEVGGDW
                     YDAFLLGDGVMALVIGDVVGHDLQAAAHMAEVRNMLRALAWDHQEPPSVIMRRLDEAV
                     TNTSDAPMATLVFARVEGAEGGPWRLHWVNAGHPPPLLITRDGGTRFLEGGHGPLIGM
                     SATLRLGLNWPDTREELPPESILLLYTDGLVESRDRPIDVGMDQLRHHAGVLARRVDR
                     WSVDDFCDELLARIAPRGDDVALLALRLPAAGMGAPGDTEPPPPPQSGQSEAAPDRAA
                     PGSLRQEAEVRDPTHVDPEE"
     gene            400932..401486
                     /locus_tag="SSPG_00400"
     CDS             400932..401486
                     /locus_tag="SSPG_00400"
                     /codon_start=1
                     /transl_table=11
                     /product="acetyltransferase"
                     /protein_id="WP_003971696.1"
                     /db_xref="GI:490069521"
                     /translation="MMSELRTDRLVLRGWRASDLDPWAAMNADPVVREYFPEVLTRAQ
                     SEASVARFQADLDRRGWGWWAVEIAATGEFIGFAGLDPVEDGMPFTGVEAGWRLARPA
                     WGNGFATEAARAAVTHAFEELGLPEVLAVTAAGNRRSRAVMDRLGMTYDPADDFDDPE
                     IPEGPLRRSVVYRLRSRDHRPGAL"
     gene            complement(401647..401826)
                     /locus_tag="SSPG_00401"
     CDS             complement(401647..401826)
                     /locus_tag="SSPG_00401"
                     /codon_start=1
                     /transl_table=11
                     /product="predicted protein"
                     /protein_id="WP_003971697.1"
                     /db_xref="GI:490069522"
                     /translation="MRVRPARGGRTARRRRSPVPAEALLCVVAQHLPVWWRDWLSAVA
                     RQARAGRPAKPKAVS"
     gene            complement(401890..402330)
                     /locus_tag="SSPG_00402"
     CDS             complement(401890..402330)
                     /locus_tag="SSPG_00402"
                     /codon_start=1
                     /transl_table=11
                     /product="regulator"
                     /protein_id="WP_003971698.1"
                     /db_xref="GI:490069523"
                     /translation="MDGAARTGDRLKDGSVKVSAEYPGMPGDIARGRELARRFLARVR
                     AAQGAQVSERTVEVVQLVVSELLTNACKYAPGPSLVDLELAEDRVEVTVWDSAPVLPV
                     PGPADPTRVGRHGLEIVMAVCESFEVHREPVGKRMRAAVGLAAT"
     gene            complement(402432..403169)
                     /locus_tag="SSPG_00403"
     CDS             complement(402432..403169)
                     /locus_tag="SSPG_00403"
                     /codon_start=1
                     /transl_table=11
                     /product="SAM-dependent methyltransferase"
                     /protein_id="WP_003971699.1"
                     /db_xref="GI:490069524"
                     /translation="MDRQQISRLAHAHHPIAAPLDDDSVRRLLAHAVPGDGARVLDLG
                     CGGAEWLLRALTGHPRLTAEGVDVSASALDHARGAAARLGVADRLTLHHEDAARFAAP
                     HGFDLVLCVGSTHAFGGLPATLAAAREHLAPGGRVLVGDGFWEREPSPEAVESLGDLD
                     DLPTTLDRVVADGWTPVGGHISTRRELDDYEWAWTGALAAWALDHPADPDRAQALETA
                     IAHRDGWRRGYRDCLGFLCLALRPTDT"
     gene            403407..404603
                     /locus_tag="SSPG_00404"
     CDS             403407..404603
                     /locus_tag="SSPG_00404"
                     /codon_start=1
                     /transl_table=11
                     /product="cytochrome P450"
                     /protein_id="WP_003971700.1"
                     /db_xref="GI:490069525"
                     /translation="MVQDGRVSARKADRGRAGPACPVDRAADGTWRVHDFAVARALLR
                     GPGTVQAGLGIETVEKLPPRVRRPVLYRDGPEHREHRRQTARYFTPRRVDEHYREPMV
                     RIAEEQLAVLRSAGEAPLSDLAFGLAVGVVSEVVGLRYSRPGIRRRLERFFPEEFGEP
                     GLTSVRGLYWLVRQNTNWLRIHLADVRPAVRAHRRREHDDLISHLIAEGCSDVEILGE
                     CLTFAAAGMVTTREFVCLAAWHLFSDAELLCHYRSADETGRLAVLQELLRLEPVIGSL
                     RRRATGPVELSCPDGPVTVRPGEYVEVHLDDANADPKAVGEEPLLVRPQRAGAVGAGL
                     SFGDGPHRCPGAHIALLETDVFLSRLFALDGVRMSGGPRVAFQEAIDGYEIRDLTVAL
                     PRAGRG"
     gene            complement(404643..406283)
                     /locus_tag="SSPG_00405"
     CDS             complement(404643..406283)
                     /locus_tag="SSPG_00405"
                     /codon_start=1
                     /transl_table=11
                     /product="phosphoglucomutase"
                     /protein_id="WP_003971701.1"
                     /db_xref="GI:490069526"
                     /translation="MQHDRAGRPAGPEDLIDVARLVTAYYALHPDPGEPAQRVAFGTS
                     GHRGSSLVAAFNDDHIAATSQAICEYRSAQGTDGPLFLGADTHALSEPARVTALEVFA
                     ANDVTVLIDSADGYTPTPAVSHAILTHNRGRTSGLADGVVVTPSHNPPADGGFKYNPP
                     NGGPAGSDATSWIQDRANEIIAAGLKDVRRIPYARALAAPGTGRHDFLDAYVRDLPSV
                     LDLDAIRSAGVRIGADPLGGASVAYWGRIAEQHRLDLTVVNPLADPTWRFMTLDWDGK
                     IRMDCSSPHAMASLIQGRDRFDIATGNDADADRHGIVTPDAGLMNPNHYLATAIAYLY
                     AHRADWPAGAGVGKTLVSSGMIDRVAADLGRRLVEVPVGFKWFVDGLVDGSLGFGGEE
                     SAGASFLRRDGSVWTTDKDGIILALLASEITAVTGKTPSEHYAALTARFGDPAYARID
                     APATREEKARLARLSPAQVTADTLAGEPVTAVLTEAPGNGAPIGGIKVTTENAWFAAR
                     PSGTEDVYKIYGESFLGADHLRQVQDEAKLVVLGALGG"
     gene            complement(406372..406836)
                     /locus_tag="SSPG_00406"
     CDS             complement(406372..406836)
                     /locus_tag="SSPG_00406"
                     /codon_start=1
                     /transl_table=11
                     /product="hypothetical protein"
                     /protein_id="WP_003971702.1"
                     /db_xref="GI:490069527"
                     /translation="MFATAVRGKAVSMSDPNKDTNKKPTSTRTAESKARGAAEQATAP
                     AARAGQAAAGKASEAATTAKAGAQRSVDAANGAVQTAAKSVAAGRQAVVTTSEQVAAT
                     AKTAWTVVAQRKLVAAGVGAGLTALSAASYAVGRRAGRHAHGPLTRLTGGRI"
     gene            complement(406995..407585)
                     /locus_tag="SSPG_00407"
     CDS             complement(406995..407585)
                     /locus_tag="SSPG_00407"
                     /codon_start=1
                     /transl_table=11
                     /product="TetR family transcriptional regulator"
                     /protein_id="WP_003971703.1"
                     /db_xref="GI:490069528"
                     /translation="MAGKKQFDVDTALDAAMVQFWRAGYADTSLDDLSRTTGLNRSSL
                     YSSFGDKESLYLRCLDRYAARYGSRYDHALSRASEEPLRAVRAFFEVTLERIADPEVP
                     DGCLIAQTAMAAPVLGPAIAARAVEALGLQRARLRTALDAARLAEDEADDFAVHMTAV
                     NQSLAVMSRTGASRQQLRTVVDISMSALSRALPARS"
     gene            407675..408619
                     /locus_tag="SSPG_00408"
     CDS             407675..408619
                     /locus_tag="SSPG_00408"
                     /codon_start=1
                     /transl_table=11
                     /product="hydrolase"
                     /protein_id="WP_003971704.1"
                     /db_xref="GI:490069529"
                     /translation="MTDDATAPSSSCDQNPVPGLPLYDLAGFTHRWVDAEGIRLHAVE
                     GGRPAGPTVVLLAGFPQTWWAWRKVMPGLAARFRVIAIDLPGQGHSERPRGGYDTHTV
                     ASRVQTALTALDVPKYWLVGHDVGAWVAFSLALEYEERLHGVALLDAGIPGITLPDSI
                     PTDPDRAWKTWHFAFHLVPELPETLLTGRERDYVDWFLKVKTLSPDTFDGAEIDHYAA
                     AVAAEGGLSASLAYYRDAAESSRRNHDALERGHLTVPVLGVSGSHGSIPDMAASIGPW
                     AANATGAVIPQAGHFIPDEQPEATVKVLTAFIDHERAE"
     gene            complement(408661..409401)
                     /locus_tag="SSPG_00409"
     CDS             complement(408661..409401)
                     /locus_tag="SSPG_00409"
                     /codon_start=1
                     /transl_table=11
                     /product="peptidase"
                     /protein_id="WP_003971705.1"
                     /db_xref="GI:490069530"
                     /translation="MTAPQPTILATSGGHRAGGRTMVAFDALVHHAVDLSGAHGRRPR
                     VLYVGTAIGDAEHFTARMTEAARVAGFDLTPLHLFPMPNVEDVEETVLAQDVVWVMGG
                     SVANLLAVWRVHGLDRVMRKAWEAGVVLSGVSAGSLCWFRGGATDSFGPELRPITDAL
                     DFLPYGNGVHYDVDPGRRPLIHRLVADGTLPTAHCTDDGVGLVYRGTELAEAVTEVPG
                     KGAYVVVRDGDTAVEERIEPRELPGPGR"
     gene            complement(409412..410347)
                     /locus_tag="SSPG_00410"
     CDS             complement(409412..410347)
                     /locus_tag="SSPG_00410"
                     /codon_start=1
                     /transl_table=11
                     /product="LysR family transcriptional regulator"
                     /protein_id="WP_003971706.1"
                     /db_xref="GI:490069531"
                     /translation="MGTFDLNLARVFVLLYETGSVTATAETLHVTQPTVSYSLGKLRR
                     HFDDELFRRNGRGLTPTAGARRLYLPLQRALAEIDGTVRQGDLFDAGSMSGRFTIALS
                     DLGEATLLPRLVATARERAPGVSFTVRPFDVEDAEGQLRRGDLDAFVATPVITSHLTV
                     RIPLFRERYVLMVAADHPRVRGDAVTPEDLAAEHHATVFGPSGHVTPRALLGAHGLLE
                     RVAVDATRFSMLPYLLEQTDLVAIVPGYVGEVFTASHRVRLVRLPFETEPIEIALYAR
                     HESSRSPAQRWLVQFMAEVLGEQVSPAQLPPSSRR"
     gene            410442..412022
                     /locus_tag="SSPG_00411"
     CDS             410442..412022
                     /locus_tag="SSPG_00411"
                     /codon_start=1
                     /transl_table=11
                     /product="benzoylformate decarboxylase"
                     /protein_id="WP_003971707.1"
                     /db_xref="GI:490069532"
                     /translation="MPSVRRVSHEFLERQGLTTVFGNPGSNELPFLAGLPDGFRYVLG
                     LHEGAVVGMADGYAQATGRPVLVNLHAASGSGNAMGALTNAVASRTPLVVVAGQQVRP
                     AIGPEANLASVDAPALMKPLVGWAAEPACAGDVPRALAQAVFEARLQRRPTYLSVPYD
                     DWSADVDDNALAVLDRRVLRAAVPGGEQRRWLVEQVASARRPALVLGGDIDSAGRFDD
                     AVRLAERLGGPVWAAPSQFRLPFPNRHPLFRGVLPAGIAPVSAAFEGHDLVLVLGAPV
                     FRYHEHLPGRYLPEGTRLIQVTEDASAAARAPMGEALVADPGAVIDILLEALGAADRP
                     AGPYRPVPEPLTAEGPALHPEQVFAALREEMPEDTAYVVESTSTNAAWWRQTDLRRQG
                     SYYFPAAGGLGFGLPGAVGVAMAQPGRPVVGVIGDGSANYGITALWTAAQHRVPLTVV
                     LLRNGAYGALRWFGGLLGVPDAPGLDIPGLDFTRIAEGYGVRAQHVGSVAELRAALAE
                     TPEHPRLIQVDTALTTPS"
     gene            412069..413523
                     /locus_tag="SSPG_00412"
     CDS             412069..413523
                     /locus_tag="SSPG_00412"
                     /codon_start=1
                     /transl_table=11
                     /product="benzaldehyde dehydrogenase"
                     /protein_id="WP_003971708.1"
                     /db_xref="GI:490069533"
                     /translation="MTLLDSAVWGGKFSSDGWQGSPTEQPVTEPATGDRLGTVGLASA
                     EDVNRAAARAAEAQRTWAATSPQRRAAVLRRAGELFTEHAAEIEDWLVREAGSVRSKA
                     AFEAGLAIGECFECAGLPTHPQGEVLTSEDARWSLARRRPAGVVSVIAPFNFPLILGL
                     RSVAPALALGNSVLLKPDPRTAVSGGVVIARIFEEAGLPAGVLHLLPGDGSVGRALVE
                     APEVRVISFTGSTPVGRAIGEQAGRLLKRAHLELGGNNALVVLPGADVAKAASAGAFG
                     SYLHQGQICMTTGRHIVHESLVEEYTAALAAKAEALPVGDPAREDVALGPIIDRRQLE
                     RVHGIVTDSVAAGAKVAAGGEIDGAGYRATVLTGLTTDMPAWREEIFGPVAPVISFAT
                     AEEAARIVNDCEYGLSVGILGDVGTAMKLADRIDSGKVHINEQTVSDEPNAPFGGVKA
                     SGTGSRFGGAAANVEAFTETQWLTVRPDIADYPF"
     gene            413614..414882
                     /locus_tag="SSPG_00413"
     CDS             413614..414882
                     /locus_tag="SSPG_00413"
                     /codon_start=1
                     /transl_table=11
                     /product="major facilitator transporter"
                     /protein_id="WP_003971709.1"
                     /db_xref="GI:490069534"
                     /translation="MASTTTSGTPAQTGRAVGGTWTVILCWITVLLEGYDLVVLGAII
                     PTLLKTHHLGMTAGDATTIATLSLVGVAIGAVCVGPLADRLGRRRLLIGSVVLFSVLT
                     VVVPLANSVAMFAALRLLAGLGLGACMPVSLTMMAEHMPASRRARASTLTMTGYHTGA
                     VITSLLALQVTDNWEILFYLLGVVGLVIAAIQWFKLPESAAFERARRDGAQRVPFTEL
                     LKPAYLRAGIGIWVASFMGLLLVYGLNTWLPKLMNDAGYPVPTAVTQLLVLNIGGVVG
                     LVLGGYVADRRGIKGTTMVWFAVSVLMLGCLSVKMASDLLLNVVVFFTGVFVFSAMVL
                     VYAYVTHFYPASVRGTALGSASGIGRIGSIVGPSITGALVASGVGHPWGFYFFAAVAV
                     LGFLAVLTLPRGGAEPAGAAAAAPPVAPAG"
     gene            complement(414956..415690)
                     /locus_tag="SSPG_00414"
     CDS             complement(414956..415690)
                     /locus_tag="SSPG_00414"
                     /codon_start=1
                     /transl_table=11
                     /product="hypothetical protein"
                     /protein_id="WP_003971710.1"
                     /db_xref="GI:490069535"
                     /translation="MRSLAVVGALGASALLLTACTNADTTRSSVAEAAQTESPSPTGT
                     DTQSPSPTGSPSMNEDQTERKDLVSAMKVTWDKAADTAVKEVPEGKLVDLELKRVKAD
                     ATASPTGSPTGTASPSMPNPAPSEGAPEWEAKVAQSDGTLHRIDIDAVNGKVFRTMVD
                     PDQDPDDKTQVTEWLDKAKQTPEQAVKAATAKAKGTVTHVELGDNDDQQVVWGVDVVD
                     KSNWNKTTVTVDAANGKVLGQKVDKD"
     gene            complement(415770..416795)
                     /locus_tag="SSPG_00415"
     CDS             complement(415770..416795)
                     /locus_tag="SSPG_00415"
                     /codon_start=1
                     /transl_table=11
                     /product="peptidase"
                     /protein_id="WP_003971711.1"
                     /db_xref="GI:490069536"
                     /translation="MRHLRALCAIADAGSLHRAARRLGVAQPTLSTQLTRIEQALGGP
                     LFTRERTGCRPTPLGRTVLGRARPLLTDMNTLVREARAAAAGGDSRLRVGSTASRALA
                     GWLRRLRRPGLEPTLQMDVSANALLRRVTDGQLDVAFVHEVEGCALHIPEDLRLRVLV
                     EREPQFVMLPADHPAAARPVVRLADLADDRWMVDPTVDGEWDGVHRMLRAVGLNPRVL
                     HGDYHTAASLVATGEVVTVCQPSSQSRPDTAVRRLYGDPLGVRLLLAARTRAELDAVF
                     PALEDAYWEAARQSTAYREWLEGGGIRTLPRCPVAATGGGRVSCGRAEGSRSRRPRDV
                     APPRPIG"
     gene            417025..417708
                     /locus_tag="SSPG_00416"
     CDS             417025..417708
                     /locus_tag="SSPG_00416"
                     /codon_start=1
                     /transl_table=11
                     /product="ABC transporter substrate-binding protein"
                     /protein_id="WP_003971712.1"
                     /db_xref="GI:490069537"
                     /translation="MRITLPLLSTAVGLGLTAAVLGTGPAATAAAPQEPVRAAQLGYQ
                     PSAGSGEDAAANRAFFEAVVKSVAEKRAANPSAAAAVTVYYSATNAPSFRSQISRSAQ
                     IWNSSVSNVRLAESSSGADFAYYEGNDSRGSYASTDGHGSGYIFLDYRQNQQYDSTRV
                     TAHETGHVLGLPDHYSGPCSELMSGGGPGPSCTNPYPNSTERSRVNQLWAYGFQAALD
                     KALEKASQR"
     gap             417747..418522
                     /estimated_length=776
     gene            complement(<418523..419061)
                     /locus_tag="SSPG_00417"
     CDS             complement(<418523..419061)
                     /locus_tag="SSPG_00417"
                     /note="3' partial"
                     /codon_start=1
                     /transl_table=11
                     /product="predicted protein"
                     /protein_id="WP_003971714.1"
                     /db_xref="GI:490069539"
                     /translation="MCVVSVARPAIPGSWSTVMTRTPCSRVWDSIAASDPSPGGEVVF
                     SEGARSRSRNAPGDGPAGRPPGHRPRVRSSGPPPTCADHRWEPRPVPALLPPPRTGAD
                     RLLDPDDLIRVEDGERLHALLWRPGPGWRMVSSAVLGGGTGERAWVLNAQVAHGYRRT
                     DPARHLDELARAAGARGPGV"
     gene            418970..419320
                     /locus_tag="SSPG_00418"
     CDS             418970..419320
                     /locus_tag="SSPG_00418"
                     /codon_start=1
                     /transl_table=11
                     /product="hypothetical protein"
                     /protein_id="WP_003971713.1"
                     /db_xref="GI:490069538"
                     /translation="MLSHTLEHGVLVITVDQDPGIAGRATLTTHITNLVDAHQPTPVV
                     IVLTERAGGHAAVSAVLRAHQWCGRLGVLMSVVTHSAPVRRLLEANADSSGPRLVVHA
                     RVDTAISTAFTAAA"
     gene            complement(419369..420565)
                     /locus_tag="SSPG_00419"
     CDS             complement(419369..420565)
                     /locus_tag="SSPG_00419"
                     /codon_start=1
                     /transl_table=11
                     /product="hemin transporter"
                     /protein_id="WP_003971715.1"
                     /db_xref="GI:490069540"
                     /translation="MLSEQSVPVVRATLPAVGAAIGDIAALFYRKLFDAHPELLRDLF
                     NRGNQANGEQQRALAGSVAAFAGLLLENPDERADVLLSRISHKHASLGITPDQYTIVH
                     RHLMAAVVDVLGDAVTPEVARAWDEVYWLMANALIALEARLYTEKGVAEGDVWRTMEI
                     VDRVEESADAVSLVLGSADGRPVVPFRPGQYVSVQVELADGARQIRQYSLSAAPGRSD
                     WRITVKRVRGDGQPDGEVSSWLYANARKGDALNVSLPAGDLALAEHDGPLLLVSAGIG
                     VTPMLSMLDHLAAAGATRPVTVVHADRTPDHHAHRQEQLDLIRTLPGARLHLWYEEPG
                     DRAPEASTGRADLTGLDLPADLTVYLCGPVPFMRAVRGDLLRRGVPAEAIHYEVFGPD
                     LWLGQQ"
     gene            complement(420639..421085)
                     /locus_tag="SSPG_00420"
     CDS             complement(420639..421085)
                     /locus_tag="SSPG_00420"
                     /codon_start=1
                     /transl_table=11
                     /product="transcriptional regulator"
                     /protein_id="WP_003971716.1"
                     /db_xref="GI:490069541"
                     /translation="MRLTKFTDLALRSVMRLAVVRDGDEPLATREVAEVVGVPYTHAA
                     KAITRLQHLGVVEARRGRGGGLTLTDLGRRASVGWLVRELEGEAEVVDCEGDNPCPLR
                     GACRLRRALRDAQEAFYAALDPLTVTDLVAAPTGPVLLGLTDRPSG"
     gene            421235..421672
                     /locus_tag="SSPG_00421"
     CDS             421235..421672
                     /locus_tag="SSPG_00421"
                     /codon_start=1
                     /transl_table=11
                     /product="hypothetical protein"
                     /protein_id="WP_003971717.1"
                     /db_xref="GI:490069542"
                     /translation="MAAEDGGSPGTAGPPLPRVLCDTAELLSLGGDAPAGALWKLAEP
                     GRQLDANVVRLPAGGRVDTHTEPDLDVLLLVLEGAARLDSSDGEHPLSAGVLTWLPHG
                     STRAVLAGPDGVTYLTVHRRRPGMRIQPPEAADRLRRSLGGDA"
     gene            complement(421762..423483)
                     /locus_tag="SSPG_00422"
     CDS             complement(421762..423483)
                     /locus_tag="SSPG_00422"
                     /codon_start=1
                     /transl_table=11
                     /product="MFS transporter"
                     /protein_id="WP_003971718.1"
                     /db_xref="GI:490069543"
                     /translation="MSAPRGRAASPFRQPKAVWAVAFACVISFMGIGLVDPILPALAE
                     SLDATPSQVSLLFSSYLIVTAVAMLVVGWVSSRIGAKRTLVTGLAVIVVFAALAGATG
                     SINGIVGFRAGWGLGNALFIATSLAVIVASASGGFSGAIILYETALGLGIAVGPLLGG
                     ELGGISWRGPFFGVAALMAVALIATLAFVPDLPRPEKVTSPLAPLKALRHRGLLTMGI
                     MALLYNWGFFTMLGYAPYPMELDAHELGLVFTGWGLLVAAFSVFFAPRLQARYGTAPV
                     LYANLLGLAVVMAVIAAGVTDPTTVIVAVVVSGAFIGINNTLTTQAVMLVSPVERPVA
                     SSAYGFLRFIGGGLAPYVAGKLADATDLSVPFYLGAATFLLAVPVLASGHRLLRRAET
                     DTGEGEPLTPALTPVGSPAATDAPPVVVAVGAHREAAAVVDAAARLARDTASPLEVVH
                     VRRTAVGEEQAADTETDEQAKAAVTAHLDRLGGMGVTATGQILTGVGDHAAAGRALAR
                     HAAEVGARTVAVGRSPRGPLAQFADGSFTSALTHAATCTVVLVDPNAEPRPLTPRSLT
                     ELRAEAR"
     gene            complement(423480..423947)
                     /locus_tag="SSPG_00423"
     CDS             complement(423480..423947)
                     /locus_tag="SSPG_00423"
                     /codon_start=1
                     /transl_table=11
                     /product="MarR family transcriptional regulator"
                     /protein_id="WP_003971719.1"
                     /db_xref="GI:490069544"
                     /translation="MHHALMDTSPEGPDDLIVAVEQMIRYVRQSARTGGLSTAASSTL
                     ARLSREGPQRLTELARAEGVSQPNMTQLVTRLERAGLARRTADASDGRGVLVAVTSTG
                     AEVLDRRRAERARALRQLMEDMTGPERQATTTALLALARVIDNRQDTSEEGRA"
     gene            424010..424756
                     /locus_tag="SSPG_00424"
     CDS             424010..424756
                     /locus_tag="SSPG_00424"
                     /codon_start=1
                     /transl_table=11
                     /product="transcription antitermination regulator"
                     /protein_id="WP_003971720.1"
                     /db_xref="GI:490069545"
                     /translation="MGTRHGSEGGHGMDDWRRFAQQMASLARDLLSQESLHDTLDRIT
                     ASATELVEDCDAAGILILRGTKVQSLAPTEQVVIDSDALQGRVGEGPCFDAARSGTGE
                     RQFRIADFTDEAQRWPKYVPEARKLNLGSMMGFLLFTEDEDLGALNMYSYRPGAFTEA
                     DETAGWLLASHAAVAFSSARTHAQMQEAIGTRHTIGEAMGILMGRHRMSEDQAFAALR
                     RYSQDHNVKLRNVAAQVCERGGLPEPTDKR"
     gene            424894..426501
                     /locus_tag="SSPG_00425"
     CDS             424894..426501
                     /locus_tag="SSPG_00425"
                     /codon_start=1
                     /transl_table=11
                     /product="histidine kinase"
                     /protein_id="WP_003971721.1"
                     /db_xref="GI:490069546"
                     /translation="MTAPARPGDRPTPRALAAVALPCALVSALVVGGAVAAAPSSVRL
                     PLGLGAGAAAILLCAALTAAVHAVRAERATRRLLAAARAEADAERAGAAATAERERDA
                     LVDDFTRERERLAEQRDREVARLTEETARLGELLKQATGERAAAVSATANAAGRMQAL
                     ATGMLADLRAMEERHSDEAVLADLLHLDHRTAQAGRLADSVAVLTGARSGRRWARPIG
                     MESILRGAMGRIAGYRRVRVHSSSDTAVAGHAAEGVMHALAELLDNAANFSPPTAEIH
                     VYVEEVPAGVIVSVEDSGLVMGEVQLRRAQQAVAGETAGLGGLTGTRLGLAVVGRLAA
                     KYGLKVSFRPSARGGTGVLMLVPQDILSGPALPAAPGATPAATPAEVRDDRRYTPEPP
                     AAEPAPAEAAPEPPPVHDLADQDQDQDRDQAPRDRDRHGQDRDRDQEPEPDREPDPSA
                     EELLPKRRRGRTLAAAERARAAARSAEPHATPSADDAKVRAARFSSFRQAVRTTTGAT
                     GAAAEPAETAPDLPSHSSAHPEGDTTP"
     gene            426498..426905
                     /locus_tag="SSPG_00426"
     CDS             426498..426905
                     /locus_tag="SSPG_00426"
                     /codon_start=1
                     /transl_table=11
                     /product="dynein regulation protein LC7"
                     /protein_id="WP_003971722.1"
                     /db_xref="GI:490069547"
                     /translation="MTGSTTADEKLTWLIEGLLERTPGARHALVLSRDGLKLCRTPEL
                     SVDQADQLAAIAAGIQSLSHGASVEFGDGSGGVRSAMTEFYGGILFIVEAGEGAHLAV
                     VTSEDADAGLVGHHMSELIEQLGEHLTARPRTS"
     gene            426902..427249
                     /locus_tag="SSPG_00427"
     CDS             426902..427249
                     /locus_tag="SSPG_00427"
                     /codon_start=1
                     /transl_table=11
                     /product="hypothetical protein"
                     /protein_id="WP_003971723.1"
                     /db_xref="GI:490069548"
                     /translation="MSRPGRDDAPDRLYTVTQGRSSSGPDNPFDLVTLVVAECAPMPG
                     MQSEHTAILRLTEAPTAVVEIAAELRLPVSITKILLSDLHAAGRVSARHPYTAAVPDP
                     DILEQVLVGLRNL"
     gene            427326..427871
                     /locus_tag="SSPG_00428"
     CDS             427326..427871
                     /locus_tag="SSPG_00428"
                     /codon_start=1
                     /transl_table=11
                     /product="ATP-binding protein"
                     /protein_id="WP_003971724.1"
                     /db_xref="GI:490069549"
                     /translation="MGGFGVGKTTMVRSVSEIRPLNTEETMTQAGEAVDDISEVRGKS
                     ATTVAFDFGRISLDARNVLYLFGAPGQERFWFLWDRLFSGTLGAVVLVDTRRIDDSWY
                     AIDRLEHHGTPFIVACNDFGGPEHPPEAVREALDLDPRVPLVSCDARSRESSKQVLIT
                     LVEHLQAHYAGPAARPRQEFA"
     gene            427868..429109
                     /locus_tag="SSPG_00429"
     CDS             427868..429109
                     /locus_tag="SSPG_00429"
                     /codon_start=1
                     /transl_table=11
                     /product="cytochrome P450"
                     /protein_id="WP_003971725.1"
                     /db_xref="GI:490069550"
                     /translation="MSTDAHDVPGAVPLGGPRFQTDPALLYRQMRREHGAVTPVVLDG
                     DVPAWLVLGYRELHQVTGDPVLFSRDSDLWNQWENIPDDWPLLPMIGRRQPSILYTVG
                     ERHRERAAMISDALEAVDPHLLRGHAERFADELVDRLCAKGEADLVGDYAMLLPVRVL
                     ARLYGFSDEQGPALVTALNDMIDGRERALAGQTHLATSMARLLADRKAAPADDVASRM
                     LADESGFTEEEVAQDLMVMMAAGHQPTADWIGNSLRLMLTDDRFAASLFGGRNSVAEA
                     MNEVLWEDTPTQNVAGRWAARDTQLGGRRIRAGDLVLLGLQGANSDPQVRTDGSALTG
                     GNNAHFSFGHGEHRCPFPAQEVAEVIARTGIEVVLDRLPDIDLAVPAGSLTRRPSPWL
                     RGLTELPVRFTPTTALGGTSA"
     gene            429106..430329
                     /locus_tag="SSPG_00430"
     CDS             429106..430329
                     /locus_tag="SSPG_00430"
                     /codon_start=1
                     /transl_table=11
                     /product="cytochrome P450"
                     /protein_id="WP_003971726.1"
                     /db_xref="GI:490069551"
                     /translation="MTTGTEEARIPLDPFVTDLDGESARLRAAGPLAAVELPGGVPVW
                     AVTHHAEAKALLTDPRLVKDINVWGAWRRGEIPADWPLIGLANPGRSMLTVDGAEHRR
                     LRTLVAQALTVRRVEHMRGRITELTDRLLDELPADGGVVDLKAAFAYPLPMYVVADLM
                     GIEEARLPRLKVLFEKFFSTQTPPEEVVATLTELASIMADTVAAKRAAPGDDLTSALI
                     QASEDGDHLTDAEIVSTLQLMVAAGHETTISLIVNAVVNLSTHPEQRALVLSGEAEWS
                     AVIEETLRFSTPTSHVLIRFAAEDVPVGDRVIPAGDALIVSYGALGRDEHAHGPTADR
                     FDITRTSGNRHISFGHGPHVCPGAALSRMEAGVALPALYARFPRLDLAVPAAELRNKP
                     VVTQNDLFELPVRLA"
     gene            430428..430832
                     /locus_tag="SSPG_00431"
     CDS             430428..430832
                     /locus_tag="SSPG_00431"
                     /codon_start=1
                     /transl_table=11
                     /product="hypothetical protein"
                     /protein_id="WP_003971727.1"
                     /db_xref="GI:490069552"
                     /translation="MWKRKGRKDRRAARPVPMELCDLCARVFPEDESVTGYVPDSSAV
                     HATNEWFDGLRLITACSDDHFDVIKDGYAHRPFVDEELWAAKLTRALTTGPPALSMDQ
                     LGCRTGLQEPQIRAAVAWHNERMREAQQRSDP"
     gene            complement(430852..431964)
                     /locus_tag="SSPG_00432"
     CDS             complement(430852..431964)
                     /locus_tag="SSPG_00432"
                     /codon_start=1
                     /transl_table=11
                     /product="mandelate racemase"
                     /protein_id="WP_003971728.1"
                     /db_xref="GI:490069553"
                     /translation="MVDAVDVHAFEVPTDGPEGREQDGTLEWDATTLVLVRVHAGGRT
                     GLGYTYGDVSVASFVHSVLGPAVKGRPVSSPPALWERMGARMRNAGRPGVGAMALSAV
                     DVALWDLKARLLGLPLVHLLPAHHDRVPVYGSGGFTNYPLDRLTDQLAGWVRQGIGRV
                     KLKTSRDPEADPRRLTAVRRAVGDAPELFTDANGALGRKEALYWAHRFHDEWDVRWFE
                     EPVASADLEGLRMLRERGPARLEITAGEYAFTAQDFANLTEGPAVDCLQADVTRCGGV
                     TGVLEVAGLSAVRHLDLSAHCAPAVSAHAFCAVRRLRHLEYFHDHVRVERLLFDGVPS
                     PEGGALRPDTSRPGLGLEVRWADAEPYRVHGVRPPR"
     gene            432163..432969
                     /locus_tag="SSPG_00433"
     CDS             432163..432969
                     /locus_tag="SSPG_00433"
                     /codon_start=1
                     /transl_table=11
                     /product="ribonuclease BN"
                     /protein_id="WP_003971729.1"
                     /db_xref="GI:490069554"
                     /translation="MNRLWRPFHRVWDWLAASSLVRRGRDLELMHRAMGFATLALVTL
                     APLLIVVAAADPLGRGGFASWLADGMGLSGRSAKVLTDIISPPTKVVGTTSVWGGILL
                     GVFGVSFAASVQNGYERIWELPAGPWHRIWRQMTWVIMLTAYLYQEVQTRTALHGSAR
                     IALSTASGMLFFWWGQHFLLGGQVRWRDLLPGAFATMVGLIGLRGFSYLFFTPLILDN
                     AFSYGTVGIVLVVESWLIGVGFVVFGGAMVGHWFCEHHWWARNIDRRPPD"
     gene            complement(432973..434016)
                     /locus_tag="SSPG_00434"
     CDS             complement(432973..434016)
                     /locus_tag="SSPG_00434"
                     /codon_start=1
                     /transl_table=11
                     /product="short-chain dehydrogenase"
                     /protein_id="WP_003971730.1"
                     /db_xref="GI:490069555"
                     /translation="MSRAGHRGTNGSEVVVVTGATGGVGRATALAFGARGAAVALIAR
                     GEYALERAAEEVRAAGGRALPLVVDVADAEAVDAAASRVEEELGPIDVWVNAAFSTVF
                     APVPEIRPEELRRATEVTYFGFVHGTQAALRRMTPRDRGTIVQVGSALAERSVPLQAV
                     YCGAKHAIQGFTESLRCELLHDRSGVRVTMVQMPGLNTPQFSWVLTRLPRHPRPVAPV
                     YQPEVAARAVLHAADHPERRMYWVGGSTVATLLGQKLAPGLLDRYLARTGYDGQQTDR
                     PVDPSRPANLWKPPDDTAPDDYGAHGIFDDEAHPRSVQFWISRNRRPLALATAVTGAV
                     AATLAGSLRRRAG"
     gene            complement(434013..435815)
                     /locus_tag="SSPG_00435"
     CDS             complement(434013..435815)
                     /locus_tag="SSPG_00435"
                     /codon_start=1
                     /transl_table=11
                     /product="pyruvate decarboxylase"
                     /protein_id="WP_003971731.1"
                     /db_xref="GI:490069556"
                     /translation="MTQVADYVLQRLSEWGVQRVYGYPGDGINGLLGAFDRADGDPEF
                     VQARHEEMAAFMACGHAKFTGEVGCCVATSGPGAVHLLNGLYDAKLDHQPVVAVVGQQ
                     KRLSLGTHYQQEIALDQLFADVSEYCQMVVHPGQARHVIDRAFKTALTTRGVATIIIP
                     NDIQEEEAQPSPPREHGSVFSSVGWSRPRVLPDLDELRKAADVLNAGNKVAMLVGQGA
                     ANAEAEVKEVAELLGAGVAKALLGRQVLPDDLPYVTGPIGLLGSKASDNMIQGCDTLL
                     MVGSSFPYSEWLPEEGQARGVEIDIDGRMIGIRYPMDAHLVGDSRETLRALIPMLQRK
                     EDRGWREKIEKDVREWHDLCDRWAGEHFGKTINPQAVAAELSPRLPDDVILTADSGSG
                     TNWWARHLLLRDGMQASLSGTLATMGPGTPYAIAARFAYPDRPVIAFIGDGAFQMNGM
                     NEMITVKRYLDRLSGSAPLIFCVFNNQDLNQVTWEQRAMAGDPKYPGSQEIPDVPYAA
                     YAELLGLKGIVCADPKKVGSAWDEALAADRPVVLEFKVDAEIAPIPPHIMKDQGKKAI
                     KAALHDPELTGIATKGVRQKLTEYAEHLPGRGKK"
     gene            complement(435924..436982)
                     /locus_tag="SSPG_00436"
     CDS             complement(435924..436982)
                     /locus_tag="SSPG_00436"
                     /codon_start=1
                     /transl_table=11
                     /product="LacI family transcriptional regulator"
                     /protein_id="WP_003971732.1"
                     /db_xref="GI:490069557"
                     /translation="MSTAEEVPTSAPAPPRRGRDRTASMADVARLAGVSSQTVSRVSN
                     GYAGVTEETRQQVLAAMKELGYRPNSAARALKRGEFRTIGVITFTLATTGNVRTLEAI
                     ATSAASEGYAVTLLPVAVPTQDEVRGAFSRLEELAVDAVIVIMEVHLLDAASLKLPPH
                     VQVVVVDSDAGDTYTVVDTDQAGGSRAAVRHLLDLGHDTVWHLGGPEGSFAAQRRTDA
                     WRRTLTEAGRTPPPLVRGDWSAESGYRAGLELAAREDCTAVFAANDQMALGLLRALHE
                     RGRRVPEDVSVIGFDDIAEAGSFLPPLTTVHQDFAEVGRLCVRAVLRKMRAVGPQQGT
                     TLVPTRLVTRASTAPPPG"
     gene            437175..438101
                     /locus_tag="SSPG_00437"
     CDS             437175..438101
                     /locus_tag="SSPG_00437"
                     /codon_start=1
                     /transl_table=11
                     /product="ABC transporter permease"
                     /protein_id="WP_003971733.1"
                     /db_xref="GI:490069558"
                     /translation="MTTLQPPAAAEPRPAPPPVRRDRRSWTGWGFLGPFVAVFALVFL
                     APIAYSVYLSLFREQLIGGTTFVGLDNYAEALKDDRFWASLGRVSLFLAVQVPIMLGI
                     ALLVALALDSGRLYGRDFFRISIFLPYAVPAVVATLMWGFMYGTRFGLVGDINGALGV
                     SLPDPLSPDLVLASIGNIVTWEFVGYNMLIFYSALRVVPHSLYEAAQIDGAGQIRVIT
                     AIKLPAIRGALVIATIFSIIGSFQLFNEPSILQPLARNAITTDYTPNYYTYALSFNGQ
                     QHNYSATVAIVMGLITMVVAYAVQLRGMRKGV"
     gene            438109..439059
                     /locus_tag="SSPG_00438"
     CDS             438109..439059
                     /locus_tag="SSPG_00438"
                     /codon_start=1
                     /transl_table=11
                     /product="ABC transporter permease"
                     /protein_id="WP_003971734.1"
                     /db_xref="GI:490069559"
                     /translation="MTSPVATASDRSAPTPSGTSRPAPRLRTPRRRHSADRPRRSVLL
                     TVLTSLVLLYSLVPLVWLAVSATKTQEGLSRSAGLWFDGDFALWDNITETFTYDDGVF
                     TRWLLNTLLYVGLGAGGATFLAVLGGYALAKFDFPGRRSVFAVVIGAVAVPGTALAVP
                     TFLMFSKMGLTNTPWAVIIPSLISPFGLYLMWVFATEAIPTELMEAARIDGAGELRTF
                     FRVALPLLAPGIVTVLLFTMVATWNNYFLPLVMLKDPDWYPLTLGLNSWNQQAATAGG
                     EAVFNLVVTGSLITILPLIAAFLLLQKYWQSGLAAGSVKE"
     gene            439167..440510
                     /locus_tag="SSPG_00439"
     CDS             439167..440510
                     /locus_tag="SSPG_00439"
                     /codon_start=1
                     /transl_table=11
                     /product="sugar ABC transporter substrate-binding protein"
                     /protein_id="WP_003971735.1"
                     /db_xref="GI:490069560"
                     /translation="MTKHSRRLLRGTVLVCALALGATACGDSDDGGSGQKAVSEADIQ
                     AALKEGGTITVWAWEPTLKQVATDFEKEHPGVKVDLVNAGTNKDQYTALQNAISAKKG
                     VPDVAQIEYYAMGQYALTKQLTDLKSFGADKLSAQFSPGPWNGVKAGSDGVYALPMDS
                     GPMALFYNKKVFDKYDIKVPTTWAEYLDAARELHKADPKAYITADNGDAGFATSMLWQ
                     AGSRPYTVDGTKVKIDFSDQGAKTFTGTWQQLIDEKLLASVPAWTDEWYKGLGDGSIA
                     TLATGAWMPANLESGAKSASGDWRVAPMPQWKAGDKVSAENGGSALALPELGKNEALA
                     YAFVEYANAGDGVQTRLKNGAFPATTADLQSTRFQDTAFPYFGGQKANKIFAESAADV
                     PDDWSYLPYQVYANSVFNDTVGKAYVSGTTLAEGLESWQEASVKYGEEQGFTVEK"
     gene            440537..442582
                     /locus_tag="SSPG_00440"
     CDS             440537..442582
                     /locus_tag="SSPG_00440"
                     /codon_start=1
                     /transl_table=11
                     /product="beta-galactosidase"
                     /protein_id="WP_003971736.1"
                     /db_xref="GI:490069561"
                     /translation="MISTLHSRLHRGADGAPAPRLAYGADYNPEQWPREVWEEDVRLM
                     REAGVNIVSLGIFSWARIQPGPDTWDFAWLDEVMDLLHEHGVGVDLATATASPPPWLT
                     TAHPEILPVTDRGETLWPGARQHWRPTSPVFREHALRLVRKLATRYADHPALVAWHVN
                     NELGCHNVYDYSDDAARAFRDWLRARYGTTDALNHAWGTAFWSQRYGDWAEVLPPRLA
                     ASHPNPTQQLDFKRFSSDALKDHLRVERDLLRELTPDVPVTTNFMVMPGTKGMNYADW
                     AGEVDFVANDHYVVPHPQARDELSFSANLTSGIAGGRPWFLMEHSTSAVNWQPVNLAK
                     RPGEMARDSLTHVAHGADAVCFFQWRQSAAGAEKYHSAMVPHAGADSDLFRAVTALGD
                     TLKTLAPVAGSEREPAEVGILFDWESRWASEQDSHPTSLLDYHQEALDWYSALLSLGV
                     RADVVTTGADLSRHRVLIAPVLHLVPAELAKDLTRYAEQGGHLVTTYFSGIVDENDHV
                     WLGGYPGALRDLLGIRVEEFGPLPAGQSVELDGAGSGDLWTDRITVTAPETEVLARYR
                     TGTHAGHPAVTRRPAGRGSAAYVSTRLGADGLAALLPRLLEPAGVTSELPASVRGRVE
                     ATVRRGAGGRFLFLVNRTDEAVTVPGLTGDVLVGDTGDEGAVVLAGRGVAVLRTPTP"
     gene            442710..444761
                     /locus_tag="SSPG_00441"
     CDS             442710..444761
                     /locus_tag="SSPG_00441"
                     /codon_start=1
                     /transl_table=11
                     /product="hypothetical protein"
                     /protein_id="WP_003971737.1"
                     /db_xref="GI:490069562"
                     /translation="MARRTRSRRLLGAAVLTALTTGAALLGVPAQAEPAAAPASVTVR
                     PDPSYQQEEFEGWGTSLVWFANATGDYPPEIREKLARLLFGDDGLGLNIARYNIGGGN
                     APDVKDYLRAGGAVEGWWQAPEGTTREDTDWWSADDPADWNEDADATQRWWVERIKDD
                     IDHWETFSNSPPWFMTVSGYVSGGFDSSADQLKPESVDDFAAYVAGATRRLEKAEGIE
                     VDTVDPFNEPNTPYWGTQLGADGEPVGGRQEGAHMGPELQRKVLRALAPALRKAKVKA
                     DVSAMDETNPGTFAKNWSAYSAADRALVGQMNVHTYGTGQRTTVRDLAKAADKPLWMS
                     EVGGDWGDGQDFADMRPGLGLAQQIVDDLRELEPRAWVFWQPVEDYDNMKPGGESAKG
                     GNWGSIQLPFDCTAQDTLETCPIRTNTKFDTARNFTHFIKPGDRLIQTDGTSSAAAVT
                     RDGKGASVVHVNRGTEARTVTLDLSKFRDVSRRATVTPVVTSADGKLEKQSPIRVSDR
                     TATFTVPAQSVTSFAIKGVSGVAKDAAGLRKGHTYTLTGVQSGKAVTVAADGTNLVLG
                     TGTGTGTDPSARQWRLSAVRHDGGVRDRYVFTRPEDGTRLAVRDDVPVAEPDTGRRDR
                     AAEWLASSTGDGTWTLVNAGTGRLLEVGGQATHDGAAVTTWPPNSGANQRWTLTDVSA
                     G"
     gene            444855..445502
                     /locus_tag="SSPG_00442"
     CDS             444855..445502
                     /locus_tag="SSPG_00442"
                     /codon_start=1
                     /transl_table=11
                     /product="galactoside O-acetyltransferase"
                     /protein_id="WP_003971738.1"
                     /db_xref="GI:490069563"
                     /translation="MTTDPREREVRRRMAARELYSDGAPGLAALAEERLRGKELADAY
                     NRTGARDEEGRRALLKEMLAALGTGVWIEPPLHVAYGNRVHLGDDVYANFGLTLVDDV
                     EVFVGDRVMFAPHVTVSTTGHPVHPDLRRDGTQFSAPVRIEDDVWIGAGALIMPGVTV
                     GRGSVVGAGSVVTAHVPPMTVVAGTPARVLREITDADREWSYRPPRTLGPGPGPG"
     gene            445615..446406
                     /locus_tag="SSPG_00443"
     CDS             445615..446406
                     /locus_tag="SSPG_00443"
                     /codon_start=1
                     /transl_table=11
                     /product="hypothetical protein"
                     /protein_id="WP_003971739.1"
                     /db_xref="GI:490069564"
                     /translation="MTTDHTQPPQIDTGRAHPARVYDWLLGGKDNYPVDEAVGETLPP
                     EARDAARQNRAFMNRAVAHLAARGIDQFLDIGTGIPTEPNLHQIVQRTVPAARVVYAD
                     NDPIVLRHAEALLVSSPEGATDYIQADVREPGEIVRHARGILDFDRPIALSLIALMHF
                     VPDDQDAHGIVRGLVETLPAGSHLVLSHAALDLFPELAEQVIAQYAKGGIRLGFRTRA
                     EVARFFDGLELVPPGLVTATEWYGEGLEPPAPEASGIYAGVARIP"
     gene            complement(446429..446614)
                     /locus_tag="SSPG_00444"
     CDS             complement(446429..446614)
                     /locus_tag="SSPG_00444"
                     /codon_start=1
                     /transl_table=11
                     /product="hypothetical protein"
                     /protein_id="WP_003971740.1"
                     /db_xref="GI:490069565"
                     /translation="MYTVLAIIAAVLFLIAWLINAAEVSTNDVFTATNVMLIGLALLA
                     LHVAGVGSGWAPRGRRR"
     gene            446770..447942
                     /locus_tag="SSPG_00445"
     CDS             446770..447942
                     /locus_tag="SSPG_00445"
                     /codon_start=1
                     /transl_table=11
                     /product="radical SAM protein"
                     /protein_id="WP_003971741.1"
                     /db_xref="GI:490069566"
                     /translation="MHDPSTAPDDGFGTLFGLDALTPGPPPVAGPRFRDSAAARRLLP
                     VREIHAEPAAAASPRGRQILARFPDARVVEVDSHWGIPGLHGNEGNVERWVRVKGETL
                     VLGERKTLATRPNGRSADWIAPGASNGCAMACAYCYVPRRKGYANPVTVFTNIERIVA
                     HLGRHIARQGPKREPNQCDTEAWVYDIGENGDCSVDALICDNTADLVHAFRQWPTAKA
                     SFATKFVNPDLLALDPRGRTRVRFSLMPPDDSRLLDVRTSPVAERIAAAGDFLEAGYE
                     VHFNLSPVVLRPGWEEAWAQLLRQLDDVLPDRVKRQAAAEVIMLTHNLGLHEVNLGWH
                     PRAEEVLWRPEVQQAKRSENGALNVRYRADVKAGAVARLRALVAAHAPWLRIRYAF"
     gene            448028..448609
                     /locus_tag="SSPG_00446"
     CDS             448028..448609
                     /locus_tag="SSPG_00446"
                     /codon_start=1
                     /transl_table=11
                     /product="pyridoxamine 5-phosphate oxidase"
                     /protein_id="WP_003971742.1"
                     /db_xref="GI:490069567"
                     /translation="MPHTTVTTGDRPDAATATATATEEGWVELDSRAHLRELLGEPWP
                     LVIDKVHDRLTDDDRDILARSPFCLLATSDAGGNCDVSPRGDVPGFTHVLDSRTLALP
                     DRAGNRRGDSFHNVLDNPHAGLLYLIPGGKEVLRVNGRARILTDAPFFDAMARGGRRP
                     DLALLLEIDEIYLHCPMSLNRAGLWNSGSAQAS"
     gene            448713..449591
                     /locus_tag="SSPG_00447"
     CDS             448713..449591
                     /locus_tag="SSPG_00447"
                     /codon_start=1
                     /transl_table=11
                     /product="iron ABC transporter"
                     /protein_id="WP_003971743.1"
                     /db_xref="GI:490069568"
                     /translation="MRSGEDAAGTPRLRGHELSATGVTVAYDGVDVVHDAGVRLRPGE
                     VTVLVGPNGSGKSTLLRTVARLQRARSATLSLDGATDGLALTSREFSRYVALLTQGRP
                     TPGGLTVRDVVEFGRYPYRGRWGRPDPDGPAAVERALALTGVDGLADRGADHLSGGQL
                     QRVWLASCLAQETGVLLLDEPTTYLDLRYQVELLDLIRDLADDHGIAVGVVLHDLDQA
                     AAVADRITLLEAGRIVADGPPEDVLTPERLTAVYGIRIDVDTDPLTGRLRTRPIGRHH
                     IRTPRTRTPERLGTTS"
     gene            449588..450571
                     /locus_tag="SSPG_00448"
     CDS             449588..450571
                     /locus_tag="SSPG_00448"
                     /codon_start=1
                     /transl_table=11
                     /product="ABC transporter substrate-binding protein"
                     /protein_id="WP_003971744.1"
                     /db_xref="GI:490069569"
                     /translation="MRRLLLTAAATTAAALTLAACGTTEPAADKAEKKASEAITLKDG
                     KGTEVKLDGPATKVVATEWNVVESLVSLGVDPVGVADVKGYKTWDSAVPLKNEPKDIG
                     TRGEPSMDTVASLAPDLIVATTDLAPAAVKQLREVAPVIEVKSADGTGQIDRMLENVD
                     LIAEATGTTDRAKSLREGFETKVAEGKKALADAGMAGKDIAFADGYVASNQVSIRPYT
                     ATSLIGEVNEAVGLKNAWTVKGDEAYGLGATDVEGLTKLPEDTQFAYIGNDDDPSATP
                     FTGELAKNPVWKSLPFVKAGDVHRLDDGIWMFGGPGSMEAYIDAVVGALTK"
     gene            451169..452662
                     /locus_tag="SSPG_00449"
     CDS             451169..452662
                     /locus_tag="SSPG_00449"
                     /codon_start=1
                     /transl_table=11
                     /product="iron-hydroxamate transporter permease subunit"
                     /protein_id="WP_003971745.1"
                     /db_xref="GI:490069570"
                     /translation="MEPGQHRPERLRRRPADAADRPGRRGRPAADGPPGGRAGPRRRR
                     GARSRRPGAGDPSHGRRARGAALRRRGHARRTDRLRRPVRTRPGAPARPPLPRLQPLP
                     YGHARGGAHRRGPGTRFGRAAAGVDRGRPLGGRAHGRRHEPGRRRVPGHHGAARAGHR
                     RGRGAGPAADPGPGGVPGHGRRPGRGPGRARDRRRAGGRHQAAARRRRHWAQGRAGRT
                     VSFVLDTRVPRVLAALGAGAALALAGTLVQAVTRNPLAEPNVLGVTGGGALGAVILVT
                     TVPAAGTWGVAGAAFAGSAVSAVLVFGLAARGGFRQNRLVLVGIGVASGTAALISLLI
                     VLTDPFNANKALTWLSGSTYGRTMPDVVPVALALLVGIGVAVARRTELDLISLDEDTP
                     RLLGLRLAPGRLGFLVLSVVLSATAVACAGTIGFVGLVAPHAARALVGRRHVRVVPVA
                     ILLGATLVCAADLLGRTVIAPAQLGAGLMTAVIGTPYFLYLLVRSRR"
     gene            452884..454221
                     /locus_tag="SSPG_00450"
     CDS             452884..454221
                     /locus_tag="SSPG_00450"
                     /codon_start=1
                     /transl_table=11
                     /product="triacylglycerol lipase"
                     /protein_id="WP_003971746.1"
                     /db_xref="GI:490069571"
                     /translation="MPPRPRMLAAAITAVLALGAQAVPAAAADGPAGDSTATTSRGVE
                     IPAFYTPPSELPAADGTLIRHEPLPLALSLPGIDGPLPGRATRLMYKSTDANGEAVAV
                     TGAYVEPAAKWRGDGPRPLVAVAPGTMGQGDQCAASMALEHPLQLNGQTVSVGYEDLS
                     VYRLLLRGVAVVVTDYVGLGTTDRLHTYVNRVDGAHAVLDAVRAARSLDSASVTSDSR
                     VGLFGYSQGGGATAAAAELQPSYAPDVQLAGTYAGAPPADLTEVTKAIDGSDLAGALG
                     WSLNGFLQTEPALRPIADRYINEAGQEALKDLSTMCVGDALFGYGGDSSTDWTRTGQS
                     ISDVIRAEPALQSFLAEQRIGSTAPGSPVRVATGVSDDLVPHGQARRLAVDWCGKGGK
                     VTYVPVLIPGVGSGLLNHFAPLLADQGNAIAWLTDRLSGEPAGSNCWSMPVQP"
     gene            454311..455846
                     /locus_tag="SSPG_00451"
     CDS             454311..455846
                     /locus_tag="SSPG_00451"
                     /codon_start=1
                     /transl_table=11
                     /product="MFS transporter"
                     /protein_id="WP_003971747.1"
                     /db_xref="GI:490069572"
                     /translation="MEAKPDGGSGPPDGAKMPSTIAHLPQQVREELTRRLRRTRRAFG
                     EDDVQVVEAPLLKRAVGASALGNCMEWFDFGVYSYLAATIGKVFFPGASPAAQVISSF
                     ATFAAAFVVRPLGGLVFGPLGDRVGRQKVLATTMIMMALGTFSIGLIPSYATIGIAAP
                     ILLLLARMVQGFSTGGEYGGATTFVAEYSPDRRRGFLSSWLDFGTFVGYALGSALVTV
                     LNLALTDAQMLHWGWRLPFLIAGPLGVIGLYMRLKLEESPAFQQQLDEHEKGLAQESA
                     GSEFKTIVREHWRPLLVCMGLVLLYNVTNYMVTGYLPTYQTETLDRSSGFADVLVLIG
                     MVWIVLLITFLGRLSDHVGRRPLYATGAAAMIVLAVPAFLLLKADGVWAPVAGVLLLS
                     TLLACFAAPSAATLPALFPTAVRYAAMAIGFNFAVAAFGGTTPLVAEALVSITGDELM
                     PAYYLMVAGAVGLVTVKFLPESAQVPLHGSQPMVGSRQEQRELITTSKDLYSFSKDRS
                     GAV"
     gene            complement(455810..456754)
                     /locus_tag="SSPG_00452"
     CDS             complement(455810..456754)
                     /locus_tag="SSPG_00452"
                     /codon_start=1
                     /transl_table=11
                     /product="membrane protein"
                     /protein_id="WP_003971748.1"
                     /db_xref="GI:490069573"
                     /translation="MAMNATTTRGSLLAALACVLVGGSFTANSLLGDYPYAGGQFLRY
                     GLAFLLLVPLAGPGAATRLRALGAARWLRLALLAAVGMVGFNLAVLAAERTAEPAVPG
                     VFVGCAPVVVAVLVPLLEGRRPQRIVLYGALFVAVGAFTVQGWGRTDGAGIAFSVCAL
                     VGEVGFAVLAVPVLRPLGPRLLSTVVCGVAAAESALAGVLADGTGWLRRPDAVEAGAL
                     LWQAVVVTVVGFVCWYMGMQRIGAERATLFSGLIPVAAACTAPLVGTGSYGAAQVVGS
                     ALVFAGVAVGSGAALPSARARRSAAERQTAPERSLEKL"
     gene            456980..457714
                     /locus_tag="SSPG_00453"
     CDS             456980..457714
                     /locus_tag="SSPG_00453"
                     /codon_start=1
                     /transl_table=11
                     /product="hypothetical protein"
                     /protein_id="WP_003971749.1"
                     /db_xref="GI:490069574"
                     /translation="MATAVATASVSVALLAGCGGDSGDEGKPFEGQSADDIAAKAVEA
                     TRQAKSVHVKGDTRLEDGSTVTIDVSVDQEKNCQGTIGAGETRADVRHTDATLYLRGD
                     EQYWRTALEQQPDAARKMAPKLQDKWVRMPANDASTAGVCDKQGFIAAMDEDESERRG
                     MKRGSTTEVNGEEALKLTKDASGGEKLTLYVATEGEPYILKTTTEGGKNPGGVTFSEY
                     GETVDPQQPPADETVDMKELAGEQQT"
     gene            complement(457720..458211)
                     /locus_tag="SSPG_00454"
     CDS             complement(457720..458211)
                     /locus_tag="SSPG_00454"
                     /codon_start=1
                     /transl_table=11
                     /product="hypothetical protein"
                     /protein_id="WP_003971750.1"
                     /db_xref="GI:490069575"
                     /translation="MQTFLPHPGFRDSALALDRRRLGKQRVEALQVLRGLTVPGYGWR
                     RHPAVRMWTGYEEALVRYGLDVCRVWREHGHQDSCAASLVAGLAEVRPGEPVRDQEEL
                     SAAGELPPWLGDEAFHRSHRSALVRKEPEVYAELFPGVPDDLPYVWPSSDRERGEADG
                     GRS"
     gene            complement(458320..458655)
                     /locus_tag="SSPG_00455"
     CDS             complement(458320..458655)
                     /locus_tag="SSPG_00455"
                     /codon_start=1
                     /transl_table=11
                     /product="phytoene desaturase"
                     /protein_id="WP_003971751.1"
                     /db_xref="GI:490069576"
                     /translation="MTRTVPGRTDHVVVVGAGLAGLSAALHLLGAGRRVTVVEREPLP
                     GGPAGRRELGGYHLDTGPTVPTMPDLADEAFAAVGERLRDRVELLPLHPAYRDCFPWP
                     VASRRPCAR"
     gene            459099..459686
                     /locus_tag="SSPG_00456"
     CDS             459099..459686
                     /locus_tag="SSPG_00456"
                     /codon_start=1
                     /transl_table=11
                     /product="dehydrogenase"
                     /protein_id="WP_003971752.1"
                     /db_xref="GI:490069577"
                     /translation="MRCPPSSWSIRRRGRCGRRVAPGASGRPGPAASTRRRPPRGSGC
                     GCTGEGEAARWAARTGGCVVELHAYAVPPTAVREVEEKRLVDALHLVYPETRRARVVA
                     ARHEWRADCPLFTVGGYRDRPTVRTPDPALVVAGDLVRTDLPVALMQRAATSGFLAAN
                     ALLEPWGVRNETLWTVPGGGRSAPLRALARRFGTR"
     gene            complement(459716..460594)
                     /locus_tag="SSPG_00457"
     CDS             complement(459716..460594)
                     /locus_tag="SSPG_00457"
                     /codon_start=1
                     /transl_table=11
                     /product="short-chain dehydrogenase"
                     /protein_id="WP_003971753.1"
                     /db_xref="GI:490069578"
                     /translation="MTDSPLQNRTVVVTGAARGLGAALARACALRGARIALLGLEKPR
                     LDALAADLPTPALAVEADVTDPAALADAAGETRRRLGRPSVVVANAGVAHGGPFATSD
                     PAEWGRVVDVNLTGSAHTARAFLPDLLDTAGYHLQIASLASLGAAPMMSAYCASKAGV
                     EAFAHSLRAEVAHRGVAVGIAYLNWIDTDMIRDADRHPVLRELRAHMPPPARRTFSAD
                     DVAARLVRALERRRTAVYVPGWLRLVQLGRASLPPVVARLSRRELPRLEAEEELGPTG
                     PLGAGGRAGHAAGTRT"
     gene            complement(460638..462257)
                     /locus_tag="SSPG_00458"
     CDS             complement(460638..462257)
                     /locus_tag="SSPG_00458"
                     /codon_start=1
                     /transl_table=11
                     /product="FAD-dependent oxidoreductase"
                     /protein_id="WP_003971754.1"
                     /db_xref="GI:490069579"
                     /translation="MPDAVVVGAGPNGLVAANLLADAGWSVTVLEEQPEPGGAVRHDG
                     EVAPGFVNDLFSSFYPLAAASPVLGGLRLEEHGLRWAHAPHVLAHPLTDGTCAVLDRD
                     VATTAASLDAFALGDGAAWERLHAVWDRYRADILDALFTPFPPVRATARLALRLRGAG
                     GLRLARTLVLPVRRMGEEEFRGEGGRLLLAGNALHADLAPEAAGSGGFGWLMSMLGQT
                     YGFPVPVGGSGALTEALVHRLRARGGTLHCGRRVERVLVRDRRAVGVRTADGETVTAR
                     RAVLANVSVPALYGRLVAPADLPDQVLTDLRRFQWDFATFKVDWALDGPVPWQCEAAA
                     RAGTVHLSDGLDELTRFAAQIAMRQVPDRPFSLFGQMTTTDPTRSPRGTESAWAYTHV
                     PHHIRADAGEEGITGTWDTGERELMADRVERQVERFAPGFRALIRARRVLAPPTLQAL
                     DANLEGGAINGGTTAMHQQLVFRPVPGTGRPETPVAGLFLASAGAHPGGGVHGAPGAN
                     AARAALRQHRFAGLARIQRALTRRDRAGDRH"
     gene            complement(462250..462756)
                     /locus_tag="SSPG_00459"
     CDS             complement(462250..462756)
                     /locus_tag="SSPG_00459"
                     /codon_start=1
                     /transl_table=11
                     /product="polyketide cyclase"
                     /protein_id="WP_003971755.1"
                     /db_xref="GI:490069580"
                     /translation="MAIRHRLIQATPDAVWDVLADGDLYVEWVVGPSQVTPRAGQWPQ
                     VGATIAYEVRLGPLRLNNESVVRRCVPGSELELEAKAGRLGTARIAVELRPWGEQCLV
                     IVDEHPLRGPGGLLHNVGVEALIQVRHRAMLARLAKLCESTAGERCRPDPSDATGSVE
                     YRPGTGRA"
     gene            463020..464192
                     /locus_tag="SSPG_00460"
     CDS             463020..464192
                     /locus_tag="SSPG_00460"
                     /codon_start=1
                     /transl_table=11
                     /product="serine protease"
                     /protein_id="WP_003971756.1"
                     /db_xref="GI:490069581"
                     /translation="MRRSRLRHLGLAGLLVLGSLTAVGTLPASAADAPAHSPSSSEQP
                     ASAGLLDAMQRDFGLTRAEAEDRLAAEREATGIEPAARRAAGKAFGGSWFDADAGRLT
                     VAVTSDATPSALRAVRATGAQARTVEHSAQQLDAAKARVDRLDAPAGVSSWRADRATN
                     KVVVDVVAGERADNDVQSFLKQARATAPVTVRTVPSAPQTFAAGTVGGDPYYTGNVRC
                     SIGFSVHGGFVTAGHCGRAGAGVSGWDRSYIGTFQGSSFPDNDYAWVSVGSGWWTVPV
                     VLGWGTVSDQLVRGSNVAPVGASICRSGSTTHWHCGTVLAHNETVNYSDGSVVHQLTK
                     TSVCAEGGDSGGSFISGDQAQGVTSGGWGNCSSGGETWFQPVNEILNRYGLTLHTA"
     gene            complement(<464395..464838)
                     /locus_tag="SSPG_00461"
     CDS             complement(<464395..464838)
                     /locus_tag="SSPG_00461"
                     /exception="unextendable partial coding region"
                     /note="3' partial"
                     /codon_start=1
                     /transl_table=11
                     /product="integral membrane protein"
                     /protein_id="WP_003971757.1"
                     /db_xref="GI:490069582"
                     /translation="MIEWVPLGSGARPVPRPVAAPLVWAGAFGGALLLVGLLNGIVGA
                     GRPGLALVALSLLAALLGLCARFTAAPGTAVLCWLSLNGFAHTAGRHAHLDRPAGRVL
                     AGLPARRGPRGHGAGPVGPRAGRLPSADHGNRPGRAGARDRTRRRL"
     gene            complement(464993..466306)
                     /locus_tag="SSPG_00462"
     CDS             complement(464993..466306)
                     /locus_tag="SSPG_00462"
                     /codon_start=1
                     /transl_table=11
                     /product="transporter"
                     /protein_id="WP_003971758.1"
                     /db_xref="GI:490069583"
                     /translation="MGGAFVAAAFLARLGGRIGLPTIPLFMLAGILLGPHTPGFVLVE
                     DAHDFEMLSALGLVLLLFYLGLEFHLDDLKSGGKRLLTAGGIYLLLNVGAGLGFGFVL
                     GWGVREALVLAGVLGISSSAIVTKILIDLGRIGRPETRLILGVIVVEDIFLALYLAAL
                     QPVISGAHGVADTALQAGKAFGFLLVLAAAARYGTRLVGRLIHTRDNELLVISFLGAA
                     VLVAGVSEVLGVADAIGAFMVGLILAGTPSGPRIRELVHPLRDAFAAIFFFAFGLAID
                     PGDLASVAGPVAAAAALTVVMNIVAGLCVARVYHYGSEPAAEIATTLVARGEFALILA
                     AMAAGAGLDARLAPFIAGYVLVLAVLGPIVAGRAHVLAAALRAVGGLLPGTRAPVAAA
                     DGGAGGAETEDADDGRTEPGPVPVPAQASPAFGSSSSPEHTEAGH"
     gene            complement(467075..467455)
                     /locus_tag="SSPG_00463"
     CDS             complement(467075..467455)
                     /locus_tag="SSPG_00463"
                     /codon_start=1
                     /transl_table=11
                     /product="hypothetical protein"
                     /protein_id="WP_003971759.1"
                     /db_xref="GI:490069584"
                     /translation="MDGASHGHPCRAGWLIVCSPAGVRPPRAAEVAVTRMDPERYWSR
                     PNRCLLECVSGVQAGRPIMYEMCVGPEKAGGALVWHVLSKQAAATLCGQQLRERIEAS
                     DGERARHCPDCMASFEKLMATTPC"
     gene            complement(467474..468084)
                     /locus_tag="SSPG_00464"
     CDS             complement(467474..468046)
                     /locus_tag="SSPG_00464"
                     /note="truncated CDS"
                     /codon_start=1
                     /transl_table=11
                     /product="cytochrome P450"
                     /protein_id="WP_003971760.1"
                     /db_xref="GI:490069585"
                     /translation="MAAEPHARRHRLRAAHPAARQARAGRAGTGSRALLLRGVARPPP
                     RRRPGTRAGHPVRARSAASTRSPRSSAAGPRRSRPGTASPSRRAGSRCATATGRTTRN
                     CGATVRLPAGAVPAPATRPDELVPQGGGAPAAGHRCPASASPSASLESLAVRLARPDC
                     TVPAQELRIPLRRIPTRPRSGFVVTGVRAS"
     gene            complement(468549..468962)
                     /locus_tag="SSPG_00465"
     CDS             complement(468549..468962)
                     /locus_tag="SSPG_00465"
                     /codon_start=1
                     /transl_table=11
                     /product="hypothetical protein"
                     /protein_id="WP_003971761.1"
                     /db_xref="GI:490069586"
                     /translation="MTEYERSRTMPAQPEQVFDQAANVGQLATWLPRDLHVEPEEPPA
                     VTVHEDRTDQDTSALLSARPEQLRLEWGTREQGSYAGWLQVAGLDSGASEVTVHLSFF
                     DDTHDPGRRTVAEALDGSLRRLEEQVRLRTDNAAG"
     gene            468998..470311
                     /locus_tag="SSPG_00466"
     CDS             468998..470311
                     /locus_tag="SSPG_00466"
                     /codon_start=1
                     /transl_table=11
                     /product="conserved hypothetical protein"
                     /protein_id="WP_003971762.1"
                     /db_xref="GI:490069587"
                     /translation="MTRAPSGGTEAPPGRTARRAGWDGRCQAAGHRSRRGGLSTGGDE
                     VSTSDSDDAGLRSFLADPAHLTLDLRTATARCVKALGLRHAVVYLVDLQQRHLVPQTA
                     VAPSVPVDGSPAGWAYRTQSLRVEESGTGGGITAWFPLLDGAERLGVLALCETALTAS
                     SLTRGRALASLLAMVITSKRLYEDSFVRRTRTERMTLPAEMLRALLPPRTIGNGNVVS
                     TAVLEPAYEIGGDAFDHALTETTLHVAVLDAMGHDLASGLTTTVSLAACRNARRTGAD
                     LPELVRSVDEALSSWLPDKFCTSVIAQLDLVTGVLRWANCGHPAPILIRDQRLIIDAM
                     ERDADPPMGMPSLLSPHARRTHEISLEPGDRVLMYTDGVVEARTREAKLLGLERFADY
                     VIRATAGGELAPESLRRLIHSILAMQEGRLRDDATLLMFEWRPPS"
     gene            complement(470349..470660)
                     /locus_tag="SSPG_00467"
     CDS             complement(470349..470660)
                     /locus_tag="SSPG_00467"
                     /codon_start=1
                     /transl_table=11
                     /product="hypothetical protein"
                     /protein_id="WP_003971763.1"
                     /db_xref="GI:490069588"
                     /translation="MSDERMRQRTGSADRRTVERLVAAWLAETERHDPEAAGEARDGW
                     ERDALSDRSAQDLATWVTARVTDTGFTEDEGPYVAGPVRITPADKDTVHAWLRARGHA
                     V"
     gene            470808..471518
                     /locus_tag="SSPG_00468"
     CDS             470808..471518
                     /locus_tag="SSPG_00468"
                     /codon_start=1
                     /transl_table=11
                     /product="hypothetical protein"
                     /protein_id="WP_003971764.1"
                     /db_xref="GI:490069589"
                     /translation="MRQPADDQATGRRAGVSELRPADGDRGPTPRREAPHEDLPLDRN
                     QAILQAAKQVGSTLKKAEHPFALAGSVAAYAHGGTQNLQHDVDFCIRPEDADAVAATL
                     REAGLTVYTPPEDWLLKADCLGQQVDLIFELAHEPVTTALLDRARDLSVDSVLMPVLS
                     PTDLLRGLLAAFSEHHCDFGAVLPIARTLREKIDWAALRRDCGDDPMPAAFFFVLERL
                     EIIPPAGPPATASKEDQR"
     gene            471515..471772
                     /locus_tag="SSPG_00469"
     CDS             471515..471772
                     /locus_tag="SSPG_00469"
                     /codon_start=1
                     /transl_table=11
                     /product="hypothetical protein"
                     /protein_id="WP_003971765.1"
                     /db_xref="GI:490069590"
                     /translation="MSDPGVQNVEYRVAHLQDRLAAEELGELGVRAEVRAGAVALTGT
                     VPSAQCRETVLRLAREELAGLTVHADVVVARTTRPDQAEEL"
     gene            471769..472497
                     /locus_tag="SSPG_00470"
     CDS             471769..472497
                     /locus_tag="SSPG_00470"
                     /codon_start=1
                     /transl_table=11
                     /product="metallophosphoesterase"
                     /protein_id="WP_003971766.1"
                     /db_xref="GI:490069591"
                     /translation="MTIRVAAVGDIHMGPDSEGLLRPAFETLPDCADVLLLAGDLTRH
                     GTPREARVVAREVRDLPVPVVAVLGNHDHHDERPEEVTAILRDAGVTVLEGEATVVEC
                     AGGRVGIAGTKGFGGGFVGRSAGEFGEPVMKEFVRTTRRSADSLHAALKQLAEEDCAA
                     RVALTHFSPVADTLAGEPPEIHPFLGSYLLAEAIDTAGADLAVHGHAHLGTEHGMTAG
                     GVRVRNVAQPVIRRAFNVYRLDGD"
     gene            complement(472530..473291)
                     /locus_tag="SSPG_00471"
     CDS             complement(472530..473291)
                     /locus_tag="SSPG_00471"
                     /codon_start=1
                     /transl_table=11
                     /product="N-acetyltransferase GCN5"
                     /protein_id="WP_003971767.1"
                     /db_xref="GI:490069592"
                     /translation="MTATASVRPYRPADAPALDDICIRTAHNGRDSRPVYADPAVLPA
                     IFAAPYVHLDPGLAFVLDDGRGRAVGYILGTADTARFAAEFRATWLPRVADRYPAPQG
                     PPGIRTPDEVMAGLLHDPERMVVPELAAYPAHLHIDLLPDWQGRGHGRTLMRTLWRAL
                     RERGVPAVHLVMATANTPARAFYDRLGFHEVPVSGLDPAEVTCLGRTTQDTEDMEGTE
                     DTEGTQGAEDTHDTENTRGTEDTHDTHDTRGTERT"
     gene            473401..475892
                     /locus_tag="SSPG_00472"
     CDS             473401..475653
                     /locus_tag="SSPG_00472"
                     /note="truncated CDS"
                     /codon_start=1
                     /transl_table=11
                     /product="molybdopterin oxidoreductase"
                     /protein_id="WP_003971768.1"
                     /db_xref="GI:490069593"
                     /translation="MEDATDRIARPWGARVPYGRHETWPARVDTFLAEGVEPGAVQRW
                     VQSASILHSDGDAMDIAVADGRMVGVRGRDVDRVNRGRLGPKDLFGWQANASRDRLTR
                     PLVRRDGQLVETDWDTAMDLVAARSRELLDSRGPGSIGFYTSGQLFLEEYYTLAVLAR
                     AGIGTNHLDGNTRLCTSTAAEALKESFGCDGQPGSYDDFDHADVIALFGHNIAETQPV
                     QWMRLLDRLEGADPPRLLCVDPRPTRVAEHAAVHLAPRSGTNVALLNALLHETIRHER
                     IDRDFIDAHTVGFGELAARVADCTPKWAAEICDVPAARIEEAAELVGTAEALVSTVLQ
                     GVYQSHQATAAAVQVNNLHLIRGMLGRPGAGLLQMNGQPTAQNTRECGANGDLPGFRN
                     WQNDAHVADLARVWNVEPETIPHFAPPTHAMQIFRYAEQGSLRMLWISGTNPAVSMPE
                     LPRIRSILSQERLFTVVQDLYLTETARLADVVLPAATWGEKTGALTNADRTVHLSRKA
                     VEPPGEARPDLDIFLDYARRMDFRDKDGGPLIPWDGPESAFEAWKRCSAGRPCDYTGL
                     SYAKLRGTSGIQWPCDDRAPEGTARLYTDGFGWAHPDVCESYGKDLETGASQEVVEYR
                     SLNPDGRAMLKAAAYLPPHEEPDEEYPFQLTTGRTLYHFHTRTKTGRAPQLNDAAPDV
                     WVEVSAGDAERLGLGEGDLVEVTSRRGSLRGRLRVTGIRTGLLFVPFHYGYWDTAGGS
                     GRARTPPGGP"
     gene            475904..476380
                     /locus_tag="SSPG_00473"
     CDS             475904..476380
                     /locus_tag="SSPG_00473"
                     /codon_start=1
                     /transl_table=11
                     /product="hypothetical protein"
                     /protein_id="WP_003971769.1"
                     /db_xref="GI:490069594"
                     /translation="MTLRTLHRGERHLAHDLVTVAERHRTEHEVHHVATDLARWSREH
                     MRRLAETAAERGAKLGEPPGHSADGVFATLREKASEAVAHRPEPGLLLLRDLRELHVL
                     AAENSLHWEMLAQAAQASRDSALLTLASSCHPRTLRQMRWTNTMIKNLAPQILTSL"
     gene            476494..477069
                     /locus_tag="SSPG_00474"
     CDS             476494..477069
                     /locus_tag="SSPG_00474"
                     /codon_start=1
                     /transl_table=11
                     /product="conserved hypothetical protein"
                     /protein_id="WP_003971770.1"
                     /db_xref="GI:490069595"
                     /translation="MFPSVPPPRERDSVMSLLRLAGRPMLASMFVAGGLQSLRRPQDV
                     APAAEPVVRPVADRVPVLPDSTEQLVRLNGAVHVVGGIMLGLGRCPRLAALALAVTLV
                     PTTLAAHRYWEAEDPSDRAQQRIHFLKNLSMMGGLLIAADDTGSAPSLLWRGRHAAHD
                     LRHDAHLVHRSVRAAAGPAARAGGVRARLGA"
     gene            477150..477713
                     /locus_tag="SSPG_00475"
     CDS             477150..477713
                     /locus_tag="SSPG_00475"
                     /codon_start=1
                     /transl_table=11
                     /product="hemerythrin"
                     /protein_id="WP_003971771.1"
                     /db_xref="GI:490069596"
                     /translation="MGHGGNVIDELTTDHREVEELFGKIEALPPGHKDRKLYADQATI
                     ELVRHSVAEEAYLYPAVREHVPGGGALADKELEDHAGAEQIMKDLEGCAADDAEFDRL
                     IGKLMSEIREHVADEEGNLFPRLREACPADALDELGEKVRRAKKTAPTRPHPAAPDKP
                     PMDKLLAPGAGMVDRVRDALSGRGRSG"
     gap             477741..477840
                     /estimated_length=unknown
     gene            complement(477908..478939)
                     /locus_tag="SSPG_00476"
     CDS             complement(477908..478939)
                     /locus_tag="SSPG_00476"
                     /codon_start=1
                     /transl_table=11
                     /product="epimerase"
                     /protein_id="WP_003971772.1"
                     /db_xref="GI:490069597"
                     /translation="MAAFSPRGESRTPWGRVLVTGGAGFLGSHLCTRLLDAGAEVDCL
                     DNLSTGRAEKVAHLAGRPGFRFLERDISAPGCADALTGPYDLVLHLAGPASPAARPDR
                     PVEALDAGSLGTRTALSVAGRDGARFLLASSPPAGPGTRGDAPDDADPVGPHRACAEA
                     VRFAEALVAAHAGANGSNAGIVRLFDGYGPGMRTDGAGTPAALIEAALTGRPVTVPGD
                     GSGTYPLCYVDDMVDGVLLVAAGRSVRPVDIGGDEEPTAAEIARLVIELTGSDSPLAF
                     VEDAGDGRPRPRPVTGFAREIFGWLPSVTWQDGLERTVAAFRDRPDPVPTATREPAGE
                     RMGEWWAQG"
     gene            479319..480632
                     /locus_tag="SSPG_00477"
     CDS             479319..480632
                     /locus_tag="SSPG_00477"
                     /codon_start=1
                     /transl_table=11
                     /product="MFS transporter"
                     /protein_id="WP_003971773.1"
                     /db_xref="GI:490069598"
                     /translation="MSSSPVSAPPSPAAPPSEPSRSPWRSLRHRSMRWWSVANFVSNA
                     GTWMQLTVQNLLVLQITGSAAATGLSMSVQAAPALLISVFGGAAVDRWPRKLTAAVSQ
                     ALLGAVAFVTALMVALDRLDMGSLMVLAAVTGVIATVDGPACSLLGNDLVPREDVPSA
                     IGVGALVHQAGRLTGAALAGVTVGLLGTAAAYAANGLSFLFVASVIPFLRPARGAIRH
                     AGAAEEHGAQDTMSVREGLTFFARRPRLLTLAGVTGVSAVFGRNYQLTLAVLVTGPLA
                     GGAGSFGTVSTVLAVGGIVGAVLGARLRRPSVRVVGALAAAGGLLQVVAGLSPSLAVL
                     LVMVLPMAVVESVSDTAGTAVLQTDPPAHMRGRVLGVWGSIGTVWGLGGPPALGLLME
                     LAGARGALIAGGLIIAGTIGAGHLLRERRAAVPRVSPVANLETAA"
     gene            complement(480680..481207)
                     /locus_tag="SSPG_00478"
     CDS             complement(480680..481207)
                     /locus_tag="SSPG_00478"
                     /codon_start=1
                     /transl_table=11
                     /product="hypothetical protein"
                     /protein_id="WP_003971774.1"
                     /db_xref="GI:490069599"
                     /translation="MHTDLSPVIAATAQWLTRAYPASGGALADALCEAQARQAVTVAA
                     RLRYPTPMDVALLGVAGPGGSARLDRITGADGATPTDPDADAWRTWVDEVVASWAACL
                     LSDPALAGPAVAALAEGGPSAGTPAEFRRLLAPGDADRRAAALLRHPDLVAPVAVLHH
                     AGLLARLDPGRALVA"
     gene            481493..>482264
                     /locus_tag="SSPG_00479"
     CDS             481493..>482264
                     /locus_tag="SSPG_00479"
                     /note="3' partial"
                     /codon_start=1
                     /transl_table=11
                     /product="membrane efflux protein"
                     /protein_id="WP_003971775.1"
                     /db_xref="GI:490069600"
                     /translation="MRPRGLPEAVAAVPAAVLVVALGMVSPHRAWEQTRTLLPVVVFL
                     ALVLMLAYLCAKEGLFEAVGAAVARRCGGSPRRLLTGVFAVACAVTAVLSLDATAVLL
                     TPVVLATASRAGARARPHVYATAHLANSASLLLPVSNLTNLLAFTASGLSFTRFAALM
                     ALPWLAAIAVEYAVFRRFFRTDLAEPVSAAPARVGSVSVAPGPSGPTTGPAGPTGPAP
                     AKARGGAPGAGPGVASAPPAPPVPRFTVVVVALTLAGFA"
     gap             482265..482418
                     /estimated_length=154
[truncated: 16,810,326 more chars]
