# Supplementary material for: Pep2Path: Automated Mass Spectrometry-Guided Genome Mining of Peptidic Natural Products
Source: PLoS Comput Biol. 2014 Sep 4;10(9):e1003822. doi: 10.1371/journal.pcbi.1003822 (PMC4154637; doi:10.1371/journal.pcbi.1003822)
Supplement: Code S1 — Source code and test data. Full source code of Pep2Path version 1.1.0 and associated test data that allow users to test the functionality of the software. Updated versions of the Pep2Path code will be made available on http://pep2path.sourceforge.net in the future. (GZ) [file pcbi.1003822.s001.gz › ripp2path.py]

#!/usr/bin/env python
# vim: set fileencoding=utf-8 :
#
# Copyright (C) 2013 Marnix H. Medema
# University of Groningen
# Department of Microbial Physiology / Groningen Bioinformatics Centre
#
# License: GNU Affero General Public License v3 or later
# A copy of GNU AGPL v3 should have been included in this software package in LICENSE.txt.

from lib import utils
utils.import_antismash()
from run_antismash import parse_input_sequences
import logging
from run_antismash import setup_logging
import warnings
from Bio import BiopythonDeprecationWarning
warnings.simplefilter('ignore', BiopythonDeprecationWarning)
from antismash.utils import sortdictkeysbyvaluesrev
import argparse
import sys
import os
import itertools
import time

def parse_options():
    "Parse RiPP2Path command-line parameters"
    parser = argparse.ArgumentParser(description='Run RiPP2Path to search a sequence tag against one or more sequence files for RiPPs')
    parser.add_argument('--tags', dest='sequencetags', nargs="*",
                        default=[],
                        help="comma-separated sequence tags as masses or AAs, e.g. 87,113,99,87 or Ala,Gly,Leu,Bht")
    parser.add_argument('--seq', dest='seqfiles', nargs="*",
                        default=None,
                        help="sequence files to search, in FASTA / EMBL / GBK format")
    parser.add_argument('--out', dest='outfile',
                        default="ripp2path.out",
                        help="name of output file to write results to")
    group = parser.add_argument_group('Analysis options')
    group.add_argument('--cutoff', dest='cutoff',
                        type=float, default=0.5,
                        help="cut-off identity for peptides to be reported, default=0.5")
    options = parser.parse_args()
    options.debug = False
    options.verbose = False
    example_string = "\n\nExample input:\npython ripp2path.py --seq genome_sequences.fasta --tags 87,113,99,87\nor\npython ripp2path.py --seq genome_sequences.fasta --tags Gly,Tyr,Pip Lys,Hpg"
    #Check if sequence tag and database file are provided
    if len(options.sequencetags) == 0:
        print "Error: no sequence tags provided.", example_string
        sys.exit(1)
    elif options.seqfiles == None:
        print "Error: no sequence file(s) provided.", example_string
        sys.exit(1)
    #Check if user has permissions to write to specified outfile location
    try:
        outfile = open(options.outfile,"w")
        outfile.close()
    except:
        print "Error: cannot write to outfile %s.\nMake sure you have valid user permissions.", options.outfile
        sys.exit(1)
    parse_seqfile_location(options)
    return options

def parse_seqfile_location(options):
    "Find absolute path for given sequence file names"
    parsed_seqfilenames = []
    for seqfile in options.seqfiles:
        seqfilename = seqfile.replace('/', os.sep).replace('\\', os.sep)
        if os.sep not in seqfilename and seqfilename in os.listdir(os.getcwd()):
            newseqfilename = os.getcwd() + os.sep + seqfilename
        elif os.sep not in seqfilename and seqfilename not in os.listdir(os.getcwd()):
            print "Error: no database file '%s' found in folder '%s'." % (seqfilename, os.getcwd())
            sys.exit(1)
        else:
            if os.path.basename(seqfilename) in os.listdir(os.path.dirname(seqfilename)):
                newseqfilename = os.path.dirname(seqfilename) + os.sep + os.path.basename(seqfilename)
            elif os.path.dirname(seqfilename)[:3] == os.sep + "..":
                basedir = os.getcwd()
                while seqfilename[:3] == os.sep + "..":
                    seqfilename = seqfilename[3:]
                    basedir = basedir.rpartition(os.sep)[0]
                if os.path.basename(seqfilename) in basedir:
                    newseqfilename = basedir + os.sep + os.path.basename(seqfilename)
                else:
                    print "Error: no database file '%s' found in folder '%s'." % (seqfilename, basedir)
                    sys.exit(1)
            else:
                print "Error: no database file '%s' found in folder '%s'." % (os.path.basename(seqfilename), os.path.dirname(seqfilename))
                sys.exit(1)
        parsed_seqfilenames.append(newseqfilename)
    options.seqfile = parsed_seqfilenames


def reverse_tag(tag):
    tag = list(tag)
    tag.reverse()
    return tuple(tag)

def convert_sequencetag(sequencetag):
    "Find all possible sequence tags for the given mass shift sequence"
    #Read info on amino acids from file
    nrp_aas = [line for line in open(utils.get_full_path(__file__, "RiPP_aa.txt"),"r").read().replace("\r","").split("\n") if "\t" in line]
    aadict = {}
    for nrp_aa in nrp_aas:
        if nrp_aa.count("\t") != 4 or not nrp_aa.split("\t")[0].isdigit():
            logging.error("Line in RiPP_aa.txt misformatted:" + nrp_aa)
            sys.exit(1)
        tabs = nrp_aa.split("\t")
        mass = tabs[0]
        AA = tabs[4]
        if AA == "xxx":
            continue
        if not aadict.has_key(mass):
            aadict[mass] = [AA]
        elif AA not in aadict[mass]:
            aadict[mass].append(AA)
    for nr in range(0,1000):
        if not aadict.has_key(str(nr)):
            aadict[str(nr)] = ["xxx"]
    #Use dictionary to convert mass shift sequence into all possible sequence tags
    possible_AAs = [aadict[mass] for mass in sequencetag]
    possible_sequencetags = list(itertools.product(*possible_AAs))
    #Change diamino acids to single amino acids
    fixed_possible_sequencetags = []
    for possible_tag in possible_sequencetags:
        fixed_tag = ()
        for AA in possible_tag:
            if "," in AA:
                fixed_tag += tuple(AA.split(","))
            else:
                fixed_tag += tuple([AA])
        fixed_possible_sequencetags.append(fixed_tag)
    possible_sequencetags = fixed_possible_sequencetags
    #Add all unique reverse tags
    for revtag in [reverse_tag(tag) for tag in possible_sequencetags]:
        if revtag not in possible_sequencetags:
            possible_sequencetags.append(revtag)
    return possible_sequencetags

def parse_sequence_tags_ripp(options):
    "Parse sequence tags to confer to standard amino acid abbreviations and convert masses to amino acids"
    #Find all possible amino acids for tags:
    aafragments = list(set([line.split("\t")[-1].replace("\r","") for line in open(os.path.abspath(__file__).rpartition(os.sep)[0] + os.sep + "RiPP_aa.txt", "r").read().replace("\r","").split("\n") if "\t" in line]))
    valid_aa = list(set([item.replace("\r","") for sublist in [aa.split(" ") for aa in aafragments] for item in sublist]))
    #Process sequence tags
    sequencetags = options.sequencetags
    processed_sequencetags = []
    for sequencetag in sequencetags:
        sequencetag = [aa.lower() for aa in sequencetag.split(",")]
        for aa in sequencetag:
            if aa not in valid_aa and not aa.isdigit():
                print "Error: '%s' is not a valid int mass value or amino acid abbreviation.\n" % aa
                print "Accepted amino acid abbreviations are: " + ", ".join([item for item in valid_aa if "," not in item]) + "\n'xxx' stands for any other NRP monomer.\n"
                print "Please separate mass value ints or amino acid abbreviations within a tag by commas."
                sys.exit(1)
        #Check if sequence tag consists of mass shifts or amino acids
        if len([element for element in sequencetag if element.isdigit()]) == len(sequencetag):
            possible_sequencetags = convert_sequencetag(sequencetag)
        elif len([element for element in sequencetag if element.isdigit()]) == 0:
            possible_sequencetags = [sequencetag, reverse_tag(sequencetag)]
        else:
            logging.error("sequence tag %s consists of a combination of mass shifts and amino acids.\nPlease use either one or the other." % "-".join(sequencetag))
            sys.exit(1)
        processed_sequencetags.append(possible_sequencetags)
    options.original_sequencetags = sequencetags
    sequencetags = processed_sequencetags
    return sequencetags

def parse_sequence_files(options):
    "Parse each sequence in each input file"
    options.sequences = options.seqfiles
    options.input_type = "nucl"
    options.start = 0
    options.end = None
    options.eukaryotic = False
    options.all_orfs = False
    sequences = parse_input_sequences(options)
    seqnames = [sequence.name for sequence in sequences]
    seqlengths = [len(sequence) for sequence in sequences]
    frames_per_seq = translate_seqs(sequences)
    return seqnames, frames_per_seq, seqlengths

def translate_seqs(sequences):
    "Get six-frame translations of sequence objects"
    frames_per_seq = {}
    for sequence in sequences:
        frames = []
        forseq = sequence.seq
        revseq = sequence.reverse_complement().seq
        for i in range(3):
            frames.append(forseq[i:].translate())
        for i in range(3):
            frames.append(revseq[i:].translate())
        frames_per_seq[sequence.name] = frames
    return frames_per_seq

def translate_tag_to_singlechar_aa(possible_sequencetags, one_letter_AA):
    "Translates a sequence tag to a single character amino acid code"
    aastrings = []
    for sequencetag in possible_sequencetags:
        aastring = ""
        for aa in sequencetag:
            aastring += one_letter_AA[aa.upper()]
        aastrings.append(aastring)
    return aastrings

def find_matches_ripp(sequencetags, seqnames, frames_per_seq, seqlengths, options):
    "Match sequence tags to all six-frame translations in input sequence files"
    resultsdict = {}
    one_letter_AA = {'VAL':'V', 'ILE':'I', 'LEU':'L', 'GLU':'E', 'GLN':'Q', \
    'ASP':'D', 'ASN':'N', 'HIS':'H', 'TRP':'W', 'PHE':'F', 'TYR':'Y',    \
    'ARG':'R', 'LYS':'K', 'SER':'S', 'THR':'T', 'MET':'M', 'ALA':'A',    \
    'GLY':'G', 'PRO':'P', 'CYS':'C'}
    sequencetagnr = 0
    #Match all tags
    for possible_sequencetags in sequencetags:
        resultsdict[sequencetagnr] = []
        possible_tagseqs = translate_tag_to_singlechar_aa(possible_sequencetags, one_letter_AA)
        for tagseq in possible_tagseqs:
            match_tag(tagseq, seqnames, frames_per_seq, resultsdict, sequencetagnr, seqlengths, options)
        sequencetagnr += 1
    #Sort resultsdict to get best matches first
    for key in resultsdict.keys():
        zipped = zip(resultsdict[key][2], resultsdict[key][0], resultsdict[key][1], resultsdict[key][3], resultsdict[key][4], resultsdict[key][5])
        zipped.sort()
        tagseqs = [k for (i, j, k, l, m, n) in zipped]
        tagseqs.reverse()
        close_matches = [j for (i, j, k, l, m, n) in zipped]
        close_matches.reverse()
        distances = [i for (i, j, k, l, m, n) in zipped]
        distances.reverse()
        nucpositions = [l for (i, j, k, l, m, n) in zipped]
        nucpositions.reverse()
        strands = [m for (i, j, k, l, m, n) in zipped]
        strands.reverse()
        sequencenames = [n for (i, j, k, l, m, n) in zipped]
        sequencenames.reverse()
        resultsdict[key] = [tagseqs[:100], close_matches[:100], distances[:100], nucpositions[:100], strands[:100], sequencenames[:100]]
    return resultsdict

def calculate_id(tagseq, close_match, tagseqrange, tagseqlengthf):
    "Calculate the match between two strings"
    return float(len([tagseq[i] for i in tagseqrange if close_match[i] == tagseq[i]])) / tagseqlengthf

def match_tag(tagseq, seqnames, frames_per_seq, resultsdict, sequencetagnr, seqlengths, options):
    "Match parsed sequence tag to all six frames of each input sequence and save results in dictionary"
    tagseqsize = len(tagseq)
    tagseqlengthf = float(len(tagseq))
    tagseqrange = range(len(tagseq))
    seqnr = 0
    for sequence in seqnames:
        print "Matching possible sequence tag %s to sequence %s" % (tagseq, sequence)
        seqlength = seqlengths[seqnr]
        frames = frames_per_seq[sequence]
        framenr = 0
        for frame in frames:
            #print "...to", sequence, "frame", framenr + 1
            starttime = time.time()
            #print time.time() - starttime, "s at point", 1
            frameseq = str(frame)
            words = [frameseq[start:(start + tagseqsize)] for start in range(len(frameseq) - tagseqsize + 1)]
            #print time.time() - starttime, "s at point", 2
            close_matches = []
            distances = []
            nucpositions = []
            if framenr <= 2:
                nucpos = framenr
            else:
                nucpos = 5 - framenr
            for word in words:
                if calculate_id(tagseq, word, tagseqrange, tagseqlengthf) > options.cutoff and "*" not in word:
                    close_matches.append(word)
                    distances.append(calculate_id(tagseq, word, tagseqrange, tagseqlengthf))
                    if framenr <= 2:
                        nucpositions.append(nucpos)
                    else:
                        nucpositions.append(seqlength - nucpos)
                nucpos += 3
            if framenr <= 2:
                strands = ["+"] * len(nucpositions)
            else:
                strands = ["-"] * len(nucpositions)
            tagseqs = [tagseq] * len(nucpositions)
            sequencenames = [sequence] * len(nucpositions)
            if len(resultsdict[sequencetagnr]) == 0:
                resultsdict[sequencetagnr] = [tagseqs, close_matches, distances, nucpositions, strands, sequencenames]
            else:
                resultsdict[sequencetagnr][0].extend(tagseqs)
                resultsdict[sequencetagnr][1].extend(close_matches)
                resultsdict[sequencetagnr][2].extend(distances)
                resultsdict[sequencetagnr][3].extend(nucpositions)
                resultsdict[sequencetagnr][4].extend(strands)
                resultsdict[sequencetagnr][5].extend(sequencenames)
            framenr += 1
            #print time.time() - starttime, "s at point", 3
        seqnr += 1

def  write_results(sequencetags, resultsdict, options):
    "Write the results to an output file"
    outfile = open(options.outfile, "w")
    sequencetagnr = 0
    for sequencetag in sequencetags:
        results = resultsdict[sequencetagnr]
        tagseqs, close_matches, distances, nucpositions, strands, sequencenames = results
        outfile.write("Sequence tag %s: %s\n" % (sequencetagnr + 1, options.original_sequencetags[sequencetagnr - 1]))
        outfile.write("Rank\tAccession\tStart position(s)\tStrand\tQuery tag sequence\tMatching sequence\t% Identity\n")
        rank = 0
        for idx in range(len(tagseqs)):
            outfile.write("%i\t%s\t%s\t%s\t%s\t%s\t%s\n" % (rank + 1, sequencenames[idx], nucpositions[idx], strands[idx], tagseqs[idx], close_matches[idx], str(int(distances[idx] * 100))))
            rank += 1
        outfile.write("\n")
        sequencetagnr += 1

def main():
    #Parse options and set up run parameters
    options = parse_options()
    setup_logging(options)

    #Convert masses to AA
    print "Parsing sequence tags..."
    sequencetags = parse_sequence_tags_ripp(options)
    
    #Load FASTA/GenBank/EMBL genome and get all ORFs
    print "Parsing input sequence files..."
    seqnames, frames_per_seq, seqlengths = parse_sequence_files(options)
    
    #Match all possible sequence tags to all ORFs
    resultsdict = find_matches_ripp(sequencetags, seqnames, frames_per_seq, seqlengths, options)

    print "Writing results..."
    write_results(sequencetags, resultsdict, options)

if __name__ == "__main__":
    main()
