# Supplementary material for: Pep2Path: Automated Mass Spectrometry-Guided Genome Mining of Peptidic Natural Products
Source: PLoS Comput Biol. 2014 Sep 4;10(9):e1003822. doi: 10.1371/journal.pcbi.1003822 (PMC4154637; doi:10.1371/journal.pcbi.1003822)
Supplement: Code S1 — Source code and test data. Full source code of Pep2Path version 1.1.0 and associated test data that allow users to test the functionality of the software. Updated versions of the Pep2Path code will be made available on http://pep2path.sourceforge.net in the future. (GZ) [file pcbi.1003822.s001.gz › nrp2path.py]

#!/usr/bin/env python
# vim: set fileencoding=utf-8 :
#
# Copyright (C) 2013 Marnix H. Medema
# University of Groningen
# Department of Microbial Physiology / Groningen Bioinformatics Centre
#
# License: GNU Affero General Public License v3 or later
# A copy of GNU AGPL v3 should have been included in this software package in LICENSE.txt.

from lib import utils
utils.import_antismash()
from lib.formula import calculate_probabilities
import logging
from run_antismash import setup_logging
from antismash.utils import sortdictkeysbyvaluesrev
import argparse
import sys
import os
import itertools
import numpy
from collections import deque
import multiprocessing
import time
import tempfile
import cPickle as pickle


#Amino acid alphabet
global code_alphabet
code_alphabet = ['cys', 'ser', 'gly', 'orn', 'ala', 'hpg', 'thr', 'dhpg', 'dhp', 'dpg', 'phe', 'gln', 'asp', 'asn', 'bht', 'pro', 'dab', 'lys', 'leu', 'glu', 'sal', 'val', 'ile', 'dht', 'tyr', 'abu', 'pip', 'ala-d', 'aad', 'arg', 'phg', 'aeo', 'ahp', 'hty', 'met', 'b-ala', 'hse', 'his', 'cha', 'allothr', 'trp', 'dhb', 'vol', 'bmt', 'cit', 'end', 'uda', 'apa', 'gua', 'tcl', 'hyv', 'apc']
global svm_alphabet
svm_alphabet = ['ala', 'gly', 'val', 'leu', 'ile', 'abu', 'iva', 'ser', 'thr', 'hpg', 'dhpg', 'cys', 'pro', 'pip', 'arg', 'asp', 'glu', 'his', 'asn', 'lys', 'gln', 'orn', 'aad', 'phe', 'tyr', 'trp', 'dhb', 'phg', 'bht']

def load_AA_frequencies():
    "Load the table of AA frequencies obtained from NORINE and convert it into a Python dictionary"
    #Load translation table for amino acid names
    nrp_aas = [line for line in open(utils.get_full_path(__file__, "NRP_aa.txt"),"r").read().replace("\r","").split("\n") if "\t" in line]
    transldict = {}
    for nrp_aa in nrp_aas:
        if nrp_aa.count("\t") != 4 or not nrp_aa.split("\t")[0].isdigit():
            logging.error("Line in NRP_aa.txt misformatted:" + nrp_aa)
            sys.exit(1)
        tabs = nrp_aa.split("\t")
        transldict[tabs[2].lower()] = tabs[4]
    #Categorize NORINE peptides into peptide families to avoid biases caused by large numbers of similar peptides
    norinepeptideslines = [line for line in open(utils.get_full_path(__file__, "norine_peptides.txt"),"r").read().replace("\r","").split("\n") if "\t" in line]
    norinepeptidefamilies = []
    lastpeptide = ""
    peptidefamily = []
    for line in norinepeptideslines:
        peptide_name = line.partition("\t")[0].partition(" ")[0]
        if peptide_name == lastpeptide:
            peptidefamily.append(line)
        else:
            norinepeptidefamilies.append(peptidefamily)
            peptidefamily = [line]
        lastpeptide = peptide_name
    norinepeptidefamilies.append(peptidefamily)
    #Count AA in NORINE peptides, given the code or svm AA alphabets
    svm_AA_counts = {}
    for AA in svm_alphabet:
        svm_AA_counts[AA] = 1.0
    code_AA_counts = {}
    for AA in code_alphabet:
        code_AA_counts[AA] = 1.0
    for peptidefamily in norinepeptidefamilies:
        familysize = len(peptidefamily)
        for peptide in peptidefamily:
            AAs = peptide.partition("\t")[2].partition("@")[0].split(",")
            for AA in AAs:
                if AA.lower() in svm_alphabet:
                    svm_AA_counts[AA.lower()] += (1 / float(familysize))
                elif AA.lower() in transldict.keys() and transldict[AA.lower()] in svm_alphabet:
                    svm_AA_counts[transldict[AA.lower()]] += (1 / float(familysize))
                if AA.lower() in code_alphabet:
                    code_AA_counts[AA.lower()] += (1 / float(familysize))
                elif AA.lower() in transldict.keys() and transldict[AA.lower()] in code_alphabet:
                    code_AA_counts[transldict[AA.lower()]] += (1 / float(familysize))
    #Convert AA counts to AA frequencies
    svmtotalAA = float(sum([svm_AA_counts[AA] for AA in svm_AA_counts.keys()]))
    svm_AA_frequencies = dict((AA, svm_AA_counts[AA] / svmtotalAA) for AA in svm_AA_counts.keys())
    codetotalAA = float(sum([code_AA_counts[AA] for AA in code_AA_counts.keys()]))
    code_AA_frequencies = dict((AA, code_AA_counts[AA] / codetotalAA) for AA in code_AA_counts.keys())
    return svm_AA_frequencies, code_AA_frequencies

def format_Pdict(NRPS_BGCs, metadata, svm_AA_frequencies, code_AA_frequencies, redundant_AA, options):
    "Format dictionary of scores for a module based on database entry of a BGC"
    threeclassesdict = {'hydrophobic-aliphatic':['ala', 'gly', 'val', 'leu', 'ile', 'abu', 'iva', 'ser', 'thr', 'hpg', 'dhpg', 'cys', 'pro', 'pip'], \
                        'hydrophilic':['arg', 'asp', 'glu', 'his', 'asn', 'lys', 'gln', 'orn', 'aad'],  \
                        'hydrophobic-aromatic':['phe', 'tyr', 'trp', 'dhb', 'phg', 'bht'], \
                        'N/A':[]}
    corrected_Pdict = {} #Dictionary with values corrected by actual observation
    Pdict = {}
    for BGC in NRPS_BGCs:
        Pdict[BGC] = {}
        corrected_Pdict[BGC] = {}
        for gene in metadata[BGC]['genes']:
            for Adomain in metadata[BGC]['adomains'][gene]:
                #Calculate probabilities based on code predictions
                codepreds = metadata[BGC]['codepredictions'][Adomain]
                codepredsdict = {}
                for AA in code_alphabet:
                    codepredsdict[AA] = float(codepreds[AA]) * 0.01
                codeprobabilities = calculate_probabilities(codepredsdict, options.c, options.x, options.eta, code_alphabet, code_AA_frequencies)
                #Calculate probabilities based on svm predictions
                svmpreds = metadata[BGC]['svmpredictions'][Adomain]
                svmpredsdict = {}
                for AA in svm_alphabet:
                    if AA in svmpreds[3]:
                        svmpredsdict[AA] = 1.0
                    elif AA in svmpreds[2]:
                        svmpredsdict[AA] = 0.75
                    elif AA in svmpreds[1]:
                        svmpredsdict[AA] = 0.5
                    elif AA in threeclassesdict[svmpreds[0]]:
                        svmpredsdict[AA] = 0.25
                    else:
                        svmpredsdict[AA] = 0
                svmprobabilities = calculate_probabilities(svmpredsdict, options.c, options.x, options.eta, svm_alphabet, svm_AA_frequencies)
                #Merge both probabilities into one probability if AA present in both alphabets
                Pdict[BGC][Adomain] = {}
                for AA in list(set(svm_alphabet + code_alphabet)):
                    if AA in svm_alphabet and AA in code_alphabet:
                        Pdict[BGC][Adomain][AA] = float(sum([svmprobabilities[AA], codeprobabilities[AA]])) / 2
                    elif AA in svm_alphabet:
                        Pdict[BGC][Adomain][AA] = svmprobabilities[AA]
                    elif AA in code_alphabet:
                        Pdict[BGC][Adomain][AA] = codeprobabilities[AA]
                #Calculate corrected probabilities for for tag positions with multiple AA options
                for rAAs in redundant_AA:
                    if not corrected_Pdict[BGC].has_key(rAAs):
                        corrected_Pdict[BGC][rAAs] = {}
                    AAs = rAAs.split("/")
                    #Create copies of all dicts / lists to be edited for this AA
                    for AA in AAs:
                        r_code_AA_frequencies = code_AA_frequencies.copy()
                        r_svm_AA_frequencies = svm_AA_frequencies.copy()
                        #Edit these
                        if AA in code_alphabet:
                            r_code_AA_frequencies[AA] = 1.0 / len(code_alphabet)
                        if AA in svm_alphabet:
                            r_svm_AA_frequencies[AA] = 1.0 / len(svm_alphabet)
                        r_codeprobabilities = calculate_probabilities(codepredsdict, options.c, options.x, options.eta, code_alphabet, r_code_AA_frequencies)
                        r_svmprobabilities = calculate_probabilities(svmpredsdict, options.c, options.x, options.eta, svm_alphabet, r_svm_AA_frequencies)
                        #Merge both probabilities into one probability if AA present in both alphabets; because AAs are merged
                        #Create dictionary entry if not yet present
                        if not corrected_Pdict[BGC][rAAs].has_key(Adomain):
                            corrected_Pdict[BGC][rAAs][Adomain] = {}
                        #Insert probabilities
                        if AA in svm_alphabet and AA in code_alphabet:
                            corrected_Pdict[BGC][rAAs][Adomain][AA] = float(sum([r_svmprobabilities[AA], r_codeprobabilities[AA]])) / 2
                        elif AA in svm_alphabet:
                            corrected_Pdict[BGC][rAAs][Adomain][AA] = r_svmprobabilities[AA]
                        elif AA in code_alphabet:
                            corrected_Pdict[BGC][rAAs][Adomain][AA] = r_codeprobabilities[AA]
    return Pdict, corrected_Pdict

def find_colinearity_score(NRPSs, matchingdomains):
    matchingNRPSs = [domain.rpartition("_")[0] for domain in matchingdomains]
    if len(matchingNRPSs) <= 1:
        return "N/A"
    pairs = [[matchingNRPSs[idx], matchingNRPSs[idx + 1]] for idx in range(len(matchingNRPSs))[:-1]]
    score = float(len([pair for pair in pairs if (NRPSs.index(pair[1]) - NRPSs.index(pair[0]) == 1 or NRPSs.index(pair[1]) == NRPSs.index(pair[0]))])) / len(pairs)
    return score

def determine_score_entiretag(tag, NRPSs, Pdict, corrected_Pdict, BGC, metadata):
    "Determine highest score obtained for a particular sequence tag against a particular NRPS assembly-line order"
    adomains = []
    for NRPS in NRPSs:
        adomains += [domain for domain in metadata[BGC]['adomains'][NRPS] if NRPS in domain]
    #Check all possible alignments of the sequence tag and the assembly-line
    possiblestartpositions = range(-1 * len(tag), len(adomains))
    highestscore = -10000
    BGCdict = Pdict[BGC]
    for startpos in possiblestartpositions:
        matchingdomains = deque()
        matchingAA = deque()
        score = 0
        adomainnr = startpos
        for position in tag:
            if adomainnr >= 0 and adomainnr < len(adomains):
                if position == ["xxx"]:
                    AAscore = 0
                else:
                    highest_AAscore = -10000
                    highest_AA = []
                    for AA in position:
                        if BGCdict[adomains[adomainnr]].has_key(AA):
                            if len(position) == 1:
                                AAscore = BGCdict[adomains[adomainnr]][AA]
                            else:
                                rAAs = "/".join(position)
                                AAscore = corrected_Pdict[BGC][rAAs][adomains[adomainnr]][AA]
                            if AAscore > highest_AAscore:
                                highest_AAscore = AAscore
                                highest_AA = [AA]
                            elif AAscore == highest_AAscore:
                                highest_AA.append(AA)
                score += highest_AAscore
                matchingdomains.append(adomains[adomainnr])
                matchingAA.append(highest_AA)
            adomainnr += 1
        if score > highestscore:
            highestscore = score
            highestmatchingdomains = [element for element in matchingdomains]
            highestmatchingAA = [element for element in matchingAA]
            endp = (startpos + len(tag))
    return highestscore, highestmatchingdomains, highestmatchingAA

def determine_score_subtags(tag, NRPSs, Pdict, corrected_Pdict, BGC, metadata):
    "Determine highest score obtained for a particular sequence tag against a particular NRPS assembly-line order"
    adomains = []
    for NRPS in NRPSs:
        adomains += [domain for domain in metadata[BGC]['adomains'][NRPS] if NRPS in domain]
    if len(adomains) == 0:
        return 0, [], []
    #Check all possible alignments of the sequence tag and the assembly-line
    possiblestartpositions = range(-1 * len(tag) + 1, len(adomains))
    highestscore = -10000
    BGCdict = Pdict[BGC]
    for startpos in possiblestartpositions:
        matchingdomains = deque()
        matchingAA = deque()
        scores = deque()
        adomainnr = startpos
        AAnr = 0
        for position in tag:
            if adomainnr >= 0 and adomainnr < len(adomains):
                if position == ["xxx"]:
                    scores.append(0.0)
                    highest_AA = position
                else:
                    highest_AAscore = -10000
                    highest_AA = []
                    for AA in position:
                        if BGCdict[adomains[adomainnr]].has_key(AA):
                            if len(position) == 1:
                                AAscore = BGCdict[adomains[adomainnr]][AA]
                            else:
                                rAAs = "/".join(position)
                                AAscore = corrected_Pdict[BGC][rAAs][adomains[adomainnr]][AA]
                            if AAscore > highest_AAscore:
                                highest_AAscore = AAscore
                                highest_AA = [AA]
                            elif AAscore == highest_AAscore:
                                highest_AA.append(AA)
                    if highest_AA == []:
                        highest_AA = ['xxx']
                        highest_AAscore = 0
                    scores.append(highest_AAscore)
                    for otherAAnr in range(0,AAnr):
                        scores[otherAAnr] += highest_AAscore
                matchingdomains.append(adomains[adomainnr])
                matchingAA.append(highest_AA)
                for fragment in range(0,AAnr + 1):
                    if scores[fragment] > highestscore:
                        highestscore = scores[fragment]
                        highestmatchingdomains = [element for element in matchingdomains][fragment:]
                        highestmatchingAA = [element for element in matchingAA][fragment:]
                AAnr += 1
            adomainnr += 1
    return highestscore, highestmatchingdomains, highestmatchingAA

def get_results_for_tags(sequencetagnr, taglist, tempfile, Pdict, corrected_Pdict, NRPS_BGCs, metadata, options):
    #scoredict = {}
    resultsdict = {}
    for possible_tag in taglist:
        #print "Searching for matches to BGC %s" % BGC
        for BGC in NRPS_BGCs:
            NRPS_native_order = metadata[BGC]['genes']
            permutations = metadata[BGC]['permutations']
            for permutation in permutations:
                if options.include_subtags:
                    score, matchingdomains, matchingAA = determine_score_subtags(possible_tag, permutation, Pdict, corrected_Pdict, BGC, metadata)
                else:
                    score, matchingdomains, matchingAA = determine_score_entiretag(possible_tag, permutation, Pdict, corrected_Pdict, BGC, metadata)
                if (not resultsdict.has_key(BGC)) or score > resultsdict[BGC][0]:
                    colinearityScore = find_colinearity_score(NRPS_native_order, matchingdomains)
                    resultsdict[BGC] = [score, possible_tag, permutation, matchingdomains, matchingAA, colinearityScore]
                    #scoredict[BGC] = score
    pickle.dump(resultsdict, open(tempfile.name, "wb"))

def get_redundant_AA(sequencetags):
    redundant_AA = []
    for tags in sequencetags:
        for tag in tags:
            for AA in tag:
                if len(AA) > 1 and AA not in redundant_AA:
                    redundant_AA.append("/".join(AA))
    return redundant_AA

def find_matches(sequencetags, NRPS_BGCs, metadata, options):
    "Match the sequence tags with the NRPSs to find the best hits"
    #Load AA frequencies based on NORINE frequencies
    svm_AA_frequencies, code_AA_frequencies = load_AA_frequencies()
    #Calculate posterior probabilities for all NRPS domains for all amino acids based on NRPSPredictor2 predictions
    redundant_AA = get_redundant_AA(sequencetags)
    Pdict, corrected_Pdict = format_Pdict(NRPS_BGCs, metadata, svm_AA_frequencies, code_AA_frequencies, redundant_AA, options)
    #For each set of sequence tags belonging to a mass shift tag, calculate the final score for all permutations of each BGC
    scoredict = {}
    resultsdict = {}
    rankedBGCs = {}
    sequencetagnr = 1
    tempfilesdict = {}
    for sequencetag in sequencetags:
        resultsdict[sequencetagnr] = {}
        scoredict[sequencetagnr] = {}
        cpus = options.cpus
        for n in range(options.cpus + 1):
            if len(sequencetag) < n:
                cpus = n - 1
                break
        sequencetagsublists = generate_sublists(sequencetag, cpus)
        startnrs = [sum([len(sequencetagsublists[x]) for x in range(n)]) + 1 for n in range(len(sequencetagsublists))]
        tempfiles = [TemporaryFile() for n in range(cpus)]
        tempfilesdict[sequencetagnr] = [tempfile.name for tempfile in tempfiles]
        processes = []
        z = 0
        for k in sequencetagsublists:
            processes.append(multiprocessing.Process(target=get_results_for_tags,
                                     args=[sequencetagnr, sequencetagsublists[z],
                                        tempfiles[z], Pdict, corrected_Pdict, NRPS_BGCs, metadata, options]))
            z += 1
        for k in processes:
            k.start()
        time.sleep(1)
        while True:
            processrunning = "n"
            for k in processes:
                if k.is_alive():
                    processrunning = "y"
            if processrunning == "y":
                time.sleep(5)
            else:
                break
        for k in processes:
            k.join()
        sequencetagnr += 1
    #Combine all results generated by all the nodes; generate ranked list of highest scoring BGCs
    allresultsdict = {}
    sequencetagnr = 1
    for sequencetag in sequencetags:
        allresultsdict[sequencetagnr] = {}
        scoredict = {}
        tempfiles = tempfilesdict[sequencetagnr]
        for tempfile in tempfiles:
            resultsdict = pickle.load(open(tempfile, "rb"))
            for BGC in resultsdict.keys():
                BGC_results = resultsdict[BGC]
                if (not allresultsdict[sequencetagnr].has_key(BGC)) or (BGC_results[0] > allresultsdict[sequencetagnr][BGC][0]):
                    allresultsdict[sequencetagnr][BGC] = BGC_results
                    scoredict[BGC] = BGC_results[0]
        rankedBGCs[sequencetagnr] = sortdictkeysbyvaluesrev(scoredict)
        sequencetagnr += 1
    return allresultsdict, rankedBGCs


def write_results(sequencetags, resultsdict, rankedBGCs, metadata, options):
    "Write the results to an output file"
    outfile = open(options.outfile, "w")
    sequencetagnr = 1
    for sequencetag in sequencetags:
        outfile.write("Sequence tag %s: %s\n" % (sequencetagnr, options.original_sequencetags[sequencetagnr - 1]))
        outfile.write("Rank\tAccession\tCluster nr\tDescription\tNrp2Path Score\tColinearity Score\tSequence tag\tMatching AA\tMatching domains\tNRPSPredictor2 code predictions\tNRPSPredictor2 SVM predictions\n")
        rank = 1
        for BGC in rankedBGCs[sequencetagnr]:
            score, tag, NRPSs, matchingdomains, matchingAA, colinearityScore = resultsdict[sequencetagnr][BGC]
            #Rewrite matchingAA list of lists to flat list of strings
            matchingAA_updated = []
            for AA in matchingAA:
                if len(AA) == 1:
                    matchingAA_updated.append(AA[0])
                else:
                    matchingAA_updated.append("/".join(AA))
            matchingAA = matchingAA_updated
            #Find prediction results
            if matchingdomains == []:
                matchingdomains = ["No positive matches found"]
                svmpredictions = ["N/A"]
                codepredictions = ["N/A"]
            else:
                svmpredictions = [metadata[BGC]['svmpredictions'][adomain][-1] for adomain in matchingdomains]
                codepredictions = [sortdictkeysbyvaluesrev(metadata[BGC]['codepredictions'][adomain])[0] for adomain in matchingdomains]
            #Write output
            outfile.write("%s.\t%s\t%s\t%s\t" % (rank, BGC.rpartition("_")[0], BGC.rpartition("_")[2], metadata[BGC]['description']))
            outfile.write("%s\t%s\t%s\t%s\t%s\t" % (score, colinearityScore, options.original_sequencetags[sequencetagnr - 1], ",".join(matchingAA),",".join(matchingdomains)))
            outfile.write("%s\t%s\n" % (",".join(svmpredictions), ",".join(codepredictions)))
            rank += 1
        outfile.write("\n")
        sequencetagnr += 1

def load_nrps_database(options):
    "Load the database of NRPSs and find all permutations"
    databasefile = open(options.db, "r")
    BGCs = databasefile.read().split("\n\n\n//\n\n\n")[:-1]
    NRPS_BGCs = []
    metadata = {}
    for BGC in BGCs:
        #Check whether BGC matches taxonomic range indicated
        if options.taxonomy != None:
            if options.taxonomy.lower() in BGC.partition("Taxonomy: ")[2].partition("\n")[0].lower() or options.taxonomy.lower() in BGC.partition("Organism: ")[2].partition("\n")[0].lower():
                pass
            else:
                continue
        #Find metadata
        description = BGC.partition("Description: ")[2].partition("\n")[0]
        accession = BGC.partition("Accession: ")[2].partition("\n")[0].partition(".")[0] + "_c" + BGC.partition("Cluster nr: ")[2].partition("\n")[0]
        organism = BGC.partition("Organism: ")[2].partition("\n")[0]
        taxonomy = BGC.partition("Taxonomy: ")[2].partition("\n")[0]
        if ";" in taxonomy:
            taxonomy = taxonomy.split(";")
        else:
            taxonomy = [taxonomy]
        #Find NRPSs and store NRPSPredictor2 prediction data and metadata
        NRPS_BGCs.append(accession)
        metadata[accession] = {}
        metadata[accession]['description'] = description
        metadata[accession]['organism'] = organism
        metadata[accession]['taxonomy'] = taxonomy
        metadata[accession]['svmpredictions'] = {}
        metadata[accession]['codepredictions'] = {}
        metadata[accession]['adomains'] = {}
        NRPSs = [NRPS.partition("\n")[0] for NRPS in BGC.split("NRPS: ")[1:]]
        #Sort NRPSs in most colinear fashion
        locations = [NRPS.partition("Location: ")[2].partition("\n")[0] for NRPS in BGC.split("NRPS: ")[1:]]
        starts = [int(location.split("-")[0]) for location in locations]
        inds = numpy.argsort(starts)
        NRPSs = list(numpy.take(NRPSs, inds))
        strands = [NRPS.partition("Strand: ")[2].partition("\n")[0] for NRPS in BGC.split("NRPS: ")[1:]]
        strands = list(numpy.take(strands, inds))
        locations = list(numpy.take(locations, inds))
        if strands.count("-") > strands.count("+") and len(strands) > 1:
            NRPSs.reverse()
            starts.reverse()
            locations.reverse()
        metadata[accession]['genes'] = NRPSs
        NRPSdomains = [NRPS.split("Domain: ")[1:] for NRPS in BGC.split("NRPS: ")[1:]]
        x = 0
        for gene in NRPSs:
            domains = NRPSdomains[x]
            for domain in domains:
                domainname = gene + "_" + domain.partition("\n")[0]
                metadata[accession]['svmpredictions'][domainname] = domain.partition("SVM predictions:\n")[2].partition("\nNRPSPredictor2 code")[0].split("\n")
                metadata[accession]['codepredictions'][domainname] = dict((key, int(value)) for (key, value) in [line.split("\t") for line in domain.partition("code predictions:\n")[2].partition("\n\n")[0].split("\n") if "\t" in line])
                if not metadata[accession]['adomains'].has_key(gene):
                    metadata[accession]['adomains'][gene] = [domainname]
                else:
                    metadata[accession]['adomains'][gene].append(domainname)
                metadata[accession]['adomains'][gene].sort()
            x += 1
        #Find all possible permutations of NRPSs (up to 6) or use most colinear order
        if len(NRPSs) <= 7:
            metadata[accession]['permutations'] = list(itertools.permutations(NRPSs))
        else:
            metadata[accession]['permutations'] = [tuple(NRPSs)]
    #print metadata
    databasefile.close()
    return NRPS_BGCs, metadata

def reverse_tag(tag):
    tag = list(tag)
    tag.reverse()
    return list(tag)

def convert_sequencetag(sequencetag):
    "Find all possible sequence tags for the given mass shift sequence"
    #Read info on amino acids from file
    nrp_aas = [line for line in open(utils.get_full_path(__file__, "NRP_aa.txt"),"r").read().replace("\r","").split("\n") if "\t" in line]
    aadict = {}
    for nrp_aa in nrp_aas:
        if nrp_aa.count("\t") != 4 or not nrp_aa.split("\t")[0].isdigit():
            logging.error("Line in NRP_aa.txt misformatted:" + nrp_aa)
            sys.exit(1)
        tabs = nrp_aa.split("\t")
        mass = tabs[0]
        AA = tabs[4]
        if AA == "xxx":
            continue
        if not aadict.has_key(mass):
            aadict[mass] = [AA]
        elif AA not in aadict[mass]:
            aadict[mass].append(AA)
    for nr in range(0,1000):
        if not aadict.has_key(str(nr)):
            aadict[str(nr)] = ["xxx"]
    #Use dictionary to convert mass shift sequence into all possible sequence tags
    possible_AAs = [aadict[mass] for mass in sequencetag]
    #possible_sequencetags = list(itertools.product(*possible_AAs))
    possible_sequencetags = [possible_AAs]
    #Add all unique reverse tags
    for revtag in [reverse_tag(tag) for tag in possible_sequencetags]:
        if revtag not in possible_sequencetags:
            possible_sequencetags.append(revtag)
    return possible_sequencetags

def parse_sequence_tags(options):
    "Parse sequence tags to confer to standard amino acid abbreviations and convert masses to amino acids"
    #Find all possible amino acids for tags:
    aafragments = list(set([line.split("\t")[-1].replace("\r","") for line in open(os.path.abspath(__file__).rpartition(os.sep)[0] + os.sep + "NRP_aa.txt", "r").read().replace("\r","").split("\n") if "\t" in line]))
    valid_aa = list(set([item.replace("\r","") for sublist in [aa.split(" ") for aa in aafragments] for item in sublist]))
    #Process sequence tags
    sequencetags = options.sequencetags
    processed_sequencetags = []
    for sequencetag in sequencetags:
        sequencetag = [aa.lower() for aa in sequencetag.split(",")]
        sequencetag_aa = [item for sublist in [[aa] if "/" not in aa else aa.split("/") for aa in sequencetag] for item in sublist]
        for aa in sequencetag_aa:
            if aa not in valid_aa and not aa.isdigit():
                print "Error: '%s' is not a valid int mass value or amino acid abbreviation.\n" % aa
                print "Accepted amino acid abbreviations are: " + ", ".join(valid_aa) + "\n'xxx' stands for any other NRP monomer.\n"
                print "Please separate mass value ints or amino acid abbreviations within a tag by commas."
                sys.exit(1)
        #Check if sequence tag consists of mass shifts or amino acids
        if len([element for element in sequencetag if element.isdigit()]) == len(sequencetag):
            possible_sequencetags = convert_sequencetag(sequencetag)
        elif len([element for element in sequencetag if element.isdigit()]) == 0:
            possible_sequencetags = [[[aa] if "/" not in aa else aa.split("/") for aa in sequencetag], [[aa] if "/" not in aa else aa.split("/") for aa in reverse_tag(sequencetag)]]
        else:
            logging.error("sequence tag %s consists of a combination of mass shifts and amino acids.\nPlease use either one or the other." % "-".join(sequencetag))
            sys.exit(1)
        processed_sequencetags.append(possible_sequencetags)
    options.original_sequencetags = sequencetags
    sequencetags = processed_sequencetags
    return sequencetags

def parse_db_location(options):
    "Find absolute path for given database file name"
    dbfilename = options.db.replace('/', os.sep).replace('\\', os.sep)
    if os.sep not in dbfilename and dbfilename in os.listdir(os.getcwd()):
        options.db = os.getcwd() + os.sep + dbfilename
    elif os.sep not in dbfilename and dbfilename not in os.listdir(os.getcwd()):
        print "Error: no database file '%s' found in folder '%s'." % (dbfilename, os.getcwd())
        sys.exit(1)
    else:
        if os.path.basename(dbfilename) in os.listdir(os.path.dirname(dbfilename)):
            options.db = os.path.dirname(dbfilename) + os.sep + os.path.basename(dbfilename)
        elif os.path.dirname(dbfilename)[:3] == os.sep + "..":
            basedir = os.getcwd()
            while dbfilename[:3] == os.sep + "..":
                dbfilename = dbfilename[3:]
                basedir = basedir.rpartition(os.sep)[0]
            if os.path.basename(dbfilename) in basedir:
                options.db = basedir + os.sep + os.path.basename(dbfilename)
            else:
                print "Error: no database file '%s' found in folder '%s'." % (dbfilename, basedir)
                sys.exit(1)
        else:
            print "Error: no database file '%s' found in folder '%s'." % (os.path.basename(dbfilename), os.path.dirname(dbfilename))
            sys.exit(1)

def parse_options():
    "Parse Nrp2Path command-line parameters"
    parser = argparse.ArgumentParser(description='Run Nrp2Path to search a sequence tag against a database')
    parser.add_argument('sequencetags', metavar='sequence tag', nargs="*",
                        help="""comma-separated sequence tags as masses or AAs, e.g. 87,113,99,87 or Ala,Gly,Leu,Bht.
                            Tags with multiple possibilities per position can be entered with slashes, e.g. Ala,Gly/Val,Ile/Leu,Bht""")
    parser.add_argument('--db', dest='db',
                        default=None,
                        help="file name of database to search")
    parser.add_argument('--out', dest='outfile',
                        default="nrp2path.out",
                        help="name of output file to write results to")
    parser.add_argument('--cpus', dest='cpus',
                        type=int, default=1,
                        help="How many CPUs to use in parallel (between 1 and %s, default: 1)" %
                        multiprocessing.cpu_count())
    group = parser.add_argument_group('Analysis options')
    group.add_argument('--taxonomy', dest='taxonomy',
                        default=None,
                        help="species/genus/family/order/class/phylum name to delimit taxonomic range to search")
    group = parser.add_argument_group('Advanced options')
    group.add_argument('--c', dest='c',
                        type=int, default=1,
                        help="confidence parameter c, default=1")
    group.add_argument('--x', dest='x',
                        type=float, default=0.01,
                        help="correction weight parameter x, default=0.01")
    group.add_argument('--eta', dest='eta',
                        type=int, default=2,
                        help="strictness parameter eta. default=2")
    group.add_argument('--include_subtags', dest='include_subtags',
                        action='store_true', default=False,
                        help="also search for all subtags of provided tags (not just possible N or C termini).")
    options = parser.parse_args()
    if options.cpus > multiprocessing.cpu_count():
        options.cpus = multiprocessing.cpu_count()
    options.debug = False
    options.verbose = False
    example_string = "\n\nExample input:\npython nrp2path.py --db database.ppd --taxonomy Proteobacteria 87,113,99,87\nor\npython nrp2path.py --db database.ppd --taxonomy Proteobacteria Gly,Tyr,Pip Lys,Hpg"
    #Check if sequence tag and database file are provided
    if len(options.sequencetags) == 0:
        print "Error: no sequence tags provided.", example_string
        sys.exit(1)
    elif options.db == None:
        print "Error: no database file provided.", example_string
        sys.exit(1)
    #Check if user has permissions to write to specified outfile location
    try:
        outfile = open(options.outfile,"w")
        outfile.close()
    except:
        print "Error: cannot write to outfile %s.\nMake sure you have valid user permissions.", options.outfile
        sys.exit(1)
    parse_db_location(options)
    return options

def check_taxonomy_options(options):
    if options.taxonomy == None:
        return
    #Read all possible taxonomy strings from input database
    dbfilecontents = open(options.db,"r").read().replace("\r","")
    taxonomylines = [taxdescr.partition("\n")[0] for taxdescr in dbfilecontents.split("Taxonomy: ") if ";" in taxdescr]
    specieslines = [taxdescr.partition("\n")[0] for taxdescr in dbfilecontents.split("Organism: ") if len(taxdescr) > 0]
    taxonomystrings = []
    for line in taxonomylines:
        taxonomy_descriptors = line.replace(".","").split(";")
        for descriptor in taxonomy_descriptors:
            if descriptor not in taxonomystrings:
                taxonomystrings.append(descriptor)
    for line in specieslines:
        strain = line
        if strain not in taxonomystrings:
            taxonomystrings.append(strain)
        if " " in strain:
            species = strain.split(" ")[0] + " " + strain.split(" ")[1]
            if species not in taxonomystrings:
                taxonomystrings.append(species)
    taxonomystrings.sort()
    taxonomystrings = [string.lower() for string in taxonomystrings]
    #Check if taxonomy string provided in command-line input matches to at least one db taxonomy string
    if options.taxonomy.lower() not in taxonomystrings:
        print "\nError: The provided taxonomy string '%s' does not match a taxonomy description in any of the \
database entries in '%s'.\n\nPlease make sure the spelling is correct and that the database you are \
using contains entries from the specified taxon.\n" % (options.taxonomy, options.db)
        sys.exit(1)

def generate_sublists(lst, nchunks):
    chunksize,remainder = divmod(len(lst),nchunks)
    sizes = [chunksize]*nchunks
    if remainder:
        sizes[-remainder:] = [chunksize+1 for x in xrange(remainder)]
    idx = 0
    result = []
    for s in sizes:
        result.append(lst[idx:idx+s])
        idx += s
    return result

class TemporaryFile(object):
    def __init__(self, suffix='', prefix='tmp', dir=None, text=False):
        self.handle, self.name = tempfile.mkstemp(suffix, prefix, dir, text)

    def __enter__(self):
        return self

    def __exit__(self, type, value, traceback):
        if hasattr(self.handle, "close"):
            self.handle.close()
        os.unlink(self.name)

def main():
    #Parse options and set up run parameters
    options = parse_options()
    check_taxonomy_options(options)
    setup_logging(options)

    #Convert masses to AA
    sequencetags = parse_sequence_tags(options)
    
    #Load database of NRPSs and find all permutations to match to
    NRPS_BGCs, metadata = load_nrps_database(options)
    
    #Match all possible sequence tags to all NRPS BGC permutations, using multiprocessing    
    resultsdict, rankedBGCs = find_matches(sequencetags, NRPS_BGCs, metadata, options)
    
    write_results(sequencetags, resultsdict, rankedBGCs, metadata, options)

if __name__ == "__main__":
    main()
