# Supplementary material for: Pep2Path: Automated Mass Spectrometry-Guided Genome Mining of Peptidic Natural Products
Source: PLoS Comput Biol. 2014 Sep 4;10(9):e1003822. doi: 10.1371/journal.pcbi.1003822 (PMC4154637; doi:10.1371/journal.pcbi.1003822)
Supplement: Code S1 — Source code and test data. Full source code of Pep2Path version 1.1.0 and associated test data that allow users to test the functionality of the software. Updated versions of the Pep2Path code will be made available on http://pep2path.sourceforge.net in the future. (GZ) [file pcbi.1003822.s001.gz › lib/formula.py]

#!/usr/bin/env python
# vim: set fileencoding=utf-8 :
#
# Copyright (C) 2013 Marnix H. Medema
# University of Groningen
# Department of Microbial Physiology / Groningen Bioinformatics Centre
#
# License: GNU Affero General Public License v3 or later
# A copy of GNU AGPL v3 should have been included in this software package in LICENSE.txt.

from numpy import log as ln
from math import pow

def P(A, AA_frequencies):
    "Return the prior probability P(A) for an amino acid A based on AA frequencies in the NRPs in NORINE"
    return AA_frequencies[A]

def I(M, A):
    "Return the I value for amino acid A for a module M, based on NRPSPredictor2 substrate specificity predictions"
    return M[A]

def sum_I(M, eta, alphabet):
    "Return the sum of all the I values for a module M, based on NRPSPredictor2 substrate specificity predictions"
    return sum([pow(I(M,A), eta) for A in alphabet])

def calculate_probability(M, A, c, x, eta, alphabet, AA_frequencies):
    "Calculate the weight W(M|A) for an amino acid A at a given NRPS module M"
    #Calculate P(A|M)
    pam = (P(A, AA_frequencies) + c * (pow(I(M,A), eta) + x * P(A, AA_frequencies))) / (1 + c * (sum_I(M, eta, alphabet) + x))
    #Calculate P(M|A)
    pma = pam / P(A, AA_frequencies)
    #Calculate W(A,M)
    probability = ln(pma)

    #Option to print out intermediate results
    #print A
    #print "P(A|M)", pam
    #print "P(M|A)", pam / P(A)
    #print "P(A)", P(A)
    #print "W", W
    #print
    return probability
    
def calculate_probabilities(M, c, x, eta, alphabet, AA_frequencies):
    scoredict = {}
    for A in alphabet:
        scoredict[A] = calculate_probability(M, A, c, x, eta, alphabet, AA_frequencies)
    return scoredict

if __name__ == "__main__":
    ###Example data
    #Amino acid alphabet
    global alphabet
    alphabet = ['Ala', 'Gly']
    #Prior probabilities for amino acids
    global AA_frequencies
    AA_frequencies = {'Ala':0.6, 'Gly':0.4}

    #Example module data with dictionary of I values
    M1 = {'Ala':1.0, 'Gly':0.25}
    M2 = {'Ala':0.25, 'Gly':1.0}
    M3 = {'Ala':0.0, 'Gly':0.0}
    M4 = {'Ala':0.5, 'Gly':0.5}

    #Calculate example and print outcome
    c = 1
    x = 0.01
    eta = 2
    alphabet = ['Ala', 'Gly']
    AA_frequencies = {}
    def calculate_example(M, c, eta, nr):
        weightdict = calculate_probabilities(M, c, x, eta, alphabet)
        print "Module", nr
        for A in alphabet:
            print A, weightdict[A]
        print
    calculate_example(M1, c, eta, 1)
    calculate_example(M2, c, eta, 2)
    calculate_example(M3, c, eta, 3)
    calculate_example(M4, c, eta, 4)
