# Supplementary material for: Pep2Path: Automated Mass Spectrometry-Guided Genome Mining of Peptidic Natural Products
Source: PLoS Comput Biol. 2014 Sep 4;10(9):e1003822. doi: 10.1371/journal.pcbi.1003822 (PMC4154637; doi:10.1371/journal.pcbi.1003822)
Supplement: Code S1 — Source code and test data. Full source code of Pep2Path version 1.1.0 and associated test data that allow users to test the functionality of the software. Updated versions of the Pep2Path code will be made available on http://pep2path.sourceforge.net in the future. (GZ) [file pcbi.1003822.s001.gz › lib/utils.py]

#!/usr/bin/env python
# vim: set fileencoding=utf-8 :
#
# Copyright (C) 2013 Marnix H. Medema
# University of Groningen
# Department of Microbial Physiology / Groningen Bioinformatics Centre
#
# License: GNU Affero General Public License v3 or later
# A copy of GNU AGPL v3 should have been included in this software package in LICENSE.txt.

import os
import sys
import logging
from os import path

pep2path_path = os.path.dirname(os.path.dirname(os.path.abspath(__file__)))

def import_antismash():
    "�mport antiSMASH2 so it can be used by makedb"
    configfile = open(pep2path_path + os.sep + "pep2path.cfg","r")
    config_info = configfile.read()
    path_2_antismash2 = config_info.partition('PATH_2_ANTISMASH2 = "')[2].partition('"')[0]
    if "run_antismash.py" not in os.listdir(path_2_antismash2):
        logging.error("AntiSMASH2 not found in %s" % path_2_antismash2)
        sys.exit(1)
    sys.path.append(path_2_antismash2)
    if sys.platform ==  ('win32') or sys.platform == ('darwin'):
        os.environ['EXEC'] = path_2_antismash2 + os.sep + "exec"
        os.environ['PYTHON'] = path_2_antismash2 + os.sep + "python"
        sys.path.append(os.sep.join([path_2_antismash2, "python", "Lib", "site-packages"]))
        os.environ['PATH'] = os.pathsep + os.environ['PYTHON'] + os.pathsep + os.environ['PATH']
        os.environ['PATH'] = os.pathsep + os.environ['EXEC'] + os.pathsep + os.environ['PATH']

def get_full_path(current_file, file_to_add):
    "Get the full path of file_to_add in the same directory as current_file"
    return path.join(path.dirname(path.abspath(current_file)), file_to_add)
