# Supplementary material for: Pep2Path: Automated Mass Spectrometry-Guided Genome Mining of Peptidic Natural Products
Source: PLoS Comput Biol. 2014 Sep 4;10(9):e1003822. doi: 10.1371/journal.pcbi.1003822 (PMC4154637; doi:10.1371/journal.pcbi.1003822)
Supplement: Code S1 — Source code and test data. Full source code of Pep2Path version 1.1.0 and associated test data that allow users to test the functionality of the software. Updated versions of the Pep2Path code will be made available on http://pep2path.sourceforge.net in the future. (GZ) [file pcbi.1003822.s001.gz › mergedb.py]

#!/usr/bin/env python
# vim: set fileencoding=utf-8 :
#
# Copyright (C) 2013 Marnix H. Medema
# University of Groningen
# Department of Microbial Physiology / Groningen Bioinformatics Centre
#
# License: GNU Affero General Public License v3 or later
# A copy of GNU AGPL v3 should have been included in this software package in LICENSE.txt.

import sys
import argparse
import os

def parse_options():
    "Parse Pep2Path mergedb command-line parameters"
    parser = argparse.ArgumentParser(description='Merge two databases into one.')
    parser.add_argument('databases', metavar='database', nargs="*",
                        help="databases as .ppd files generated by makedb")
    options = parser.parse_args()
    example_string = "\n\nExample input:\npython mergedb.py input_database1.ppd input_database2.ppd output_database.ppd"
    if len(options.databases) < 3:
        print "Error: no database files and/or output database provided.", example_string
        sys.exit(1)
    elif len([db for db in options.databases if ".ppd" not in db]) > 0:
        print "Error: database files should be .ppd files.", example_string
        sys.exit(1)
    return options

def merge_databases(options):
    #Check if all input files exist
    for filename in options.databases[:-1]:
        if not os.path.exists(filename):
            print "Error: file not found:", filename
            sys.exit(1)
    #Combine contents into one file
    outfile = open(options.databases[-1],"w")
    for filename in options.databases[:-1]:
        dbfile = open(filename,"r")
        contents = dbfile.read()
        outfile.write(contents)
        dbfile.close()

def main():
    #Parse options and set up run parameters
    options = parse_options()

    #Merge databases
    merge_databases(options)

if __name__ == "__main__":
    main()
