# Supplementary material for: Pep2Path: Automated Mass Spectrometry-Guided Genome Mining of Peptidic Natural Products
Source: PLoS Comput Biol. 2014 Sep 4;10(9):e1003822. doi: 10.1371/journal.pcbi.1003822 (PMC4154637; doi:10.1371/journal.pcbi.1003822)
Supplement: Code S1 — Source code and test data. Full source code of Pep2Path version 1.1.0 and associated test data that allow users to test the functionality of the software. Updated versions of the Pep2Path code will be made available on http://pep2path.sourceforge.net in the future. (GZ) [file pcbi.1003822.s001.gz › makedb.py]

#!/usr/bin/env python
# vim: set fileencoding=utf-8 :
#
# Copyright (C) 2013 Marnix H. Medema
# University of Groningen
# Department of Microbial Physiology / Groningen Bioinformatics Centre
#
# License: GNU Affero General Public License v3 or later
# A copy of GNU AGPL v3 should have been included in this software package in LICENSE.txt.

import sys
import os
from lib import utils
utils.import_antismash()
import shutil
from run_antismash import *
import logging
import argparse
from os import path
import multiprocessing
import straight.plugin
from helperlibs.bio import seqio
from antismash.config import load_config, set_config
from antismash import generic_modules
from antismash import utils
from antismash.generic_modules import hmm_detection, genefinding, fullhmmer, clusterfinder, smcogs, clusterblast, subclusterblast
from numpy import array_split, array
import urllib2
from urllib2 import Request,urlopen,URLError,HTTPError
import httplib
from httplib import BadStatusLine,HTTPException
import time
from helperlibs.wrappers.io import TemporaryFile
from Bio.Alphabet import generic_dna
from Bio.Seq import Seq
from Bio.Alphabet import ProteinAlphabet, NucleotideAlphabet
from Bio.SeqRecord import SeqRecord
from Bio.SeqFeature import SeqFeature, FeatureLocation
import warnings
from Bio import BiopythonDeprecationWarning
warnings.simplefilter('ignore', BiopythonDeprecationWarning)
import tempfile

def extract_nrps_info(seq_record, options):
    "Extract all NRPS gene clusters and the corresponding substrate specificity predictions from the analyzed antiSMASH seq_record objects"
    #Open a dictionary to store the info
    nrps_info = {}
    idx = options.record_idx
    nrps_info[idx] = {}
    #Find NRPS gene clusters in seq_record
    clusters = utils.get_cluster_features(seq_record)
    if len(clusters) == 0:
        logging.error("No NRPS gene clusters found in provided sequence files.")
        return {}
    nrps_info[idx]['clusters'] = {}
    for cluster in clusters:
        clusterNRPSs = [feature for feature in utils.get_cluster_cds_features(cluster, seq_record) if feature in utils.get_pksnrps_cds_features(seq_record)]
        NRPSnames = [utils.get_gene_id(feature) for feature in clusterNRPSs]
        NRPSlocations = [(int(feature.location.start), int(feature.location.end), feature.strand) for feature in clusterNRPSs]
        clusternr = utils.get_cluster_number(cluster)
        nrps_info[idx]['clusters'][clusternr] = [NRPSnames, NRPSlocations]
    #Add basic info on sequence record: idx, id/name, taxonomy
    nrps_info[idx]['id'] = seq_record.id
    nrps_info[idx]['description'] = seq_record.description
    if 'annotations' in dir(seq_record) and seq_record.annotations.has_key('taxonomy'):
        nrps_info[idx]['taxonomy'] = seq_record.annotations['taxonomy']
    else:
        nrps_info[idx]['taxonomy'] = []
    if 'annotations' in dir(seq_record) and seq_record.annotations.has_key('organism'):
        nrps_info[idx]['organism'] = seq_record.annotations['organism']
    else:
        nrps_info[idx]['organism'] = []
    #Find TXT files with NRPSPredictor2 outputs
    svmpredsfile = open(options.raw_predictions_outputfolder + os.sep + 'ctg%s_nrpspredictor2_svm.txt' % (idx), "r")
    codepredsfile = open(options.raw_predictions_outputfolder + os.sep + 'ctg%s_nrpspredictor2_codes.txt' % (idx), "r")
    #Open and parse SVM predictions file
    nrps_info[idx]['svmpredictions'] = {}
    svmpreds = [line.split("\t") for line in svmpredsfile.read().split("\n") if "\t" in line]
    for prediction in svmpreds:
        NRPSname = prediction[0].rpartition("_")[0]
        if not nrps_info[idx]['svmpredictions'].has_key(NRPSname):
            nrps_info[idx]['svmpredictions'][NRPSname] = {}
        domainname = prediction[0].rpartition("_")[2]
        nrps_info[idx]['svmpredictions'][NRPSname][domainname] = prediction[3:7]
    svmpredsfile.close()
    #Open and parse code predictions file
    nrps_info[idx]['codepredictions'] = {}
    codepreds = [line.split("\t") for line in codepredsfile.read().split("\n") if "\t" in line]
    for prediction in codepreds:
        NRPSname = prediction[0].rpartition("_")[0]
        if not nrps_info[idx]['codepredictions'].has_key(NRPSname):
            nrps_info[idx]['codepredictions'][NRPSname] = {}
        domainname = prediction[0].rpartition("_")[2]
        for part in prediction[2].split(";"):
            if not nrps_info[idx]['codepredictions'][NRPSname].has_key(domainname):
                nrps_info[idx]['codepredictions'][NRPSname][domainname] = {}
            nrps_info[idx]['codepredictions'][NRPSname][domainname][part.partition("(")[0]] = int(part.partition("(")[2].partition(".")[0])
    codepredsfile.close()
    return nrps_info

def write_nrps_database(options, nrps_info):
    "Write all NRPS info from the provided and antiSMASH-analyzed files to a Nrp2Path database file"
    #Open output file for database
    try:
        outfile = open(options.dbname + ".ppd", "w")
    except:
        logging.info("ERROR: No permission to write to file in folder %s. Try running the program as administrator." % os.getcwd())
        sys.exit(0)
    #Write data to output file
    for entrynr in nrps_info.keys():
        for cluster in nrps_info[entrynr]['clusters'].keys():
            outfile.write("Description: %s\nAccession: %s\nCluster nr: %s\n" % (nrps_info[entrynr]['description'], nrps_info[entrynr]['id'], cluster))
            outfile.write("Organism: %s\nTaxonomy: %s\n" % (nrps_info[entrynr]['organism'], ";".join(nrps_info[entrynr]['taxonomy']))) 
            outfile.write("\nNRPSs:\n")
            nrpsnr = 0
            for NRPS in nrps_info[entrynr]['clusters'][cluster][0]:
                if NRPS in nrps_info[entrynr]['codepredictions'].keys():
                    outfile.write("\nNRPS: %s\nLocation: %s\n" % (NRPS, "-".join([str(nrps_info[entrynr]['clusters'][cluster][1][nrpsnr][n]) for n in [0,1]])))
                    if nrps_info[entrynr]['clusters'][cluster][1][nrpsnr][2] == 1:
                        outfile.write("Strand: +\n")
                    else:
                        outfile.write("Strand: -\n")
                    for Adomain in nrps_info[entrynr]['codepredictions'][NRPS].keys():
                        outfile.write("\nDomain: %s\n" % Adomain)
                        outfile.write("NRPSPredictor2 SVM predictions:\n")
                        outfile.write("\n".join(nrps_info[entrynr]['svmpredictions'][NRPS][Adomain]) + "\n")
                        outfile.write("NRPSPredictor2 code predictions:\n")
                        for aa in utils.sortdictkeysbyvaluesrev(nrps_info[entrynr]['codepredictions'][NRPS][Adomain]):
                            outfile.write("%s\t%s\n" % (aa, nrps_info[entrynr]['codepredictions'][NRPS][Adomain][aa]))
                nrpsnr += 1
            outfile.write("\n\n\n//\n\n\n")
    #Close output file
    outfile.close()

def process_with_antismash():
    "Run antiSMASH on the supplied file to obtain antiSMASH-analyzed sequence objects"
    multiprocessing.freeze_support()

    # First load the output plugins so we can present appropriate options
    output_plugins = load_output_plugins()
    clustertypes = hmm_detection.get_supported_cluster_types()

    #Parse options
    options, parser = parse_options(output_plugins)

    # Logging is useful for all the following code, so make sure that is set up
    # right after parsing the arguments.
    setup_logging(options)

    #Load configuration data from config file
    load_config(options)
    set_config(options)

    #Load and filter plugins
    utils.log_status("Loading detection plugins")
    plugins = load_detection_plugins()
    if options.list_plugins:
        list_available_plugins(plugins, output_plugins)
        sys.exit(0)
    filter_plugins(plugins, options, clustertypes)
    filter_outputs(output_plugins, options)

    #Check prerequisites
    if check_prereqs(plugins, options) > 0:
        logging.error("Not all prerequisites met")
        sys.exit(1)
    if options.check_prereqs_only:
        logging.info("All prerequisites are met")
        sys.exit(0)
    if not options.sequences:
        parser.error("Please specify at least one sequence file")

    if not 'outputfoldername' in options:
        options.outputfoldername = path.splitext(path.basename(options.sequences[0]))[0]
    if not os.path.exists(options.outputfoldername):
        os.mkdir(options.outputfoldername)
    options.full_outputfolder_path = path.abspath(options.outputfoldername)

    #Parse input sequence
    try:
        utils.log_status("Parsing the input sequence(s)")
        seq_records = parse_input_sequences(options)
    except IOError as e:
        logging.error(str(e))
        sys.exit(1)

    if len(seq_records) < 1:
        logging.error("Sequence file is incorrectly formatted or contains no sequences of sufficient quality.")
        sys.exit(1)

    nrps_info = {}
    options.record_idx = 1
    for seq_record in seq_records:
        print "Analyzing record %d with antiSMASH" % options.record_idx 
        utils.log_status("Analyzing record %d" % options.record_idx)
        logging.info("Analyzing record %d" % options.record_idx)
        utils.sort_features(seq_record)
        strip_record(seq_record)
        utils.fix_record_name_id(seq_record)
        run_analyses(seq_record, options, plugins)
        utils.sort_features(seq_record)
        nrps_info.update(extract_nrps_info(seq_record, options))
        options.record_idx += 1
    
    #Remove temporary folder with antiSMASH results
    try:
        shutil.rmtree(options.full_outputfolder_path)
    except:
        pass

    return options, nrps_info


def parse_options(output_plugins):
    "Parse Nrp2Path makedb command-line parameters"
    parser = argparse.ArgumentParser(description='Make a Nrp2Path database using antiSMASH')
    parser.add_argument('sequences', metavar='sequence', nargs="*",
                        help="GenBank/EMBL/FASTA file(s) containing DNA")

    parser.add_argument('-c', '--cpus', dest='cpus',
                        type=int, default=multiprocessing.cpu_count(),
                        help="How many CPUs to use in parallel for antiSMASH (default: %s)" %
                        multiprocessing.cpu_count())
    parser.add_argument('--dbname', dest='dbname',
                        default="database",
                        help="Name for database to write to")

    group = parser.add_argument_group('Analysis options')
    group.add_argument('--from', dest='start',
                        type=int, default=-1,
                        help="Start antiSMASH analysis at nucleotide specified")
    group.add_argument('--to', dest='end',
                        type=int, default=-1,
                        help="End antiSMASH analysis at nucleotide specified")

    group = parser.add_argument_group('Gene finding options for antiSMASH (ignored when ORFs are annotated)')
    group.add_argument('--eukaryotic', dest='eukaryotic',
                        action='store_true', default=False,
                        help="DNA is of eukaryotic origin")
    group.add_argument('--all-orfs', dest='all_orfs',
                        action='store_true', default=False,
                        help="Use all ORFs > 60 nt instead of running gene finding")
    options = parser.parse_args()

    options.debug = False
    options.list_plugins = False
    options.check_prereqs_only = False
    options.verbose = False
    options.enabled_cluster_types = ['nrps']
    options.input_type = 'nucl'
    options.clusterblast = False
    options.subclusterblast = False
    options.smcogs = False
    options.inclusive = False
    options.full_hmmer = False
    options.full_blast = False
    options.outputfoldername = tempfile.mkdtemp()
  
    return options, parser

def main():
    options, nrps_info = process_with_antismash()
    write_nrps_database(options, nrps_info)

if __name__ == "__main__":
    main()
