# Supplementary material for: Pep2Path: Automated Mass Spectrometry-Guided Genome Mining of Peptidic Natural Products
Source: PLoS Comput Biol. 2014 Sep 4;10(9):e1003822. doi: 10.1371/journal.pcbi.1003822 (PMC4154637; doi:10.1371/journal.pcbi.1003822)
Supplement: Code S1 — Source code and test data. Full source code of Pep2Path version 1.1.0 and associated test data that allow users to test the functionality of the software. Updated versions of the Pep2Path code will be made available on http://pep2path.sourceforge.net in the future. (GZ) [file pcbi.1003822.s001.gz › RiPP_aa.txt]

57	glycine	Gly	Gly	gly
69	Dehydroalanine (Dha)	Ser or Cys	Ser or Cys	ser
69	Dehydroalanine (Dha)	Ser or Cys	Ser or Cys	cys
71	alanine	Ala	Ala	ala
71	D-Ala	L-Ser	L-Ser	ser
72	oxopropionic acid	Ser (N-terminal in propeptide)	Ser (N-terminal in propeptide)	ser
74	2-hydroxypropionic acid	Ser (N-terminal in propeptide)	Ser (N-terminal in propeptide)	ser
83	Dehydrobutyrine (Dhb)	Thr	Thr	thr
86	2-oxobutyric acid	Thr (N-terminal in propeptide)	Thr (N-terminal in propeptide)	thr
87	Serine	Ser	Ser	ser
97	Proline	Pro	Pro	pro
99	Valine	Val	Val	val
100	N,N-dimethyl-alanine	Ala (N-terminal in propeptide)	Ala (N-terminal in propeptide)	thr
101	Threonine	Thr	Thr	thr
103	Cysteine	Cys	Cys	cys
113	Isoleucine	Ile	Ile	ile
113	Leucine	Leu	Leu	leu
113	monohydroxy-proline	Pro	Pro	pro
114	Asparagine	Asn	Asn	asn
115	Aspartic acid	Asp	Asp	asp
125	Gly-oxazole	Gly-Ser	Gly-Ser	gly,ser
127	Gly-oxazoline	Gly-Ser	Gly-Ser	gly,ser
128	Glutamine	Gln	Gln	gln
128	Lysine	Lys	Lys	lys
129	Glutamic Acid	Glu	Glu	glu
129	dihydroxy-proline	Pro	Pro	pro
131	Methionine	Met	Met	met
131	β-hydroxy-aspartate	Asp (putative)	Asp (putative)	asp
137	Histidine	His	His	his
137	Dha-oxazole	Ser/Cys-Ser	Ser/Cys-Ser	ser,ser
137	Dha-oxazole	Ser/Cys-Ser	Ser/Cys-Ser	cys,ser
139	Ala-oxazole	Ala-Ser	Ala-Ser	ala,ser
139	Dha-oxazoline	Ser/Cys-Ser	Ser/Cys-Ser	ser,ser
139	Dha-oxazoline	Ser/Cys-Ser	Ser/Cys-Ser	cys,ser
139	Gly-methyloxazole	Gly-Thr	Gly-Thr	gly,thr
141	Gly-thiazole	Gly-Cys	Gly-Cys	gly,cys
141	Gly-methyloxazoline	Gly-Thr	Gly-Thr	gly,thr
141	Ala-oxazoline	Ala-Ser	Ala-Ser	ala,ser
143	Gly-thiazoline	Gly-Cys	Gly-Cys	gly,cys
147	Phenylalanine	Phe	Phe	phe
151	Dhb-oxazole	Thr-Ser	Thr-Ser	thr,ser
151	Dha-methyloxazole	Ser/Cys-Thr	Ser/Cys-Thr	ser,thr
151	Dha-methyloxazole	Ser/Cys-Thr	Ser/Cys-Thr	cys,thr
153	Dha-thiazole	Ser/Cys-Cys	Ser/Cys-Cys	ser,cys
153	Dha-thiazole	Ser/Cys-Cys	Ser/Cys-Cys	cys,cys
153	Dha-methyloxazoline	Ser/Cys-Thr	Ser/Cys-Thr	ser,thr
153	Dha-methyloxazoline	Ser/Cys-Thr	Ser/Cys-Thr	cys,thr
153	Dhb-oxazoline	Thr-Ser	Thr-Ser	thr,ser
153	Ala-methyloxazole	Ala-Thr	Ala-Thr	ala,thr
155	Ala-thiazole	Ala-Cys	Ala-Cys	ala,cys
155	Dha-thiazoline	Ser/Cys-Cys	Ser/Cys-Cys	ser,cys
155	Dha-thiazoline	Ser/Cys-Cys	Ser/Cys-Cys	cys,cys
155	Ser-oxazole	Ser-Ser	Ser-Ser	ser,ser
155	Ala-methyloxazoline	Ala-Thr	Ala-Thr	ala,thr
155	dimethylallyl-serine	Ser	Ser	ser
156	Arginine	Arg	Arg	arg
157	Ala-thiazoline	Ala-Cys	Ala-Cys	ala,cys
157	Ser-oxazoline	Ser-Ser	Ser-Ser	ser,ser
160	N-formyl-methionine	Met (N-terminal)	Met (N-terminal)	met
163	Tyrosine	Tyr	Tyr	tyr
165	Pro-oxazole	Pro-Ser	Pro-Ser	pro,ser
165	Dhb-methyloxazole	Thr-Thr	Thr-Thr	thr,thr
167	Dhb-thiazole	Thr-Cys	Thr-Cys	thr,cys
167	Dhb-methyloxazoline	Thr-Thr	Thr-Thr	thr,thr
167	Val-oxazole	Val-Ser	Val-Ser	val,ser
167	Pro-oxazoline	Pro-Ser	Pro-Ser	pro,ser
169	Dhb-thiazoline	Thr-Cys	Thr-Cys	thr,cys
169	Thr-oxazole	Thr-Ser	Thr-Ser	thr,ser
169	Ser-methyloxazole	Ser-Thr	Ser-Thr	ser,thr
169	Val-oxazoline	Val-Ser	Val-Ser	val,ser
169	dimethylallyl-threonine	Thr	Thr	thr
171	Ser-thiazole	Ser-Cys	Ser-Cys	ser,cys
171	Cys-oxazole	Cys-Ser	Cys-Ser	cys,ser
171	Ser-methyloxazoline	Ser-Thr	Ser-Thr	ser,thr
171	Thr-oxazoline	Thr-Ser	Thr-Ser	thr,ser
173	Ser-thiazoline	Ser-Cys	Ser-Cys	ser,cys
173	Cys-oxazoline	Cys-Ser	Cys-Ser	cys,ser
179	Pro-methyloxazole	Pro-Thr	Pro-Thr	pro,thr
181	Pro-thiazole	Pro-Cys	Pro-Cys	pro,cys
181	Pro-methyloxazoline	Pro-Thr	Pro-Thr	pro,thr
181	Leucine-oxazole	Leu-Ser	Leu-Ser	leu,ser
181	Isoleucine-oxazole	Ile-Ser	Ile-Ser	ile,ser
181	Val-methyloxazole	Val-Thr	Val-Thr	val,thr
182	Asn-oxazole	Asn-Ser	Asn-Ser	asn,ser
183	Asp-oxazole	Asp-Ser	Asp-Ser	asp,ser
183	Val-thiazole	Val-Cys	Val-Cys	val,cys
183	Pro-thiazoline	Pro-Cys	Pro-Cys	pro,cys
183	Thr-methyloxazole	Thr-Thr	Thr-Thr	thr,thr
183	Val-methyloxazoline	Val-Thr	Val-Thr	val,thr
183	Leucine-oxazoline	Leu-Ser	Leu-Ser	leu,ser
183	Isoleucine-oxazoline	Ile-Ser	Ile-Ser	ile,ser
184	Asn-oxazoline	Asn-Ser	Asn-Ser	asn,ser
185	Thr-thiazole	Thr-Cys	Thr-Cys	thr,cys
185	Cys-methyloxazole	Cys-Thr	Cys-Thr	cys,thr
185	Asp-oxazoline	Asp-Ser	Asp-Ser	asp,ser
185	Val-thiazoline	Val-Cys	Val-Cys	val,cys
185	Thr-methyloxazoline	Thr-Thr	Thr-Thr	thr,thr
186	Tryptophan	Trp	Trp	trp
187	Cys-thiazole	Cys-Cys	Cys-Cys	cys,cys
187	Cys-methyloxazoline	Cys-Thr	Cys-Thr	cys,thr
187	Thr-thiazoline	Thr-Cys	Thr-Cys	thr,cys
189	Cys-thiazoline	Cys-Cys	Cys-Cys	cys,cys
195	Leucine-methyloxazole	Leu-Thr	Leu-Thr	leu,thr
195	Isoleucine-methyloxazole	Ile-Thr	Ile-Thr	ile,thr
196	Gln-oxazole	Gln-Ser	Gln-Ser	gln,ser
196	Asn-methyloxazole	Asn-Thr	Asn-Thr	asn,thr
196	Lys-oxazole	Lys-Ser	Lys-Ser	lys,ser
197	Glu-oxazole	Glu-Ser	Glu-Ser	glu,ser
197	Asp-methyloxazole	Asp-Thr	Asp-Thr	asp,thr
197	Leucine-thiazole	Leu-Cys	Leu-Cys	leu,cys
197	Isoleucine-thiazole	Ile-Cys	Ile-Cys	ile,cys
197	Leucine-methyloxazoline	Leu-Thr	Leu-Thr	leu,thr
197	Isoleucine-methyloxazoline	Ile-Thr	Ile-Thr	ile,thr
198	Asn-thiazole	Asn-Cys	Asn-Cys	asn,cys
198	Asn-methyloxazoline	Asn-Thr	Asn-Thr	asn,thr
198	Gln-oxazoline	Gln-Ser	Gln-Ser	gln,ser
198	Lys-oxazoline	Lys-Ser	Lys-Ser	lys,ser
199	Asp-thiazole	Asp-Cys	Asp-Cys	asp,cys
199	Met-oxazole	Met-Ser	Met-Ser	met,ser
199	Asp-methyloxazoline	Asp-Thr	Asp-Thr	asp,thr
199	Glu-oxazoline	Glu-Ser	Glu-Ser	glu,ser
199	Leucine-thiazoline	Leu-Cys	Leu-Cys	leu,cys
199	Isoleucine-thiazoline	Ile-Cys	Ile-Cys	ile,cys
200	Asn-thiazoline	Asn-Cys	Asn-Cys	asn,cys
201	Asp-thiazoline	Asp-Cys	Asp-Cys	asp,cys
201	Met-oxazoline	Met-Ser	Met-Ser	met,ser
205	His-oxazole	His-Ser	His-Ser	his,ser
207	His-oxazoline	His-Ser	His-Ser	his,ser
210	Gln-methyloxazole	Gln-Thr	Gln-Thr	gln,thr
210	Lys-methyloxazole	Lys-Thr	Lys-Thr	lys,thr
211	Glu-methyloxazole	Glu-Thr	Glu-Thr	glu,thr
212	Gln-thiazole	Gln-Cys	Gln-Cys	gln,cys
212	Lys-thiazole	Lys-Cys	Lys-Cys	lys,cys
212	Gln-methyloxazoline	Gln-Thr	Gln-Thr	gln,thr
212	Lys-methyloxazoline	Lys-Thr	Lys-Thr	lys,thr
213	Glu-thiazole	Glu-Cys	Glu-Cys	glu,cys
213	Met-methyloxazole	Met-Thr	Met-Thr	met,thr
213	Glu-methyloxazoline	Glu-Thr	Glu-Thr	glu,thr
214	Gln-thiazoline	Gln-Cys	Gln-Cys	gln,cys
214	Lys-thiazoline	Lys-Cys	Lys-Cys	lys,cys
215	Met-thiazole	Met-Cys	Met-Cys	met,cys
215	Glu-thiazoline	Glu-Cys	Glu-Cys	glu,cys
215	Phe-oxazole	Phe-Ser	Phe-Ser	phe,ser
215	Met-methyloxazoline	Met-Thr	Met-Thr	met,thr
217	Met-thiazoline	Met-Cys	Met-Cys	met,cys
217	Phe-oxazoline	Phe-Ser	Phe-Ser	phe,ser
219	His-methyloxazole	His-Thr	His-Thr	his,thr
220	5-chlorotryptophan	Trp	Trp	trp
221	His-thiazole	His-Cys	His-Cys	his,cys
221	His-methyloxazoline	His-Thr	His-Thr	his,thr
223	His-thiazoline	His-Cys	His-Cys	his,cys
224	Arg-oxazole	Arg-Ser	Arg-Ser	arg,ser
226	Arg-oxazoline	Arg-Ser	Arg-Ser	arg,ser
229	Phe-methyloxazole	Phe-Thr	Phe-Thr	phe,thr
231	Phe-thiazole	Phe-Cys	Phe-Cys	phe,cys
231	Tyr-oxazole	Tyr-Ser	Tyr-Ser	tyr,ser
231	Phe-methyloxazoline	Phe-Thr	Phe-Thr	phe,thr
231	dimethylallyl-tyrosine	Tyr	Tyr	tyr
233	Phe-thiazoline	Phe-Cys	Phe-Cys	phe,cys
233	Tyr-oxazoline	Tyr-Ser	Tyr-Ser	tyr,ser
238	Arg-methyloxazole	Arg-Thr	Arg-Thr	arg,thr
240	Arg-thiazole	Arg-Cys	Arg-Cys	arg,cys
240	Arg-methyloxazoline	Arg-Thr	Arg-Thr	arg,thr
242	Arg-thiazoline	Arg-Cys	Arg-Cys	arg,cys
245	Tyr-methyloxazole	Tyr-Thr	Tyr-Thr	tyr,thr
247	Tyr-thiazole	Tyr-Cys	Tyr-Cys	tyr,cys
247	Tyr-methyloxazoline	Tyr-Thr	Tyr-Thr	tyr,thr
249	Tyr-thiazoline	Tyr-Cys	Tyr-Cys	tyr,cys
254	Trp-oxazole	Trp-Ser	Trp-Ser	trp,ser
256	Trp-oxazoline	Trp-Ser	Trp-Ser	trp,ser
265	S-glucosyl-cysteine	Cys	Cys	cys
268	Trp-methyloxazole	Trp-Thr	Trp-Thr	trp,thr
270	Trp-thiazole	Trp-Cys	Trp-Cys	trp,cys
270	Trp-methyloxazoline	Trp-Thr	Trp-Thr	trp,thr
272	Trp-thiazoline	Trp-Cys	Trp-Cys	trp,cys
287	N-succinyltryptophan	Trp (putative, N-terminal in propeptide)	Trp (putative, N-terminal in propeptide)	trp
323	Geranyl-tryptophan	Trp	Trp	trp
391	Farnesyl-tryptophan	Trp	Trp	trp
