# Supplementary material for: Pep2Path: Automated Mass Spectrometry-Guided Genome Mining of Peptidic Natural Products
Source: PLoS Comput Biol. 2014 Sep 4;10(9):e1003822. doi: 10.1371/journal.pcbi.1003822 (PMC4154637; doi:10.1371/journal.pcbi.1003822)
Supplement: Code S1 — Source code and test data. Full source code of Pep2Path version 1.1.0 and associated test data that allow users to test the functionality of the software. Updated versions of the Pep2Path code will be made available on http://pep2path.sourceforge.net in the future. (GZ) [file pcbi.1003822.s001.gz › NRP_aa.txt]

43	Ethanolamine	Eta	Eta	xxx
57	glycine	Gly	Gly	gly
67	pyrrolidone	Pyr	Pyr	xxx
69	dehydroalanine	dh-Ala	Dha or Ser	ser
70	pyruvate	Pya	Pya	xxx
70	putrescine	Put	Put	xxx
71	alanine	Ala	Ala	ala
71	beta-Alanine	b-Ala	b-Ala	b-ala
71	N-Methyl-Glycine	NMe-Gly	Gly	gly
72	D-lactic acid	D-Lac	D-Lac	xxx
72	Lactic acid	Lac	Lac	xxx
73	Serinol	Serol	Ser	ser
83	2,3-dehydro-2-aminobutyric acid	dhAbu	Thr or Dhb	thr
83	2,3-dehydro-2-aminobutyric acid	dhAbu	Thr or Dhb	dhb
83	hydroxy pyrrolidone	OH-Pyr	OH-Pyr	xxx
83	homoserine lactone	HseL	HseL or Hse	xxx
83	N-Methyl-dehydroalanine	NMe-Dha	Ser or Dha	ser
85	alpha-formylGlycine	aFo-Gly	aFo-Gly	xxx
85	2-Aminoisobutyric acid	Aib	Aib	xxx
85	D-3-methoxyalanine	D-3OMe-Ala	3OMe-Ala or Ser	ser
85	N-Methyl-Alanine	NMe-Ala	Ala	ala
85	N-methyl-beta-alanine	NMe-bAla	bAla (Ala-b)	b-ala
85	D-2-Aminobutyric acid	D-Abu	Abu	abu
85	2-Aminobutyric acid	Abu	Abu	abu
85	isovalinol	Ivalol	Ival	iva
85	valinol	Valol	Val	val
86	2,3-Diaminopropionic acid	Dpr	Dpr	xxx
87	Serine	Ser	Ser	ser
87	D-Serine	D-Ser	Ser	ser
87	isoserine	Iser	Iser	xxx
96	proline carboxamid	ProC	Pro or ProC	pro
97	Proline	Pro	Pro	pro
97	norcoronamic acid	norCMA	Val	val
97	2-methylamino-2-dehydrobutyric acid	2Dh-Mabu	Thr	thr
97	D-Proline	D-Pro	Pro	pro
98	3-methylvaleric acid	Me-Vaa	Me-Vaa	xxx
99	Valine	Val	Val	val
99	N-formyl-Alanine	NFo-Ala	Ala	ala
99	D-N-formyl-Alanine	D-NFo-Ala	Ala	ala
99	N-dimethyl-Alanine	NdMe-Ala	Ala	ala
99	Norvaline	Nva	Nva	xxx
99	D-Norvaline	D-Nva	Nva	xxx
99	D-Valine	D-Val	Val	val
99	D-isovaline	D-Ival	Ival	iva
99	isovaline	Ival	Ival	iva
99	2-methyl-3-aminobutanoic acid	Mab	Mab	xxx
99	Isoleucinol	Ileol	Ile	ile
99	Leucinol	Leuol	Leu	leu
100	2-hydroxyisovalerate	Hiv	Hiv	hyv
100	D-2-hydroxyisovalerate	D-Hiv	D-Hiv	hyv
100	2,4-diaminobutyric acid	Dab	Dab	dab
100	D-2,4-diaminobutyric acid	D-Dab	D-Dab	dab
100	(2S)-2,3-diaminobutyric acid	Dbu	Dbu	xxx
100	(2R,3R)-2,3-diaminobutyric acid	D-Dbu	Dbu	xxx
100	(2S,3S)-2,3-diaminobutyric acid	L-Dbu	Dbu	xxx
101	Threonine	Thr	Thr	thr
101	4-amino-3-hydroxybutyric acid	OH-4Abu	OH-4Abu	xxx
101	D-Threonine	D-Thr	Thr	thr
101	allo-Threonine	aThr	aThr	allothr
101	D-allo-Threonine	D-aThr	aThr	allothr
101	Homoserine	Hse	Hse	xxx
101	D-Homoserine	D-Hse	Hse	xxx
101	N-Methyl-D-Serine	D-NMe-Ser	Ser	ser
101	N-Methyl-Serine	NMe-Ser	Ser	ser
101	dehydro-cysteine	dhCys	Cys	cys
103	Cysteine	Cys	Cys	cys
103	D-Cysteine	D-Cys	Cys	cys
104	benzoic acid	Bz	Bz	xxx
110	N-methylglutamine	NMe-Gln	Gln	gln
110	N-Methyl-Glycine-thiazole	NMe-Gly-Thz	Gly-Cys	gly cys
111	pyroglutamic acid	pGlu	Glu	glu
111	4-oxo-proline	4oxo-Pro	Pro or 4oxo-Pro	pro
111	coronamic acid	CMA	aIle	xxx
111	homoproline	Hpr	Hpr	pip
111	D-homoproline	D-Hpr	Hpr	pip
111	3-methylproline	3Me-Pro	Pro or 3Me-Pro	pro
111	4-methylproline	4Me-Pro	Pro or 4Me-Pro	pro
111	5-methylproline	5Me-Pro	Pro or 5Me-Pro	pro
112	keto-Leucine	k-Leu	Leu or k-Leu	leu
112	Hydroxy-cycloOrnithine	OH-cOrn	OH-cOrn	xxx
112	D-Hydroxy-cycloOrnithine	D-OH-cOrn	OH-cOrn	xxx
113	aziridine dicarboxylic acid	Azd	Azd	xxx
113	N-formyl-D-aminobyric acid	NFo-D-Abu	Abu	abu
113	4-Hydroxyproline	4OH-Pro	4OH-Pro	xxx
113	D-hydroxyproline	D-4OH-Pro	Pro or 4OH-Pro	pro
113	3-Hydroxyproline	3OH-Pro	Pro or 3OH-Pro	pro
113	Isoleucine	Ile	Ile	ile
113	D-Isoleucine	D-Ile	Ile	ile
113	allo-Isoleucine	aIle	aIle	ile
113	D-allo-Isoleucine	D-aIle	aIle	ile
113	D-tert-Leu	D-t-Leu	t-Leu	xxx
113	tert-Leu	t-Leu	t-Leu	xxx
113	D-Leucine	D-Leu	Leu	leu
113	D-N-methyl-norvaline	D-NMe-Nva	Nva	xxx
113	D-N-Methylvaline	D-NMe-Val	Val	val
113	N-Methyl-Valine	NMe-Val	Val	val
113	2-methyl-3-aminopentanoic acid	Map	Map	xxx
113	norspermidine	NSpd	NSpd	xxx
114	hydroxyacetyl propionyl	Hap	Hap	xxx
114	pentanedioic acid	Pda	Pda	xxx
114	Asparagine	Asn	Asn	asn
114	D-Asparagine	D-Asn	Asn	asn
114	N1-formyl-2,3-Diaminopropionic acid	NFo-Dpr	Dpr or NFo-Dpr	xxx
114	2-hydroxy-3-methyl-pentanoic acid	Hmp	Hmp	xxx
114	D-2-hydroxy-3-methylpentanoic acid	D-Hmp	D-Hmp	xxx
114	4-Methyl-D-2-hydroxy-valeric acid	4Me-D-Hva	4Me-Hva	xxx
114	D-ornithine	D-Orn	Orn	orn
114	Ornithine	Orn	Orn	orn
115	Aspartic acid	Asp	Asp	asp
115	D-aspartic acid	D-Asp	Asp	asp
115	N-formyl-isoserine	NFo-Iser	Iser	xxx
115	D-beta-hydroxyvaline	D-bOH-Val	Val or bOH-Val	val
115	beta-hydroxyvaline	bOH-Val	Val or bOH-Val	val
115	O-methyl-threonine	OMe-Thr	Thr or OMe-Thr	thr
115	N-methylthreonine	NMe-Thr	Thr	thr
117	4-Hydroxythreonine	4OH-Thr	Thr or 4OH-Thr	thr
117	alpha-methylcysteine	aMe-Cys	aMe-Cys	xxx
117	N-methylcysteine	NMe-Cys	Cys	cys
118	phenylacetic acid	Pha	Pha	xxx
120	para-hydroxy-benzoic acid	pOH-Bz	pOH-Bz (Sal)	sal
121	hydroxypicolinic acid	Hpa	Hpa	xxx
125	4-oxo-homoproline	4oxo-Hpr	4oxo-Hpr	xxx
125	N-Formyl-Proline	NFo-Pro	Pro	pro
125	4-oxo-5-methylproline	4oxo-5Me-Pro	Pro or 5Me-Pro	pro
127	beta-ureido-dehydroAlanine	bU-Ala	Dpr	xxx
127	N-Acetyl-2-aminoisobutyric acid	Ac-Aib	Aib	xxx
127	N-formyl-Valine	NFo-Val	Val	val
127	3-Hydroxy-5-methylproline	3OH-5Me-Pro	Pro or 3OH-5Me-Pro	pro
127	homoisoleucine	Hil	Hil	xxx
127	D-N-methyl-alloisoleucine	D-NMe-aIle	aIle	xxx
127	N-Methyl-Isoleucine	NMe-Ile	Ile	ile
127	beta-methylisoleucine	bMe-Ile	Ile or bMe-Ile	ile
127	N-methyl-alloIsoleucine	NMe-aIle	aIle	xxx
127	D-N-methyl-Leucine	D-NMe-Leu	Leu	leu
127	N-Methyl-Leucine	NMe-Leu	Leu	leu
127	alpha-ethylnorvaline	Et-Nva	Et-Nva	xxx
127	Dolavaline	Dov	Val	val
127	spermidine	Spd	Spd	xxx
128	D-N2-methyl-asparagine	D-N2Me-Asn	N2Me-Asn	xxx
128	beta-methyl-asparagine	bMe-Asn	bMe-Asn	xxx
128	N-methylasparagine	NMe-Asn	Asn	asn
128	N1-acetyl-2,3-Diaminopropionic acid	NAc-Dpr	Dpr or NAc-Dpr	xxx
128	Glutamine	Gln	Gln	gln
128	D-Glutamine	D-Gln	Gln	gln
128	Lysine	Lys	Lys	lys
128	D-Lysine	D-Lys	Lys	lys
128	beta lysine	bLys	bLys	lys
128	N-Hydroxy-histamine	N-OH-Hta	N-OH-Hta	xxx
129	D-beta-methyl-aspartic acid	D-bMe-Asp	bMe-Asp	xxx
129	beta-methyl-aspartic acid	bMe-Asp	bMe-Asp	xxx
129	beta-methoxy-aspartic acid	bOMe-Asp	bOMe-Asp	xxx
129	Glutamic Acid	Glu	Glu	glu
129	D-Glutamic Acid	D-Glu	Glu	glu
129	O-acetyl-Serine	Ac-Ser	Ser or Ac-Ser	ser
129	L-acosamine	Aco		xxx
129	L-ristosamine	Ria		xxx
129	3-hydroxyleucine	3OH-Leu	Leu or 3OH-Leu	leu
129	gama-hydroxy-N-Methyl-Valine	gOH-NMe-Val	Val or gOH-Val	val
129	beta-hydroxy-N-Methyl-Valine	bOH-NMe-Val	Val or bOH-Val	val
130	Hydroxyasparagine	OH-Asn	OH-Asn	asn
130	D-HydroxyAsparagine	D-OH-Asn	OH-Asn	asn
130	alpha-guanidino Serine	gSer	gSer	xxx
130	hydroxy-beta lysine	OH-bLys	bLys	lys
130	N5-hydroxy ornithine	OH-Orn	OH-Orn	orn
130	D-N5-HydroxyOrnithine	D-OH-Orn	OH-Orn	orn
131	Methionine	Met	Met	met
131	Hydroxyaspartic acid	OH-Asp	OH-Asp	xxx
131	D-Hydroxyaspartic acid	D-OH-Asp	D-OH-Asp	xxx
131	N,S-dimethylcysteine	diMe-Cys	Cys	cys
132	D-arabinose	D-Ara		xxx
132	Arabinose	Ara		xxx
132	lyxose	Lyx		xxx
132	L-Olivose	Oli		xxx
133	D-PhenylGlycine	D-ph-Gly	Ph-Gly	phg
133	phenylglycine	Ph-Gly	Ph-Gly	phg
133	phenylalaninol	Pheol	Phe	phe
136	4-Chloro-Threonine	4Cl-Thr	Thr	thr
136	2,3-dihydroxybenzoic acid	diOH-Bz	diOH-Bz	dhb
137	Histidine	His	His	his
138	dehydropyrrolidone	dPyr	dPyr	xxx
139	2,3-dimethylpyroglutamic acid	2Me-3Me-pGlu	Glu or 2Me-3Me-Glu	glu
140	arginal	Argal	Arg	arg
141	4-oxovancosamine	4oxo-Van		xxx
141	N-formyl-Isoleucine	NFo-Ile	Ile	ile
141	N-formyl-Leucine	NFo-Leu	Leu	leu
141	N-acetyl-isovaline	Ac-Ival	Ival	iva
141	N-Acetylvaline	Ac-Val	Val	val
141	4-amino-2,2-dimethyl-3-oxopentanoic acid	Ibu	Ibu	xxx
141	N,O-dimethyl-isoleucine	NMe-OMe-Ile	Ile or OMe-Ile	ile
141	O-acetyl-leucinol	OAc-Leuol	Leu	leu
141	N,beta-dimethylLeucine	NMe-bMe-Leu	bMe-Leu	xxx
141	N,gamma-alloisoleucine	diMe-aIle	aIle or Me-aIle	ile
142	N-methylchloropyrrole	MCP	N-methylpyrrole-2-carboxylic acid	xxx
142	D-beta-methylglutamine	D-bMe-Gln	Gln or bMe-Gln	gln
142	beta-methylglutamine	bMe-Gln	Gln or bMe-Gln	gln
143	2-Aminoadipic acid	Aad	Aad	aad
143	Glutamic Acid methyl ester	MeO-Glu	Glu or MeO-Glu	glu
143	D-Glutamic Acid methyl ester	D-MeO-Glu	Glu or MeO-Glu	glu
143	D-Glutamic Acid methyl ester	MeO-D-Glu	Glu or MeO-Glu	glu
143	3-Methyl-Glutamic acid	3Me-Glu	3Me-Glu	glu
143	L-actinosamine	Act		xxx
143	L-eremosamine	Ere		xxx
143	N-methyl-hydroxyisoleucine	NMe-OH-Ile	Ile or OH-Ile	ile
143	norstatine	Nst	Nst	xxx
144	D-beta-hydroxy-N2-methyl-asparagine	D-N2Me-bOH-Asn	N2Me-bOH-Asn	asn
144	beta-hydroxyglutamine	bOH-Gln	bOH-Gln	xxx
145	methoxyaspartic acid	OMe-Asp	OMe-Asp	xxx
146	L-rhamnose	Rha		xxx
147	N-methyl-phenylglycine	NMe-Ph-Gly	Ph-Gly	phg
147	beta phenylalanine	bPhe	bPhe	xxx
147	Phenylalanine	Phe	Phe	phe
147	D-Phenylalanine	D-Phe	Phe	phe
147	D-beta-phenylalanine	D-bPhe	bPhe	xxx
147	Methionine-S-oxide	O-Met	Met or O-Met	met
148	Chloro-Isoleucine	Cl-Ile	Ile or Cl-Ile	ile
148	2-hydroxyphenyl-2-oxo-ethanoic acid	Hpoe	Hpoe	xxx
148	D-Phenyl-lactate	D-Ph-Lac	D-Ph-Lac	xxx
148	Phenyl-lactate	Ph-Lac	Ph-Lac	xxx
149	D-HydroxyPhenylGlycine	D-Hpg	Hpg	hpg
149	HydroxyPhenylGlycine	Hpg	Hpg	hpg
151	D-4-fluoroPhenylGlycine	D-F-ph-Gly	D-F-ph-Gly	xxx
151	cysteic acid	CysA	Cys or CysA	cys
151	D-cysteic acid	D-CysA	Cys or CysA	cys
153	Hydroxyhistidine	OH-His	His (bOH-His) or OH-His	his
153	N-methyl homo vinylogous Valine	NMe-hv-Val	hv-Val	xxx
154	capreomycidine	Cap	Cap	xxx
154	enduracididine	End	End	xxx
154	D-enduracididine	D-End	End	xxx
154	Alanine-thiazole	Ala-Thz	Ala-Cys	ala cys
155	O-desmethyldolaproine	dDap	dDap	xxx
155	N-acetyl-Leucine	NAc-Leu	Leu	leu
155	methyl-2-aminooctanoic acid	Me-AOA	Me-AOA	xxx
156	Arginine	Arg	Arg	arg
156	N-formyl-Glutamine	NFo-Gln	Gln	gln
156	2-carboxyquinoxaline	COOH-Qui	COOH-Qui	xxx
156	hydroxyisovalerylpropionyl	Hip	Hip	xxx
156	3,4-dimethylglutamine	3Me-4Me-Gln	Gln or 3Me-4Me-Gln	gln
156	N-trimethyl-leucine	NtMe-Leu	Leu	leu
156	N-dimethyl-leucine	NdMe-Leu	Leu	leu
157	D-Citrulline	D-Cit	citrulline	xxx
157	Citrulline	Cit	citrulline	xxx
157	D-Arginine	D-Arg	Arg	arg
157	isostatine	Ist	Ist	xxx
157	statine	Sta	Sta	xxx
158	N6-formyl-HydroxyOrnithine	Fo-OH-Orn	Fo-OH-Orn	orn
158	D-formyl-hydroxyOrnithine	D-Fo-OH-Orn	Fo-OH-Orn	orn
159	alpha-amino-hydroxyadipic acid	Ahad	Aad or Ahad	aad
159	N-methyl-2,3-dehydrophenylalanine	NMe-dPhe	Phe	phe
160	O-methyl-L-rhamnose	2OMe-Rha		xxx
161	D-N-Methyl-Phenylalanine	D-NMe-Phe	Phe	phe
161	3-methylphenylalanine	3Me-Phe	Phe or 3Me-Phe	phe
161	N-Methyl-Phenylalanine	NMe-Phe	Phe	phe
161	Homophenylalanine	Hph	Hph	xxx
162	D-mannose	D-Man		xxx
162	beta-D-galactose	bD-Gal		xxx
162	D-galactose	D-Gal		xxx
162	D-Glucose	D-Glc		xxx
162	L-Glucose	Glc		xxx
163	phosphinothricin	PT	AcDMPT	xxx
163	N-hydroxy-dehydro-HydroxyPhenylGlycine	OH-dHpg	Hpg	hpg
163	D-N-hydroxy-dehydro-HydroxyPhenylGlycine	D-OH-dHpg	Hpg	hpg
163	N-methyl-HydroxyPhenylGlycine	NMe-Hpg	Hpg	hpg
163	phenylserine	Ph-Ser	Ph-Ser	xxx
163	Tyrosine	Tyr	Tyr	tyr
163	D-Tyrosine	D-Tyr	Tyr	tyr
163	beta-tyrosine	bTyr	bTyr	xxx
163	Methionine sulfone	O2-Met	Met or O2-Met	met
164	4-hydroxy-D-phenyl-lactate	4OH-D-Ph-Lac	4OH-D-Ph-Lac	xxx
164	propenoyl-alanyloxazole acid	PALOA	Ala-v-Ser	ala
165	D-3,5-dihydroxyphenylglycine	D-Dhpg	Dhpg	dhpg
165	3,5-dihydroxyphenylglycine	Dhpg	Dhpg	dhpg
166	3,4-dichloro-proline	Cl2-Pro	Pro or Cl2-Pro	pro
166	cyclo alpha-ketoarginine	ck-Arg	ck-Arg	xxx
167	2-carboxy-6-hydroxyoctahydroindole	Choi	Choi	xxx
167	3-Desoxy-Methyl-4-butenyl-4-methyl threonine	3d-NMe-Bmt	3d-Bmt	xxx
168	1-methoxy-beta-alanine-thiazole	OMe-bAla-Thz	bAla-Cys	b-ala cys
169	4-butenyl-4-methyl threonine	Bmt	Bmt	bmt
169	Dolaproine	Dap	Dap	xxx
169	guanylspermidine	GSpd	GSpd	xxx
170	5-hydroxy-capreomycidine	5OH-Cap	Cap	xxx
170	hydroxysecbutyl acetyl propionyl	Hysp	Hysp	xxx
170	homoarginine	Har	Har	xxx
171	N-methoxyacetyl-valine	NOMe-Ac-Val	Val	val
171	N-desmethyldolaisoleuine	dDil	dDil or Dil	xxx
172	N-acetyl-HydroxyOrnithine	Ac-OH-Orn	Ac-OH-Orn	orn
172	D-N-acetyl-HydroxyOrnithine	D-Ac-OH-Orn	Ac-OH-Orn	orn
172	tryptophanol	Trpol	Trp	trp
175	alpha-amino-phenyl-valeric acid	Apv	Apv	xxx
175	beta,beta-dimethyl-Methionine-S-oxide	bbMe2-O-Met	bbMe2-O-Met or bbMe2-Met	xxx
176	N-methyldichloropyrrole-2-carboxylic acid	MdCP	N-methylpyrrole-2-carboxylic acid	xxx
177	beta-hydroxy-N-Methyl-Phenylalanine	bOH-NMe-Phe	Phe or bOH-Phe	phe
177	Homotyrosine	Hty	Hty	hty
177	N-methyltyrosine	NMe-Tyr	Tyr	tyr
178	propenoyl-2-aminobutanoyloxazole acid	PAOA	Abu-v-Ser	abu
179	3,4-dihydroxyphenylalanine	diOH-Phe	Tyr or diOH-Phe	tyr
179	beta-hydroxy-tyrosine	bOH-Tyr	bOH-Tyr	bht
181	Anticapsin	Aca	Aca	xxx
182	D-homoarginine	D-Har	Har	xxx
182	vinylogous arginine	v-Arg	Arg or v-Arg	arg
183	N-methyl-4-butenyl-4-methyl threonine	NMe-Bmt	Bmt	bmt
184	3-chloro-4-hydroxyphenylglycine	Cl-Hpg	Hpg	hpg
184	2,3-Dehydro-Tryptophan	dh-Trp	Trp	trp
184	alpha-ketoarginine	k-Arg	k-Arg	xxx
185	Dolapyrrolidone	Dpy	Dpy	xxx
185	Dolaisoleucine	Dil	Dil	xxx
186	Tryptophan	Trp	Trp	trp
186	D-Tryptophan	D-Trp	Trp	trp
186	hydrated alpha-ketoarginine	hk-Arg	hk-Arg	xxx
186	Dolaphenine	Doe	Phe-Cys	phe cys
187	dehydro vinylogous tyrosine	dv-Tyr	Tyr or dv-Tyr	tyr
188	3,4-dihydroxyArginine	diOH-Arg	Arg or diOH-Arg	arg
189	N-acetylphenylalanine	Ac-Phe	Phe	phe
189	vinylogous tyrosine	v-Tyr	v-Tyr	xxx
190	D-kynurenine	D-Kyn	Kyn	xxx
190	kynurenine	Kyn	Kyn	xxx
190	N-methyl-4-methylamino-phenylalanine	NMe-MeA-Phe	MeA-Phe	xxx
190	N,O-dimethyl-tyrosinecarboxamid	NMe-OMe-TyrC	OMe-TyrC	xxx
191	alpha-amino-hydroxyphenyl-valeric acid	Ahv	Ahz	xxx
191	N-methyl-homotyrosine	NMe-Hty	Hty	hty
191	3-methyl-homotyrosine	3Me-Hty	Hty or 3Me-Hty	hty
191	D-N,O-dimethyl-tyrosine	D-NMe-OMe-Tyr	Tyr or OMe-Tyr	tyr
191	N,O-dimethyl-tyrosine	NMe-OMe-Tyr	Tyr or OMe-Tyr	tyr
193	beta-methoxy-tyrosine	bOMe-Tyr	Tyr, bOH-Tyr or bOMe-Tyr	tyr
194	di-chloro-N-methyl-dehydroLeucine	Cl2-NMe-dhLeu	Leu or dhLeu	leu
194	O-sulfate-2-hydroxy-3-methylpentanoic acid	OSu-Hmp	Hmp or OSu-Hmp	xxx
194	methyloxazoline-isoleucine	MeOx-Ile	Thr-Ile	thr ile
196	di-chloro-N-methyl-Leucine	Cl2-NMe-Leu	Leu	leu
197	4-butenyl-4-methyl-N,4-methyl threonine	Me2-Bmt	Me2-Bmt or Bmt	bmt
198	chloro-tyrosine	Cl-Tyr	Tyr or Cl-Tyr	tyr
200	N-acetyl-N6-formyl-N6-hydroxyOrnithine	NAc-Fo-OH-Orn	NAc-Fo-OH-Orn	xxx
200	N1-methyl-tryptophan	1Me-Trp	Trp or 1Me-Trp	trp
202	phototryptophan	pTrp	pTrp	xxx
202	5-hydroxytryptophan	OH-Trp	Trp or OH-Trp	trp
204	N-methyl-4-dimethylamino-phenylalanine	NMe-Me2A-Phe	Me2A-Phe	xxx
205	vinylogous hydroxy tyrosine	v-OH-Tyr	v-OH-Tyr	xxx
205	alpha-amino-methoxyphenyl-valeric acid	Amv	Amv	xxx
208	3-nitrotyrosine	3NO2-Tyr	Tyr	tyr
210	D-PhosphateAsparagine	D-PO-Asn	PO-Asn or OH-Asn	asn
210	propenoyl-O-methylserinylthiazole acid	PMST	MeO-Ser-v-Cys	xxx
212	D-3-chloro-N-methyl-Tyrosine	D-Cl-NMe-Tyr	Tyr or Cl-Tyr	tyr
212	Chloro-N-methyl-tyrosine	Cl-NMe-Tyr	Tyr or Cl-Tyr	tyr
214	beta-hydroxy-chloro-tyrosine	bOH-Cl-Tyr	bOH-Tyr or bOH-Cl-Tyr	bht
214	3-amino-6-hydroxy-2-piperidone	Ahp	Ahp, incl. Thr	thr
216	2,6-diamino-7-hydroxyazelaic acid	Daz	Daz	xxx
216	N-methyl-5-hydroxytryptophan	NMe-OH-Trp	Trp or OH-Trp	trp
216	methoxytryptophan	OMe-Trp	Trp or OMe-Trp	trp
216	4-amino-7-guanidino-2,3-dihydroxyheptanoic acid	Agdha	Arg or Agdha	arg
218	3,5-dichloro-4-hydroxyphenylglycine	Cl2-Hpg	Hpg	hpg
219	DHP-methyloxazolinyl group	DMOG	diOH-Bz-Thr	dhb thr
219	N-methoxyacetyl-D-phenylalanine	NOMe-Ac-D-Phe	Phe	phe
221	D-6�-chloro-tryptophan	D-Cl-Trp	Trp or Cl-Trp	trp
221	dihydroxyphenylthiazol group	DHPT	diOH-Bz-Cys	dhb cys
226	bromophenylalanine	Br-Phe	Phe or Br-Phe	phe
228	N-acetyltryptophan	Ac-Trp	Trp	trp
228	beta,beta,N-trimethyltryptophan	bbMe-NMe-Trp	Trp or bbMe-Trp	trp
229	tri-chloro-N-methyl-dehydroLeucine	Cl3-NMe-dhLeu	Leu or dhLeu	leu
230	D-2-carboxy-tryptophan	D-COOH-Trp	Trp or COOH-Trp	trp
230	thiazolylphenylalanine	Phe-Thz	Phe-Cys	phe cys
231	tri-chloro-N-methyl-Leucine	Cl3-NMe-Leu	Leu	leu
235	N-methyl-6-chloro-tryptophan	NMe-Cl-Trp	Trp or Cl-Trp	trp
240	beta-methyl-bromophenylalanine	bMe-Br-Phe	bMe-Br-Phe	xxx
242	beta-hydroxy-bromophenylalanine	bOH-Br-Phe	Phe or bOH-Br-Phe	phe
242	bromotyrosine	Br-Tyr	Tyr or Br-Tyr	tyr
242	beta,beta,N1,N-tetramethyltryptophan	bbNMe-NMe-Trp	Trp or bbNMe-Trp	trp
247	tri-chloro-2-hydroxy-N-methyl-Leucine	Cl3-2OH-NMe-Leu	Leu or 2OH-Leu	leu
247	tri-chloro-5-hydroxy-N-methyl-Leucine	Cl3-5OH-NMe-Leu	Leu or 5OH-Leu	leu
251	N-methyl-6-chloro-5-hydroxytryptophan	NMe-Cl-OH-Trp	Trp or Cl-OH-Trp	trp
256	D-3-bromo-N-methyl-Tyrosine	D-Br-NMe-Tyr	Tyr or Br-Tyr	tyr
258	N1-carboxy-bichomotryptophan	N1-COOH-bhTrp	N1-COOH-bhTrp or bhTrp	xxx
259	pyoverdin chromophore	ChrP	Tyr-Dab	tyr dab
259	isopyoverdin chromophore	ChrI	Tyr-Dab	tyr dab
261	5,6-dihydropyoverdin chromophore	ChrD	Tyr-Dab	tyr dab
264	D-6-chloro-N2-formamidotryptophan	D-Cl-CONH2-Trp	Trp or Cl-CONH2-Trp	trp
265	5-bromo-tryptophan	Br-Trp	Trp or Br-Trp	trp
266	8,10-Dimethyl-9-hydroxy-7-methoxytridecadienoic acid	DHMDA	DHMDA	xxx
272	4-propenoyl-2-tyrosylthiazole acid	PTTA	Tyr-v-Cys	tyr
279	N-methyl-2-Bromo-tryptophan	NMe-Br-Trp	Trp or Br-Trp	trp
281	2-bromo-5-hydroxytryptophan	Br-OH-Trp	Trp or Br-OH-Trp	trp
285	azotobactins chromophore	ChrA	Tyr-Dab	tyr
303	D-3-iodo-N-methyl-Tyrosine	D-I-NMe-Tyr	Tyr	tyr
310	actinomycin chromophore	ChrAct	4-Methyl-3-hydroxy-anthranilic acid	xxx
