# Supplementary material for: Pep2Path: Automated Mass Spectrometry-Guided Genome Mining of Peptidic Natural Products
Source: PLoS Comput Biol. 2014 Sep 4;10(9):e1003822. doi: 10.1371/journal.pcbi.1003822 (PMC4154637; doi:10.1371/journal.pcbi.1003822)
Supplement: Code S1 — Source code and test data. Full source code of Pep2Path version 1.1.0 and associated test data that allow users to test the functionality of the software. Updated versions of the Pep2Path code will be made available on http://pep2path.sourceforge.net in the future. (GZ) [file pcbi.1003822.s001.gz › genbank.ppd]

Description: Neurospora crassa OR74A chromosome VI contig7.4, whole genome shotgun sequence.
Accession: AABX02000004
Cluster nr: 3
Organism: Neurospora crassa OR74A
Taxonomy: Eukaryota;Fungi;Dikarya;Ascomycota;Pezizomycotina;Sordariomycetes;Sordariomycetidae;Sordariales;Sordariaceae;Neurospora.

NRPSs:

NRPS: EAA26584
Location: 1164468-1167700
Strand: +

Domain: A1
NRPSPredictor2 SVM predictions:
hydrophobic-aliphatic
N/A
N/A
N/A
NRPSPredictor2 code predictions:
thr	40
orn	40
gly	40
val	30
trp	30
tcl	30
ser	30
pro	30
phg	30
phe	30
lys	30
leu	30
ile	30
hty	30
hse	30
hpg	30
glu	30
gln	30
dpg	30
dhb	30
cys	30
cit	30
cha	30
asp	30
arg	30
ala	30
abu	30
vol	20
tyr	20
sal	20
pip	20
met	20
hyv	20
end	20
dht	20
dhpg	20
dhp	20
bmt	20
bht	20
b-ala	20
asn	20
apc	20
apa	20
allothr	20
ahp	20
uda	10
his	10
gua	10
dab	10
ala-d	10
aeo	10
aad	10


//


Description: Neurospora crassa OR74A chromosome I contig7.7, whole genome shotgun sequence.
Accession: AABX02000007
Cluster nr: 1
Organism: Neurospora crassa OR74A
Taxonomy: Eukaryota;Fungi;Dikarya;Ascomycota;Pezizomycotina;Sordariomycetes;Sordariomycetidae;Sordariales;Sordariaceae;Neurospora.

NRPSs:

NRPS: EAA36160
Location: 160134-163731
Strand: -

Domain: A1
NRPSPredictor2 SVM predictions:
hydrophobic-aliphatic
asp,asn,glu,gln,aad
N/A
N/A
NRPSPredictor2 code predictions:
aad	100
glu	50
ser	40
hpg	40
gly	40
dhpg	40
dhp	40
ala	40
vol	30
val	30
tyr	30
thr	30
pro	30
phe	30
lys	30
leu	30
ile	30
hyv	30
hty	30
gua	30
gln	30
dpg	30
dht	30
dab	30
cys	30
asp	30
apa	30
allothr	30
uda	20
trp	20
pip	20
phg	20
orn	20
met	20
hse	20
his	20
end	20
cit	20
cha	20
bmt	20
bht	20
asn	20
arg	20
ala-d	20
ahp	20
aeo	20
abu	20
tcl	10
sal	10
dhb	10
b-ala	10
apc	10


//


Description: Neurospora crassa OR74A chromosome VII contig7.21, whole genome shotgun sequence.
Accession: AABX02000021
Cluster nr: 2
Organism: Neurospora crassa OR74A
Taxonomy: Eukaryota;Fungi;Dikarya;Ascomycota;Pezizomycotina;Sordariomycetes;Sordariomycetidae;Sordariales;Sordariaceae;Neurospora.

NRPSs:

NRPS: EAA27706
Location: 527341-536094
Strand: -

Domain: A1
NRPSPredictor2 SVM predictions:
hydrophobic-aliphatic
N/A
gly,ala
N/A
NRPSPredictor2 code predictions:
ala	50
val	40
tyr	40
ser	40
gly	40
bht	40
uda	30
trp	30
tcl	30
pro	30
pip	30
phg	30
phe	30
orn	30
lys	30
leu	30
hty	30
hpg	30
dab	30
cys	30
cit	30
asp	30
arg	30
ala-d	30
aeo	30
vol	20
thr	20
met	20
ile	20
hse	20
his	20
gua	20
glu	20
gln	20
end	20
dpg	20
dht	20
dhpg	20
dhp	20
cha	20
bmt	20
asn	20
apa	20
allothr	20
ahp	20
abu	20
aad	20
sal	10
hyv	10
dhb	10
b-ala	10
apc	10


//


Description: Neurospora crassa OR74A chromosome VI contig7.34, whole genome shotgun sequence.
Accession: AABX02000034
Cluster nr: 1
Organism: Neurospora crassa OR74A
Taxonomy: Eukaryota;Fungi;Dikarya;Ascomycota;Pezizomycotina;Sordariomycetes;Sordariomycetidae;Sordariales;Sordariaceae;Neurospora.

NRPSs:

NRPS: EAA31066
Location: 78380-93958
Strand: -

Domain: A1
NRPSPredictor2 SVM predictions:
N/A
N/A
N/A
N/A
NRPSPredictor2 code predictions:
ala	80
thr	50
ser	50
orn	50
met	50
leu	50
hse	50
gly	50
dab	50
cys	50
val	40
pro	40
phe	40
lys	40
ile	40
hpg	40
glu	40
dht	40
bht	40
asp	40
arg	40
apa	40
allothr	40
aeo	40
tyr	30
trp	30
pip	30
phg	30
gln	30
dpg	30
dhpg	30
dhp	30
asn	30
ala-d	30
ahp	30
aad	30
vol	20
uda	20
sal	20
hty	20
his	20
gua	20
end	20
cit	20
cha	20
bmt	20
apc	20
abu	20
tcl	10
hyv	10
dhb	10
b-ala	10

Domain: A2
NRPSPredictor2 SVM predictions:
hydrophobic-aliphatic
gly,ala,val,leu,ile,abu,iva
N/A
N/A
NRPSPredictor2 code predictions:
ser	60
pro	60
ala	60
val	50
phe	50
met	50
hse	50
gly	50
gln	50
cha	50
bht	50
apa	50
tyr	40
trp	40
thr	40
orn	40
leu	40
hyv	40
cys	40
bmt	40
arg	40
aeo	40
vol	30
uda	30
pip	30
phg	30
lys	30
ile	30
hpg	30
his	30
glu	30
dab	30
asp	30
asn	30
apc	30
ahp	30
abu	30
tcl	20
hty	20
gua	20
end	20
dpg	20
dht	20
dhpg	20
dhp	20
dhb	20
cit	20
b-ala	20
allothr	20
ala-d	20
aad	20
sal	10

Domain: A3
NRPSPredictor2 SVM predictions:
N/A
N/A
N/A
N/A
NRPSPredictor2 code predictions:
gly	80
val	60
pro	60
orn	60
lys	60
arg	60
ser	50
glu	50
dab	50
asp	50
asn	50
apa	50
ala	50
aeo	50
uda	40
tyr	40
trp	40
thr	40
tcl	40
phg	40
phe	40
met	40
leu	40
hse	40
hpg	40
gln	40
dht	40
cys	40
cha	40
bht	40
allothr	40
ahp	40
vol	30
sal	30
pip	30
ile	30
hty	30
gua	30
end	30
dpg	30
dhpg	30
dhp	30
cit	30
bmt	30
apc	30
abu	30
hyv	20
his	20
dhb	20
ala-d	20
aad	20
b-ala	10


//


Description: Neurospora crassa OR74A chromosome II contig7.44, whole genome shotgun sequence.
Accession: AABX02000044
Cluster nr: 2
Organism: Neurospora crassa OR74A
Taxonomy: Eukaryota;Fungi;Dikarya;Ascomycota;Pezizomycotina;Sordariomycetes;Sordariomycetidae;Sordariales;Sordariaceae;Neurospora.

NRPSs:

NRPS: EAA34175
Location: 204858-211015
Strand: +

Domain: A1
NRPSPredictor2 SVM predictions:
hydrophilic
N/A
N/A
N/A
NRPSPredictor2 code predictions:
orn	60
gly	60
glu	60
arg	60
trp	50
ser	50
phe	50
met	50
lys	50
leu	50
hty	50
hpg	50
dhpg	50
dhp	50
cit	50
asp	50
asn	50
apa	50
ala	50
ahp	50
val	40
uda	40
tyr	40
thr	40
tcl	40
pro	40
phg	40
ile	40
hse	40
gln	40
end	40
dpg	40
dht	40
dab	40
cha	40
bmt	40
bht	40
apc	40
allothr	40
ala-d	40
vol	30
pip	30
his	30
dhb	30
cys	30
aeo	30
abu	30
aad	30
sal	20
hyv	20
gua	20
b-ala	10

NRPS: EAA34040
Location: 250455-255865
Strand: +

Domain: A1
NRPSPredictor2 SVM predictions:
hydrophilic
N/A
N/A
N/A
NRPSPredictor2 code predictions:
trp	40
lys	30
leu	30
gln	30
ala	30
aad	30
val	20
tyr	20
thr	20
tcl	20
ser	20
pro	20
pip	20
phe	20
orn	20
met	20
ile	20
hyv	20
hse	20
gly	20
glu	20
end	20
dab	20
cys	20
cha	20
bht	20
b-ala	20
asp	20
asn	20
arg	20
apc	20
abu	20
vol	10
uda	10
sal	10
phg	10
hty	10
hpg	10
his	10
gua	10
dpg	10
dht	10
dhpg	10
dhp	10
dhb	10
cit	10
bmt	10
apa	10
allothr	10
ala-d	10
ahp	10
aeo	10


//


Description: Aspergillus nidulans FGSC A4 chromosome VIII ANcontig1.2, whole genome shotgun sequence.
Accession: AACD01000002
Cluster nr: 1
Organism: Aspergillus nidulans FGSC A4
Taxonomy: Eukaryota;Fungi;Dikarya;Ascomycota;Pezizomycotina;Eurotiomycetes;Eurotiomycetidae;Eurotiales;Trichocomaceae;Emericella.

NRPSs:

NRPS: EAA65335
Location: 53533-71726
Strand: +

Domain: A1
NRPSPredictor2 SVM predictions:
N/A
N/A
N/A
N/A
NRPSPredictor2 code predictions:
vol	70
phe	70
bht	70
val	60
uda	60
tyr	60
pro	60
lys	60
trp	50
ser	50
pip	50
orn	50
glu	50
cys	50
cha	50
bmt	50
arg	50
apa	50
ala	50
thr	40
met	40
leu	40
hty	40
his	40
gly	40
gln	40
end	40
dht	40
asp	40
asn	40
allothr	40
ahp	40
abu	40
ile	30
hyv	30
hse	30
hpg	30
gua	30
dpg	30
dhpg	30
dhp	30
dhb	30
dab	30
cit	30
ala-d	30
aeo	30
phg	20
b-ala	20
apc	20
aad	20
tcl	10
sal	10

Domain: A2
NRPSPredictor2 SVM predictions:
N/A
N/A
N/A
N/A
NRPSPredictor2 code predictions:
tyr	30
thr	30
tcl	30
pro	30
pip	30
phe	30
leu	30
hyv	30
gua	30
gly	30
cha	30
asn	30
aeo	30
aad	30
vol	20
val	20
trp	20
ser	20
orn	20
lys	20
hpg	20
gln	20
dht	20
dab	20
cys	20
bht	20
b-ala	20
asp	20
arg	20
apc	20
apa	20
allothr	20
ala	20
ahp	20
uda	10
sal	10
phg	10
met	10
ile	10
hty	10
hse	10
his	10
glu	10
end	10
dpg	10
dhpg	10
dhp	10
dhb	10
cit	10
bmt	10
ala-d	10
abu	10

Domain: A3
NRPSPredictor2 SVM predictions:
hydrophobic-aliphatic
N/A
N/A
N/A
NRPSPredictor2 code predictions:
gly	70
arg	70
pro	60
leu	60
ala	60
tyr	50
trp	50
thr	50
tcl	50
ser	50
phe	50
orn	50
lys	50
glu	50
dab	50
cys	50
cha	50
bht	50
asp	50
ahp	50
aeo	50
val	40
pip	40
met	40
hyv	40
hty	40
hse	40
hpg	40
gln	40
dpg	40
dht	40
dhpg	40
dhp	40
cit	40
bmt	40
asn	40
apc	40
apa	40
allothr	40
uda	30
sal	30
phg	30
ile	30
end	30
ala-d	30
abu	30
aad	30
vol	20
his	20
gua	20
dhb	20
b-ala	20

Domain: A4
NRPSPredictor2 SVM predictions:
hydrophobic-aliphatic
gly,ala,val,leu,ile,abu,iva
val,leu,ile,abu,iva
N/A
NRPSPredictor2 code predictions:
ile	70
tyr	60
trp	60
phe	60
leu	60
hty	60
bht	60
asn	60
arg	60
ala	60
val	50
uda	50
thr	50
ser	50
orn	50
lys	50
glu	50
gln	50
end	50
cit	50
cha	50
bmt	50
asp	50
ala-d	50
abu	50
vol	40
tcl	40
pro	40
pip	40
met	40
hpg	40
gly	40
dpg	40
dht	40
dhpg	40
dhp	40
apc	40
apa	40
allothr	40
ahp	40
phg	30
hyv	30
hse	30
his	30
gua	30
dhb	30
dab	30
cys	30
sal	20
b-ala	20
aeo	20
aad	20


//


Description: Aspergillus nidulans FGSC A4 chromosome VIII ANcontig1.7, whole genome shotgun sequence.
Accession: AACD01000007
Cluster nr: 2
Organism: Aspergillus nidulans FGSC A4
Taxonomy: Eukaryota;Fungi;Dikarya;Ascomycota;Pezizomycotina;Eurotiomycetes;Eurotiomycetidae;Eurotiales;Trichocomaceae;Emericella.

NRPSs:

NRPS: EAA66706
Location: 721978-736405
Strand: -

Domain: A1
NRPSPredictor2 SVM predictions:
N/A
gly,ala,val,leu,ile,abu,iva
val,leu,ile,abu,iva
N/A
NRPSPredictor2 code predictions:
val	50
phe	40
orn	40
lys	40
leu	40
gly	40
glu	40
dab	40
bht	40
asp	40
arg	40
ala	40
uda	30
tyr	30
thr	30
ser	30
pro	30
phg	30
ile	30
hty	30
gln	30
end	30
dhpg	30
dhp	30
cys	30
cit	30
asn	30
ala-d	30
aeo	30
abu	30
aad	30
vol	20
trp	20
tcl	20
sal	20
pip	20
met	20
hse	20
hpg	20
his	20
gua	20
dpg	20
dht	20
dhb	20
cha	20
bmt	20
apa	20
allothr	20
ahp	20
hyv	10
b-ala	10
apc	10

Domain: A2
NRPSPredictor2 SVM predictions:
hydrophobic-aliphatic
N/A
N/A
pro
NRPSPredictor2 code predictions:
pro	60
tyr	50
trp	50
ser	50
pip	50
lys	50
leu	50
dab	50
ala-d	50
val	40
uda	40
orn	40
met	40
hpg	40
his	40
gly	40
glu	40
gln	40
dhpg	40
dhp	40
arg	40
apa	40
ala	40
ahp	40
vol	30
thr	30
phe	30
ile	30
hty	30
hse	30
end	30
dpg	30
dht	30
cys	30
cit	30
cha	30
bmt	30
bht	30
asp	30
asn	30
apc	30
allothr	30
aeo	30
aad	30
phg	20
hyv	20
gua	20
dhb	20
abu	20
tcl	10
sal	10
b-ala	10

Domain: A3
NRPSPredictor2 SVM predictions:
N/A
N/A
N/A
N/A
NRPSPredictor2 code predictions:
gly	70
val	60
tyr	50
thr	50
tcl	50
pro	50
phe	50
orn	50
leu	50
glu	50
cha	50
bht	50
asp	50
arg	50
trp	40
ser	40
phg	40
lys	40
hty	40
hse	40
hpg	40
gln	40
dhpg	40
dhp	40
dab	40
cys	40
cit	40
asn	40
ala	40
aeo	40
uda	30
sal	30
pip	30
met	30
ile	30
his	30
end	30
dpg	30
dht	30
dhb	30
bmt	30
apa	30
allothr	30
ala-d	30
ahp	30
abu	30
aad	30
vol	20
hyv	20
gua	20
apc	20
b-ala	10

NRPS: EAA66708
Location: 739203-741236
Strand: -

Domain: A1
NRPSPredictor2 SVM predictions:
hydrophobic-aliphatic
N/A
val,leu,ile,abu,iva
leu
NRPSPredictor2 code predictions:
orn	40
val	30
pip	30
lys	30
leu	30
ile	30
hty	30
glu	30
cys	30
bht	30
apa	30
ala	30
ahp	30
vol	20
tyr	20
trp	20
thr	20
tcl	20
ser	20
sal	20
pro	20
phg	20
phe	20
met	20
hse	20
hpg	20
gly	20
gln	20
end	20
dpg	20
dht	20
dhpg	20
dhp	20
dhb	20
cit	20
cha	20
bmt	20
asp	20
asn	20
arg	20
apc	20
allothr	20
abu	20
uda	10
hyv	10
his	10
gua	10
dab	10
b-ala	10
ala-d	10
aeo	10
aad	10


//


Description: Aspergillus nidulans FGSC A4 chromosome VIII ANcontig1.17, whole genome shotgun sequence.
Accession: AACD01000017
Cluster nr: 1
Organism: Aspergillus nidulans FGSC A4
Taxonomy: Eukaryota;Fungi;Dikarya;Ascomycota;Pezizomycotina;Eurotiomycetes;Eurotiomycetidae;Eurotiales;Trichocomaceae;Emericella.

NRPSs:

NRPS: EAA65835
Location: 152220-171385
Strand: +

Domain: A1
NRPSPredictor2 SVM predictions:
hydrophobic-aromatic
N/A
N/A
N/A
NRPSPredictor2 code predictions:
val	50
met	50
vol	40
phe	40
gly	40
cys	40
bht	40
tyr	30
trp	30
thr	30
ser	30
pro	30
orn	30
lys	30
leu	30
ile	30
hyv	30
hpg	30
his	30
glu	30
gln	30
dpg	30
dhpg	30
dhp	30
dhb	30
cha	30
bmt	30
asp	30
asn	30
apa	30
ala	30
aad	30
uda	20
sal	20
pip	20
hty	20
end	20
dht	20
dab	20
cit	20
arg	20
apc	20
allothr	20
ala-d	20
ahp	20
aeo	20
abu	20
tcl	10
phg	10
hse	10
gua	10
b-ala	10

Domain: A2
NRPSPredictor2 SVM predictions:
hydrophobic-aliphatic
N/A
N/A
N/A
NRPSPredictor2 code predictions:
vol	30
uda	30
tyr	30
trp	30
thr	30
ser	30
pro	30
pip	30
phe	30
orn	30
lys	30
leu	30
hyv	30
gly	30
gln	30
dhb	30
cys	30
cit	30
cha	30
bht	30
asp	30
asn	30
arg	30
apa	30
ala	30
ahp	30
val	20
tcl	20
phg	20
met	20
ile	20
hty	20
hse	20
hpg	20
his	20
gua	20
glu	20
end	20
dpg	20
dht	20
dhpg	20
dhp	20
dab	20
bmt	20
b-ala	20
apc	20
allothr	20
ala-d	20
aeo	20
abu	20
aad	20
sal	10

Domain: A3
NRPSPredictor2 SVM predictions:
hydrophobic-aliphatic
orn,lys,arg
N/A
N/A
NRPSPredictor2 code predictions:
gly	70
pro	60
glu	60
arg	60
val	50
tyr	50
thr	50
ser	50
phe	50
orn	50
lys	50
leu	50
hse	50
gln	50
dab	50
cha	50
bht	50
apa	50
ala	50
aeo	50
trp	40
tcl	40
pip	40
met	40
ile	40
hty	40
hpg	40
cys	40
cit	40
bmt	40
asp	40
ahp	40
uda	30
sal	30
phg	30
hyv	30
end	30
dpg	30
dht	30
dhpg	30
dhp	30
dhb	30
asn	30
apc	30
allothr	30
ala-d	30
abu	30
aad	30
vol	20
his	20
gua	20
b-ala	10

Domain: A4
NRPSPredictor2 SVM predictions:
hydrophobic-aliphatic
N/A
val,leu,ile,abu,iva
N/A
NRPSPredictor2 code predictions:
val	70
tyr	70
leu	70
cha	70
phe	60
ile	60
glu	60
bmt	60
vol	50
trp	50
ser	50
pro	50
met	50
lys	50
hty	50
hpg	50
gly	50
gln	50
end	50
bht	50
asn	50
arg	50
apa	50
ala	50
abu	50
uda	40
thr	40
pip	40
orn	40
hyv	40
his	40
dpg	40
dht	40
dhpg	40
dhp	40
cit	40
asp	40
allothr	40
ala-d	40
ahp	40
aeo	40
tcl	30
phg	30
hse	30
gua	30
dhb	30
dab	30
cys	30
apc	30
sal	20
aad	20
b-ala	10


//


Description: Aspergillus nidulans FGSC A4 chromosome VII ANcontig1.26, whole genome shotgun sequence.
Accession: AACD01000026
Cluster nr: 1
Organism: Aspergillus nidulans FGSC A4
Taxonomy: Eukaryota;Fungi;Dikarya;Ascomycota;Pezizomycotina;Eurotiomycetes;Eurotiomycetidae;Eurotiales;Trichocomaceae;Emericella.

NRPSs:

NRPS: EAA64800
Location: 277553-281676
Strand: +

Domain: A1
NRPSPredictor2 SVM predictions:
hydrophilic
N/A
val,leu,ile,abu,iva
N/A
NRPSPredictor2 code predictions:
pip	40
asp	40
thr	30
pro	30
phe	30
orn	30
met	30
leu	30
gly	30
dhb	30
cys	30
bht	30
ala	30
val	20
tyr	20
trp	20
tcl	20
ser	20
sal	20
phg	20
lys	20
ile	20
hty	20
hse	20
hpg	20
gua	20
glu	20
gln	20
end	20
dpg	20
dht	20
dhpg	20
dhp	20
cit	20
cha	20
bmt	20
asn	20
arg	20
apc	20
apa	20
allothr	20
ahp	20
abu	20
vol	10
uda	10
hyv	10
his	10
dab	10
b-ala	10
ala-d	10
aeo	10
aad	10


//


Description: Aspergillus nidulans FGSC A4 chromosome VII ANcontig1.32, whole genome shotgun sequence.
Accession: AACD01000032
Cluster nr: 2
Organism: Aspergillus nidulans FGSC A4
Taxonomy: Eukaryota;Fungi;Dikarya;Ascomycota;Pezizomycotina;Eurotiomycetes;Eurotiomycetidae;Eurotiales;Trichocomaceae;Emericella.

NRPSs:

NRPS: EAA64896
Location: 193710-196888
Strand: +

Domain: A1
NRPSPredictor2 SVM predictions:
hydrophobic-aliphatic
N/A
N/A
N/A
NRPSPredictor2 code predictions:
sal	50
dhb	50
pip	40
lys	40
gly	40
ala	40
val	30
tyr	30
trp	30
pro	30
phg	30
orn	30
leu	30
ile	30
hty	30
hpg	30
glu	30
gln	30
dpg	30
dhpg	30
dhp	30
cha	30
asp	30
asn	30
ala-d	30
ahp	30
vol	20
thr	20
tcl	20
ser	20
phe	20
met	20
hse	20
end	20
dht	20
dab	20
cys	20
cit	20
bmt	20
bht	20
arg	20
apc	20
apa	20
allothr	20
aeo	20
abu	20
aad	20
uda	10
hyv	10
his	10
gua	10
b-ala	10


//


Description: Aspergillus nidulans FGSC A4 chromosome VII ANcontig1.43, whole genome shotgun sequence.
Accession: AACD01000043
Cluster nr: 1
Organism: Aspergillus nidulans FGSC A4
Taxonomy: Eukaryota;Fungi;Dikarya;Ascomycota;Pezizomycotina;Eurotiomycetes;Eurotiomycetidae;Eurotiales;Trichocomaceae;Emericella.

NRPSs:

NRPS: EAA64650
Location: 76779-98451
Strand: -

Domain: A1
NRPSPredictor2 SVM predictions:
N/A
N/A
gly,ala
ala
NRPSPredictor2 code predictions:
gly	70
uda	40
tyr	40
tcl	40
ser	40
pro	40
pip	40
phe	40
lys	40
leu	40
bht	40
arg	40
ala	40
val	30
trp	30
thr	30
phg	30
orn	30
hty	30
hpg	30
gln	30
dab	30
cit	30
cha	30
asp	30
asn	30
ala-d	30
vol	20
met	20
ile	20
hyv	20
hse	20
his	20
gua	20
glu	20
end	20
dpg	20
dht	20
dhpg	20
dhp	20
cys	20
bmt	20
b-ala	20
apc	20
apa	20
allothr	20
ahp	20
aeo	20
abu	20
aad	20
sal	10
dhb	10

Domain: A2
NRPSPredictor2 SVM predictions:
hydrophilic
N/A
N/A
N/A
NRPSPredictor2 code predictions:
val	60
gln	60
bht	60
vol	50
tyr	50
phe	50
orn	50
lys	50
leu	50
ile	50
gly	50
glu	50
cys	50
bmt	50
arg	50
ala	50
uda	40
trp	40
thr	40
ser	40
pro	40
met	40
hpg	40
end	40
dpg	40
dht	40
dhpg	40
dhp	40
dab	40
cha	40
asp	40
asn	40
apa	40
allothr	40
aeo	40
abu	40
sal	30
pip	30
phg	30
hyv	30
hty	30
hse	30
gua	30
cit	30
apc	30
ahp	30
tcl	20
his	20
dhb	20
ala-d	20
aad	20
b-ala	10

Domain: A3
NRPSPredictor2 SVM predictions:
hydrophobic-aliphatic
N/A
N/A
N/A
NRPSPredictor2 code predictions:
leu	60
hty	60
gly	60
arg	60
val	50
thr	50
tcl	50
pro	50
phe	50
orn	50
lys	50
gua	50
bht	50
asp	50
ala	50
tyr	40
trp	40
ser	40
pip	40
phg	40
ile	40
hpg	40
glu	40
gln	40
dab	40
cit	40
cha	40
asn	40
ala-d	40
uda	30
sal	30
met	30
hse	30
end	30
dpg	30
dht	30
dhpg	30
dhp	30
cys	30
bmt	30
apc	30
apa	30
allothr	30
ahp	30
aeo	30
abu	30
aad	30
vol	20
hyv	20
his	20
dhb	20
b-ala	20

Domain: A4
NRPSPredictor2 SVM predictions:
hydrophobic-aliphatic
pro,pip
pro
pro
NRPSPredictor2 code predictions:
pro	70
cha	60
ala	60
val	50
phe	50
lys	50
gly	50
bht	50
asp	50
aeo	50
tyr	40
trp	40
thr	40
ser	40
orn	40
leu	40
hyv	40
gln	40
cys	40
asn	40
arg	40
vol	30
uda	30
tcl	30
sal	30
pip	30
met	30
hty	30
hpg	30
his	30
glu	30
dab	30
bmt	30
apa	30
ala-d	30
abu	30
phg	20
ile	20
hse	20
gua	20
end	20
dpg	20
dht	20
dhpg	20
dhp	20
dhb	20
cit	20
b-ala	20
apc	20
allothr	20
ahp	20
aad	20

Domain: A5
NRPSPredictor2 SVM predictions:
hydrophobic-aliphatic
pro,pip
pro
pro
NRPSPredictor2 code predictions:
ala	60
val	50
tyr	50
ser	50
phe	50
leu	50
gly	50
bht	50
arg	50
vol	40
pro	40
orn	40
lys	40
hty	40
hpg	40
dab	40
cys	40
asp	40
uda	30
trp	30
thr	30
tcl	30
pip	30
phg	30
met	30
ile	30
glu	30
gln	30
dpg	30
dhpg	30
dhp	30
cit	30
asn	30
ala-d	30
aeo	30
aad	30
sal	20
hyv	20
hse	20
his	20
gua	20
end	20
dht	20
dhb	20
cha	20
bmt	20
b-ala	20
apa	20
allothr	20
ahp	20
abu	20
apc	10

NRPS: EAA64654
Location: 112232-114202
Strand: -

Domain: A1
NRPSPredictor2 SVM predictions:
hydrophobic-aliphatic
N/A
val,leu,ile,abu,iva
N/A
NRPSPredictor2 code predictions:
tyr	50
trp	50
tcl	50
ser	50
lys	50
leu	50
hty	50
cha	50
asp	50
asn	50
ala-d	50
thr	40
pro	40
pip	40
phe	40
orn	40
met	40
gly	40
gln	40
dhb	40
cys	40
cit	40
bht	40
arg	40
apc	40
ala	40
val	30
uda	30
sal	30
ile	30
hyv	30
glu	30
end	30
dht	30
dab	30
bmt	30
apa	30
allothr	30
ahp	30
aad	30
vol	20
phg	20
hse	20
hpg	20
his	20
dpg	20
dhpg	20
dhp	20
b-ala	20
abu	20
gua	10
aeo	10


//


Description: Aspergillus nidulans FGSC A4 chromosome VI ANcontig1.45, whole genome shotgun sequence.
Accession: AACD01000045
Cluster nr: 1
Organism: Aspergillus nidulans FGSC A4
Taxonomy: Eukaryota;Fungi;Dikarya;Ascomycota;Pezizomycotina;Eurotiomycetes;Eurotiomycetidae;Eurotiales;Trichocomaceae;Emericella.

NRPSs:

NRPS: EAA62968
Location: 15391-26703
Strand: -

Domain: A1
NRPSPredictor2 SVM predictions:
hydrophilic
asp,asn,glu,gln,aad
aad
aad
NRPSPredictor2 code predictions:
aad	100
vol	30
tyr	30
trp	30
thr	30
pro	30
pip	30
leu	30
glu	30
dht	30
asn	30
allothr	30
ala	30
val	20
uda	20
ser	20
phe	20
orn	20
lys	20
hyv	20
his	20
gua	20
gly	20
dpg	20
dhpg	20
dhp	20
dab	20
cys	20
bht	20
asp	20
arg	20
apc	20
ala-d	20
ahp	20
tcl	10
sal	10
phg	10
met	10
ile	10
hty	10
hse	10
hpg	10
gln	10
end	10
dhb	10
cit	10
cha	10
bmt	10
b-ala	10
apa	10
aeo	10
abu	10

Domain: A2
NRPSPredictor2 SVM predictions:
hydrophobic-aliphatic
cys
cys
cys
NRPSPredictor2 code predictions:
cys	100
orn	60
vol	50
val	50
thr	40
phe	40
lys	40
gly	40
end	40
cit	40
cha	40
apa	40
ala	40
ahp	40
aeo	40
tyr	30
trp	30
ser	30
pro	30
pip	30
met	30
leu	30
hyv	30
hse	30
his	30
glu	30
gln	30
dab	30
bmt	30
bht	30
asp	30
arg	30
abu	30
aad	30
uda	20
sal	20
phg	20
ile	20
hty	20
hpg	20
gua	20
dpg	20
dht	20
dhpg	20
dhp	20
dhb	20
asn	20
apc	20
allothr	20
ala-d	20
tcl	10
b-ala	10

Domain: A3
NRPSPredictor2 SVM predictions:
hydrophobic-aliphatic
gly,ala,val,leu,ile,abu,iva
val,leu,ile,abu,iva
val
NRPSPredictor2 code predictions:
val	100
ala	70
ser	60
phe	60
his	60
uda	50
tyr	50
thr	50
pro	50
lys	50
cit	50
bht	50
arg	50
trp	40
pip	40
orn	40
leu	40
ile	40
hty	40
gly	40
glu	40
end	40
dht	40
dab	40
cys	40
cha	40
asp	40
asn	40
allothr	40
ala-d	40
ahp	40
abu	40
vol	30
met	30
hse	30
gua	30
gln	30
dhb	30
bmt	30
apc	30
apa	30
tcl	20
phg	20
hpg	20
dpg	20
dhpg	20
dhp	20
aeo	20
aad	20
sal	10
hyv	10
b-ala	10


//


Description: Aspergillus nidulans FGSC A4 chromosome VI ANcontig1.51, whole genome shotgun sequence.
Accession: AACD01000051
Cluster nr: 1
Organism: Aspergillus nidulans FGSC A4
Taxonomy: Eukaryota;Fungi;Dikarya;Ascomycota;Pezizomycotina;Eurotiomycetes;Eurotiomycetidae;Eurotiales;Trichocomaceae;Emericella.

NRPSs:

NRPS: EAA63495
Location: 318768-322184
Strand: -

Domain: A1
NRPSPredictor2 SVM predictions:
hydrophobic-aliphatic
N/A
N/A
N/A
NRPSPredictor2 code predictions:
phg	50
gly	50
sal	40
pro	40
pip	40
orn	40
lys	40
ile	40
hpg	40
glu	40
dhb	40
val	30
tyr	30
trp	30
thr	30
ser	30
phe	30
met	30
leu	30
hse	30
his	30
gln	30
dpg	30
dhpg	30
dhp	30
bmt	30
asp	30
apa	30
ala	30
ahp	30
abu	30
tcl	20
hyv	20
hty	20
end	20
dht	20
cys	20
cit	20
cha	20
bht	20
b-ala	20
asn	20
arg	20
apc	20
allothr	20
aeo	20
vol	10
uda	10
gua	10
dab	10
ala-d	10
aad	10


//


Description: Aspergillus nidulans FGSC A4 chromosome II ANcontig1.59, whole genome shotgun sequence.
Accession: AACD01000059
Cluster nr: 1
Organism: Aspergillus nidulans FGSC A4
Taxonomy: Eukaryota;Fungi;Dikarya;Ascomycota;Pezizomycotina;Eurotiomycetes;Eurotiomycetidae;Eurotiales;Trichocomaceae;Emericella.

NRPSs:

NRPS: EAA59051
Location: 64178-66389
Strand: -

Domain: A1
NRPSPredictor2 SVM predictions:
hydrophobic-aliphatic
N/A
N/A
N/A
NRPSPredictor2 code predictions:
thr	50
pip	50
met	50
leu	50
cha	50
bmt	50
apc	50
vol	40
tyr	40
trp	40
pro	40
orn	40
lys	40
hyv	40
gly	40
glu	40
gln	40
dhb	40
bht	40
asp	40
asn	40
arg	40
apa	40
ala	40
val	30
tcl	30
ser	30
phe	30
ile	30
hty	30
end	30
dht	30
cys	30
cit	30
allothr	30
ahp	30
abu	30
uda	20
sal	20
phg	20
hse	20
hpg	20
his	20
dpg	20
dhpg	20
dhp	20
dab	20
b-ala	20
ala-d	20
aeo	20
aad	20
gua	10

NRPS: EAA59056
Location: 74210-78819
Strand: -

Domain: A1
NRPSPredictor2 SVM predictions:
hydrophobic-aliphatic
N/A
N/A
N/A
NRPSPredictor2 code predictions:
ala-d	60
val	50
tyr	50
pro	50
phe	50
hty	50
cha	50
asp	50
ala	50
vol	40
uda	40
trp	40
thr	40
ser	40
pip	40
orn	40
lys	40
leu	40
gly	40
dpg	40
dab	40
cys	40
cit	40
bht	40
asn	40
arg	40
ahp	40
met	30
ile	30
hse	30
hpg	30
his	30
glu	30
gln	30
end	30
dht	30
dhpg	30
dhp	30
dhb	30
bmt	30
apa	30
allothr	30
abu	30
aad	30
tcl	20
sal	20
phg	20
hyv	20
gua	20
apc	20
aeo	20
b-ala	10

NRPS: EAA59057
Location: 79653-86681
Strand: +

Domain: A1
NRPSPredictor2 SVM predictions:
hydrophobic-aliphatic
N/A
N/A
N/A
NRPSPredictor2 code predictions:
orn	60
lys	60
cys	60
arg	60
trp	50
thr	50
ser	50
pro	50
leu	50
gly	50
glu	50
dab	50
bht	50
asp	50
ala	50
ahp	50
val	40
tyr	40
pip	40
phe	40
met	40
hse	40
hpg	40
gln	40
end	40
dpg	40
dht	40
dhpg	40
dhp	40
cha	40
bmt	40
asn	40
apc	40
apa	40
allothr	40
aeo	40
tcl	30
sal	30
phg	30
ile	30
hyv	30
hty	30
cit	30
abu	30
aad	30
vol	20
uda	20
his	20
gua	20
dhb	20
b-ala	20
ala-d	20

Domain: A2
NRPSPredictor2 SVM predictions:
N/A
N/A
N/A
N/A
NRPSPredictor2 code predictions:
uda	60
phe	60
val	50
tyr	50
pro	50
pip	50
orn	50
glu	50
gln	50
cys	50
bht	50
ala	50
abu	50
vol	40
thr	40
ser	40
lys	40
leu	40
ile	40
gly	40
end	40
dpg	40
dht	40
dhpg	40
dhp	40
dab	40
asp	40
arg	40
allothr	40
ahp	40
trp	30
sal	30
hpg	30
his	30
gua	30
dhb	30
bmt	30
asn	30
aeo	30
aad	30
phg	20
met	20
hyv	20
hty	20
hse	20
cit	20
cha	20
apa	20
ala-d	20
tcl	10
b-ala	10
apc	10


//


Description: Aspergillus nidulans FGSC A4 chromosome II ANcontig1.64, whole genome shotgun sequence.
Accession: AACD01000064
Cluster nr: 1
Organism: Aspergillus nidulans FGSC A4
Taxonomy: Eukaryota;Fungi;Dikarya;Ascomycota;Pezizomycotina;Eurotiomycetes;Eurotiomycetidae;Eurotiales;Trichocomaceae;Emericella.

NRPSs:

NRPS: EAA59221
Location: 22876-29369
Strand: +

Domain: A1
NRPSPredictor2 SVM predictions:
hydrophobic-aliphatic
gly,ala,val,leu,ile,abu,iva
val,leu,ile,abu,iva
leu
NRPSPredictor2 code predictions:
pip	40
asp	40
thr	30
pro	30
phe	30
orn	30
met	30
leu	30
gly	30
ala	30
val	20
tyr	20
trp	20
tcl	20
ser	20
sal	20
phg	20
lys	20
ile	20
hty	20
hse	20
hpg	20
gua	20
glu	20
gln	20
end	20
dpg	20
dht	20
dhpg	20
dhp	20
dhb	20
cys	20
cit	20
cha	20
bmt	20
bht	20
asn	20
arg	20
apc	20
apa	20
allothr	20
ahp	20
abu	20
vol	10
uda	10
hyv	10
his	10
dab	10
b-ala	10
ala-d	10
aeo	10
aad	10


//


Description: Aspergillus nidulans FGSC A4 chromosome III ANcontig1.79, whole genome shotgun sequence.
Accession: AACD01000079
Cluster nr: 1
Organism: Aspergillus nidulans FGSC A4
Taxonomy: Eukaryota;Fungi;Dikarya;Ascomycota;Pezizomycotina;Eurotiomycetes;Eurotiomycetidae;Eurotiales;Trichocomaceae;Emericella.

NRPSs:

NRPS: EAA60443
Location: 149178-156412
Strand: +

Domain: A1
NRPSPredictor2 SVM predictions:
N/A
N/A
N/A
N/A
NRPSPredictor2 code predictions:
ahp	60
tyr	50
trp	50
pro	50
orn	50
met	50
leu	50
ile	50
hty	50
glu	50
gln	50
dhb	50
asp	50
arg	50
apa	50
val	40
thr	40
ser	40
sal	40
pip	40
phg	40
phe	40
lys	40
hse	40
hpg	40
his	40
gly	40
end	40
dht	40
cit	40
cha	40
bmt	40
asn	40
apc	40
allothr	40
ala	40
aeo	40
vol	30
uda	30
gua	30
dpg	30
dhpg	30
dhp	30
dab	30
cys	30
bht	30
ala-d	30
abu	30
aad	30
tcl	20
b-ala	20
hyv	10


//


Description: Aspergillus nidulans FGSC A4 chromosome III ANcontig1.82, whole genome shotgun sequence.
Accession: AACD01000082
Cluster nr: 1
Organism: Aspergillus nidulans FGSC A4
Taxonomy: Eukaryota;Fungi;Dikarya;Ascomycota;Pezizomycotina;Eurotiomycetes;Eurotiomycetidae;Eurotiales;Trichocomaceae;Emericella.

NRPSs:

NRPS: EAA60062
Location: 13325-16694
Strand: -

Domain: A1
NRPSPredictor2 SVM predictions:
hydrophilic
N/A
N/A
N/A
NRPSPredictor2 code predictions:
pip	40
hpg	40
dpg	40
val	30
ser	30
phe	30
orn	30
met	30
lys	30
leu	30
ile	30
gly	30
glu	30
gln	30
dhpg	30
dhp	30
cys	30
bht	30
asp	30
asn	30
ala	30
tyr	20
trp	20
thr	20
tcl	20
sal	20
pro	20
phg	20
hyv	20
hty	20
hse	20
gua	20
end	20
dht	20
dhb	20
dab	20
cit	20
cha	20
bmt	20
arg	20
apc	20
apa	20
allothr	20
ahp	20
abu	20
aad	20
vol	10
uda	10
his	10
b-ala	10
ala-d	10
aeo	10


//


Description: Aspergillus nidulans FGSC A4 chromosome V ANcontig1.93, whole genome shotgun sequence.
Accession: AACD01000093
Cluster nr: 1
Organism: Aspergillus nidulans FGSC A4
Taxonomy: Eukaryota;Fungi;Dikarya;Ascomycota;Pezizomycotina;Eurotiomycetes;Eurotiomycetidae;Eurotiales;Trichocomaceae;Emericella.

NRPSs:

NRPS: EAA62478
Location: 164592-168404
Strand: +

Domain: A1
NRPSPredictor2 SVM predictions:
hydrophobic-aliphatic
gly,ala,val,leu,ile,abu,iva
N/A
ala
NRPSPredictor2 code predictions:
ser	30
pro	30
phg	30
orn	30
leu	30
gly	30
glu	30
bmt	30
arg	30
ala	30
aeo	30
val	20
tyr	20
trp	20
thr	20
pip	20
phe	20
met	20
lys	20
ile	20
hyv	20
hse	20
hpg	20
his	20
gln	20
dht	20
dab	20
cys	20
b-ala	20
asp	20
apc	20
apa	20
allothr	20
ala-d	20
ahp	20
abu	20
vol	10
uda	10
tcl	10
sal	10
hty	10
gua	10
end	10
dpg	10
dhpg	10
dhp	10
dhb	10
cit	10
cha	10
bht	10
asn	10
aad	10


//


Description: Aspergillus nidulans FGSC A4 chromosome V ANcontig1.98, whole genome shotgun sequence.
Accession: AACD01000098
Cluster nr: 1
Organism: Aspergillus nidulans FGSC A4
Taxonomy: Eukaryota;Fungi;Dikarya;Ascomycota;Pezizomycotina;Eurotiomycetes;Eurotiomycetidae;Eurotiales;Trichocomaceae;Emericella.

NRPSs:

NRPS: EAA62703
Location: 7078-11515
Strand: +

Domain: A1
NRPSPredictor2 SVM predictions:
hydrophobic-aliphatic
asp,asn,glu,gln,aad
N/A
N/A
NRPSPredictor2 code predictions:
aad	100
glu	50
ser	40
hpg	40
gly	40
dhpg	40
dhp	40
ala	40
vol	30
val	30
tyr	30
thr	30
pro	30
phe	30
lys	30
leu	30
ile	30
hyv	30
hty	30
gua	30
gln	30
dpg	30
dht	30
dab	30
cys	30
asp	30
apa	30
allothr	30
uda	20
trp	20
pip	20
phg	20
orn	20
met	20
hse	20
his	20
end	20
cit	20
cha	20
bmt	20
bht	20
asn	20
arg	20
ala-d	20
ahp	20
aeo	20
abu	20
tcl	10
sal	10
dhb	10
b-ala	10
apc	10


//


Description: Aspergillus nidulans FGSC A4 chromosome I ANcontig1.107, whole genome shotgun sequence.
Accession: AACD01000107
Cluster nr: 1
Organism: Aspergillus nidulans FGSC A4
Taxonomy: Eukaryota;Fungi;Dikarya;Ascomycota;Pezizomycotina;Eurotiomycetes;Eurotiomycetidae;Eurotiales;Trichocomaceae;Emericella.

NRPSs:

NRPS: EAA58620
Location: 689-7055
Strand: +

Domain: A1
NRPSPredictor2 SVM predictions:
hydrophilic
N/A
N/A
N/A
NRPSPredictor2 code predictions:
val	60
orn	60
gly	60
pro	50
phe	50
met	50
lys	50
glu	50
asp	50
arg	50
apa	50
ala	50
aeo	50
tyr	40
trp	40
thr	40
ser	40
phg	40
leu	40
hse	40
hpg	40
gln	40
dhpg	40
dhp	40
dab	40
cys	40
cha	40
bmt	40
bht	40
asn	40
ahp	40
abu	40
vol	30
tcl	30
sal	30
pip	30
ile	30
hty	30
end	30
dpg	30
dht	30
cit	30
apc	30
allothr	30
uda	20
hyv	20
his	20
gua	20
dhb	20
ala-d	20
aad	20
b-ala	10


//


Description: Aspergillus nidulans FGSC A4 chromosome I ANcontig1.108, whole genome shotgun sequence.
Accession: AACD01000108
Cluster nr: 2
Organism: Aspergillus nidulans FGSC A4
Taxonomy: Eukaryota;Fungi;Dikarya;Ascomycota;Pezizomycotina;Eurotiomycetes;Eurotiomycetidae;Eurotiales;Trichocomaceae;Emericella.

NRPSs:

NRPS: EAA58466
Location: 194324-197554
Strand: -

Domain: A1
NRPSPredictor2 SVM predictions:
hydrophobic-aliphatic
gly,ala,val,leu,ile,abu,iva
N/A
N/A
NRPSPredictor2 code predictions:
ala	40
val	30
tyr	30
thr	30
tcl	30
ser	30
pip	30
leu	30
hpg	30
his	30
gua	30
gly	30
glu	30
gln	30
dht	30
asp	30
asn	30
allothr	30
trp	20
sal	20
pro	20
phg	20
phe	20
orn	20
met	20
lys	20
ile	20
hyv	20
hty	20
hse	20
end	20
dpg	20
dhpg	20
dhp	20
dhb	20
cys	20
cit	20
cha	20
bmt	20
bht	20
arg	20
apc	20
apa	20
ahp	20
abu	20
vol	10
uda	10
dab	10
b-ala	10
ala-d	10
aeo	10
aad	10


//


Description: Aspergillus nidulans FGSC A4 chromosome II ANcontig1.135, whole genome shotgun sequence.
Accession: AACD01000135
Cluster nr: 1
Organism: Aspergillus nidulans FGSC A4
Taxonomy: Eukaryota;Fungi;Dikarya;Ascomycota;Pezizomycotina;Eurotiomycetes;Eurotiomycetidae;Eurotiales;Trichocomaceae;Emericella.

NRPSs:

NRPS: EAA59538
Location: 38104-59914
Strand: +

Domain: A1
NRPSPredictor2 SVM predictions:
hydrophobic-aliphatic
gly,ala,val,leu,ile,abu,iva
N/A
N/A
NRPSPredictor2 code predictions:
lys	60
thr	50
orn	50
hty	50
gly	50
cys	50
asp	50
ala	50
val	40
trp	40
ser	40
sal	40
pro	40
phg	40
phe	40
leu	40
hpg	40
glu	40
gln	40
dht	40
dab	40
cha	40
bht	40
asn	40
arg	40
allothr	40
aeo	40
tyr	30
pip	30
met	30
ile	30
hse	30
his	30
end	30
dpg	30
dhpg	30
dhp	30
dhb	30
cit	30
bmt	30
apa	30
ala-d	30
ahp	30
abu	30
aad	30
vol	20
uda	20
tcl	20
gua	20
b-ala	20
apc	20
hyv	10

Domain: A2
NRPSPredictor2 SVM predictions:
hydrophobic-aliphatic
gly,ala,val,leu,ile,abu,iva
val,leu,ile,abu,iva
N/A
NRPSPredictor2 code predictions:
ser	60
orn	60
leu	60
ile	60
ala	60
val	50
tyr	50
trp	50
pro	50
met	50
lys	50
hty	50
glu	50
gln	50
arg	50
apa	50
ahp	50
thr	40
pip	40
phe	40
hse	40
hpg	40
his	40
gly	40
end	40
dht	40
dab	40
cys	40
cit	40
cha	40
bmt	40
asp	40
asn	40
apc	40
allothr	40
ala-d	40
abu	40
vol	30
uda	30
phg	30
gua	30
dpg	30
dhpg	30
dhp	30
dhb	30
bht	30
aeo	30
tcl	20
sal	20
aad	20
hyv	10
b-ala	10

Domain: A3
NRPSPredictor2 SVM predictions:
hydrophobic-aliphatic
gly,ala,val,leu,ile,abu,iva
N/A
N/A
NRPSPredictor2 code predictions:
phe	70
leu	70
val	60
tyr	60
ile	60
glu	60
cha	60
bmt	60
vol	50
trp	50
thr	50
pro	50
met	50
lys	50
hty	50
hpg	50
gly	50
gln	50
end	50
bht	50
asp	50
asn	50
arg	50
apa	50
ala	50
abu	50
uda	40
ser	40
pip	40
orn	40
hyv	40
dpg	40
dht	40
dhpg	40
dhp	40
cys	40
cit	40
allothr	40
ala-d	40
ahp	40
aeo	40
tcl	30
phg	30
hse	30
his	30
gua	30
dhb	30
dab	30
apc	30
sal	20
aad	20
b-ala	10

Domain: A4
NRPSPredictor2 SVM predictions:
hydrophobic-aliphatic
pro,pip
N/A
N/A
NRPSPredictor2 code predictions:
val	50
tyr	50
trp	50
leu	50
ile	50
gly	50
glu	50
gln	50
bmt	50
asn	50
arg	50
thr	40
pro	40
pip	40
phe	40
orn	40
lys	40
hyv	40
hpg	40
end	40
dpg	40
dhpg	40
dhp	40
cha	40
bht	40
asp	40
ahp	40
abu	40
vol	30
uda	30
tcl	30
ser	30
sal	30
phg	30
met	30
hty	30
hse	30
dht	30
dhb	30
cit	30
apc	30
apa	30
allothr	30
ala	30
his	20
gua	20
dab	20
cys	20
b-ala	20
ala-d	20
aeo	20
aad	20

Domain: A5
NRPSPredictor2 SVM predictions:
hydrophobic-aliphatic
gly,ala,val,leu,ile,abu,iva
val,leu,ile,abu,iva
N/A
NRPSPredictor2 code predictions:
pro	60
orn	60
lys	60
arg	60
trp	50
thr	50
leu	50
hty	50
gly	50
glu	50
dab	50
val	40
tyr	40
ser	40
pip	40
phe	40
met	40
ile	40
hse	40
hpg	40
his	40
gln	40
end	40
cys	40
bht	40
asp	40
apa	40
ala	40
ahp	40
aeo	40
sal	30
phg	30
gua	30
dpg	30
dht	30
dhpg	30
dhp	30
dhb	30
cit	30
cha	30
bmt	30
asn	30
apc	30
allothr	30
ala-d	30
abu	30
vol	20
uda	20
tcl	20
b-ala	20
aad	20
hyv	10

Domain: A6
NRPSPredictor2 SVM predictions:
N/A
N/A
N/A
N/A
NRPSPredictor2 code predictions:
val	60
pro	60
orn	60
met	60
leu	60
hty	60
gly	60
cha	60
arg	60
apa	60
ala	60
vol	50
tyr	50
trp	50
thr	50
phe	50
lys	50
ile	50
gua	50
glu	50
dht	50
bmt	50
bht	50
asp	50
asn	50
allothr	50
ahp	50
aeo	50
uda	40
ser	40
pip	40
hse	40
hpg	40
gln	40
end	40
dab	40
cit	40
apc	40
ala-d	40
abu	40
tcl	30
phg	30
hyv	30
his	30
dpg	30
dhpg	30
dhp	30
dhb	30
cys	30
aad	30
sal	20
b-ala	10


//


Description: Aspergillus nidulans FGSC A4 chromosome II ANcontig1.139, whole genome shotgun sequence.
Accession: AACD01000139
Cluster nr: 1
Organism: Aspergillus nidulans FGSC A4
Taxonomy: Eukaryota;Fungi;Dikarya;Ascomycota;Pezizomycotina;Eurotiomycetes;Eurotiomycetidae;Eurotiales;Trichocomaceae;Emericella.

NRPSs:

NRPS: EAA59727
Location: 270380-273613
Strand: -

Domain: A1
NRPSPredictor2 SVM predictions:
hydrophobic-aliphatic
gly,ala,val,leu,ile,abu,iva
val,leu,ile,abu,iva
val
NRPSPredictor2 code predictions:
orn	80
val	70
arg	70
ser	60
met	60
leu	60
ile	60
gly	60
asp	60
ala	60
tyr	50
trp	50
thr	50
phe	50
hty	50
hpg	50
glu	50
gln	50
dht	50
cit	50
cha	50
bmt	50
bht	50
asn	50
apa	50
allothr	50
ala-d	50
ahp	50
abu	50
uda	40
tcl	40
pro	40
pip	40
lys	40
hse	40
end	40
dpg	40
dhpg	40
dhp	40
dab	40
cys	40
apc	40
vol	30
phg	30
his	30
dhb	30
aeo	30
sal	20
gua	20
aad	20
hyv	10
b-ala	10


//


Description: Aspergillus nidulans FGSC A4 ANcontig1.153, whole genome shotgun sequence.
Accession: AACD01000153
Cluster nr: 2
Organism: Aspergillus nidulans FGSC A4
Taxonomy: Eukaryota;Fungi;Dikarya;Ascomycota;Pezizomycotina;Eurotiomycetes;Eurotiomycetidae;Eurotiales;Trichocomaceae;Emericella.

NRPSs:

NRPS: EAA67034
Location: 92194-104129
Strand: +

Domain: A1
NRPSPredictor2 SVM predictions:
hydrophobic-aliphatic
gly,ala,val,leu,ile,abu,iva
N/A
N/A
NRPSPredictor2 code predictions:
trp	60
val	40
tyr	40
thr	40
ser	40
pro	40
pip	40
phe	40
orn	40
lys	40
leu	40
ile	40
hty	40
hpg	40
cit	40
asp	40
ala	40
vol	30
phg	30
met	30
hse	30
his	30
gua	30
gly	30
glu	30
gln	30
end	30
dpg	30
dht	30
dhpg	30
dhp	30
dhb	30
cha	30
bmt	30
bht	30
asn	30
arg	30
apa	30
allothr	30
ahp	30
aeo	30
abu	30
aad	30
uda	20
tcl	20
sal	20
dab	20
cys	20
b-ala	20
apc	20
ala-d	20
hyv	10


//


Description: Aspergillus nidulans FGSC A4 ANcontig1.153, whole genome shotgun sequence.
Accession: AACD01000153
Cluster nr: 4
Organism: Aspergillus nidulans FGSC A4
Taxonomy: Eukaryota;Fungi;Dikarya;Ascomycota;Pezizomycotina;Eurotiomycetes;Eurotiomycetidae;Eurotiales;Trichocomaceae;Emericella.

NRPSs:


//


Description: Aspergillus nidulans FGSC A4 chromosome IV ANcontig1.170, whole genome shotgun sequence.
Accession: AACD01000170
Cluster nr: 2
Organism: Aspergillus nidulans FGSC A4
Taxonomy: Eukaryota;Fungi;Dikarya;Ascomycota;Pezizomycotina;Eurotiomycetes;Eurotiomycetidae;Eurotiales;Trichocomaceae;Emericella.

NRPSs:

NRPS: EAA61507
Location: 140133-141836
Strand: +

Domain: A1
NRPSPredictor2 SVM predictions:
N/A
N/A
N/A
N/A
NRPSPredictor2 code predictions:
trp	40
cys	40
ala	40
val	30
tyr	30
ser	30
sal	30
pro	30
phe	30
orn	30
lys	30
leu	30
hyv	30
hpg	30
gly	30
dpg	30
dhpg	30
dhp	30
dhb	30
asp	30
asn	30
uda	20
tcl	20
pip	20
met	20
ile	20
hty	20
his	20
glu	20
gln	20
end	20
dab	20
cit	20
cha	20
bmt	20
bht	20
ala-d	20
abu	20
aad	20
vol	10
thr	10
phg	10
hse	10
gua	10
dht	10
b-ala	10
arg	10
apc	10
apa	10
allothr	10
ahp	10
aeo	10

NRPS: EAA61517
Location: 179001-186848
Strand: -

Domain: A1
NRPSPredictor2 SVM predictions:
hydrophobic-aromatic
phe,trp,phg,tyr,bht
phe,trp
N/A
NRPSPredictor2 code predictions:
phe	60
bht	60
tyr	50
leu	50
ala	50
val	40
trp	40
tcl	40
pro	40
gly	40
arg	40
vol	30
uda	30
thr	30
ser	30
sal	30
orn	30
lys	30
hyv	30
his	30
dab	30
cys	30
cit	30
asp	30
pip	20
met	20
hty	20
hpg	20
glu	20
gln	20
dpg	20
dhpg	20
dhp	20
dhb	20
cha	20
b-ala	20
asn	20
apc	20
ala-d	20
aeo	20
abu	20
aad	20
phg	10
ile	10
hse	10
gua	10
end	10
dht	10
bmt	10
apa	10
allothr	10
ahp	10

Domain: A2
NRPSPredictor2 SVM predictions:
hydrophobic-aliphatic
gly,ala,val,leu,ile,abu,iva
val,leu,ile,abu,iva
N/A
NRPSPredictor2 code predictions:
leu	70
ile	70
val	60
tyr	50
thr	50
pro	50
pip	50
lys	50
hpg	50
gln	50
bmt	50
bht	50
ala-d	50
ala	50
trp	40
phg	40
phe	40
orn	40
met	40
hty	40
hse	40
gly	40
glu	40
end	40
dpg	40
dhpg	40
dhp	40
cys	40
asp	40
asn	40
arg	40
apa	40
abu	40
vol	30
uda	30
ser	30
sal	30
gua	30
dht	30
dab	30
cit	30
cha	30
allothr	30
ahp	30
aeo	30
tcl	20
hyv	20
his	20
dhb	20
apc	20
aad	20
b-ala	10


//


Description: Aspergillus nidulans FGSC A4 chromosome VIII ANcontig1.172, whole genome shotgun sequence.
Accession: AACD01000172
Cluster nr: 1
Organism: Aspergillus nidulans FGSC A4
Taxonomy: Eukaryota;Fungi;Dikarya;Ascomycota;Pezizomycotina;Eurotiomycetes;Eurotiomycetidae;Eurotiales;Trichocomaceae;Emericella.

NRPSs:

NRPS: EAA66310
Location: 14038-17366
Strand: -

Domain: A1
NRPSPredictor2 SVM predictions:
hydrophobic-aliphatic
gly,ala,val,leu,ile,abu,iva
val,leu,ile,abu,iva
N/A
NRPSPredictor2 code predictions:
val	70
leu	60
cha	60
vol	50
tyr	50
phe	50
lys	50
ile	50
glu	50
bmt	50
bht	50
arg	50
uda	40
trp	40
thr	40
pro	40
orn	40
met	40
hyv	40
hty	40
hpg	40
gly	40
gln	40
end	40
dht	40
asp	40
asn	40
apa	40
allothr	40
ala	40
abu	40
tcl	30
ser	30
pip	30
gua	30
dpg	30
dhpg	30
dhp	30
dhb	30
cit	30
apc	30
ala-d	30
ahp	30
aeo	30
sal	20
phg	20
hse	20
his	20
dab	20
cys	20
aad	20
b-ala	10

NRPS: EAA66311
Location: 18331-25266
Strand: -

Domain: A1
NRPSPredictor2 SVM predictions:
N/A
N/A
N/A
N/A
NRPSPredictor2 code predictions:
pro	70
leu	60
gly	60
glu	60
apa	60
aeo	60
val	50
tyr	50
ser	50
orn	50
met	50
lys	50
ile	50
hty	50
gln	50
cha	50
arg	50
ala	50
trp	40
thr	40
pip	40
phe	40
hse	40
hpg	40
gua	40
dab	40
cys	40
bmt	40
bht	40
asp	40
ahp	40
abu	40
aad	40
vol	30
tcl	30
sal	30
phg	30
hyv	30
end	30
dpg	30
dht	30
dhpg	30
dhp	30
cit	30
asn	30
apc	30
allothr	30
ala-d	30
uda	20
his	20
dhb	20
b-ala	10

Domain: A2
NRPSPredictor2 SVM predictions:
hydrophobic-aliphatic
N/A
N/A
N/A
NRPSPredictor2 code predictions:
orn	60
lys	60
trp	50
phe	50
leu	50
gly	50
dab	50
aeo	50
val	40
thr	40
ser	40
pro	40
phg	40
glu	40
gln	40
end	40
cys	40
bht	40
asp	40
arg	40
ala	40
abu	40
tyr	30
sal	30
pip	30
met	30
ile	30
hty	30
hse	30
hpg	30
his	30
dpg	30
dht	30
dhpg	30
dhp	30
cit	30
cha	30
bmt	30
asn	30
apa	30
allothr	30
ahp	30
vol	20
uda	20
tcl	20
gua	20
dhb	20
b-ala	20
apc	20
ala-d	20
aad	20
hyv	10


//


Description: Ustilago maydis 521 chromosome 2 cont1.49_scaffold2, whole genome shotgun sequence.
Accession: AACP01000049
Cluster nr: 1
Organism: Ustilago maydis 521
Taxonomy: Eukaryota;Fungi;Dikarya;Basidiomycota;Ustilaginomycotina;Ustilaginomycetes;Ustilaginales;Ustilaginaceae;Ustilago.

NRPSs:

NRPS: EAK81768
Location: 92548-107141
Strand: +

Domain: A1
NRPSPredictor2 SVM predictions:
N/A
gly,ala,val,leu,ile,abu,iva
val,leu,ile,abu,iva
N/A
NRPSPredictor2 code predictions:
val	50
orn	50
asp	50
ala	50
uda	40
tyr	40
ser	40
phe	40
leu	40
hty	40
gly	40
glu	40
end	40
cit	40
bht	40
asn	40
arg	40
ala-d	40
vol	30
trp	30
thr	30
pro	30
pip	30
phg	30
met	30
lys	30
ile	30
his	30
gln	30
dht	30
dhpg	30
dhp	30
dhb	30
dab	30
cys	30
cha	30
bmt	30
apa	30
allothr	30
ahp	30
abu	30
aad	30
tcl	20
sal	20
hse	20
hpg	20
gua	20
dpg	20
apc	20
aeo	20
hyv	10
b-ala	10

Domain: A2
NRPSPredictor2 SVM predictions:
hydrophobic-aliphatic
N/A
N/A
N/A
NRPSPredictor2 code predictions:
pro	60
tyr	50
trp	50
ser	50
pip	50
lys	50
leu	50
dab	50
ala-d	50
val	40
uda	40
orn	40
met	40
hpg	40
his	40
gly	40
glu	40
gln	40
dhpg	40
dhp	40
arg	40
apa	40
ala	40
ahp	40
vol	30
thr	30
phe	30
ile	30
hty	30
hse	30
end	30
dpg	30
dht	30
cys	30
cit	30
cha	30
bmt	30
bht	30
asp	30
asn	30
apc	30
allothr	30
aeo	30
aad	30
phg	20
hyv	20
gua	20
dhb	20
abu	20
tcl	10
sal	10
b-ala	10

Domain: A3
NRPSPredictor2 SVM predictions:
hydrophilic
orn,lys,arg
N/A
N/A
NRPSPredictor2 code predictions:
gly	60
glu	60
bht	60
arg	60
val	50
thr	50
ser	50
pro	50
phe	50
orn	50
lys	50
leu	50
hse	50
gln	50
dab	50
cys	50
apa	50
ala	50
aeo	50
tyr	40
trp	40
met	40
ile	40
hty	40
hpg	40
cit	40
cha	40
asp	40
ahp	40
uda	30
tcl	30
sal	30
pip	30
phg	30
end	30
dpg	30
dht	30
dhpg	30
dhp	30
dhb	30
bmt	30
asn	30
apc	30
allothr	30
ala-d	30
abu	30
aad	30
vol	20
his	20
gua	20
hyv	10
b-ala	10


//


Description: Ustilago maydis 521 chromosome 3 cont1.66_scaffold3, whole genome shotgun sequence.
Accession: AACP01000066
Cluster nr: 1
Organism: Ustilago maydis 521
Taxonomy: Eukaryota;Fungi;Dikarya;Basidiomycota;Ustilaginomycotina;Ustilaginomycetes;Ustilaginales;Ustilaginaceae;Ustilago.

NRPSs:

NRPS: EAK82513
Location: 37971-42527
Strand: +

Domain: A1
NRPSPredictor2 SVM predictions:
hydrophobic-aliphatic
asp,asn,glu,gln,aad
N/A
N/A
NRPSPredictor2 code predictions:
aad	100
glu	50
ser	40
hpg	40
gly	40
dhpg	40
dhp	40
ala	40
vol	30
val	30
tyr	30
thr	30
pro	30
phe	30
lys	30
leu	30
ile	30
hyv	30
hty	30
gua	30
gln	30
dpg	30
dht	30
dab	30
cys	30
asp	30
apa	30
allothr	30
uda	20
trp	20
pip	20
phg	20
orn	20
met	20
hse	20
his	20
end	20
cit	20
cha	20
bmt	20
bht	20
asn	20
arg	20
ala-d	20
ahp	20
aeo	20
abu	20
tcl	10
sal	10
dhb	10
b-ala	10
apc	10


//


Description: Ustilago maydis 521 chromosome 3 cont1.70_scaffold3, whole genome shotgun sequence.
Accession: AACP01000070
Cluster nr: 1
Organism: Ustilago maydis 521
Taxonomy: Eukaryota;Fungi;Dikarya;Basidiomycota;Ustilaginomycotina;Ustilaginomycetes;Ustilaginales;Ustilaginaceae;Ustilago.

NRPSs:

NRPS: EAK82711
Location: 56223-59459
Strand: -

Domain: A1
NRPSPredictor2 SVM predictions:
hydrophobic-aliphatic
N/A
N/A
N/A
NRPSPredictor2 code predictions:
pip	40
trp	30
pro	30
lys	30
leu	30
hyv	30
ala	30
val	20
tyr	20
thr	20
tcl	20
ser	20
phe	20
orn	20
met	20
hty	20
gua	20
gly	20
dht	20
dhb	20
cys	20
bmt	20
b-ala	20
asn	20
arg	20
allothr	20
aeo	20
vol	10
uda	10
sal	10
phg	10
ile	10
hse	10
hpg	10
his	10
glu	10
gln	10
end	10
dpg	10
dhpg	10
dhp	10
dab	10
cit	10
cha	10
bht	10
asp	10
apc	10
apa	10
ala-d	10
ahp	10
abu	10
aad	10


//


Description: Ustilago maydis 521 chromosome 6 cont1.88_scaffold5, whole genome shotgun sequence.
Accession: AACP01000088
Cluster nr: 1
Organism: Ustilago maydis 521
Taxonomy: Eukaryota;Fungi;Dikarya;Basidiomycota;Ustilaginomycotina;Ustilaginomycetes;Ustilaginales;Ustilaginaceae;Ustilago.

NRPSs:

NRPS: EAK83806
Location: 62797-66037
Strand: +

Domain: A1
NRPSPredictor2 SVM predictions:
hydrophilic
N/A
N/A
N/A
NRPSPredictor2 code predictions:
orn	40
tyr	30
trp	30
pro	30
phg	30
leu	30
ile	30
hty	30
gly	30
glu	30
gln	30
bht	30
ala	30
val	20
thr	20
tcl	20
ser	20
sal	20
pip	20
phe	20
met	20
lys	20
hse	20
hpg	20
his	20
end	20
dpg	20
dht	20
dhpg	20
dhp	20
dhb	20
cys	20
cit	20
cha	20
bmt	20
b-ala	20
asp	20
asn	20
arg	20
apc	20
apa	20
allothr	20
ahp	20
aeo	20
abu	20
aad	20
vol	10
uda	10
hyv	10
gua	10
dab	10
ala-d	10


//


Description: Ustilago maydis 521 chromosome 7 cont1.105_scaffold6, whole genome shotgun sequence.
Accession: AACP01000105
Cluster nr: 1
Organism: Ustilago maydis 521
Taxonomy: Eukaryota;Fungi;Dikarya;Basidiomycota;Ustilaginomycotina;Ustilaginomycetes;Ustilaginales;Ustilaginaceae;Ustilago.

NRPSs:

NRPS: EAK83916
Location: 12433-16395
Strand: +

Domain: A1
NRPSPredictor2 SVM predictions:
hydrophobic-aliphatic
N/A
N/A
ala
NRPSPredictor2 code predictions:
phg	30
leu	30
ala-d	30
val	20
tyr	20
trp	20
thr	20
ser	20
pro	20
pip	20
phe	20
orn	20
lys	20
ile	20
his	20
gly	20
glu	20
gln	20
dht	20
bmt	20
b-ala	20
asp	20
arg	20
allothr	20
ala	20
aeo	20
abu	20
aad	20
vol	10
uda	10
tcl	10
sal	10
met	10
hyv	10
hty	10
hse	10
hpg	10
gua	10
end	10
dpg	10
dhpg	10
dhp	10
dhb	10
dab	10
cys	10
cit	10
cha	10
bht	10
asn	10
apc	10
apa	10
ahp	10


//


Description: Ustilago maydis 521 chromosome 12 cont1.143_scaffold11, whole genome shotgun sequence.
Accession: AACP01000143
Cluster nr: 1
Organism: Ustilago maydis 521
Taxonomy: Eukaryota;Fungi;Dikarya;Basidiomycota;Ustilaginomycotina;Ustilaginomycetes;Ustilaginales;Ustilaginaceae;Ustilago.

NRPSs:

NRPS: EAK85148
Location: 3784-7476
Strand: -

Domain: A1
NRPSPredictor2 SVM predictions:
hydrophobic-aliphatic
gly,ala,val,leu,ile,abu,iva
val,leu,ile,abu,iva
N/A
NRPSPredictor2 code predictions:
tcl	50
pip	50
tyr	40
thr	40
pro	40
leu	40
hyv	40
gua	40
gly	40
cha	40
asp	40
asn	40
ala	40
val	30
trp	30
phe	30
lys	30
ile	30
hty	30
hpg	30
gln	30
dht	30
b-ala	30
arg	30
apc	30
allothr	30
abu	30
ser	20
sal	20
phg	20
orn	20
met	20
hse	20
glu	20
end	20
dpg	20
dhpg	20
dhp	20
dhb	20
cit	20
bmt	20
bht	20
apa	20
ala-d	20
ahp	20
aeo	20
aad	20
vol	10
uda	10
his	10
dab	10
cys	10


//


Description: Ustilago maydis 521 chromosome 17 cont1.171_scaffold14, whole genome shotgun sequence.
Accession: AACP01000171
Cluster nr: 1
Organism: Ustilago maydis 521
Taxonomy: Eukaryota;Fungi;Dikarya;Basidiomycota;Ustilaginomycotina;Ustilaginomycetes;Ustilaginales;Ustilaginaceae;Ustilago.

NRPSs:

NRPS: EAK86127
Location: 13074-16456
Strand: -

Domain: A1
NRPSPredictor2 SVM predictions:
hydrophobic-aliphatic
gly,ala,val,leu,ile,abu,iva
N/A
N/A
NRPSPredictor2 code predictions:
ala	40
val	30
tyr	30
ser	30
pro	30
hse	30
gly	30
cys	30
bht	30
uda	20
trp	20
thr	20
tcl	20
pip	20
phg	20
phe	20
orn	20
lys	20
leu	20
ile	20
hpg	20
his	20
glu	20
gln	20
dpg	20
dhb	20
cha	20
bmt	20
b-ala	20
arg	20
ala-d	20
abu	20
vol	10
sal	10
met	10
hyv	10
hty	10
gua	10
end	10
dht	10
dhpg	10
dhp	10
dab	10
cit	10
asp	10
asn	10
apc	10
apa	10
allothr	10
ahp	10
aeo	10
aad	10


//


Description: Ustilago maydis 521 chromosome 4 cont1.188_scaffold16, whole genome shotgun sequence.
Accession: AACP01000188
Cluster nr: 1
Organism: Ustilago maydis 521
Taxonomy: Eukaryota;Fungi;Dikarya;Basidiomycota;Ustilaginomycotina;Ustilaginomycetes;Ustilaginales;Ustilaginaceae;Ustilago.

NRPSs:

NRPS: EAK83039
Location: 245412-257254
Strand: +

Domain: A1
NRPSPredictor2 SVM predictions:
hydrophobic-aliphatic
gly,ala,val,leu,ile,abu,iva
N/A
leu
NRPSPredictor2 code predictions:
gly	100
phg	60
orn	60
pro	50
pip	50
hpg	50
dpg	50
asp	50
asn	50
ala	50
val	40
trp	40
thr	40
ser	40
sal	40
phe	40
lys	40
leu	40
ile	40
hty	40
hse	40
glu	40
gln	40
dht	40
dhpg	40
dhp	40
dhb	40
cys	40
cha	40
bmt	40
arg	40
allothr	40
vol	30
uda	30
tyr	30
met	30
his	30
gua	30
end	30
dab	30
cit	30
bht	30
b-ala	30
apa	30
ala-d	30
ahp	30
aeo	30
abu	30
tcl	20
hyv	20
apc	20
aad	20

Domain: A2
NRPSPredictor2 SVM predictions:
N/A
N/A
N/A
N/A
NRPSPredictor2 code predictions:
gly	100
ala	70
val	60
pro	60
orn	60
dab	60
arg	60
tcl	50
ser	50
phe	50
lys	50
leu	50
glu	50
bht	50
asp	50
asn	50
aeo	50
uda	40
tyr	40
trp	40
thr	40
phg	40
met	40
hty	40
hse	40
hpg	40
gln	40
dht	40
cys	40
cit	40
cha	40
apa	40
allothr	40
ahp	40
vol	30
sal	30
pip	30
ile	30
gua	30
end	30
dpg	30
dhpg	30
dhp	30
dhb	30
bmt	30
apc	30
ala-d	30
abu	30
hyv	20
his	20
aad	20
b-ala	10

Domain: A3
NRPSPredictor2 SVM predictions:
N/A
N/A
N/A
N/A
NRPSPredictor2 code predictions:
gly	100
arg	70
val	50
ser	50
pro	50
phe	50
orn	50
lys	50
leu	50
glu	50
dab	50
cys	50
bht	50
asp	50
apa	50
ala	50
uda	40
trp	40
thr	40
tcl	40
phg	40
met	40
hty	40
hse	40
hpg	40
gln	40
cit	40
asn	40
ahp	40
aeo	40
vol	30
tyr	30
sal	30
pip	30
ile	30
end	30
dpg	30
dht	30
dhpg	30
dhp	30
cha	30
bmt	30
apc	30
allothr	30
ala-d	30
abu	30
his	20
gua	20
dhb	20
aad	20
hyv	10
b-ala	10


//


Description: Ustilago maydis 521 chromosome 19 cont1.191_scaffold17, whole genome shotgun sequence.
Accession: AACP01000191
Cluster nr: 1
Organism: Ustilago maydis 521
Taxonomy: Eukaryota;Fungi;Dikarya;Basidiomycota;Ustilaginomycotina;Ustilaginomycetes;Ustilaginales;Ustilaginaceae;Ustilago.

NRPSs:

NRPS: EAK86494
Location: 1-10972
Strand: -

Domain: A1
NRPSPredictor2 SVM predictions:
hydrophilic
N/A
N/A
N/A
NRPSPredictor2 code predictions:
ser	60
orn	60
leu	60
gly	60
asp	60
val	50
trp	50
thr	50
phe	50
met	50
lys	50
ile	50
glu	50
gln	50
dht	50
dhpg	50
dhp	50
dab	50
cit	50
bmt	50
asn	50
arg	50
apc	50
allothr	50
ala	50
tyr	40
pip	40
hty	40
hpg	40
end	40
dpg	40
dhb	40
cys	40
cha	40
bht	40
apa	40
ala-d	40
ahp	40
vol	30
uda	30
pro	30
phg	30
hse	30
his	30
abu	30
aad	30
tcl	20
sal	20
gua	20
aeo	20
hyv	10
b-ala	10

Domain: A2
NRPSPredictor2 SVM predictions:
hydrophilic
N/A
N/A
N/A
NRPSPredictor2 code predictions:
trp	50
ser	50
orn	50
lys	50
dab	50
cit	50
asp	50
val	40
tyr	40
thr	40
pro	40
pip	40
phe	40
met	40
leu	40
ile	40
hty	40
gly	40
glu	40
gln	40
end	40
dpg	40
dht	40
dhpg	40
dhp	40
dhb	40
cha	40
bmt	40
bht	40
asn	40
arg	40
apc	40
apa	40
allothr	40
ala	40
ahp	40
vol	30
uda	30
phg	30
hse	30
hpg	30
his	30
cys	30
ala-d	30
aeo	30
abu	30
aad	30
tcl	20
sal	20
gua	20
hyv	10
b-ala	10

Domain: A3
NRPSPredictor2 SVM predictions:
hydrophobic-aliphatic
N/A
N/A
N/A
NRPSPredictor2 code predictions:
ser	70
thr	60
orn	60
leu	60
dht	60
dhpg	60
dhp	60
asp	60
allothr	60
val	50
trp	50
phe	50
met	50
lys	50
ile	50
gly	50
glu	50
gln	50
dpg	50
dab	50
cit	50
bmt	50
asn	50
arg	50
ala	50
ahp	50
tyr	40
pip	40
hty	40
hpg	40
end	40
dhb	40
cys	40
cha	40
bht	40
apc	40
apa	40
ala-d	40
vol	30
uda	30
pro	30
phg	30
hse	30
his	30
abu	30
aad	30
tcl	20
sal	20
gua	20
aeo	20
hyv	10
b-ala	10


//


Description: Coprinopsis cinerea okayama7#130 chromosome 2 cont3.2, whole genome shotgun sequence.
Accession: AACS02000002
Cluster nr: 2
Organism: Coprinopsis cinerea okayama7#130
Taxonomy: Eukaryota;Fungi;Dikarya;Basidiomycota;Agaricomycotina;Agaricomycetes;Agaricomycetidae;Agaricales;Psathyrellaceae;Coprinopsis.

NRPSs:

NRPS: EAU88504
Location: 1431232-1439190
Strand: -

Domain: A1
NRPSPredictor2 SVM predictions:
N/A
N/A
N/A
N/A
NRPSPredictor2 code predictions:
lys	70
gly	60
arg	60
val	50
trp	50
thr	50
pro	50
phe	50
orn	50
glu	50
asp	50
ahp	50
ser	40
phg	40
met	40
leu	40
hty	40
hse	40
hpg	40
gln	40
dpg	40
dab	40
cys	40
bht	40
asn	40
apa	40
ala	40
aeo	40
tyr	30
tcl	30
sal	30
pip	30
ile	30
end	30
dht	30
dhpg	30
dhp	30
dhb	30
cit	30
cha	30
bmt	30
apc	30
allothr	30
abu	30
vol	20
uda	20
his	20
gua	20
b-ala	20
ala-d	20
aad	20
hyv	10


//


Description: Coprinopsis cinerea okayama7#130 chromosome 11 cont3.11, whole genome shotgun sequence.
Accession: AACS02000011
Cluster nr: 2
Organism: Coprinopsis cinerea okayama7#130
Taxonomy: Eukaryota;Fungi;Dikarya;Basidiomycota;Agaricomycotina;Agaricomycetes;Agaricomycetidae;Agaricales;Psathyrellaceae;Coprinopsis.

NRPSs:

NRPS: EFI26771
Location: 933268-937996
Strand: -

Domain: A1
NRPSPredictor2 SVM predictions:
hydrophobic-aliphatic
asp,asn,glu,gln,aad
N/A
N/A
NRPSPredictor2 code predictions:
aad	100
glu	50
ser	40
hpg	40
gly	40
dhpg	40
dhp	40
ala	40
vol	30
val	30
tyr	30
thr	30
pro	30
phe	30
lys	30
leu	30
ile	30
hyv	30
hty	30
gua	30
gln	30
dpg	30
dht	30
dab	30
cys	30
asp	30
apa	30
allothr	30
uda	20
trp	20
pip	20
phg	20
orn	20
met	20
hse	20
his	20
end	20
cit	20
cha	20
bmt	20
bht	20
asn	20
arg	20
ala-d	20
ahp	20
aeo	20
abu	20
tcl	10
sal	10
dhb	10
b-ala	10
apc	10


//


Description: Crocosphaera watsonii WH 8501 ctg362, whole genome shotgun sequence.
Accession: AADV02000001
Cluster nr: 1
Organism: Crocosphaera watsonii WH 8501
Taxonomy: Bacteria;Cyanobacteria;Oscillatoriophycideae;Chroococcales;Crocosphaera.

NRPSs:

NRPS: EAM53065
Location: 354257-357406
Strand: +

Domain: A1
NRPSPredictor2 SVM predictions:
hydrophobic-aliphatic
ser,thr,dhpg,hpg
ser
ser
NRPSPredictor2 code predictions:
ser	100
dab	70
phe	60
orn	60
glu	60
gln	60
arg	60
ala	60
pro	50
lys	50
hpg	50
gly	50
cys	50
val	40
uda	40
thr	40
leu	40
hse	40
dpg	40
dht	40
b-ala	40
asp	40
allothr	40
aeo	40
vol	30
tyr	30
trp	30
pip	30
phg	30
met	30
gua	30
dhpg	30
dhp	30
cit	30
bmt	30
bht	30
asn	30
apa	30
ala-d	30
ahp	30
abu	30
aad	30
sal	20
ile	20
hyv	20
hty	20
his	20
end	20
cha	20
apc	20
tcl	10
dhb	10

NRPS: EAM53068
Location: 360699-368048
Strand: +

Domain: A1
NRPSPredictor2 SVM predictions:
hydrophobic-aliphatic
gly,ala,val,leu,ile,abu,iva
gly,ala
ala
NRPSPredictor2 code predictions:
ala	100
hse	60
gly	60
cys	60
val	40
thr	40
ser	40
phg	40
phe	40
orn	40
leu	40
ile	40
hpg	40
dab	40
abu	40
uda	30
tyr	30
trp	30
pro	30
pip	30
met	30
lys	30
hty	30
his	30
glu	30
gln	30
dpg	30
dht	30
dhpg	30
dhp	30
cha	30
bht	30
asp	30
asn	30
arg	30
apa	30
allothr	30
ala-d	30
ahp	30
vol	20
sal	20
gua	20
end	20
dhb	20
cit	20
bmt	20
b-ala	20
aeo	20
aad	20
tcl	10
hyv	10
apc	10

Domain: A2
NRPSPredictor2 SVM predictions:
hydrophobic-aliphatic
cys
cys
cys
NRPSPredictor2 code predictions:
cys	100
ser	70
orn	60
gly	60
ala	60
thr	50
phe	50
hpg	50
dpg	50
dhpg	50
dhp	50
pro	40
lys	40
gln	40
dab	40
bht	40
asp	40
asn	40
val	30
tyr	30
sal	30
pip	30
phg	30
met	30
leu	30
ile	30
hty	30
hse	30
his	30
glu	30
dht	30
cha	30
b-ala	30
arg	30
allothr	30
ala-d	30
ahp	30
aeo	30
abu	30
aad	30
vol	20
uda	20
trp	20
gua	20
end	20
dhb	20
cit	20
bmt	20
apa	20
tcl	10
hyv	10
apc	10


//


Description: Crocosphaera watsonii WH 8501 ctg362, whole genome shotgun sequence.
Accession: AADV02000001
Cluster nr: 2
Organism: Crocosphaera watsonii WH 8501
Taxonomy: Bacteria;Cyanobacteria;Oscillatoriophycideae;Chroococcales;Crocosphaera.

NRPSs:

NRPS: EAM53332
Location: 634433-639142
Strand: +

Domain: A1
NRPSPredictor2 SVM predictions:
hydrophilic
asp,asn,glu,gln,aad
asp,asn
asn
NRPSPredictor2 code predictions:
asn	90
asp	70
tyr	60
lys	60
glu	60
arg	60
vol	50
val	50
uda	50
trp	50
thr	50
phe	50
orn	50
leu	50
gly	50
gln	50
end	50
dht	50
bmt	50
bht	50
allothr	50
ser	40
pro	40
pip	40
phg	40
met	40
ile	40
hty	40
hpg	40
his	40
dpg	40
dhpg	40
dhp	40
cit	40
cha	40
apc	40
apa	40
ala	40
ahp	40
tcl	30
hse	30
gua	30
dhb	30
dab	30
cys	30
ala-d	30
abu	30
aad	30
sal	20
hyv	20
aeo	20
b-ala	10

NRPS: EAM53335
Location: 641661-645053
Strand: +

Domain: A1
NRPSPredictor2 SVM predictions:
hydrophobic-aromatic
phe,trp,phg,tyr,bht
tyr,bht
tyr
NRPSPredictor2 code predictions:
tyr	70
orn	70
end	70
bht	70
asp	70
val	60
phe	60
leu	60
glu	60
gln	60
bmt	60
asn	60
arg	60
uda	50
trp	50
ser	50
met	50
lys	50
ile	50
hty	50
hpg	50
gly	50
dpg	50
dhpg	50
dhp	50
dhb	50
cit	50
ala	50
vol	40
thr	40
sal	40
pip	40
dht	40
cys	40
cha	40
apa	40
allothr	40
ala-d	40
ahp	40
tcl	30
pro	30
phg	30
hse	30
his	30
dab	30
apc	30
abu	30
hyv	20
gua	20
aeo	20
aad	20
b-ala	10


//


Description: Crocosphaera watsonii WH 8501 ctg361, whole genome shotgun sequence.
Accession: AADV02000002
Cluster nr: 1
Organism: Crocosphaera watsonii WH 8501
Taxonomy: Bacteria;Cyanobacteria;Oscillatoriophycideae;Chroococcales;Crocosphaera.

NRPSs:

NRPS: EAM52575
Location: 546356-549715
Strand: -

Domain: A1
NRPSPredictor2 SVM predictions:
hydrophobic-aliphatic
gly,ala,val,leu,ile,abu,iva
gly,ala
gly
NRPSPredictor2 code predictions:
gly	90
gln	70
thr	60
pro	60
leu	60
val	50
ser	50
phg	50
phe	50
orn	50
hpg	50
glu	50
cys	50
ala	50
tyr	40
tcl	40
lys	40
ile	40
hse	40
dpg	40
cha	40
bht	40
asp	40
arg	40
apa	40
aeo	40
trp	30
sal	30
pip	30
met	30
hty	30
his	30
end	30
dht	30
dhpg	30
dhp	30
dab	30
cit	30
bmt	30
asn	30
apc	30
allothr	30
ahp	30
abu	30
aad	30
vol	20
uda	20
hyv	20
gua	20
dhb	20
b-ala	20
ala-d	20

NRPS: EAM52576
Location: 549868-553881
Strand: +

Domain: A1
NRPSPredictor2 SVM predictions:
hydrophobic-aliphatic
N/A
N/A
N/A
NRPSPredictor2 code predictions:
val	50
orn	50
leu	50
trp	40
thr	40
ser	40
pip	40
phg	40
phe	40
lys	40
ile	40
hpg	40
gly	40
glu	40
gln	40
dpg	40
dhpg	40
dhp	40
cit	40
cha	40
asp	40
arg	40
apa	40
ala	40
abu	40
tyr	30
sal	30
pro	30
met	30
hty	30
hse	30
end	30
dht	30
dhb	30
dab	30
cys	30
bmt	30
bht	30
asn	30
allothr	30
ahp	30
aad	30
vol	20
uda	20
tcl	20
his	20
gua	20
apc	20
ala-d	20
aeo	20
hyv	10
b-ala	10


//


Description: Crocosphaera watsonii WH 8501 ctg359, whole genome shotgun sequence.
Accession: AADV02000004
Cluster nr: 1
Organism: Crocosphaera watsonii WH 8501
Taxonomy: Bacteria;Cyanobacteria;Oscillatoriophycideae;Chroococcales;Crocosphaera.

NRPSs:

NRPS: EAM51670
Location: 103083-109928
Strand: -

Domain: A1
NRPSPredictor2 SVM predictions:
hydrophobic-aliphatic
gly,ala,val,leu,ile,abu,iva
gly,ala
ala
NRPSPredictor2 code predictions:
ala	90
gly	60
cys	60
val	50
hse	50
tyr	40
thr	40
ser	40
phg	40
phe	40
orn	40
leu	40
ile	40
hpg	40
his	40
glu	40
abu	40
uda	30
trp	30
pro	30
pip	30
met	30
lys	30
hty	30
gln	30
dpg	30
dht	30
dhpg	30
dhp	30
dab	30
cha	30
bht	30
asp	30
asn	30
arg	30
apa	30
allothr	30
ala-d	30
ahp	30
vol	20
sal	20
gua	20
end	20
dhb	20
cit	20
bmt	20
b-ala	20
aeo	20
aad	20
tcl	10
hyv	10
apc	10

Domain: A2
NRPSPredictor2 SVM predictions:
hydrophobic-aliphatic
N/A
N/A
N/A
NRPSPredictor2 code predictions:
leu	60
glu	60
gln	60
vol	50
val	50
tyr	50
trp	50
phe	50
ile	50
hyv	50
hpg	50
dpg	50
dhpg	50
cha	50
bmt	50
bht	50
asn	50
arg	50
thr	40
ser	40
pro	40
orn	40
met	40
lys	40
gly	40
end	40
dhp	40
asp	40
apa	40
ala	40
abu	40
uda	30
tcl	30
pip	30
phg	30
hty	30
hse	30
dht	30
dab	30
cys	30
cit	30
apc	30
allothr	30
ahp	30
aeo	30
aad	30
sal	20
his	20
gua	20
dhb	20
b-ala	20
ala-d	20

NRPS: EAM51669
Location: 110208-112376
Strand: -

Domain: A1
NRPSPredictor2 SVM predictions:
hydrophilic
orn,lys,arg
N/A
N/A
NRPSPredictor2 code predictions:
gly	70
ahp	70
orn	60
dab	60
arg	60
ala	60
val	50
thr	50
ser	50
pro	50
phe	50
lys	50
leu	50
glu	50
dht	50
cys	50
cit	50
bht	50
asp	50
apa	50
allothr	50
vol	40
uda	40
tyr	40
trp	40
met	40
hty	40
hse	40
hpg	40
gln	40
end	40
dpg	40
dhpg	40
dhp	40
asn	40
apc	40
aeo	40
tcl	30
sal	30
pip	30
phg	30
ile	30
his	30
gua	30
cha	30
bmt	30
ala-d	30
abu	30
aad	30
dhb	20
hyv	10
b-ala	10


//


Description: Crocosphaera watsonii WH 8501 ctg358, whole genome shotgun sequence.
Accession: AADV02000005
Cluster nr: 1
Organism: Crocosphaera watsonii WH 8501
Taxonomy: Bacteria;Cyanobacteria;Oscillatoriophycideae;Chroococcales;Crocosphaera.

NRPSs:

NRPS: EAM51457
Location: 154496-162454
Strand: -

Domain: A1
NRPSPredictor2 SVM predictions:
hydrophobic-aliphatic
gly,ala,val,leu,ile,abu,iva
gly,ala
gly
NRPSPredictor2 code predictions:
gly	90
gln	70
thr	60
pro	60
leu	60
val	50
ser	50
phg	50
phe	50
orn	50
hpg	50
glu	50
cys	50
ala	50
tyr	40
tcl	40
lys	40
ile	40
hse	40
dpg	40
cha	40
bht	40
asp	40
arg	40
apa	40
aeo	40
trp	30
sal	30
pip	30
met	30
hty	30
his	30
end	30
dht	30
dhpg	30
dhp	30
dab	30
cit	30
bmt	30
asn	30
apc	30
allothr	30
ahp	30
abu	30
aad	30
vol	20
uda	20
hyv	20
gua	20
dhb	20
b-ala	20
ala-d	20

Domain: A2
NRPSPredictor2 SVM predictions:
hydrophobic-aliphatic
gly,ala,val,leu,ile,abu,iva
gly,ala
ala
NRPSPredictor2 code predictions:
ala	100
hse	60
gly	60
cys	60
val	40
thr	40
ser	40
phg	40
phe	40
orn	40
leu	40
ile	40
hpg	40
dab	40
abu	40
uda	30
tyr	30
trp	30
pro	30
pip	30
met	30
lys	30
hty	30
his	30
glu	30
gln	30
dpg	30
dht	30
dhpg	30
dhp	30
cha	30
bht	30
asp	30
asn	30
arg	30
apa	30
allothr	30
ala-d	30
ahp	30
vol	20
sal	20
gua	20
end	20
dhb	20
cit	20
bmt	20
b-ala	20
aeo	20
aad	20
tcl	10
hyv	10
apc	10


//


Description: Crocosphaera watsonii WH 8501 ctg341, whole genome shotgun sequence.
Accession: AADV02000020
Cluster nr: 1
Organism: Crocosphaera watsonii WH 8501
Taxonomy: Bacteria;Cyanobacteria;Oscillatoriophycideae;Chroococcales;Crocosphaera.

NRPSs:

NRPS: EAM50633
Location: 865-5421
Strand: +

Domain: A1
NRPSPredictor2 SVM predictions:
hydrophilic
asp,asn,glu,gln,aad
asp,asn
asp
NRPSPredictor2 code predictions:
asp	90
asn	80
val	60
gly	60
orn	50
lys	50
thr	40
ser	40
sal	40
pro	40
pip	40
phg	40
phe	40
leu	40
hty	40
gua	40
glu	40
gln	40
dht	40
dab	40
cys	40
cha	40
bht	40
arg	40
allothr	40
ala	40
vol	30
uda	30
tyr	30
trp	30
tcl	30
met	30
ile	30
hse	30
hpg	30
end	30
dpg	30
dhpg	30
dhp	30
dhb	30
cit	30
bmt	30
apa	30
ala-d	30
ahp	30
aeo	30
abu	30
his	20
apc	20
aad	20
hyv	10
b-ala	10

NRPS: EAM50634
Location: 5514-10133
Strand: +

Domain: A1
NRPSPredictor2 SVM predictions:
hydrophobic-aliphatic
ser,thr,dhpg,hpg
ser
ser
NRPSPredictor2 code predictions:
ser	100
glu	70
gln	70
phe	60
dab	60
val	50
pro	50
orn	50
lys	50
leu	50
hpg	50
cys	50
arg	50
ala	50
thr	40
hse	40
gly	40
dpg	40
b-ala	40
asp	40
apa	40
aeo	40
aad	40
uda	30
trp	30
phg	30
met	30
ile	30
dht	30
dhpg	30
dhp	30
cit	30
bmt	30
bht	30
allothr	30
ala-d	30
ahp	30
abu	30
vol	20
tyr	20
sal	20
pip	20
hyv	20
hty	20
his	20
gua	20
end	20
cha	20
asn	20
apc	20
tcl	10
dhb	10

NRPS: EAM50636
Location: 11606-17587
Strand: +

Domain: A1
NRPSPredictor2 SVM predictions:
hydrophilic
asp,asn,glu,gln,aad
asp,asn
asp
NRPSPredictor2 code predictions:
asp	90
asn	80
val	60
gly	60
orn	50
lys	50
thr	40
ser	40
sal	40
pro	40
pip	40
phg	40
phe	40
leu	40
hty	40
gua	40
glu	40
gln	40
dht	40
dab	40
cys	40
cha	40
bht	40
arg	40
allothr	40
ala	40
vol	30
uda	30
tyr	30
trp	30
tcl	30
met	30
ile	30
hse	30
hpg	30
end	30
dpg	30
dhpg	30
dhp	30
dhb	30
cit	30
bmt	30
apa	30
ala-d	30
ahp	30
aeo	30
abu	30
his	20
apc	20
aad	20
hyv	10
b-ala	10


//


Description: Crocosphaera watsonii WH 8501 ctg278, whole genome shotgun sequence.
Accession: AADV02000072
Cluster nr: 1
Organism: Crocosphaera watsonii WH 8501
Taxonomy: Bacteria;Cyanobacteria;Oscillatoriophycideae;Chroococcales;Crocosphaera.

NRPSs:

NRPS: EAM49404
Location: 10609-14403
Strand: +

Domain: A1
NRPSPredictor2 SVM predictions:
hydrophobic-aliphatic
gly,ala,val,leu,ile,abu,iva
gly,ala
gly
NRPSPredictor2 code predictions:
gly	90
gln	70
thr	60
pro	60
leu	60
val	50
ser	50
phg	50
phe	50
orn	50
hpg	50
glu	50
cys	50
ala	50
tyr	40
tcl	40
lys	40
ile	40
hse	40
dpg	40
cha	40
bht	40
asp	40
arg	40
apa	40
aeo	40
trp	30
sal	30
pip	30
met	30
hty	30
his	30
end	30
dht	30
dhpg	30
dhp	30
dab	30
cit	30
bmt	30
asn	30
apc	30
allothr	30
ahp	30
abu	30
aad	30
vol	20
uda	20
hyv	20
gua	20
dhb	20
b-ala	20
ala-d	20

NRPS: EAM49405
Location: 14261-17653
Strand: +

Domain: A1
NRPSPredictor2 SVM predictions:
hydrophobic-aliphatic
gly,ala,val,leu,ile,abu,iva
val,leu,ile,abu,iva
val
NRPSPredictor2 code predictions:
val	100
ile	80
leu	70
abu	70
tyr	60
phe	60
met	60
hpg	60
orn	50
hse	50
gly	50
glu	50
gln	50
dpg	50
dhpg	50
dhp	50
cha	50
bmt	50
bht	50
apa	50
ala	50
vol	40
trp	40
thr	40
pip	40
phg	40
lys	40
end	40
cys	40
asp	40
asn	40
arg	40
uda	30
tcl	30
ser	30
pro	30
hyv	30
hty	30
dht	30
cit	30
allothr	30
ahp	30
aeo	30
sal	20
his	20
gua	20
dhb	20
dab	20
apc	20
ala-d	20
aad	20
b-ala	10


//


Description: Bacillus cereus G9241 cont1862, whole genome shotgun sequence.
Accession: AAEK01000006
Cluster nr: 1
Organism: Bacillus cereus G9241
Taxonomy: Bacteria;Firmicutes;Bacilli;Bacillales;Bacillaceae;Bacillus;Bacillus cereus group.

NRPSs:

NRPS: EAL15692
Location: 43166-50323
Strand: -

Domain: A1
NRPSPredictor2 SVM predictions:
hydrophobic-aliphatic
gly,ala,val,leu,ile,abu,iva
gly,ala
gly
NRPSPredictor2 code predictions:
gly	100
thr	60
pro	60
phe	60
orn	60
hpg	60
gln	60
cys	60
ala	60
val	50
ser	50
phg	50
leu	50
dpg	50
bht	50
tyr	40
tcl	40
pip	40
met	40
lys	40
ile	40
hse	40
glu	40
dhpg	40
dhp	40
cha	40
asp	40
asn	40
arg	40
aeo	40
trp	30
sal	30
hty	30
his	30
end	30
dht	30
dab	30
cit	30
bmt	30
apc	30
apa	30
allothr	30
ahp	30
abu	30
vol	20
uda	20
hyv	20
gua	20
dhb	20
b-ala	20
ala-d	20
aad	20

Domain: A2
NRPSPredictor2 SVM predictions:
hydrophobic-aliphatic
ser,thr,dhpg,hpg
thr
thr
NRPSPredictor2 code predictions:
thr	100
dht	90
allothr	90
ser	80
trp	60
phe	60
asn	60
tyr	50
orn	50
lys	50
leu	50
glu	50
cha	50
bmt	50
asp	50
arg	50
ala	50
ahp	50
val	40
pro	40
pip	40
met	40
ile	40
hty	40
hse	40
hpg	40
gly	40
gln	40
end	40
dpg	40
dhpg	40
dhp	40
cys	40
cit	40
bht	40
apc	40
apa	40
ala-d	40
vol	30
uda	30
tcl	30
phg	30
his	30
gua	30
dhb	30
dab	30
abu	30
aad	30
sal	20
hyv	20
b-ala	20
aeo	20

NRPS: EAL15690
Location: 51275-52891
Strand: -

Domain: A1
NRPSPredictor2 SVM predictions:
hydrophobic-aromatic
dhb,sal
dhb,sal
dhb
NRPSPredictor2 code predictions:
dhb	100
sal	80
pip	60
orn	50
cit	50
ser	40
ile	40
glu	40
gln	40
end	40
asp	40
asn	40
ahp	40
val	30
tyr	30
trp	30
thr	30
phe	30
met	30
lys	30
leu	30
hty	30
gly	30
dht	30
cha	30
bmt	30
arg	30
apc	30
apa	30
allothr	30
ala	30
vol	20
uda	20
tcl	20
pro	20
phg	20
hse	20
hpg	20
his	20
dpg	20
dhpg	20
dhp	20
dab	20
cys	20
bht	20
ala-d	20
abu	20
hyv	10
gua	10
b-ala	10
aeo	10
aad	10


//


Description: Aspergillus fumigatus Af293 chromosome 3 afu1_93, whole genome shotgun sequence.
Accession: AAHF01000002
Cluster nr: 1
Organism: Aspergillus fumigatus Af293
Taxonomy: Eukaryota;Fungi;Dikarya;Ascomycota;Pezizomycotina;Eurotiomycetes;Eurotiomycetidae;Eurotiales;Trichocomaceae;mitosporic Trichocomaceae;Aspergillus.

NRPSs:

NRPS: EAL92059
Location: 61531-68646
Strand: -

Domain: A1
NRPSPredictor2 SVM predictions:
hydrophilic
N/A
N/A
N/A
NRPSPredictor2 code predictions:
trp	50
lys	50
arg	50
tyr	40
leu	40
glu	40
gln	40
end	40
asn	40
apc	40
val	30
uda	30
thr	30
tcl	30
pro	30
phe	30
orn	30
ile	30
hyv	30
hpg	30
gly	30
dpg	30
dhpg	30
dhp	30
dhb	30
cha	30
bmt	30
bht	30
asp	30
apa	30
ala	30
aad	30
vol	20
ser	20
sal	20
pip	20
phg	20
met	20
hty	20
hse	20
dht	20
dab	20
cit	20
b-ala	20
allothr	20
ahp	20
abu	20
his	10
gua	10
cys	10
ala-d	10
aeo	10

Domain: A2
NRPSPredictor2 SVM predictions:
hydrophilic
N/A
N/A
N/A
NRPSPredictor2 code predictions:
dpg	70
dhpg	60
dhp	60
trp	50
thr	50
pro	50
phe	50
orn	50
lys	50
hpg	50
cys	50
bht	50
ahp	50
val	40
tyr	40
ser	40
sal	40
met	40
leu	40
ile	40
gly	40
glu	40
gln	40
end	40
dht	40
dab	40
asp	40
arg	40
allothr	40
ala	40
abu	40
pip	30
phg	30
hty	30
hse	30
his	30
dhb	30
cit	30
cha	30
bmt	30
asn	30
apa	30
aeo	30
vol	20
uda	20
tcl	20
gua	20
apc	20
ala-d	20
aad	20
hyv	10
b-ala	10


//


Description: Aspergillus fumigatus Af293 chromosome 3 afu1_93, whole genome shotgun sequence.
Accession: AAHF01000002
Cluster nr: 3
Organism: Aspergillus fumigatus Af293
Taxonomy: Eukaryota;Fungi;Dikarya;Ascomycota;Pezizomycotina;Eurotiomycetes;Eurotiomycetidae;Eurotiales;Trichocomaceae;mitosporic Trichocomaceae;Aspergillus.

NRPSs:

NRPS: EAL92213
Location: 455975-459847
Strand: -

Domain: A1
NRPSPredictor2 SVM predictions:
hydrophilic
asp,asn,glu,gln,aad
N/A
N/A
NRPSPredictor2 code predictions:
asn	50
asp	40
aad	40
vol	30
val	30
ser	30
phg	30
phe	30
gly	30
glu	30
ala	30
uda	20
tyr	20
thr	20
tcl	20
pro	20
pip	20
orn	20
lys	20
leu	20
hyv	20
hse	20
hpg	20
gua	20
gln	20
dpg	20
dht	20
dhpg	20
dhp	20
dhb	20
dab	20
cys	20
bht	20
b-ala	20
arg	20
allothr	20
trp	10
sal	10
met	10
ile	10
hty	10
his	10
end	10
cit	10
cha	10
bmt	10
apc	10
apa	10
ala-d	10
ahp	10
aeo	10
abu	10

NRPS: EAL92216
Location: 463452-466595
Strand: -

Domain: A1
NRPSPredictor2 SVM predictions:
hydrophobic-aliphatic
N/A
N/A
N/A
NRPSPredictor2 code predictions:
uda	40
tyr	40
pro	40
phe	40
lys	40
gly	40
bht	40
arg	40
vol	30
val	30
trp	30
ser	30
pip	30
leu	30
ile	30
hyv	30
hse	30
hpg	30
glu	30
gln	30
dpg	30
cys	30
ala	30
abu	30
aad	30
thr	20
tcl	20
phg	20
orn	20
his	20
gua	20
end	20
dht	20
dhpg	20
dhp	20
dhb	20
dab	20
cha	20
bmt	20
b-ala	20
asp	20
asn	20
allothr	20
aeo	20
sal	10
met	10
hty	10
cit	10
apc	10
apa	10
ala-d	10
ahp	10


//


Description: Aspergillus fumigatus Af293 chromosome 3 afu1_93, whole genome shotgun sequence.
Accession: AAHF01000002
Cluster nr: 4
Organism: Aspergillus fumigatus Af293
Taxonomy: Eukaryota;Fungi;Dikarya;Ascomycota;Pezizomycotina;Eurotiomycetes;Eurotiomycetidae;Eurotiales;Trichocomaceae;mitosporic Trichocomaceae;Aspergillus.

NRPSs:

NRPS: EAL92291
Location: 642245-648974
Strand: -

Domain: A1
NRPSPredictor2 SVM predictions:
hydrophobic-aliphatic
N/A
N/A
N/A
NRPSPredictor2 code predictions:
apa	60
ser	50
orn	50
leu	50
gly	50
glu	50
dab	50
arg	50
ahp	50
val	40
trp	40
pro	40
phe	40
met	40
lys	40
ile	40
hty	40
hse	40
hpg	40
gln	40
cit	40
bht	40
asp	40
ala	40
vol	30
uda	30
tyr	30
thr	30
tcl	30
pip	30
phg	30
end	30
dpg	30
dht	30
dhpg	30
dhp	30
cys	30
cha	30
bmt	30
asn	30
apc	30
allothr	30
ala-d	30
aeo	30
abu	30
aad	30
sal	20
his	20
gua	20
dhb	20
hyv	10
b-ala	10

Domain: A2
NRPSPredictor2 SVM predictions:
hydrophobic-aliphatic
N/A
N/A
N/A
NRPSPredictor2 code predictions:
pro	60
val	40
tyr	40
pip	40
phe	40
orn	40
his	40
gly	40
gln	40
bmt	40
bht	40
ala	40
vol	30
uda	30
trp	30
ser	30
phg	30
met	30
lys	30
leu	30
hyv	30
hpg	30
glu	30
dpg	30
dhpg	30
dhp	30
cys	30
cha	30
asp	30
apa	30
aeo	30
abu	30
thr	20
sal	20
ile	20
hty	20
hse	20
gua	20
end	20
dht	20
dhb	20
dab	20
cit	20
asn	20
arg	20
allothr	20
ala-d	20
ahp	20
aad	20
tcl	10
b-ala	10
apc	10


//


Description: Aspergillus fumigatus Af293 chromosome 5 afu1_94, whole genome shotgun sequence.
Accession: AAHF01000003
Cluster nr: 1
Organism: Aspergillus fumigatus Af293
Taxonomy: Eukaryota;Fungi;Dikarya;Ascomycota;Pezizomycotina;Eurotiomycetes;Eurotiomycetidae;Eurotiales;Trichocomaceae;mitosporic Trichocomaceae;Aspergillus.

NRPSs:

NRPS: EAL91342
Location: 608358-633905
Strand: -

Domain: A1
NRPSPredictor2 SVM predictions:
hydrophilic
N/A
N/A
N/A
NRPSPredictor2 code predictions:
lys	60
asp	60
trp	50
thr	50
orn	50
leu	50
gly	50
bht	50
asn	50
arg	50
val	40
tyr	40
ser	40
pro	40
pip	40
phe	40
glu	40
gln	40
end	40
dab	40
cit	40
cha	40
aeo	40
uda	30
tcl	30
sal	30
phg	30
met	30
ile	30
hty	30
hse	30
hpg	30
dpg	30
dht	30
dhpg	30
dhp	30
dhb	30
cys	30
bmt	30
apc	30
apa	30
allothr	30
ala	30
ahp	30
abu	30
vol	20
hyv	20
his	20
gua	20
b-ala	20
ala-d	20
aad	20

Domain: A2
NRPSPredictor2 SVM predictions:
hydrophilic
N/A
val,leu,ile,abu,iva
N/A
NRPSPredictor2 code predictions:
tyr	70
trp	60
pro	60
phe	60
lys	60
leu	60
bht	60
val	50
thr	50
orn	50
met	50
ile	50
hpg	50
gly	50
glu	50
gln	50
end	50
dpg	50
dhpg	50
dhp	50
cys	50
cha	50
bmt	50
asp	50
asn	50
arg	50
ala	50
vol	40
ser	40
sal	40
pip	40
hyv	40
hty	40
his	40
cit	40
apc	40
apa	40
ahp	40
aeo	40
abu	40
uda	30
tcl	30
phg	30
hse	30
gua	30
dht	30
dhb	30
dab	30
allothr	30
ala-d	30
b-ala	20
aad	20

Domain: A3
NRPSPredictor2 SVM predictions:
hydrophobic-aliphatic
gly,ala,val,leu,ile,abu,iva
val,leu,ile,abu,iva
N/A
NRPSPredictor2 code predictions:
val	70
leu	70
ile	70
lys	60
glu	60
gln	60
ahp	60
tyr	50
trp	50
pro	50
pip	50
phe	50
orn	50
hty	50
end	50
dpg	50
cha	50
bmt	50
asp	50
asn	50
arg	50
ala	50
abu	50
vol	40
uda	40
thr	40
ser	40
met	40
hpg	40
gly	40
dht	40
dhpg	40
dhp	40
dhb	40
cit	40
bht	40
apa	40
allothr	40
ala-d	40
sal	30
phg	30
hse	30
his	30
gua	30
dab	30
cys	30
apc	30
tcl	20
hyv	20
aeo	20
aad	20
b-ala	10

Domain: A4
NRPSPredictor2 SVM predictions:
hydrophilic
N/A
N/A
N/A
NRPSPredictor2 code predictions:
trp	60
thr	60
lys	60
val	50
tyr	50
orn	50
leu	50
gly	50
cha	50
bht	50
asp	50
arg	50
ser	40
pro	40
phe	40
hty	40
hse	40
glu	40
gln	40
end	40
dab	40
cys	40
asn	40
ala	40
abu	40
tcl	30
sal	30
pip	30
phg	30
met	30
ile	30
hpg	30
gua	30
dpg	30
dht	30
dhpg	30
dhp	30
dhb	30
cit	30
bmt	30
apc	30
apa	30
allothr	30
ahp	30
aeo	30
aad	30
vol	20
uda	20
hyv	20
his	20
b-ala	20
ala-d	20

Domain: A5
NRPSPredictor2 SVM predictions:
hydrophobic-aliphatic
gly,ala,val,leu,ile,abu,iva
val,leu,ile,abu,iva
N/A
NRPSPredictor2 code predictions:
leu	70
cha	70
val	60
tyr	60
trp	60
phe	60
ile	60
glu	60
bmt	60
bht	60
asn	60
arg	60
ala	60
vol	50
thr	50
pro	50
met	50
lys	50
hty	50
gly	50
gln	50
end	50
asp	50
apa	50
abu	50
uda	40
ser	40
pip	40
orn	40
hyv	40
hpg	40
dpg	40
dht	40
dhpg	40
dhp	40
cit	40
apc	40
allothr	40
ala-d	40
ahp	40
tcl	30
phg	30
hse	30
his	30
gua	30
dhb	30
dab	30
cys	30
aeo	30
sal	20
b-ala	20
aad	20

Domain: A6
NRPSPredictor2 SVM predictions:
hydrophobic-aliphatic
gly,ala,val,leu,ile,abu,iva
pro
pro
NRPSPredictor2 code predictions:
ala	80
val	60
pro	60
gly	60
ser	50
phe	50
leu	50
dab	50
cys	50
bht	50
arg	50
aeo	50
uda	40
tyr	40
thr	40
orn	40
lys	40
glu	40
ahp	40
vol	30
trp	30
tcl	30
pip	30
met	30
hty	30
hse	30
hpg	30
his	30
gln	30
dpg	30
cit	30
cha	30
asp	30
apa	30
ala-d	30
abu	30
sal	20
phg	20
ile	20
hyv	20
gua	20
end	20
dht	20
dhpg	20
dhp	20
bmt	20
asn	20
apc	20
allothr	20
aad	20
dhb	10
b-ala	10


//


Description: Aspergillus fumigatus Af293 chromosome 5 afu1_94, whole genome shotgun sequence.
Accession: AAHF01000003
Cluster nr: 2
Organism: Aspergillus fumigatus Af293
Taxonomy: Eukaryota;Fungi;Dikarya;Ascomycota;Pezizomycotina;Eurotiomycetes;Eurotiomycetidae;Eurotiales;Trichocomaceae;mitosporic Trichocomaceae;Aspergillus.

NRPSs:

NRPS: EAL91592
Location: 1341532-1345356
Strand: -

Domain: A1
NRPSPredictor2 SVM predictions:
hydrophobic-aliphatic
gly,ala,val,leu,ile,abu,iva
N/A
ala
NRPSPredictor2 code predictions:
ser	30
pro	30
phg	30
orn	30
leu	30
gly	30
glu	30
bmt	30
arg	30
ala	30
aeo	30
val	20
tyr	20
trp	20
thr	20
pip	20
phe	20
met	20
lys	20
ile	20
hyv	20
hse	20
hpg	20
his	20
gln	20
dht	20
dab	20
cys	20
b-ala	20
asp	20
apc	20
apa	20
allothr	20
ala-d	20
ahp	20
abu	20
vol	10
uda	10
tcl	10
sal	10
hty	10
gua	10
end	10
dpg	10
dhpg	10
dhp	10
dhb	10
cit	10
cha	10
bht	10
asn	10
aad	10


//


Description: Aspergillus fumigatus Af293 chromosome 1 afu1_95, whole genome shotgun sequence.
Accession: AAHF01000004
Cluster nr: 1
Organism: Aspergillus fumigatus Af293
Taxonomy: Eukaryota;Fungi;Dikarya;Ascomycota;Pezizomycotina;Eurotiomycetes;Eurotiomycetidae;Eurotiales;Trichocomaceae;mitosporic Trichocomaceae;Aspergillus.

NRPSs:

NRPS: EAL90366
Location: 428528-447716
Strand: -

Domain: A1
NRPSPredictor2 SVM predictions:
N/A
N/A
N/A
N/A
NRPSPredictor2 code predictions:
bht	70
val	60
tyr	60
trp	60
ser	60
pro	60
phe	60
cha	60
ala	60
vol	50
uda	50
thr	50
lys	50
leu	50
his	50
gly	50
glu	50
bmt	50
asn	50
arg	50
pip	40
orn	40
met	40
hyv	40
hty	40
hpg	40
gln	40
end	40
cys	40
asp	40
apa	40
abu	40
ile	30
hse	30
gua	30
dpg	30
dht	30
dhpg	30
dhp	30
dhb	30
dab	30
cit	30
apc	30
allothr	30
ala-d	30
ahp	30
aeo	30
aad	30
tcl	20
phg	20
b-ala	20
sal	10

Domain: A2
NRPSPredictor2 SVM predictions:
N/A
N/A
N/A
N/A
NRPSPredictor2 code predictions:
thr	60
orn	40
trp	30
ser	30
pro	30
phg	30
phe	30
lys	30
leu	30
hse	30
hpg	30
gly	30
glu	30
gln	30
dpg	30
dab	30
cys	30
cit	30
asp	30
arg	30
ala	30
ahp	30
aad	30
vol	20
val	20
uda	20
tyr	20
pip	20
met	20
ile	20
hyv	20
hty	20
his	20
gua	20
end	20
dht	20
dhpg	20
dhp	20
dhb	20
cha	20
bmt	20
bht	20
b-ala	20
asn	20
apc	20
apa	20
allothr	20
ala-d	20
aeo	20
abu	20
tcl	10
sal	10

Domain: A3
NRPSPredictor2 SVM predictions:
hydrophilic
asp,asn,glu,gln,aad
N/A
N/A
NRPSPredictor2 code predictions:
ala	70
tyr	60
trp	60
thr	60
ser	60
phe	60
orn	60
leu	60
cha	60
arg	60
val	50
pro	50
met	50
lys	50
hty	50
hse	50
gly	50
glu	50
cit	50
bht	50
asp	50
asn	50
apc	50
apa	50
ahp	50
uda	40
tcl	40
ile	40
hpg	40
gln	40
end	40
dht	40
dhb	40
dab	40
bmt	40
allothr	40
ala-d	40
aeo	40
vol	30
pip	30
phg	30
his	30
dpg	30
dhpg	30
dhp	30
cys	30
abu	30
sal	20
hyv	20
gua	20
b-ala	20
aad	20

Domain: A4
NRPSPredictor2 SVM predictions:
hydrophobic-aliphatic
gly,ala,val,leu,ile,abu,iva
val,leu,ile,abu,iva
N/A
NRPSPredictor2 code predictions:
val	60
tyr	60
leu	60
ile	60
thr	50
pro	50
phe	50
orn	50
lys	50
glu	50
gln	50
dpg	50
cha	50
bmt	50
bht	50
ala	50
abu	50
vol	40
trp	40
pip	40
met	40
hty	40
hpg	40
gly	40
end	40
dhpg	40
dhp	40
cys	40
asp	40
asn	40
arg	40
apa	40
ahp	40
aeo	40
uda	30
ser	30
sal	30
phg	30
hyv	30
hse	30
gua	30
dht	30
dab	30
cit	30
allothr	30
ala-d	30
tcl	20
his	20
dhb	20
apc	20
aad	20
b-ala	10


//


Description: Aspergillus fumigatus Af293 chromosome 1 afu1_95, whole genome shotgun sequence.
Accession: AAHF01000004
Cluster nr: 3
Organism: Aspergillus fumigatus Af293
Taxonomy: Eukaryota;Fungi;Dikarya;Ascomycota;Pezizomycotina;Eurotiomycetes;Eurotiomycetidae;Eurotiales;Trichocomaceae;mitosporic Trichocomaceae;Aspergillus.

NRPSs:

NRPS: EAL91049
Location: 2437918-2439901
Strand: -

Domain: A1
NRPSPredictor2 SVM predictions:
N/A
N/A
N/A
N/A
NRPSPredictor2 code predictions:
hyv	40
ala	40
vol	30
val	30
uda	30
tyr	30
trp	30
tcl	30
ser	30
pro	30
pip	30
phe	30
orn	30
lys	30
hpg	30
gly	30
glu	30
dab	30
cys	30
cha	30
bht	30
asp	30
asn	30
aad	30
thr	20
sal	20
leu	20
hty	20
his	20
gua	20
end	20
dpg	20
dht	20
dhpg	20
dhp	20
dhb	20
arg	20
apa	20
allothr	20
ala-d	20
ahp	20
aeo	20
abu	20
phg	10
met	10
ile	10
hse	10
gln	10
cit	10
bmt	10
b-ala	10
apc	10

NRPS: EAL91050
Location: 2441629-2455970
Strand: +

Domain: A1
NRPSPredictor2 SVM predictions:
N/A
gly,ala,val,leu,ile,abu,iva
val,leu,ile,abu,iva
N/A
NRPSPredictor2 code predictions:
val	50
phe	40
orn	40
lys	40
leu	40
gly	40
glu	40
dab	40
bht	40
asp	40
arg	40
ala	40
uda	30
tyr	30
thr	30
ser	30
pro	30
phg	30
ile	30
hty	30
gln	30
end	30
dhpg	30
dhp	30
cys	30
cit	30
asn	30
ala-d	30
aeo	30
abu	30
aad	30
vol	20
trp	20
tcl	20
sal	20
pip	20
met	20
hse	20
hpg	20
his	20
gua	20
dpg	20
dht	20
dhb	20
cha	20
bmt	20
apa	20
allothr	20
ahp	20
hyv	10
b-ala	10
apc	10

Domain: A2
NRPSPredictor2 SVM predictions:
hydrophobic-aliphatic
N/A
pro
pro
NRPSPredictor2 code predictions:
ser	50
pro	50
lys	50
glu	50
ala	50
tyr	40
trp	40
pip	40
orn	40
leu	40
hpg	40
gly	40
dhpg	40
dhp	40
dab	40
cys	40
arg	40
ala-d	40
aeo	40
val	30
uda	30
thr	30
phe	30
met	30
hse	30
his	30
gln	30
dpg	30
bht	30
asp	30
apa	30
ahp	30
aad	30
vol	20
sal	20
phg	20
ile	20
hyv	20
hty	20
gua	20
end	20
dht	20
cit	20
cha	20
bmt	20
asn	20
apc	20
allothr	20
abu	20
tcl	10
dhb	10
b-ala	10

Domain: A3
NRPSPredictor2 SVM predictions:
N/A
N/A
N/A
N/A
NRPSPredictor2 code predictions:
gly	80
val	60
pro	60
arg	60
tyr	50
thr	50
tcl	50
phe	50
orn	50
lys	50
leu	50
hty	50
hse	50
glu	50
dab	50
cha	50
bht	50
asp	50
ala	50
aeo	50
trp	40
ser	40
phg	40
met	40
hpg	40
gln	40
cys	40
cit	40
asn	40
apa	40
ahp	40
uda	30
sal	30
pip	30
ile	30
end	30
dpg	30
dht	30
dhpg	30
dhp	30
dhb	30
bmt	30
apc	30
allothr	30
ala-d	30
abu	30
vol	20
hyv	20
his	20
gua	20
aad	20
b-ala	10


//


Description: Aspergillus fumigatus Af293 chromosome 4 afu1_96, whole genome shotgun sequence.
Accession: AAHF01000005
Cluster nr: 3
Organism: Aspergillus fumigatus Af293
Taxonomy: Eukaryota;Fungi;Dikarya;Ascomycota;Pezizomycotina;Eurotiomycetes;Eurotiomycetidae;Eurotiales;Trichocomaceae;mitosporic Trichocomaceae;Aspergillus.

NRPSs:

NRPS: EAL89667
Location: 984488-988943
Strand: -

Domain: A1
NRPSPredictor2 SVM predictions:
hydrophobic-aliphatic
asp,asn,glu,gln,aad
N/A
N/A
NRPSPredictor2 code predictions:
aad	100
glu	50
ser	40
hpg	40
gly	40
dhpg	40
dhp	40
ala	40
vol	30
val	30
tyr	30
thr	30
pro	30
phe	30
lys	30
leu	30
ile	30
hyv	30
hty	30
gua	30
gln	30
dpg	30
dht	30
dab	30
cys	30
asp	30
apa	30
allothr	30
uda	20
trp	20
pip	20
phg	20
orn	20
met	20
hse	20
his	20
end	20
cit	20
cha	20
bmt	20
bht	20
asn	20
arg	20
ala-d	20
ahp	20
aeo	20
abu	20
tcl	10
sal	10
dhb	10
b-ala	10
apc	10


//


Description: Aspergillus fumigatus Af293 chromosome 6 afu1_108, whole genome shotgun sequence.
Accession: AAHF01000006
Cluster nr: 1
Organism: Aspergillus fumigatus Af293
Taxonomy: Eukaryota;Fungi;Dikarya;Ascomycota;Pezizomycotina;Eurotiomycetes;Eurotiomycetidae;Eurotiales;Trichocomaceae;mitosporic Trichocomaceae;Aspergillus.

NRPSs:

NRPS: EAL88707
Location: 704656-707884
Strand: +

Domain: A1
NRPSPredictor2 SVM predictions:
hydrophilic
N/A
val,leu,ile,abu,iva
N/A
NRPSPredictor2 code predictions:
pip	40
asp	40
thr	30
pro	30
phe	30
orn	30
met	30
leu	30
gly	30
cys	30
bht	30
ala	30
val	20
tyr	20
trp	20
tcl	20
ser	20
sal	20
phg	20
lys	20
ile	20
hty	20
hse	20
hpg	20
gua	20
glu	20
gln	20
end	20
dpg	20
dht	20
dhpg	20
dhp	20
dhb	20
cit	20
cha	20
bmt	20
asn	20
arg	20
apc	20
apa	20
allothr	20
ahp	20
abu	20
vol	10
uda	10
hyv	10
his	10
dab	10
b-ala	10
ala-d	10
aeo	10
aad	10


//


Description: Aspergillus fumigatus Af293 chromosome 6 afu1_108, whole genome shotgun sequence.
Accession: AAHF01000006
Cluster nr: 2
Organism: Aspergillus fumigatus Af293
Taxonomy: Eukaryota;Fungi;Dikarya;Ascomycota;Pezizomycotina;Eurotiomycetes;Eurotiomycetidae;Eurotiales;Trichocomaceae;mitosporic Trichocomaceae;Aspergillus.

NRPSs:

NRPS: EAL88812
Location: 1020915-1024733
Strand: -

Domain: A1
NRPSPredictor2 SVM predictions:
N/A
N/A
N/A
N/A
NRPSPredictor2 code predictions:
trp	70
tyr	60
hty	60
asn	60
apc	60
ala	60
thr	50
ser	50
pro	50
orn	50
met	50
lys	50
leu	50
ile	50
cha	50
asp	50
arg	50
apa	50
ahp	50
val	40
pip	40
phe	40
hse	40
hpg	40
his	40
gua	40
gly	40
glu	40
gln	40
end	40
dht	40
cit	40
bmt	40
bht	40
allothr	40
ala-d	40
vol	30
uda	30
tcl	30
phg	30
dpg	30
dhpg	30
dhp	30
dhb	30
dab	30
cys	30
aeo	30
abu	30
aad	30
sal	20
hyv	20
b-ala	20

NRPS: EAL88817
Location: 1033997-1040501
Strand: -

Domain: A1
NRPSPredictor2 SVM predictions:
N/A
N/A
N/A
N/A
NRPSPredictor2 code predictions:
leu	80
tyr	60
orn	60
bht	60
val	50
ser	50
phe	50
ile	50
hty	50
hpg	50
glu	50
gln	50
dpg	50
dhpg	50
dhp	50
cit	50
asp	50
arg	50
ala	50
uda	40
trp	40
pip	40
met	40
lys	40
gly	40
end	40
dab	40
bmt	40
asn	40
vol	30
thr	30
tcl	30
sal	30
pro	30
phg	30
hse	30
gua	30
dht	30
dhb	30
cys	30
cha	30
apa	30
allothr	30
ala-d	30
ahp	30
abu	30
aad	30
hyv	20
his	20
apc	20
aeo	20
b-ala	10

Domain: A2
NRPSPredictor2 SVM predictions:
hydrophobic-aromatic
phe,trp,phg,tyr,bht
N/A
tyr
NRPSPredictor2 code predictions:
phe	60
bht	60
tyr	50
ala	50
val	40
ser	40
pro	40
orn	40
leu	40
gly	40
dab	40
bmt	40
arg	40
ala-d	40
aeo	40
uda	30
trp	30
thr	30
sal	30
pip	30
met	30
lys	30
ile	30
hty	30
hpg	30
his	30
gua	30
glu	30
gln	30
end	30
dpg	30
dhpg	30
dhp	30
cys	30
cit	30
asp	30
vol	20
tcl	20
phg	20
hse	20
dht	20
dhb	20
cha	20
asn	20
apa	20
allothr	20
ahp	20
abu	20
aad	20
hyv	10
b-ala	10
apc	10


//


Description: Aspergillus fumigatus Af293 chromosome 6 afu1_108, whole genome shotgun sequence.
Accession: AAHF01000006
Cluster nr: 3
Organism: Aspergillus fumigatus Af293
Taxonomy: Eukaryota;Fungi;Dikarya;Ascomycota;Pezizomycotina;Eurotiomycetes;Eurotiomycetidae;Eurotiales;Trichocomaceae;mitosporic Trichocomaceae;Aspergillus.

NRPSs:

NRPS: EAL89046
Location: 1694970-1698884
Strand: +

Domain: A1
NRPSPredictor2 SVM predictions:
hydrophobic-aliphatic
gly,ala,val,leu,ile,abu,iva
gly,ala
ala
NRPSPredictor2 code predictions:
cys	60
ala	60
val	50
pro	50
met	50
leu	50
gly	50
tyr	40
thr	40
ser	40
phe	40
orn	40
ile	40
hpg	40
cha	40
bmt	40
bht	40
asp	40
asn	40
apa	40
vol	30
uda	30
trp	30
pip	30
phg	30
lys	30
hyv	30
hty	30
hse	30
his	30
glu	30
gln	30
dpg	30
dhpg	30
dhp	30
dab	30
ala-d	30
aeo	30
abu	30
sal	20
gua	20
end	20
dht	20
dhb	20
cit	20
arg	20
allothr	20
ahp	20
aad	20
tcl	10
b-ala	10
apc	10

NRPS: EAL89049
Location: 1704693-1716682
Strand: -

Domain: A1
NRPSPredictor2 SVM predictions:
hydrophobic-aromatic
phe,trp,phg,tyr,bht
N/A
N/A
NRPSPredictor2 code predictions:
ala	60
ser	50
phe	50
gly	50
bht	50
val	40
tyr	40
pro	40
orn	40
met	40
leu	40
hpg	40
dab	40
cys	40
arg	40
vol	30
uda	30
trp	30
tcl	30
sal	30
lys	30
his	30
glu	30
dpg	30
dhpg	30
dhp	30
asp	30
aeo	30
thr	20
pip	20
ile	20
hyv	20
hty	20
hse	20
gln	20
dhb	20
cit	20
asn	20
apc	20
apa	20
ala-d	20
ahp	20
abu	20
aad	20
phg	10
gua	10
end	10
dht	10
cha	10
bmt	10
b-ala	10
allothr	10

Domain: A2
NRPSPredictor2 SVM predictions:
hydrophobic-aromatic
N/A
N/A
N/A
NRPSPredictor2 code predictions:
gly	60
vol	50
trp	50
ser	50
pro	50
hyv	50
glu	50
gln	50
dab	50
cha	50
bht	50
ala	50
aad	50
val	40
tyr	40
thr	40
phe	40
orn	40
met	40
lys	40
leu	40
ile	40
cys	40
bmt	40
asp	40
asn	40
arg	40
apc	40
apa	40
uda	30
pip	30
hty	30
hpg	30
his	30
end	30
dpg	30
dht	30
dhpg	30
dhp	30
cit	30
allothr	30
ala-d	30
ahp	30
aeo	30
abu	30
tcl	20
phg	20
hse	20
gua	20
dhb	20
b-ala	20
sal	10

Domain: A3
NRPSPredictor2 SVM predictions:
hydrophobic-aliphatic
gly,ala,val,leu,ile,abu,iva
gly,ala
ala
NRPSPredictor2 code predictions:
gly	60
val	50
pro	50
ala	50
pip	40
phe	40
orn	40
his	40
gln	40
bht	40
abu	40
vol	30
uda	30
tyr	30
trp	30
ser	30
phg	30
met	30
lys	30
leu	30
hty	30
hpg	30
glu	30
cys	30
cha	30
bmt	30
apa	30
aeo	30
thr	20
tcl	20
ile	20
hyv	20
hse	20
gua	20
end	20
dpg	20
dht	20
dhpg	20
dhp	20
dab	20
cit	20
b-ala	20
asp	20
asn	20
arg	20
allothr	20
ala-d	20
ahp	20
aad	20
sal	10
dhb	10
apc	10


//


Description: Aspergillus fumigatus Af293 chromosome 3 afu1_100, whole genome shotgun sequence.
Accession: AAHF01000010
Cluster nr: 3
Organism: Aspergillus fumigatus Af293
Taxonomy: Eukaryota;Fungi;Dikarya;Ascomycota;Pezizomycotina;Eurotiomycetes;Eurotiomycetidae;Eurotiales;Trichocomaceae;mitosporic Trichocomaceae;Aspergillus.

NRPSs:

NRPS: EAL86551
Location: 694320-697670
Strand: +

Domain: A1
NRPSPredictor2 SVM predictions:
hydrophobic-aliphatic
N/A
N/A
N/A
NRPSPredictor2 code predictions:
leu	50
val	40
tcl	40
pro	40
pip	40
orn	40
gly	40
bht	40
arg	40
ala	40
trp	30
thr	30
ser	30
sal	30
phg	30
phe	30
lys	30
hty	30
hpg	30
glu	30
gln	30
dab	30
cit	30
bmt	30
asp	30
aeo	30
vol	20
uda	20
tyr	20
met	20
ile	20
hyv	20
hse	20
his	20
end	20
dpg	20
dht	20
dhpg	20
dhp	20
dhb	20
cys	20
cha	20
asn	20
apc	20
apa	20
allothr	20
ala-d	20
ahp	20
abu	20
gua	10
b-ala	10
aad	10


//


Description: Aspergillus fumigatus Af293 chromosome 3 afu1_100, whole genome shotgun sequence.
Accession: AAHF01000010
Cluster nr: 4
Organism: Aspergillus fumigatus Af293
Taxonomy: Eukaryota;Fungi;Dikarya;Ascomycota;Pezizomycotina;Eurotiomycetes;Eurotiomycetidae;Eurotiales;Trichocomaceae;mitosporic Trichocomaceae;Aspergillus.

NRPSs:

NRPS: EAL86616
Location: 892438-898767
Strand: +

Domain: A1
NRPSPredictor2 SVM predictions:
N/A
N/A
N/A
N/A
NRPSPredictor2 code predictions:
vol	30
val	30
tyr	30
trp	30
phe	30
lys	30
hyv	30
gly	30
glu	30
end	30
arg	30
ala	30
aad	30
uda	20
ser	20
pro	20
orn	20
leu	20
ile	20
hpg	20
his	20
gln	20
dpg	20
dhpg	20
dhp	20
dhb	20
dab	20
cys	20
bmt	20
bht	20
asn	20
apc	20
abu	20
thr	10
tcl	10
sal	10
pip	10
phg	10
met	10
hty	10
hse	10
gua	10
dht	10
cit	10
cha	10
b-ala	10
asp	10
apa	10
allothr	10
ala-d	10
ahp	10
aeo	10

Domain: A2
NRPSPredictor2 SVM predictions:
hydrophobic-aliphatic
gly,ala,val,leu,ile,abu,iva
val,leu,ile,abu,iva
N/A
NRPSPredictor2 code predictions:
ala	70
pro	60
met	60
apa	60
val	50
tyr	50
trp	50
ser	50
orn	50
leu	50
ile	50
hty	50
hpg	50
gly	50
glu	50
cha	50
bmt	50
arg	50
ahp	50
abu	50
vol	40
thr	40
pip	40
phe	40
lys	40
hse	40
his	40
gln	40
end	40
dpg	40
dht	40
dhpg	40
dhp	40
cit	40
bht	40
asp	40
asn	40
apc	40
allothr	40
ala-d	40
aeo	40
uda	30
phg	30
gua	30
dhb	30
dab	30
cys	30
tcl	20
sal	20
hyv	20
aad	20
b-ala	10

NRPS: EAL86624
Location: 908168-914474
Strand: +

Domain: A1
NRPSPredictor2 SVM predictions:
hydrophilic
phe,trp,phg,tyr,bht
N/A
N/A
NRPSPredictor2 code predictions:
val	60
orn	60
gly	60
pro	50
phe	50
met	50
lys	50
glu	50
asp	50
arg	50
apa	50
ala	50
aeo	50
tyr	40
trp	40
thr	40
ser	40
phg	40
leu	40
hse	40
hpg	40
gln	40
dhpg	40
dhp	40
dab	40
cys	40
cha	40
bmt	40
bht	40
asn	40
ahp	40
abu	40
vol	30
tcl	30
sal	30
pip	30
ile	30
hty	30
end	30
dpg	30
dht	30
cit	30
apc	30
allothr	30
uda	20
hyv	20
his	20
gua	20
dhb	20
ala-d	20
aad	20
b-ala	10


//


Description: Aspergillus fumigatus Af293 chromosome 6 afu1_101, whole genome shotgun sequence.
Accession: AAHF01000012
Cluster nr: 1
Organism: Aspergillus fumigatus Af293
Taxonomy: Eukaryota;Fungi;Dikarya;Ascomycota;Pezizomycotina;Eurotiomycetes;Eurotiomycetidae;Eurotiales;Trichocomaceae;mitosporic Trichocomaceae;Aspergillus.

NRPSs:

NRPS: EAL85691
Location: 540113-545229
Strand: -

Domain: A1
NRPSPredictor2 SVM predictions:
N/A
orn,lys,arg
N/A
N/A
NRPSPredictor2 code predictions:
val	60
pro	60
tyr	50
trp	50
phg	50
phe	50
orn	50
met	50
lys	50
hpg	50
gly	50
bht	50
asp	50
asn	50
ala	50
vol	40
thr	40
pip	40
leu	40
his	40
glu	40
gln	40
dpg	40
dht	40
dhpg	40
dhp	40
cha	40
bmt	40
arg	40
apa	40
allothr	40
aeo	40
abu	40
uda	30
tcl	30
ser	30
sal	30
ile	30
hty	30
hse	30
gua	30
end	30
dhb	30
dab	30
cys	30
cit	30
ahp	30
hyv	20
b-ala	20
apc	20
ala-d	20
aad	20


//


Description: Aspergillus fumigatus Af293 chromosome 8 afu1_102, whole genome shotgun sequence.
Accession: AAHF01000014
Cluster nr: 2
Organism: Aspergillus fumigatus Af293
Taxonomy: Eukaryota;Fungi;Dikarya;Ascomycota;Pezizomycotina;Eurotiomycetes;Eurotiomycetidae;Eurotiales;Trichocomaceae;mitosporic Trichocomaceae;Aspergillus.

NRPSs:

NRPS: EAL85004
Location: 360292-363336
Strand: +

Domain: A1
NRPSPredictor2 SVM predictions:
hydrophobic-aliphatic
N/A
N/A
N/A
NRPSPredictor2 code predictions:
vol	60
val	60
phe	60
lys	60
glu	60
bmt	60
bht	60
arg	60
uda	50
tyr	50
trp	50
thr	50
orn	50
met	50
leu	50
ile	50
hpg	50
gly	50
gln	50
end	50
dht	50
cha	50
asp	50
asn	50
apa	50
allothr	50
ala	50
ser	40
pro	40
pip	40
hty	40
his	40
dpg	40
dhpg	40
dhp	40
cit	40
apc	40
ahp	40
abu	40
phg	30
hyv	30
hse	30
gua	30
dhb	30
dab	30
cys	30
ala-d	30
aeo	30
tcl	20
sal	20
aad	20
b-ala	10


//


Description: Aspergillus fumigatus Af293 chromosome 8 afu1_102, whole genome shotgun sequence.
Accession: AAHF01000014
Cluster nr: 3
Organism: Aspergillus fumigatus Af293
Taxonomy: Eukaryota;Fungi;Dikarya;Ascomycota;Pezizomycotina;Eurotiomycetes;Eurotiomycetidae;Eurotiales;Trichocomaceae;mitosporic Trichocomaceae;Aspergillus.

NRPSs:

NRPS: EAL85113
Location: 664416-676721
Strand: -

Domain: A1
NRPSPredictor2 SVM predictions:
hydrophobic-aromatic
phe,trp,phg,tyr,bht
N/A
phe
NRPSPredictor2 code predictions:
phe	100
tyr	70
bht	70
val	60
uda	50
leu	50
hpg	50
gly	50
dpg	50
dhpg	50
dhp	50
cys	50
ala	50
trp	40
ser	40
pro	40
lys	40
his	40
gln	40
end	40
dab	40
bmt	40
arg	40
abu	40
vol	30
thr	30
sal	30
pip	30
orn	30
met	30
ile	30
hty	30
glu	30
cit	30
asp	30
asn	30
ala-d	30
aeo	30
tcl	20
phg	20
hyv	20
hse	20
gua	20
dht	20
dhb	20
cha	20
apa	20
allothr	20
ahp	20
aad	20
b-ala	10
apc	10

NRPS: EAL85117
Location: 683216-685442
Strand: +

Domain: A1
NRPSPredictor2 SVM predictions:
hydrophobic-aliphatic
gly,ala,val,leu,ile,abu,iva
N/A
N/A
NRPSPredictor2 code predictions:
pro	40
ala	40
val	30
ser	30
phe	30
leu	30
ile	30
hpg	30
gly	30
glu	30
cys	30
apa	30
abu	30
uda	20
tyr	20
trp	20
pip	20
orn	20
met	20
lys	20
hyv	20
hty	20
hse	20
his	20
gua	20
gln	20
dpg	20
dhpg	20
dhp	20
dab	20
bht	20
b-ala	20
arg	20
apc	20
ala-d	20
ahp	20
aeo	20
aad	20
vol	10
thr	10
tcl	10
sal	10
phg	10
end	10
dht	10
dhb	10
cit	10
cha	10
bmt	10
asp	10
asn	10
allothr	10

NRPS: EAL85149
Location: 766250-772885
Strand: +

Domain: A1
NRPSPredictor2 SVM predictions:
N/A
N/A
N/A
N/A
NRPSPredictor2 code predictions:
orn	70
asp	70
arg	70
pro	60
hty	60
gly	60
val	50
uda	50
tyr	50
trp	50
thr	50
ser	50
phe	50
met	50
lys	50
leu	50
ile	50
glu	50
end	50
dht	50
dab	50
cit	50
asn	50
apa	50
allothr	50
ala-d	50
ala	50
ahp	50
vol	40
pip	40
hse	40
hpg	40
gua	40
gln	40
dhb	40
cha	40
bmt	40
bht	40
apc	40
tcl	30
sal	30
phg	30
his	30
dpg	30
dhpg	30
dhp	30
cys	30
aeo	30
abu	30
aad	20
hyv	10
b-ala	10

Domain: A2
NRPSPredictor2 SVM predictions:
N/A
N/A
N/A
N/A
NRPSPredictor2 code predictions:
pro	70
tyr	60
met	60
hpg	60
arg	60
ala	60
val	50
trp	50
thr	50
ser	50
phe	50
orn	50
lys	50
leu	50
gly	50
glu	50
gln	50
dpg	50
dhpg	50
dhp	50
cha	50
bht	50
asp	50
apa	50
aeo	50
abu	50
sal	40
pip	40
ile	40
hty	40
hse	40
dab	40
cys	40
bmt	40
asn	40
apc	40
ahp	40
vol	30
tcl	30
phg	30
hyv	30
his	30
gua	30
end	30
dht	30
dhb	30
cit	30
allothr	30
ala-d	30
uda	20
b-ala	20
aad	20


//


Description: Burkholderia mallei GB8 horse 4 contig_413, whole genome shotgun sequence.
Accession: AAHO01000028
Cluster nr: 1
Organism: Burkholderia mallei GB8 horse 4
Taxonomy: Bacteria;Proteobacteria;Betaproteobacteria;Burkholderiales;Burkholderiaceae;Burkholderia;pseudomallei group.

NRPSs:

NRPS: EEP86045
Location: 37650-42809
Strand: -

Domain: A1
NRPSPredictor2 SVM predictions:
N/A
N/A
N/A
N/A
NRPSPredictor2 code predictions:
ser	70
dab	70
arg	70
orn	60
ala	60
uda	50
phe	50
gly	50
val	40
tyr	40
thr	40
pro	40
leu	40
gua	40
glu	40
gln	40
dht	40
cit	40
asp	40
allothr	40
ala-d	40
vol	30
trp	30
pip	30
met	30
lys	30
hty	30
hse	30
hpg	30
cys	30
bmt	30
bht	30
asn	30
apa	30
ahp	30
aeo	30
abu	30
tcl	20
phg	20
ile	20
his	20
end	20
dpg	20
dhpg	20
dhp	20
cha	20
b-ala	20
apc	20
aad	20
sal	10
hyv	10
dhb	10

NRPS: EEP86046
Location: 42809-46585
Strand: -

Domain: A1
NRPSPredictor2 SVM predictions:
hydrophobic-aliphatic
N/A
N/A
N/A
NRPSPredictor2 code predictions:
gly	60
ala	60
thr	50
ser	50
leu	50
dht	50
cys	50
apa	50
allothr	50
ahp	50
aad	50
vol	40
val	40
trp	40
pro	40
phe	40
orn	40
met	40
ile	40
glu	40
cha	40
asp	40
arg	40
uda	30
tyr	30
pip	30
lys	30
hty	30
hse	30
hpg	30
his	30
gln	30
end	30
dpg	30
dhpg	30
dhp	30
dhb	30
dab	30
cit	30
bmt	30
bht	30
asn	30
apc	30
ala-d	30
aeo	30
abu	30
sal	20
phg	20
hyv	20
gua	20
tcl	10
b-ala	10

NRPS: EEP86049
Location: 49655-51556
Strand: -

Domain: A1
NRPSPredictor2 SVM predictions:
hydrophilic
N/A
N/A
N/A
NRPSPredictor2 code predictions:
val	60
tyr	60
phe	60
leu	60
ile	60
glu	60
trp	50
hyv	50
hpg	50
gln	50
dpg	50
dhpg	50
cha	50
bmt	50
bht	50
asn	50
arg	50
abu	50
vol	40
thr	40
ser	40
pro	40
orn	40
met	40
lys	40
hty	40
hse	40
gly	40
end	40
dhp	40
asp	40
apa	40
ala	40
aad	40
uda	30
tcl	30
pip	30
phg	30
gua	30
dht	30
dab	30
cys	30
cit	30
apc	30
allothr	30
ahp	30
aeo	30
sal	20
his	20
dhb	20
b-ala	20
ala-d	20


//


Description: Burkholderia mallei GB8 horse 4 contig_483, whole genome shotgun sequence.
Accession: AAHO01000045
Cluster nr: 1
Organism: Burkholderia mallei GB8 horse 4
Taxonomy: Bacteria;Proteobacteria;Betaproteobacteria;Burkholderiales;Burkholderiaceae;Burkholderia;pseudomallei group.

NRPSs:

NRPS: EEP85115
Location: 2957-4717
Strand: +

Domain: A1
NRPSPredictor2 SVM predictions:
hydrophobic-aliphatic
N/A
N/A
N/A
NRPSPredictor2 code predictions:
val	50
thr	50
pip	50
orn	50
lys	50
leu	50
ile	50
hpg	50
dpg	50
dhpg	50
dhp	50
asp	50
trp	40
ser	40
pro	40
phg	40
phe	40
met	40
gly	40
glu	40
gln	40
cit	40
bht	40
asn	40
ala	40
tyr	30
sal	30
hty	30
hse	30
end	30
dht	30
dhb	30
dab	30
cys	30
cha	30
bmt	30
arg	30
apa	30
allothr	30
ahp	30
abu	30
vol	20
uda	20
tcl	20
his	20
gua	20
apc	20
ala-d	20
aeo	20
aad	20
hyv	10
b-ala	10

NRPS: EEP85120
Location: 9853-19254
Strand: +

Domain: A1
NRPSPredictor2 SVM predictions:
hydrophilic
orn,lys,arg
N/A
N/A
NRPSPredictor2 code predictions:
lys	100
orn	70
arg	70
dab	60
asp	60
trp	50
thr	50
ser	50
phe	50
leu	50
gly	50
glu	50
gln	50
cha	50
asn	50
val	40
uda	40
tyr	40
sal	40
pro	40
hty	40
end	40
cys	40
cit	40
bht	40
apa	40
ala	40
tcl	30
pip	30
phg	30
met	30
ile	30
hse	30
hpg	30
dpg	30
dht	30
dhpg	30
dhp	30
dhb	30
bmt	30
b-ala	30
apc	30
allothr	30
ala-d	30
ahp	30
aeo	30
abu	30
vol	20
hyv	20
his	20
gua	20
aad	20

Domain: A2
NRPSPredictor2 SVM predictions:
hydrophobic-aliphatic
gly,ala,val,leu,ile,abu,iva
N/A
N/A
NRPSPredictor2 code predictions:
ala	100
val	60
pro	60
orn	60
dab	60
ser	50
pip	50
phe	50
gly	50
cys	50
bht	50
aeo	50
vol	40
uda	40
tyr	40
trp	40
met	40
lys	40
leu	40
glu	40
gln	40
arg	40
apa	40
abu	40
thr	30
hse	30
hpg	30
his	30
gua	30
dht	30
cha	30
bmt	30
asp	30
asn	30
allothr	30
ala-d	30
ahp	30
aad	30
tcl	20
sal	20
phg	20
ile	20
hyv	20
hty	20
end	20
dpg	20
dhpg	20
dhp	20
cit	20
apc	20
dhb	10
b-ala	10


//


Description: Burkholderia mallei GB8 horse 4 contig_487, whole genome shotgun sequence.
Accession: AAHO01000052
Cluster nr: 1
Organism: Burkholderia mallei GB8 horse 4
Taxonomy: Bacteria;Proteobacteria;Betaproteobacteria;Burkholderiales;Burkholderiaceae;Burkholderia;pseudomallei group.

NRPSs:

NRPS: EEP84853
Location: 12357-15572
Strand: -

Domain: A1
NRPSPredictor2 SVM predictions:
hydrophobic-aliphatic
ser,thr,dhpg,hpg
thr
thr
NRPSPredictor2 code predictions:
thr	100
dht	90
allothr	90
ser	80
trp	60
phe	60
asn	60
tyr	50
orn	50
lys	50
leu	50
glu	50
cha	50
bmt	50
asp	50
arg	50
ala	50
ahp	50
val	40
pro	40
pip	40
met	40
ile	40
hty	40
hse	40
hpg	40
gly	40
gln	40
end	40
dpg	40
dhpg	40
dhp	40
cys	40
cit	40
bht	40
apc	40
apa	40
ala-d	40
vol	30
uda	30
tcl	30
phg	30
his	30
gua	30
dhb	30
dab	30
abu	30
aad	30
sal	20
hyv	20
b-ala	20
aeo	20


//


Description: Burkholderia mallei GB8 horse 4 contig_514, whole genome shotgun sequence.
Accession: AAHO01000057
Cluster nr: 1
Organism: Burkholderia mallei GB8 horse 4
Taxonomy: Bacteria;Proteobacteria;Betaproteobacteria;Burkholderiales;Burkholderiaceae;Burkholderia;pseudomallei group.

NRPSs:

NRPS: EEP84675
Location: 7597-17601
Strand: -

Domain: A1
NRPSPredictor2 SVM predictions:
hydrophilic
orn,lys,arg
N/A
N/A
NRPSPredictor2 code predictions:
glu	80
gln	80
asp	80
ile	60
arg	60
val	50
uda	50
pip	50
phe	50
orn	50
met	50
lys	50
leu	50
hpg	50
his	50
gly	50
cit	50
asn	50
apa	50
ahp	50
tyr	40
trp	40
thr	40
ser	40
hty	40
end	40
dpg	40
dht	40
dhpg	40
dhp	40
dhb	40
cys	40
cha	40
bmt	40
bht	40
allothr	40
ala	40
vol	30
sal	30
pro	30
phg	30
hse	30
dab	30
apc	30
ala-d	30
abu	30
tcl	20
gua	20
b-ala	20
aeo	20
aad	20
hyv	10

Domain: A2
NRPSPredictor2 SVM predictions:
hydrophobic-aliphatic
gly,ala,val,leu,ile,abu,iva
gly,ala
gly
NRPSPredictor2 code predictions:
gly	100
ala	70
leu	60
hpg	60
val	50
tyr	50
thr	50
pro	50
phg	50
phe	50
orn	50
met	50
lys	50
ile	50
glu	50
gln	50
dpg	50
cys	50
cha	50
asp	50
asn	50
arg	50
trp	40
tcl	40
ser	40
pip	40
hty	40
hse	40
his	40
end	40
dht	40
dhpg	40
dhp	40
cit	40
bmt	40
bht	40
apc	40
apa	40
allothr	40
ahp	40
vol	30
uda	30
dhb	30
dab	30
ala-d	30
aeo	30
abu	30
sal	20
hyv	20
gua	20
b-ala	20
aad	20

Domain: A3
NRPSPredictor2 SVM predictions:
hydrophobic-aliphatic
gly,ala,val,leu,ile,abu,iva
val,leu,ile,abu,iva
N/A
NRPSPredictor2 code predictions:
val	80
ile	80
leu	70
tyr	60
arg	60
uda	50
phe	50
orn	50
lys	50
hty	50
hse	50
hpg	50
gly	50
glu	50
bht	50
asp	50
ala	50
abu	50
vol	40
trp	40
thr	40
pro	40
pip	40
phg	40
met	40
gua	40
gln	40
end	40
dpg	40
dht	40
dhpg	40
dhp	40
dab	40
cit	40
cha	40
bmt	40
asn	40
apa	40
allothr	40
ala-d	40
tcl	30
ser	30
cys	30
ahp	30
sal	20
hyv	20
his	20
dhb	20
apc	20
aeo	20
aad	20
b-ala	10

NRPS: EEP84678
Location: 18849-23411
Strand: -

Domain: A1
NRPSPredictor2 SVM predictions:
hydrophobic-aliphatic
ser,thr,dhpg,hpg
ser
ser
NRPSPredictor2 code predictions:
ser	100
thr	60
glu	60
arg	60
phe	50
orn	50
leu	50
hpg	50
gly	50
gln	50
dab	50
cys	50
asp	50
ala	50
val	40
uda	40
trp	40
pro	40
met	40
lys	40
hse	40
dpg	40
dht	40
cit	40
bmt	40
b-ala	40
apa	40
allothr	40
ala-d	40
ahp	40
vol	30
tyr	30
pip	30
phg	30
ile	30
hty	30
his	30
end	30
dhpg	30
dhp	30
cha	30
bht	30
asn	30
apc	30
aeo	30
abu	30
aad	30
hyv	20
gua	20
dhb	20
tcl	10
sal	10


//


Description: Bacillus thuringiensis serovar israelensis ATCC 35646 sq1918, whole genome shotgun sequence.
Accession: AAJM01000023
Cluster nr: 1
Organism: Bacillus thuringiensis serovar israelensis ATCC 35646
Taxonomy: Bacteria;Firmicutes;Bacilli;Bacillales;Bacillaceae;Bacillus;Bacillus cereus group.

NRPSs:

NRPS: EAO56448
Location: 13021-16650
Strand: +

Domain: A1
NRPSPredictor2 SVM predictions:
hydrophobic-aliphatic
N/A
N/A
N/A
NRPSPredictor2 code predictions:
leu	70
tyr	60
trp	60
phe	60
orn	60
lys	60
glu	60
gln	60
bmt	60
asp	60
ahp	60
val	50
thr	50
ser	50
pro	50
pip	50
ile	50
end	50
dpg	50
dht	50
dhb	50
cit	50
asn	50
arg	50
allothr	50
ala-d	50
abu	50
vol	40
uda	40
sal	40
met	40
hty	40
hpg	40
gly	40
dhpg	40
dhp	40
cha	40
bht	40
apa	40
ala	40
phg	30
hse	30
his	30
dab	30
cys	30
apc	30
tcl	20
hyv	20
gua	20
aeo	20
aad	20
b-ala	10


//


Description: Bacillus thuringiensis serovar israelensis ATCC 35646 sq1914, whole genome shotgun sequence.
Accession: AAJM01000028
Cluster nr: 1
Organism: Bacillus thuringiensis serovar israelensis ATCC 35646
Taxonomy: Bacteria;Firmicutes;Bacilli;Bacillales;Bacillaceae;Bacillus;Bacillus cereus group.

NRPSs:

NRPS: EAO56318
Location: 9045-12788
Strand: +

Domain: A1
NRPSPredictor2 SVM predictions:
hydrophobic-aliphatic
gly,ala,val,leu,ile,abu,iva
N/A
N/A
NRPSPredictor2 code predictions:
uda	70
tyr	70
phe	70
val	60
ser	60
leu	60
bht	60
arg	60
ala	60
vol	50
pro	50
pip	50
orn	50
lys	50
ile	50
his	50
gly	50
glu	50
cys	50
asp	50
abu	50
trp	40
thr	40
phg	40
met	40
hty	40
hpg	40
gln	40
end	40
dht	40
dab	40
cit	40
bmt	40
asn	40
apa	40
allothr	40
ala-d	40
hse	30
gua	30
dpg	30
dhpg	30
dhp	30
cha	30
ahp	30
aeo	30
tcl	20
hyv	20
dhb	20
b-ala	20
apc	20
aad	20
sal	10

NRPS: EAO56319
Location: 12853-13974
Strand: +

Domain: A1
NRPSPredictor2 SVM predictions:
N/A
N/A
N/A
N/A
NRPSPredictor2 code predictions:
uda	50
tyr	50
pro	50
phe	50
hty	50
val	40
ser	40
pip	40
gua	40
bht	40
asp	40
arg	40
ala-d	40
ala	40
vol	30
trp	30
thr	30
orn	30
lys	30
leu	30
ile	30
his	30
gly	30
glu	30
dht	30
dab	30
cys	30
cit	30
asn	30
allothr	30
abu	30
tcl	20
met	20
gln	20
end	20
dhb	20
cha	20
bmt	20
apc	20
apa	20
ahp	20
aad	20
sal	10
phg	10
hyv	10
hse	10
hpg	10
dpg	10
dhpg	10
dhp	10
b-ala	10
aeo	10


//


Description: Bacillus thuringiensis serovar israelensis ATCC 35646 sq1748, whole genome shotgun sequence.
Accession: AAJM01000119
Cluster nr: 1
Organism: Bacillus thuringiensis serovar israelensis ATCC 35646
Taxonomy: Bacteria;Firmicutes;Bacilli;Bacillales;Bacillaceae;Bacillus;Bacillus cereus group.

NRPSs:

NRPS: EAO54756
Location: 3987-5519
Strand: -

Domain: A1
NRPSPredictor2 SVM predictions:
N/A
N/A
N/A
N/A
NRPSPredictor2 code predictions:
glu	80
gln	80
asp	70
orn	60
met	60
ile	60
gly	60
arg	60
apa	60
ahp	60
val	50
uda	50
trp	50
ser	50
pip	50
phe	50
lys	50
leu	50
hpg	50
cit	50
asn	50
ala	50
vol	40
tyr	40
thr	40
pro	40
hty	40
hse	40
end	40
dpg	40
dht	40
dhpg	40
dhp	40
dhb	40
dab	40
cys	40
cha	40
bmt	40
bht	40
apc	40
allothr	40
sal	30
phg	30
his	30
ala-d	30
aeo	30
abu	30
tcl	20
gua	20
b-ala	20
aad	20
hyv	10

NRPS: EAO54760
Location: 9206-10234
Strand: -

Domain: A1
NRPSPredictor2 SVM predictions:
hydrophobic-aliphatic
N/A
N/A
N/A
NRPSPredictor2 code predictions:
leu	50
glu	50
gln	50
vol	40
val	40
uda	40
tyr	40
ser	40
lys	40
ile	40
hpg	40
gly	40
dpg	40
dhpg	40
dhp	40
bht	40
asp	40
arg	40
trp	30
pro	30
pip	30
phe	30
orn	30
met	30
gua	30
end	30
dab	30
cys	30
bmt	30
asn	30
apa	30
ala	30
aeo	30
abu	30
thr	20
phg	20
hyv	20
hty	20
hse	20
his	20
dht	20
cit	20
cha	20
allothr	20
ala-d	20
ahp	20
aad	20
tcl	10
sal	10
dhb	10
b-ala	10
apc	10


//


Description: Bacillus thuringiensis serovar israelensis ATCC 35646 sq1769, whole genome shotgun sequence.
Accession: AAJM01000169
Cluster nr: 1
Organism: Bacillus thuringiensis serovar israelensis ATCC 35646
Taxonomy: Bacteria;Firmicutes;Bacilli;Bacillales;Bacillaceae;Bacillus;Bacillus cereus group.

NRPSs:

NRPS: EAO54207
Location: 19-3837
Strand: +

Domain: A1
NRPSPredictor2 SVM predictions:
hydrophilic
phe,trp,phg,tyr,bht
tyr,bht
tyr
NRPSPredictor2 code predictions:
glu	60
asn	60
uda	50
tyr	50
trp	50
thr	50
orn	50
lys	50
leu	50
his	50
gln	50
dht	50
bht	50
asp	50
arg	50
apc	50
apa	50
allothr	50
vol	40
val	40
ser	40
pro	40
pip	40
phe	40
met	40
ile	40
hty	40
gly	40
end	40
dab	40
cit	40
cha	40
bmt	40
ala	40
ahp	40
phg	30
hse	30
hpg	30
gua	30
dpg	30
dhpg	30
dhp	30
dhb	30
cys	30
ala-d	30
abu	30
aad	30
tcl	20
sal	20
aeo	20
hyv	10
b-ala	10


//


Description: Bacillus thuringiensis serovar israelensis ATCC 35646 sq1416, whole genome shotgun sequence.
Accession: AAJM01000502
Cluster nr: 1
Organism: Bacillus thuringiensis serovar israelensis ATCC 35646
Taxonomy: Bacteria;Firmicutes;Bacilli;Bacillales;Bacillaceae;Bacillus;Bacillus cereus group.

NRPSs:

NRPS: EAO52131
Location: 672-3044
Strand: -

Domain: A1
NRPSPredictor2 SVM predictions:
hydrophobic-aliphatic
gly,ala,val,leu,ile,abu,iva
gly,ala
gly
NRPSPredictor2 code predictions:
gly	100
thr	60
pro	60
phe	60
orn	60
hpg	60
gln	60
cys	60
ala	60
val	50
ser	50
phg	50
leu	50
dpg	50
bht	50
tyr	40
tcl	40
pip	40
met	40
lys	40
ile	40
hse	40
glu	40
dhpg	40
dhp	40
cha	40
asp	40
asn	40
arg	40
aeo	40
trp	30
sal	30
hty	30
his	30
end	30
dht	30
dab	30
cit	30
bmt	30
apc	30
apa	30
allothr	30
ahp	30
abu	30
vol	20
uda	20
hyv	20
gua	20
dhb	20
b-ala	20
ala-d	20
aad	20


//


Description: Bacillus thuringiensis serovar israelensis ATCC 35646 sq1296, whole genome shotgun sequence.
Accession: AAJM01000554
Cluster nr: 1
Organism: Bacillus thuringiensis serovar israelensis ATCC 35646
Taxonomy: Bacteria;Firmicutes;Bacilli;Bacillales;Bacillaceae;Bacillus;Bacillus cereus group.

NRPSs:

NRPS: EAO51978
Location: 43-1242
Strand: -

Domain: A1
NRPSPredictor2 SVM predictions:
hydrophobic-aliphatic
N/A
N/A
N/A
NRPSPredictor2 code predictions:
gly	60
val	50
ser	50
pro	50
phe	50
hpg	50
cys	50
bht	50
ala	50
tyr	40
trp	40
pip	40
orn	40
met	40
leu	40
his	40
dpg	40
dhpg	40
dhp	40
dab	40
aeo	40
uda	30
thr	30
tcl	30
sal	30
phg	30
lys	30
ile	30
glu	30
gln	30
cha	30
asp	30
asn	30
arg	30
abu	30
vol	20
hyv	20
hty	20
hse	20
gua	20
end	20
dht	20
dhb	20
cit	20
bmt	20
apa	20
allothr	20
ala-d	20
ahp	20
aad	20
b-ala	10
apc	10


//


Description: Bacillus thuringiensis serovar israelensis ATCC 35646 sq1205, whole genome shotgun sequence.
Accession: AAJM01000681
Cluster nr: 1
Organism: Bacillus thuringiensis serovar israelensis ATCC 35646
Taxonomy: Bacteria;Firmicutes;Bacilli;Bacillales;Bacillaceae;Bacillus;Bacillus cereus group.

NRPSs:


//


Description: Escherichia coli B7A gcontig_1112495751608, whole genome shotgun sequence.
Accession: AAJT02000029
Cluster nr: 1
Organism: Escherichia coli B7A
Taxonomy: Bacteria;Proteobacteria;Gammaproteobacteria;Enterobacteriales;Enterobacteriaceae;Escherichia.

NRPSs:

NRPS: EDV62352
Location: 37877-39487
Strand: -

Domain: A1
NRPSPredictor2 SVM predictions:
hydrophobic-aromatic
dhb,sal
dhb,sal
dhb
NRPSPredictor2 code predictions:
dhb	100
sal	70
pip	50
orn	50
cit	50
ser	40
ile	40
glu	40
gln	40
end	40
asp	40
asn	40
ahp	40
val	30
tyr	30
trp	30
thr	30
phe	30
met	30
lys	30
leu	30
hty	30
gly	30
dht	30
cha	30
bmt	30
arg	30
apc	30
apa	30
allothr	30
ala	30
vol	20
uda	20
tcl	20
pro	20
phg	20
hse	20
hpg	20
his	20
dpg	20
dhpg	20
dhp	20
dab	20
cys	20
bht	20
ala-d	20
abu	20
hyv	10
gua	10
b-ala	10
aeo	10
aad	10

NRPS: EDV62323
Location: 47520-51401
Strand: -

Domain: A1
NRPSPredictor2 SVM predictions:
hydrophobic-aliphatic
ser,thr,dhpg,hpg
ser
ser
NRPSPredictor2 code predictions:
ser	100
glu	70
leu	60
gln	60
cys	60
arg	60
val	50
thr	50
phe	50
orn	50
hpg	50
gly	50
dab	50
asp	50
apa	50
ala	50
uda	40
trp	40
pro	40
met	40
lys	40
ile	40
hse	40
dpg	40
dht	40
cit	40
bmt	40
b-ala	40
allothr	40
ala-d	40
ahp	40
aad	40
vol	30
tyr	30
pip	30
phg	30
hty	30
his	30
end	30
dhpg	30
dhp	30
cha	30
bht	30
asn	30
apc	30
aeo	30
abu	30
hyv	20
gua	20
dhb	20
tcl	10
sal	10


//


Description: Escherichia coli F11 gcontig_1112495916998, whole genome shotgun sequence.
Accession: AAJU02000001
Cluster nr: 1
Organism: Escherichia coli F11
Taxonomy: Bacteria;Proteobacteria;Gammaproteobacteria;Enterobacteriales;Enterobacteriaceae;Escherichia.

NRPSs:

NRPS: EDV69070
Location: 13993-20457
Strand: -

Domain: A1
NRPSPredictor2 SVM predictions:
hydrophobic-aliphatic
cys
cys
cys
NRPSPredictor2 code predictions:
cys	100
ser	70
orn	60
gly	60
ala	60
thr	50
phe	50
hpg	50
dpg	50
dhpg	50
dhp	50
pro	40
lys	40
gln	40
dab	40
bht	40
asp	40
asn	40
val	30
tyr	30
sal	30
pip	30
phg	30
met	30
leu	30
ile	30
hty	30
hse	30
his	30
glu	30
dht	30
cha	30
b-ala	30
arg	30
allothr	30
ala-d	30
ahp	30
aeo	30
abu	30
aad	30
vol	20
uda	20
trp	20
gua	20
end	20
dhb	20
cit	20
bmt	20
apa	20
tcl	10
hyv	10
apc	10

NRPS: EDV69125
Location: 20468-26968
Strand: -

Domain: A1
NRPSPredictor2 SVM predictions:
hydrophobic-aliphatic
gly,ala,val,leu,ile,abu,iva
gly,ala
gly
NRPSPredictor2 code predictions:
gly	100
thr	60
pro	60
phe	60
orn	60
hpg	60
gln	60
cys	60
ala	60
val	50
ser	50
phg	50
leu	50
dpg	50
bht	50
tyr	40
tcl	40
pip	40
met	40
lys	40
ile	40
hse	40
glu	40
dhpg	40
dhp	40
cha	40
asp	40
asn	40
arg	40
aeo	40
trp	30
sal	30
hty	30
his	30
end	30
dht	30
dab	30
cit	30
bmt	30
apc	30
apa	30
allothr	30
ahp	30
abu	30
vol	20
uda	20
hyv	20
gua	20
dhb	20
b-ala	20
ala-d	20
aad	20

Domain: A2
NRPSPredictor2 SVM predictions:
hydrophobic-aliphatic
cys
cys
cys
NRPSPredictor2 code predictions:
cys	100
ser	70
orn	60
gly	60
ala	60
thr	50
phe	50
hpg	50
dpg	50
dhpg	50
dhp	50
pro	40
lys	40
gln	40
dab	40
bht	40
asp	40
asn	40
val	30
tyr	30
sal	30
pip	30
phg	30
met	30
leu	30
ile	30
hty	30
hse	30
his	30
glu	30
dht	30
cha	30
b-ala	30
arg	30
allothr	30
ala-d	30
ahp	30
aeo	30
abu	30
aad	30
vol	20
uda	20
trp	20
gua	20
end	20
dhb	20
cit	20
bmt	20
apa	20
tcl	10
hyv	10
apc	10

NRPS: EDV69245
Location: 30094-34905
Strand: -

Domain: A1
NRPSPredictor2 SVM predictions:
hydrophobic-aliphatic
ser,thr,dhpg,hpg
ser
ser
NRPSPredictor2 code predictions:
ser	100
glu	70
gln	70
phe	60
dab	60
val	50
pro	50
orn	50
lys	50
leu	50
hpg	50
cys	50
arg	50
ala	50
thr	40
hse	40
gly	40
dpg	40
b-ala	40
asp	40
apa	40
aeo	40
aad	40
uda	30
trp	30
phg	30
met	30
ile	30
dht	30
dhpg	30
dhp	30
cit	30
bmt	30
bht	30
allothr	30
ala-d	30
ahp	30
abu	30
vol	20
tyr	20
sal	20
pip	20
hyv	20
hty	20
his	20
gua	20
end	20
cha	20
asn	20
apc	20
tcl	10
dhb	10

Domain: A2
NRPSPredictor2 SVM predictions:
hydrophobic-aromatic
phe,trp,phg,tyr,bht
N/A
N/A
NRPSPredictor2 code predictions:
val	50
met	50
bht	50
tyr	40
trp	40
thr	40
sal	40
pro	40
phe	40
orn	40
lys	40
leu	40
hpg	40
gly	40
gln	40
dpg	40
dhpg	40
dhp	40
cys	40
cha	40
asp	40
ala	40
ser	30
pip	30
ile	30
hse	30
his	30
glu	30
dhb	30
dab	30
bmt	30
asn	30
arg	30
apa	30
aeo	30
abu	30
vol	20
tcl	20
phg	20
hyv	20
hty	20
end	20
dht	20
cit	20
apc	20
allothr	20
ahp	20
aad	20
uda	10
gua	10
b-ala	10
ala-d	10

NRPS: EDV69391
Location: 41135-49966
Strand: -

Domain: A1
NRPSPredictor2 SVM predictions:
hydrophobic-aliphatic
gly,ala,val,leu,ile,abu,iva
val,leu,ile,abu,iva
val
NRPSPredictor2 code predictions:
val	80
met	60
apa	60
ala	60
abu	60
thr	50
pro	50
phe	50
orn	50
lys	50
leu	50
ile	50
hse	50
gly	50
glu	50
cha	50
arg	50
aeo	50
tyr	40
trp	40
ser	40
phg	40
hpg	40
gln	40
dab	40
cys	40
bmt	40
bht	40
asp	40
ahp	40
vol	30
tcl	30
sal	30
pip	30
hty	30
his	30
end	30
dpg	30
dht	30
dhpg	30
dhp	30
cit	30
asn	30
apc	30
allothr	30
uda	20
hyv	20
gua	20
dhb	20
ala-d	20
aad	20
b-ala	10


//


Description: Escherichia coli F11 gcontig_1112495919178, whole genome shotgun sequence.
Accession: AAJU02000013
Cluster nr: 1
Organism: Escherichia coli F11
Taxonomy: Bacteria;Proteobacteria;Gammaproteobacteria;Enterobacteriales;Enterobacteriaceae;Escherichia.

NRPSs:

NRPS: EDV67000
Location: 63322-67203
Strand: +

Domain: A1
NRPSPredictor2 SVM predictions:
hydrophobic-aliphatic
ser,thr,dhpg,hpg
ser
ser
NRPSPredictor2 code predictions:
ser	100
glu	70
leu	60
gln	60
cys	60
arg	60
val	50
thr	50
phe	50
orn	50
hpg	50
gly	50
dab	50
asp	50
apa	50
ala	50
uda	40
trp	40
pro	40
met	40
lys	40
ile	40
hse	40
dpg	40
dht	40
cit	40
bmt	40
b-ala	40
allothr	40
ala-d	40
ahp	40
aad	40
vol	30
tyr	30
pip	30
phg	30
hty	30
his	30
end	30
dhpg	30
dhp	30
cha	30
bht	30
asn	30
apc	30
aeo	30
abu	30
hyv	20
gua	20
dhb	20
tcl	10
sal	10

NRPS: EDV66996
Location: 75049-76659
Strand: +

Domain: A1
NRPSPredictor2 SVM predictions:
hydrophobic-aromatic
dhb,sal
dhb,sal
dhb
NRPSPredictor2 code predictions:
dhb	100
sal	70
pip	50
orn	50
cit	50
ser	40
ile	40
glu	40
gln	40
end	40
asp	40
asn	40
ahp	40
val	30
tyr	30
trp	30
thr	30
phe	30
met	30
lys	30
leu	30
hty	30
gly	30
dht	30
cha	30
bmt	30
arg	30
apc	30
apa	30
allothr	30
ala	30
vol	20
uda	20
tcl	20
pro	20
phg	20
hse	20
hpg	20
his	20
dpg	20
dhpg	20
dhp	20
dab	20
cys	20
bht	20
ala-d	20
abu	20
hyv	10
gua	10
b-ala	10
aeo	10
aad	10


//


Description: Escherichia coli F11 gcontig_1112495917012, whole genome shotgun sequence.
Accession: AAJU02000040
Cluster nr: 1
Organism: Escherichia coli F11
Taxonomy: Bacteria;Proteobacteria;Gammaproteobacteria;Enterobacteriales;Enterobacteriaceae;Escherichia.

NRPSs:

NRPS: EDV65262
Location: 11647-13224
Strand: -

Domain: A1
NRPSPredictor2 SVM predictions:
hydrophobic-aromatic
dhb,sal
dhb,sal
dhb
NRPSPredictor2 code predictions:
dhb	100
sal	90
pip	70
tyr	40
phe	40
hpg	40
gly	40
dpg	40
dhpg	40
dhp	40
val	30
trp	30
pro	30
phg	30
orn	30
met	30
lys	30
leu	30
ile	30
hty	30
glu	30
gln	30
cys	30
cit	30
cha	30
bht	30
asp	30
asn	30
ala	30
ahp	30
thr	20
tcl	20
ser	20
hse	20
his	20
end	20
dht	20
dab	20
bmt	20
arg	20
apc	20
apa	20
allothr	20
ala-d	20
abu	20
vol	10
uda	10
hyv	10
gua	10
b-ala	10
aeo	10
aad	10

NRPS: EDV65256
Location: 24704-30811
Strand: -

Domain: A1
NRPSPredictor2 SVM predictions:
hydrophobic-aliphatic
cys
cys
cys
NRPSPredictor2 code predictions:
cys	100
ser	50
phe	50
gly	50
ala	50
thr	40
orn	40
lys	40
leu	40
hpg	40
dpg	40
dht	40
dhpg	40
dhp	40
dab	40
asp	40
allothr	40
val	30
sal	30
pro	30
hty	30
his	30
glu	30
gln	30
cha	30
bht	30
asn	30
arg	30
ala-d	30
ahp	30
aeo	30
abu	30
aad	30
vol	20
uda	20
tyr	20
trp	20
pip	20
phg	20
met	20
ile	20
hse	20
gua	20
end	20
dhb	20
cit	20
bmt	20
b-ala	20
apa	20
tcl	10
hyv	10
apc	10


//


Description: Escherichia coli E22 gcontig_1112495647334, whole genome shotgun sequence.
Accession: AAJV02000008
Cluster nr: 1
Organism: Escherichia coli E22
Taxonomy: Bacteria;Proteobacteria;Gammaproteobacteria;Enterobacteriales;Enterobacteriaceae;Escherichia.

NRPSs:

NRPS: EDV83508
Location: 83826-85436
Strand: -

Domain: A1
NRPSPredictor2 SVM predictions:
hydrophobic-aromatic
dhb,sal
dhb,sal
dhb
NRPSPredictor2 code predictions:
dhb	100
sal	70
pip	50
orn	50
cit	50
ser	40
ile	40
glu	40
gln	40
end	40
asp	40
asn	40
ahp	40
val	30
tyr	30
trp	30
thr	30
phe	30
met	30
lys	30
leu	30
hty	30
gly	30
dht	30
cha	30
bmt	30
arg	30
apc	30
apa	30
allothr	30
ala	30
vol	20
uda	20
tcl	20
pro	20
phg	20
hse	20
hpg	20
his	20
dpg	20
dhpg	20
dhp	20
dab	20
cys	20
bht	20
ala-d	20
abu	20
hyv	10
gua	10
b-ala	10
aeo	10
aad	10

NRPS: EDV83632
Location: 93468-97349
Strand: -

Domain: A1
NRPSPredictor2 SVM predictions:
hydrophobic-aliphatic
ser,thr,dhpg,hpg
ser
ser
NRPSPredictor2 code predictions:
ser	100
glu	70
leu	60
gln	60
cys	60
arg	60
val	50
thr	50
phe	50
orn	50
hpg	50
gly	50
dab	50
asp	50
apa	50
ala	50
uda	40
trp	40
pro	40
met	40
lys	40
ile	40
hse	40
dpg	40
dht	40
cit	40
bmt	40
b-ala	40
allothr	40
ala-d	40
ahp	40
aad	40
vol	30
tyr	30
pip	30
phg	30
hty	30
his	30
end	30
dhpg	30
dhp	30
cha	30
bht	30
asn	30
apc	30
aeo	30
abu	30
hyv	20
gua	20
dhb	20
tcl	10
sal	10


//


Description: Escherichia coli E110019 gcontig_1112495928560, whole genome shotgun sequence.
Accession: AAJW02000012
Cluster nr: 1
Organism: Escherichia coli E110019
Taxonomy: Bacteria;Proteobacteria;Gammaproteobacteria;Enterobacteriales;Enterobacteriaceae;Escherichia.

NRPSs:

NRPS: EDV88040
Location: 39782-43663
Strand: +

Domain: A1
NRPSPredictor2 SVM predictions:
hydrophobic-aliphatic
ser,thr,dhpg,hpg
ser
ser
NRPSPredictor2 code predictions:
ser	100
glu	70
leu	60
gln	60
cys	60
arg	60
val	50
thr	50
phe	50
orn	50
hpg	50
gly	50
dab	50
asp	50
apa	50
ala	50
uda	40
trp	40
pro	40
met	40
lys	40
ile	40
hse	40
dpg	40
dht	40
cit	40
bmt	40
b-ala	40
allothr	40
ala-d	40
ahp	40
aad	40
vol	30
tyr	30
pip	30
phg	30
hty	30
his	30
end	30
dhpg	30
dhp	30
cha	30
bht	30
asn	30
apc	30
aeo	30
abu	30
hyv	20
gua	20
dhb	20
tcl	10
sal	10

NRPS: EDV88064
Location: 51694-53304
Strand: +

Domain: A1
NRPSPredictor2 SVM predictions:
hydrophobic-aromatic
dhb,sal
dhb,sal
dhb
NRPSPredictor2 code predictions:
dhb	100
sal	70
pip	50
orn	50
cit	50
ser	40
ile	40
glu	40
gln	40
end	40
asp	40
asn	40
ahp	40
val	30
tyr	30
trp	30
thr	30
phe	30
met	30
lys	30
leu	30
hty	30
gly	30
dht	30
cha	30
bmt	30
arg	30
apc	30
apa	30
allothr	30
ala	30
vol	20
uda	20
tcl	20
pro	20
phg	20
hse	20
hpg	20
his	20
dpg	20
dhpg	20
dhp	20
dab	20
cys	20
bht	20
ala-d	20
abu	20
hyv	10
gua	10
b-ala	10
aeo	10
aad	10


//


Description: Escherichia coli E110019 gcontig_1112495928622, whole genome shotgun sequence.
Accession: AAJW02000040
Cluster nr: 1
Organism: Escherichia coli E110019
Taxonomy: Bacteria;Proteobacteria;Gammaproteobacteria;Enterobacteriales;Enterobacteriaceae;Escherichia.

NRPSs:

NRPS: EDV86205
Location: 12875-14452
Strand: -

Domain: A1
NRPSPredictor2 SVM predictions:
hydrophobic-aromatic
dhb,sal
dhb,sal
dhb
NRPSPredictor2 code predictions:
dhb	100
sal	90
pip	70
tyr	40
phe	40
hpg	40
gly	40
dpg	40
dhpg	40
dhp	40
val	30
trp	30
pro	30
phg	30
orn	30
met	30
lys	30
leu	30
ile	30
hty	30
glu	30
gln	30
cys	30
cit	30
cha	30
bht	30
asp	30
asn	30
ala	30
ahp	30
thr	20
tcl	20
ser	20
hse	20
his	20
end	20
dht	20
dab	20
bmt	20
arg	20
apc	20
apa	20
allothr	20
ala-d	20
abu	20
vol	10
uda	10
hyv	10
gua	10
b-ala	10
aeo	10
aad	10

NRPS: EDV86206
Location: 25932-32039
Strand: -

Domain: A1
NRPSPredictor2 SVM predictions:
hydrophobic-aliphatic
cys
cys
cys
NRPSPredictor2 code predictions:
cys	100
ser	50
phe	50
gly	50
ala	50
thr	40
orn	40
lys	40
leu	40
hpg	40
dpg	40
dht	40
dhpg	40
dhp	40
dab	40
asp	40
allothr	40
val	30
sal	30
pro	30
hty	30
his	30
glu	30
gln	30
cha	30
bht	30
asn	30
arg	30
ala-d	30
ahp	30
aeo	30
abu	30
aad	30
vol	20
uda	20
tyr	20
trp	20
pip	20
phg	20
met	20
ile	20
hse	20
gua	20
end	20
dhb	20
cit	20
bmt	20
b-ala	20
apa	20
tcl	10
hyv	10
apc	10


//


Description: Escherichia coli B171 gcontig_1112554187502, whole genome shotgun sequence.
Accession: AAJX02000012
Cluster nr: 1
Organism: Escherichia coli B171
Taxonomy: Bacteria;Proteobacteria;Gammaproteobacteria;Enterobacteriales;Enterobacteriaceae;Escherichia.

NRPSs:

NRPS: EDX30219
Location: 33056-34666
Strand: -

Domain: A1
NRPSPredictor2 SVM predictions:
hydrophobic-aromatic
dhb,sal
dhb,sal
dhb
NRPSPredictor2 code predictions:
dhb	100
sal	70
pip	50
orn	50
cit	50
ser	40
ile	40
glu	40
gln	40
end	40
asp	40
asn	40
ahp	40
val	30
tyr	30
trp	30
thr	30
phe	30
met	30
lys	30
leu	30
hty	30
gly	30
dht	30
cha	30
bmt	30
arg	30
apc	30
apa	30
allothr	30
ala	30
vol	20
uda	20
tcl	20
pro	20
phg	20
hse	20
hpg	20
his	20
dpg	20
dhpg	20
dhp	20
dab	20
cys	20
bht	20
ala-d	20
abu	20
hyv	10
gua	10
b-ala	10
aeo	10
aad	10

NRPS: EDX30284
Location: 42698-46579
Strand: -

Domain: A1
NRPSPredictor2 SVM predictions:
hydrophobic-aliphatic
ser,thr,dhpg,hpg
ser
ser
NRPSPredictor2 code predictions:
ser	100
glu	70
leu	60
gln	60
cys	60
arg	60
val	50
thr	50
phe	50
orn	50
hpg	50
gly	50
dab	50
asp	50
apa	50
ala	50
uda	40
trp	40
pro	40
met	40
lys	40
ile	40
hse	40
dpg	40
dht	40
cit	40
bmt	40
b-ala	40
allothr	40
ala-d	40
ahp	40
aad	40
vol	30
tyr	30
pip	30
phg	30
hty	30
his	30
end	30
dhpg	30
dhp	30
cha	30
bht	30
asn	30
apc	30
aeo	30
abu	30
hyv	20
gua	20
dhb	20
tcl	10
sal	10


//


Description: Escherichia coli 53638 gcontig_1105238512145, whole genome shotgun sequence.
Accession: AAKB02000001
Cluster nr: 2
Organism: Escherichia coli 53638
Taxonomy: Bacteria;Proteobacteria;Gammaproteobacteria;Enterobacteriales;Enterobacteriaceae;Escherichia.

NRPSs:

NRPS: EDU65299
Location: 682922-684532
Strand: -

Domain: A1
NRPSPredictor2 SVM predictions:
hydrophobic-aromatic
dhb,sal
dhb,sal
dhb
NRPSPredictor2 code predictions:
dhb	100
sal	70
pip	50
orn	50
cit	50
ser	40
ile	40
glu	40
gln	40
end	40
asp	40
asn	40
ahp	40
val	30
tyr	30
trp	30
thr	30
phe	30
met	30
lys	30
leu	30
hty	30
gly	30
dht	30
cha	30
bmt	30
arg	30
apc	30
apa	30
allothr	30
ala	30
vol	20
uda	20
tcl	20
pro	20
phg	20
hse	20
hpg	20
his	20
dpg	20
dhpg	20
dhp	20
dab	20
cys	20
bht	20
ala-d	20
abu	20
hyv	10
gua	10
b-ala	10
aeo	10
aad	10

NRPS: EDU64618
Location: 692378-696259
Strand: -

Domain: A1
NRPSPredictor2 SVM predictions:
hydrophobic-aliphatic
ser,thr,dhpg,hpg
ser
ser
NRPSPredictor2 code predictions:
ser	100
glu	70
leu	60
gln	60
cys	60
arg	60
val	50
thr	50
phe	50
orn	50
hpg	50
gly	50
dab	50
asp	50
apa	50
ala	50
uda	40
trp	40
pro	40
met	40
lys	40
ile	40
hse	40
dpg	40
dht	40
cit	40
bmt	40
b-ala	40
allothr	40
ala-d	40
ahp	40
aad	40
vol	30
tyr	30
pip	30
phg	30
hty	30
his	30
end	30
dhpg	30
dhp	30
cha	30
bht	30
asn	30
apc	30
aeo	30
abu	30
hyv	20
gua	20
dhb	20
tcl	10
sal	10


//


Description: Escherichia coli 53638 gcontig_1105238512145, whole genome shotgun sequence.
Accession: AAKB02000001
Cluster nr: 3
Organism: Escherichia coli 53638
Taxonomy: Bacteria;Proteobacteria;Gammaproteobacteria;Enterobacteriales;Enterobacteriaceae;Escherichia.

NRPSs:

NRPS: EDU65501
Location: 4112756-4114333
Strand: -

Domain: A1
NRPSPredictor2 SVM predictions:
hydrophobic-aromatic
dhb,sal
dhb,sal
dhb
NRPSPredictor2 code predictions:
dhb	100
sal	90
pip	70
tyr	40
phe	40
hpg	40
gly	40
dpg	40
dhpg	40
dhp	40
val	30
trp	30
pro	30
phg	30
orn	30
met	30
lys	30
leu	30
ile	30
hty	30
glu	30
gln	30
cys	30
cit	30
cha	30
bht	30
asp	30
asn	30
ala	30
ahp	30
thr	20
tcl	20
ser	20
hse	20
his	20
end	20
dht	20
dab	20
bmt	20
arg	20
apc	20
apa	20
allothr	20
ala-d	20
abu	20
vol	10
uda	10
hyv	10
gua	10
b-ala	10
aeo	10
aad	10

NRPS: EDU64392
Location: 4125813-4131920
Strand: -

Domain: A1
NRPSPredictor2 SVM predictions:
hydrophobic-aliphatic
cys
cys
cys
NRPSPredictor2 code predictions:
cys	100
ser	50
phe	50
gly	50
ala	50
thr	40
orn	40
lys	40
leu	40
hpg	40
dpg	40
dht	40
dhpg	40
dhp	40
dab	40
asp	40
allothr	40
val	30
sal	30
pro	30
hty	30
his	30
glu	30
gln	30
cha	30
bht	30
asn	30
arg	30
ala-d	30
ahp	30
aeo	30
abu	30
aad	30
vol	20
uda	20
tyr	20
trp	20
pip	20
phg	20
met	20
ile	20
hse	20
gua	20
end	20
dhb	20
cit	20
bmt	20
b-ala	20
apa	20
tcl	10
hyv	10
apc	10


//


Description: Vibrio cholerae V52 gcontig_1103206895394, whole genome shotgun sequence.
Accession: AAKJ02000007
Cluster nr: 1
Organism: Vibrio cholerae V52
Taxonomy: Bacteria;Proteobacteria;Gammaproteobacteria;Vibrionales;Vibrionaceae;Vibrio.

NRPSs:

NRPS: EAX63414
Location: 22983-30236
Strand: -

Domain: A1
NRPSPredictor2 SVM predictions:
hydrophobic-aliphatic
ser,thr,dhpg,hpg
thr
thr
NRPSPredictor2 code predictions:
thr	100
orn	60
gly	60
cys	60
val	50
pro	50
phg	50
phe	50
leu	50
hse	50
hpg	50
gln	50
trp	40
ser	40
met	40
lys	40
ile	40
glu	40
dpg	40
cit	40
bht	40
asp	40
arg	40
apa	40
ala	40
ahp	40
tyr	30
sal	30
pip	30
hty	30
his	30
end	30
dht	30
dhpg	30
dhp	30
dhb	30
dab	30
cha	30
bmt	30
asn	30
allothr	30
aeo	30
abu	30
vol	20
uda	20
tcl	20
gua	20
b-ala	20
apc	20
ala-d	20
aad	20
hyv	10


//


Description: Ralstonia solanacearum UW551 Cont0557, whole genome shotgun sequence.
Accession: AAKL01000023
Cluster nr: 1
Organism: Ralstonia solanacearum UW551
Taxonomy: Bacteria;Proteobacteria;Betaproteobacteria;Burkholderiales;Burkholderiaceae;Ralstonia.

NRPSs:

NRPS: EAP72808
Location: 8105-11359
Strand: -

Domain: A1
NRPSPredictor2 SVM predictions:
hydrophilic
N/A
N/A
N/A
NRPSPredictor2 code predictions:
orn	60
trp	50
lys	50
end	50
dhb	50
val	40
tyr	40
thr	40
ser	40
sal	40
pip	40
phg	40
phe	40
leu	40
hse	40
hpg	40
gly	40
glu	40
gln	40
dpg	40
dhpg	40
dhp	40
dab	40
cit	40
cha	40
asp	40
asn	40
pro	30
met	30
ile	30
hty	30
dht	30
cys	30
bmt	30
bht	30
arg	30
apa	30
allothr	30
ala	30
ahp	30
abu	30
vol	20
uda	20
tcl	20
his	20
gua	20
apc	20
ala-d	20
aeo	20
aad	20
hyv	10
b-ala	10


//


Description: Ralstonia solanacearum UW551 Cont0471, whole genome shotgun sequence.
Accession: AAKL01000108
Cluster nr: 1
Organism: Ralstonia solanacearum UW551
Taxonomy: Bacteria;Proteobacteria;Betaproteobacteria;Burkholderiales;Burkholderiaceae;Ralstonia.

NRPSs:


//


Description: Yersinia frederiksenii ATCC 33641 contig01019, whole genome shotgun sequence.
Accession: AALE02000014
Cluster nr: 1
Organism: Yersinia frederiksenii ATCC 33641
Taxonomy: Bacteria;Proteobacteria;Gammaproteobacteria;Enterobacteriales;Enterobacteriaceae;Yersinia.

NRPSs:

NRPS: EEQ14318
Location: 1-4699
Strand: -

Domain: A1
NRPSPredictor2 SVM predictions:
hydrophilic
N/A
N/A
N/A
NRPSPredictor2 code predictions:
ser	60
phe	60
lys	60
gly	60
glu	60
gln	60
asp	60
arg	60
thr	50
orn	50
leu	50
val	40
uda	40
trp	40
pro	40
dht	40
dab	40
cys	40
cit	40
bmt	40
bht	40
apa	40
allothr	40
ala	40
tyr	30
sal	30
pip	30
phg	30
met	30
ile	30
hty	30
hse	30
hpg	30
his	30
end	30
dpg	30
dhpg	30
dhp	30
cha	30
asn	30
ala-d	30
ahp	30
aeo	30
abu	30
vol	20
tcl	20
gua	20
dhb	20
b-ala	20
apc	20
aad	20
hyv	10


//


Description: Yersinia frederiksenii ATCC 33641 contig01128, whole genome shotgun sequence.
Accession: AALE02000029
Cluster nr: 1
Organism: Yersinia frederiksenii ATCC 33641
Taxonomy: Bacteria;Proteobacteria;Gammaproteobacteria;Enterobacteriales;Enterobacteriaceae;Yersinia.

NRPSs:

NRPS: EEQ13267
Location: 36183-39233
Strand: +

Domain: A1
NRPSPredictor2 SVM predictions:
hydrophobic-aliphatic
gly,ala,val,leu,ile,abu,iva
val,leu,ile,abu,iva
val
NRPSPredictor2 code predictions:
ile	100
val	80
leu	80
tyr	60
pip	60
hpg	60
glu	60
gln	60
phe	50
orn	50
met	50
hse	50
gly	50
dpg	50
dhpg	50
dhp	50
bht	50
asp	50
ala	50
abu	50
trp	40
thr	40
pro	40
phg	40
lys	40
hty	40
end	40
cys	40
cha	40
bmt	40
asn	40
arg	40
apa	40
ahp	40
vol	30
uda	30
ser	30
sal	30
gua	30
dht	30
dhb	30
cit	30
allothr	30
ala-d	30
tcl	20
hyv	20
his	20
dab	20
apc	20
aeo	20
aad	20
b-ala	10


//


Description: Stigmatella aurantiaca DW4/3-1 gsam_491, whole genome shotgun sequence.
Accession: AAMD01000001
Cluster nr: 1
Organism: Stigmatella aurantiaca DW4/3-1
Taxonomy: Bacteria;Proteobacteria;Deltaproteobacteria;Myxococcales;Cystobacterineae;Cystobacteraceae;Stigmatella.

NRPSs:

NRPS: EAU70080
Location: 60383-70339
Strand: +

Domain: A1
NRPSPredictor2 SVM predictions:
hydrophobic-aliphatic
orn,lys,arg
N/A
N/A
NRPSPredictor2 code predictions:
val	50
orn	50
leu	50
trp	40
thr	40
ser	40
pip	40
phg	40
phe	40
lys	40
ile	40
hpg	40
gly	40
glu	40
gln	40
dpg	40
dhpg	40
dhp	40
cit	40
cha	40
asp	40
arg	40
apa	40
ala	40
abu	40
tyr	30
sal	30
pro	30
met	30
hty	30
hse	30
end	30
dht	30
dhb	30
dab	30
cys	30
bmt	30
bht	30
asn	30
allothr	30
ahp	30
aad	30
vol	20
uda	20
tcl	20
his	20
gua	20
apc	20
ala-d	20
aeo	20
hyv	10
b-ala	10

Domain: A2
NRPSPredictor2 SVM predictions:
hydrophobic-aliphatic
N/A
N/A
N/A
NRPSPredictor2 code predictions:
ser	60
pro	60
hpg	60
aad	60
leu	50
gly	50
glu	50
dpg	50
ala	50
val	40
tyr	40
phg	40
orn	40
lys	40
hse	40
gln	40
dhpg	40
dhp	40
cys	40
apa	40
uda	30
trp	30
thr	30
pip	30
phe	30
met	30
ile	30
hty	30
his	30
gua	30
dab	30
bht	30
arg	30
ahp	30
aeo	30
abu	30
vol	20
sal	20
hyv	20
end	20
dht	20
dhb	20
cit	20
cha	20
bmt	20
b-ala	20
asp	20
asn	20
apc	20
allothr	20
ala-d	20
tcl	10

Domain: A3
NRPSPredictor2 SVM predictions:
hydrophobic-aliphatic
cys
cys
cys
NRPSPredictor2 code predictions:
cys	100
ser	70
orn	60
gly	60
ala	60
thr	50
phe	50
hpg	50
dpg	50
dhpg	50
dhp	50
pro	40
lys	40
gln	40
dab	40
bht	40
asp	40
asn	40
val	30
tyr	30
sal	30
pip	30
phg	30
met	30
leu	30
ile	30
hty	30
hse	30
his	30
glu	30
dht	30
cha	30
b-ala	30
arg	30
allothr	30
ala-d	30
ahp	30
aeo	30
abu	30
aad	30
vol	20
uda	20
trp	20
gua	20
end	20
dhb	20
cit	20
bmt	20
apa	20
tcl	10
hyv	10
apc	10


//


Description: Stigmatella aurantiaca DW4/3-1 gsam_566, whole genome shotgun sequence.
Accession: AAMD01000004
Cluster nr: 1
Organism: Stigmatella aurantiaca DW4/3-1
Taxonomy: Bacteria;Proteobacteria;Deltaproteobacteria;Myxococcales;Cystobacterineae;Cystobacteraceae;Stigmatella.

NRPSs:

NRPS: EAU69635
Location: 36225-43622
Strand: -

Domain: A1
NRPSPredictor2 SVM predictions:
N/A
N/A
N/A
N/A
NRPSPredictor2 code predictions:
ser	70
orn	70
ala	70
trp	60
thr	60
phe	60
arg	60
val	50
tyr	50
pro	50
leu	50
dht	50
cit	50
bht	50
allothr	50
ala-d	50
uda	40
met	40
lys	40
hty	40
hse	40
gly	40
glu	40
dab	40
cha	40
bmt	40
asp	40
asn	40
apc	40
apa	40
ahp	40
aeo	40
vol	30
tcl	30
pip	30
ile	30
hpg	30
his	30
gua	30
gln	30
end	30
dhb	30
cys	30
abu	30
sal	20
phg	20
hyv	20
dpg	20
dhpg	20
dhp	20
b-ala	20
aad	20

Domain: A2
NRPSPredictor2 SVM predictions:
hydrophobic-aliphatic
N/A
N/A
N/A
NRPSPredictor2 code predictions:
abu	60
val	50
phe	40
ala	40
tyr	30
pro	30
leu	30
cys	30
bht	30
vol	20
uda	20
trp	20
thr	20
tcl	20
ser	20
sal	20
pip	20
orn	20
met	20
lys	20
ile	20
hyv	20
hty	20
hse	20
hpg	20
his	20
gua	20
gly	20
glu	20
gln	20
dpg	20
dhpg	20
dhp	20
dhb	20
cha	20
bmt	20
asp	20
apa	20
aeo	20
aad	20
phg	10
end	10
dht	10
dab	10
cit	10
b-ala	10
asn	10
arg	10
apc	10
allothr	10
ala-d	10
ahp	10


//


Description: Stigmatella aurantiaca DW4/3-1 gsam_507, whole genome shotgun sequence.
Accession: AAMD01000005
Cluster nr: 1
Organism: Stigmatella aurantiaca DW4/3-1
Taxonomy: Bacteria;Proteobacteria;Deltaproteobacteria;Myxococcales;Cystobacterineae;Cystobacteraceae;Stigmatella.

NRPSs:

NRPS: EAU69529
Location: 45764-49981
Strand: +

Domain: A1
NRPSPredictor2 SVM predictions:
hydrophobic-aliphatic
N/A
N/A
N/A
NRPSPredictor2 code predictions:
trp	50
lys	50
leu	50
tyr	40
thr	40
pip	40
phe	40
gln	40
cha	40
asn	40
arg	40
ala	40
aad	40
vol	30
val	30
tcl	30
pro	30
orn	30
met	30
hyv	30
hty	30
gly	30
glu	30
dht	30
dhb	30
bmt	30
bht	30
b-ala	30
asp	30
apc	30
apa	30
allothr	30
abu	30
ser	20
sal	20
phg	20
ile	20
hse	20
hpg	20
gua	20
end	20
dpg	20
dhpg	20
dhp	20
cys	20
cit	20
ala-d	20
ahp	20
aeo	20
uda	10
his	10
dab	10


//


Description: Stigmatella aurantiaca DW4/3-1 gsam_557, whole genome shotgun sequence.
Accession: AAMD01000015
Cluster nr: 1
Organism: Stigmatella aurantiaca DW4/3-1
Taxonomy: Bacteria;Proteobacteria;Deltaproteobacteria;Myxococcales;Cystobacterineae;Cystobacteraceae;Stigmatella.

NRPSs:

NRPS: EAU68604
Location: 87048-92356
Strand: +

Domain: A2
NRPSPredictor2 SVM predictions:
hydrophobic-aliphatic
N/A
N/A
N/A
NRPSPredictor2 code predictions:
uda	60
pro	60
pip	60
tyr	50
phe	50
bht	50
ala	50
vol	40
val	40
lys	40
leu	40
hty	40
gua	40
glu	40
gln	40
arg	40
abu	40
trp	30
thr	30
ser	30
orn	30
ile	30
hyv	30
his	30
gly	30
end	30
dht	30
cys	30
bmt	30
asp	30
asn	30
allothr	30
ala-d	30
tcl	20
met	20
hpg	20
dpg	20
dhpg	20
dhp	20
dhb	20
dab	20
cit	20
cha	20
apc	20
apa	20
ahp	20
aad	20
sal	10
phg	10
hse	10
b-ala	10
aeo	10


//


Description: Stigmatella aurantiaca DW4/3-1 gsam_535, whole genome shotgun sequence.
Accession: AAMD01000027
Cluster nr: 1
Organism: Stigmatella aurantiaca DW4/3-1
Taxonomy: Bacteria;Proteobacteria;Deltaproteobacteria;Myxococcales;Cystobacterineae;Cystobacteraceae;Stigmatella.

NRPSs:

NRPS: EAU67767
Location: 119-4468
Strand: -

Domain: A1
NRPSPredictor2 SVM predictions:
hydrophilic
asp,asn,glu,gln,aad
N/A
N/A
NRPSPredictor2 code predictions:
lys	80
glu	70
arg	70
uda	60
tyr	60
leu	60
gln	60
end	60
vol	50
val	50
trp	50
thr	50
pro	50
pip	50
phe	50
orn	50
dpg	50
dht	50
dhpg	50
dhp	50
dab	50
cit	50
bmt	50
bht	50
asp	50
asn	50
apa	50
allothr	50
ahp	50
ser	40
met	40
ile	40
hty	40
hpg	40
his	40
gly	40
cha	40
apc	40
ala-d	40
ala	40
phg	30
hse	30
gua	30
dhb	30
cys	30
abu	30
aad	30
tcl	20
sal	20
hyv	20
aeo	20
b-ala	10

NRPS: EAU67786
Location: 5501-7135
Strand: -

Domain: A1
NRPSPredictor2 SVM predictions:
hydrophobic-aromatic
dhb,sal
dhb,sal
dhb
NRPSPredictor2 code predictions:
dhb	100
sal	90
pip	60
orn	50
asp	50
asn	50
ile	40
hty	40
glu	40
gln	40
end	40
cit	40
cha	40
ahp	40
val	30
tyr	30
trp	30
thr	30
ser	30
phe	30
met	30
lys	30
leu	30
gly	30
dht	30
dab	30
cys	30
bmt	30
arg	30
apc	30
apa	30
allothr	30
ala-d	30
ala	30
vol	20
uda	20
tcl	20
pro	20
phg	20
hse	20
hpg	20
his	20
dpg	20
dhpg	20
dhp	20
bht	20
abu	20
hyv	10
gua	10
b-ala	10
aeo	10
aad	10


//


Description: Stigmatella aurantiaca DW4/3-1 gsam_533, whole genome shotgun sequence.
Accession: AAMD01000036
Cluster nr: 1
Organism: Stigmatella aurantiaca DW4/3-1
Taxonomy: Bacteria;Proteobacteria;Deltaproteobacteria;Myxococcales;Cystobacterineae;Cystobacteraceae;Stigmatella.

NRPSs:

NRPS: EAU67296
Location: 10881-14099
Strand: -

Domain: A1
NRPSPredictor2 SVM predictions:
hydrophobic-aliphatic
N/A
N/A
N/A
NRPSPredictor2 code predictions:
phe	40
orn	40
leu	40
gly	40
gln	40
cys	40
arg	40
ala	40
val	30
thr	30
tcl	30
ser	30
sal	30
pro	30
phg	30
lys	30
ile	30
hty	30
hse	30
hpg	30
glu	30
end	30
dpg	30
dhb	30
dab	30
cit	30
cha	30
asp	30
asn	30
apc	30
apa	30
ahp	30
tyr	20
trp	20
pip	20
met	20
hyv	20
his	20
dht	20
dhpg	20
dhp	20
bmt	20
bht	20
b-ala	20
allothr	20
ala-d	20
abu	20
aad	20
vol	10
uda	10
gua	10
aeo	10


//


Description: Stigmatella aurantiaca DW4/3-1 gsam_235, whole genome shotgun sequence.
Accession: AAMD01000039
Cluster nr: 1
Organism: Stigmatella aurantiaca DW4/3-1
Taxonomy: Bacteria;Proteobacteria;Deltaproteobacteria;Myxococcales;Cystobacterineae;Cystobacteraceae;Stigmatella.

NRPSs:

NRPS: EAU67161
Location: 34128-44429
Strand: -

Domain: A1
NRPSPredictor2 SVM predictions:
hydrophobic-aliphatic
gly,ala,val,leu,ile,abu,iva
gly,ala
gly
NRPSPredictor2 code predictions:
gly	100
thr	60
pro	60
phe	60
orn	60
hpg	60
gln	60
cys	60
ala	60
val	50
ser	50
phg	50
leu	50
dpg	50
bht	50
tyr	40
tcl	40
pip	40
met	40
lys	40
ile	40
hse	40
glu	40
dhpg	40
dhp	40
cha	40
asp	40
asn	40
arg	40
aeo	40
trp	30
sal	30
hty	30
his	30
end	30
dht	30
dab	30
cit	30
bmt	30
apc	30
apa	30
allothr	30
ahp	30
abu	30
vol	20
uda	20
hyv	20
gua	20
dhb	20
b-ala	20
ala-d	20
aad	20

NRPS: EAU67157
Location: 45673-47784
Strand: -

Domain: A1
NRPSPredictor2 SVM predictions:
hydrophobic-aliphatic
orn,lys,arg
N/A
N/A
NRPSPredictor2 code predictions:
pip	50
orn	50
lys	50
leu	50
val	40
tyr	40
trp	40
thr	40
ser	40
phg	40
phe	40
ile	40
hpg	40
gly	40
glu	40
gln	40
dpg	40
dhpg	40
dhp	40
cit	40
asp	40
arg	40
apa	40
ala	40
sal	30
pro	30
met	30
hty	30
hse	30
end	30
dht	30
dhb	30
dab	30
cys	30
cha	30
bmt	30
bht	30
asn	30
allothr	30
ala-d	30
ahp	30
abu	30
aad	30
vol	20
uda	20
tcl	20
his	20
gua	20
apc	20
aeo	20
hyv	10
b-ala	10


//


Description: Stigmatella aurantiaca DW4/3-1 gsam_550, whole genome shotgun sequence.
Accession: AAMD01000058
Cluster nr: 1
Organism: Stigmatella aurantiaca DW4/3-1
Taxonomy: Bacteria;Proteobacteria;Deltaproteobacteria;Myxococcales;Cystobacterineae;Cystobacteraceae;Stigmatella.

NRPSs:

NRPS: EAU66323
Location: 3-4988
Strand: +

Domain: A1
NRPSPredictor2 SVM predictions:
hydrophobic-aromatic
N/A
N/A
ala
NRPSPredictor2 code predictions:
ser	70
dab	60
arg	60
val	50
orn	50
glu	50
gln	50
ala	50
uda	40
phe	40
leu	40
gly	40
cit	40
asp	40
apa	40
ala-d	40
tyr	30
trp	30
thr	30
pro	30
met	30
lys	30
ile	30
hty	30
hse	30
hpg	30
gua	30
dht	30
cys	30
bmt	30
bht	30
allothr	30
ahp	30
aeo	30
abu	30
aad	30
vol	20
tcl	20
pip	20
phg	20
his	20
end	20
dpg	20
dhpg	20
dhp	20
cha	20
b-ala	20
asn	20
apc	20
sal	10
hyv	10
dhb	10

Domain: A2
NRPSPredictor2 SVM predictions:
hydrophobic-aromatic
N/A
N/A
ala
NRPSPredictor2 code predictions:
ser	70
dab	60
arg	60
val	50
orn	50
glu	50
gln	50
ala	50
uda	40
phe	40
leu	40
gly	40
cit	40
asp	40
apa	40
ala-d	40
tyr	30
trp	30
thr	30
pro	30
met	30
lys	30
ile	30
hty	30
hse	30
hpg	30
gua	30
dht	30
cys	30
bmt	30
bht	30
allothr	30
ahp	30
aeo	30
abu	30
aad	30
vol	20
tcl	20
pip	20
phg	20
his	20
end	20
dpg	20
dhpg	20
dhp	20
cha	20
b-ala	20
asn	20
apc	20
sal	10
hyv	10
dhb	10

NRPS: EAU66332
Location: 7812-9335
Strand: -

Domain: A1
NRPSPredictor2 SVM predictions:
hydrophobic-aliphatic
gly,ala,val,leu,ile,abu,iva
N/A
N/A
NRPSPredictor2 code predictions:
cys	90
val	60
ser	60
met	60
leu	60
hpg	60
gly	60
ala	60
tyr	50
trp	50
pro	50
pip	50
phe	50
his	50
dpg	50
cha	50
bht	50
asp	50
asn	50
uda	40
thr	40
orn	40
lys	40
ile	40
hty	40
glu	40
gln	40
dhpg	40
dhp	40
dab	40
arg	40
ala-d	40
vol	30
sal	30
phg	30
hse	30
end	30
dht	30
dhb	30
cit	30
bmt	30
apa	30
allothr	30
ahp	30
aeo	30
abu	30
tcl	20
hyv	20
gua	20
b-ala	20
apc	20
aad	20

NRPS: EAU66328
Location: 17467-26148
Strand: +

Domain: A1
NRPSPredictor2 SVM predictions:
hydrophobic-aliphatic
cys
cys
cys
NRPSPredictor2 code predictions:
pip	60
val	50
thr	50
hpg	50
gly	50
dpg	50
dhpg	50
dhp	50
cys	50
tyr	40
trp	40
sal	40
pro	40
phg	40
phe	40
orn	40
lys	40
leu	40
ile	40
hse	40
glu	40
gln	40
dht	40
dhb	40
cha	40
asp	40
asn	40
allothr	40
ahp	40
abu	40
ser	30
met	30
hty	30
his	30
gua	30
end	30
cit	30
bmt	30
bht	30
arg	30
apa	30
ala	30
vol	20
uda	20
tcl	20
dab	20
apc	20
ala-d	20
aeo	20
aad	20
hyv	10
b-ala	10

NRPS: EAU66331
Location: 37240-41571
Strand: +

Domain: A1
NRPSPredictor2 SVM predictions:
hydrophilic
asp,asn,glu,gln,aad
asp,asn
asn
NRPSPredictor2 code predictions:
asn	80
tyr	70
asp	70
trp	60
leu	60
thr	50
lys	50
ile	50
hty	50
gln	50
cha	50
arg	50
apc	50
val	40
ser	40
pro	40
phe	40
orn	40
met	40
his	40
gly	40
glu	40
end	40
dht	40
cit	40
bmt	40
bht	40
apa	40
allothr	40
ala	40
ahp	40
vol	30
uda	30
tcl	30
pip	30
phg	30
hse	30
hpg	30
gua	30
dpg	30
dhpg	30
dhp	30
dhb	30
dab	30
cys	30
ala-d	30
abu	30
aad	30
sal	20
hyv	20
b-ala	20
aeo	20


//


Description: Stigmatella aurantiaca DW4/3-1 gsam_469, whole genome shotgun sequence.
Accession: AAMD01000090
Cluster nr: 1
Organism: Stigmatella aurantiaca DW4/3-1
Taxonomy: Bacteria;Proteobacteria;Deltaproteobacteria;Myxococcales;Cystobacterineae;Cystobacteraceae;Stigmatella.

NRPSs:

NRPS: EAU65176
Location: 2839-4374
Strand: -

Domain: A1
NRPSPredictor2 SVM predictions:
hydrophobic-aliphatic
gly,ala,val,leu,ile,abu,iva
gly,ala
ala
NRPSPredictor2 code predictions:
cys	50
ser	40
pro	40
phe	40
lys	40
leu	40
gly	40
dab	40
bht	40
b-ala	40
asp	40
arg	40
ala	40
val	30
tyr	30
thr	30
tcl	30
sal	30
phg	30
orn	30
hyv	30
hty	30
cha	30
asn	30
ala-d	30
aeo	30
uda	20
trp	20
pip	20
met	20
ile	20
hse	20
hpg	20
his	20
glu	20
gln	20
dhb	20
cit	20
bmt	20
apc	20
apa	20
aad	20
vol	10
gua	10
end	10
dpg	10
dht	10
dhpg	10
dhp	10
allothr	10
ahp	10
abu	10

NRPS: EAU65198
Location: 6603-16013
Strand: +

Domain: A1
NRPSPredictor2 SVM predictions:
hydrophobic-aliphatic
N/A
N/A
N/A
NRPSPredictor2 code predictions:
orn	60
pip	50
gly	50
val	40
trp	40
thr	40
ser	40
pro	40
phg	40
phe	40
lys	40
leu	40
ile	40
hpg	40
glu	40
gln	40
dpg	40
dhpg	40
dhp	40
cit	40
bmt	40
asp	40
arg	40
apa	40
ala	40
tyr	30
sal	30
met	30
hty	30
hse	30
end	30
dht	30
dhb	30
dab	30
cys	30
cha	30
bht	30
asn	30
allothr	30
ahp	30
abu	30
aad	30
vol	20
uda	20
tcl	20
hyv	20
his	20
gua	20
apc	20
ala-d	20
aeo	20
b-ala	10

Domain: A2
NRPSPredictor2 SVM predictions:
hydrophobic-aliphatic
gly,ala,val,leu,ile,abu,iva
gly,ala
ala
NRPSPredictor2 code predictions:
ala	100
hse	60
gly	60
cys	60
val	40
thr	40
ser	40
phg	40
phe	40
orn	40
leu	40
ile	40
hpg	40
dab	40
abu	40
uda	30
tyr	30
trp	30
pro	30
pip	30
met	30
lys	30
hty	30
his	30
glu	30
gln	30
dpg	30
dht	30
dhpg	30
dhp	30
cha	30
bht	30
asp	30
asn	30
arg	30
apa	30
allothr	30
ala-d	30
ahp	30
vol	20
sal	20
gua	20
end	20
dhb	20
cit	20
bmt	20
b-ala	20
aeo	20
aad	20
tcl	10
hyv	10
apc	10


//


Description: Stigmatella aurantiaca DW4/3-1 gsam_556, whole genome shotgun sequence.
Accession: AAMD01000127
Cluster nr: 1
Organism: Stigmatella aurantiaca DW4/3-1
Taxonomy: Bacteria;Proteobacteria;Deltaproteobacteria;Myxococcales;Cystobacterineae;Cystobacteraceae;Stigmatella.

NRPSs:

NRPS: EAU64192
Location: 2-6001
Strand: +

Domain: A1
NRPSPredictor2 SVM predictions:
hydrophobic-aliphatic
gly,ala,val,leu,ile,abu,iva
phe,trp
N/A
NRPSPredictor2 code predictions:
ala	70
val	60
ser	60
phe	60
orn	60
tyr	50
pro	50
leu	50
gly	50
glu	50
dab	50
cys	50
bht	50
arg	50
uda	40
trp	40
thr	40
met	40
lys	40
hpg	40
gln	40
bmt	40
asp	40
ala-d	40
aeo	40
abu	40
pip	30
ile	30
hty	30
hse	30
his	30
dpg	30
dht	30
dhpg	30
dhp	30
cit	30
asn	30
apa	30
allothr	30
ahp	30
vol	20
tcl	20
sal	20
phg	20
hyv	20
gua	20
end	20
cha	20
apc	20
aad	20
dhb	10
b-ala	10

Domain: A2
NRPSPredictor2 SVM predictions:
hydrophilic
asp,asn,glu,gln,aad
N/A
N/A
NRPSPredictor2 code predictions:
gln	90
phe	70
ser	60
pro	60
leu	60
gly	60
glu	60
arg	60
val	50
trp	50
thr	50
orn	50
lys	50
hpg	50
dpg	50
bmt	50
bht	50
asp	50
uda	40
tyr	40
pip	40
phg	40
ile	40
hse	40
end	40
dht	40
dhpg	40
dhp	40
dab	40
cys	40
cit	40
asn	40
allothr	40
ala	40
aeo	40
abu	40
vol	30
sal	30
met	30
hty	30
cha	30
b-ala	30
apc	30
apa	30
ala-d	30
ahp	30
tcl	20
hyv	20
his	20
gua	20
dhb	20
aad	20


//


Description: Stigmatella aurantiaca DW4/3-1 gsam_366, whole genome shotgun sequence.
Accession: AAMD01000145
Cluster nr: 1
Organism: Stigmatella aurantiaca DW4/3-1
Taxonomy: Bacteria;Proteobacteria;Deltaproteobacteria;Myxococcales;Cystobacterineae;Cystobacteraceae;Stigmatella.

NRPSs:

NRPS: EAU63805
Location: 6803-13021
Strand: -

Domain: A1
NRPSPredictor2 SVM predictions:
hydrophobic-aliphatic
orn,lys,arg
N/A
N/A
NRPSPredictor2 code predictions:
orn	60
pip	50
gly	50
val	40
trp	40
thr	40
ser	40
pro	40
phg	40
phe	40
lys	40
leu	40
ile	40
hpg	40
glu	40
gln	40
dpg	40
dhpg	40
dhp	40
cit	40
bmt	40
asp	40
arg	40
apa	40
ala	40
tyr	30
sal	30
met	30
hty	30
hse	30
end	30
dht	30
dhb	30
dab	30
cys	30
cha	30
bht	30
asn	30
allothr	30
ahp	30
abu	30
aad	30
vol	20
uda	20
tcl	20
hyv	20
his	20
gua	20
apc	20
ala-d	20
aeo	20
b-ala	10

Domain: A2
NRPSPredictor2 SVM predictions:
hydrophobic-aliphatic
gly,ala,val,leu,ile,abu,iva
gly,ala
gly
NRPSPredictor2 code predictions:
gly	100
cys	60
val	50
thr	50
pro	50
phe	50
orn	50
leu	50
hpg	50
gln	50
bht	50
asp	50
ala	50
tyr	40
tcl	40
ser	40
pip	40
phg	40
met	40
lys	40
ile	40
glu	40
dpg	40
dht	40
dhpg	40
dhp	40
cha	40
asn	40
arg	40
allothr	40
aeo	40
trp	30
sal	30
hty	30
hse	30
his	30
end	30
dab	30
cit	30
bmt	30
apc	30
apa	30
ahp	30
abu	30
aad	30
vol	20
uda	20
hyv	20
gua	20
dhb	20
ala-d	20
b-ala	10


//


Description: Stigmatella aurantiaca DW4/3-1 gsam_218, whole genome shotgun sequence.
Accession: AAMD01000210
Cluster nr: 1
Organism: Stigmatella aurantiaca DW4/3-1
Taxonomy: Bacteria;Proteobacteria;Deltaproteobacteria;Myxococcales;Cystobacterineae;Cystobacteraceae;Stigmatella.

NRPSs:

NRPS: EAU62729
Location: 1585-6837
Strand: -

Domain: A1
NRPSPredictor2 SVM predictions:
hydrophobic-aliphatic
gly,ala,val,leu,ile,abu,iva
gly,ala
gly
NRPSPredictor2 code predictions:
gly	100
cys	60
val	50
thr	50
pro	50
phe	50
orn	50
leu	50
hpg	50
gln	50
bht	50
asp	50
ala	50
tyr	40
tcl	40
ser	40
pip	40
phg	40
met	40
lys	40
ile	40
glu	40
dpg	40
dht	40
dhpg	40
dhp	40
cha	40
asn	40
arg	40
allothr	40
aeo	40
trp	30
sal	30
hty	30
hse	30
his	30
end	30
dab	30
cit	30
bmt	30
apc	30
apa	30
ahp	30
abu	30
aad	30
vol	20
uda	20
hyv	20
gua	20
dhb	20
ala-d	20
b-ala	10


//


Description: Stigmatella aurantiaca DW4/3-1 gsam_28, whole genome shotgun sequence.
Accession: AAMD01000217
Cluster nr: 1
Organism: Stigmatella aurantiaca DW4/3-1
Taxonomy: Bacteria;Proteobacteria;Deltaproteobacteria;Myxococcales;Cystobacterineae;Cystobacteraceae;Stigmatella.

NRPSs:

NRPS: EAU62660
Location: 3398-8473
Strand: +

Domain: A1
NRPSPredictor2 SVM predictions:
hydrophilic
asp,asn,glu,gln,aad
N/A
N/A
NRPSPredictor2 code predictions:
leu	70
glu	70
val	60
uda	60
tyr	60
phe	60
orn	60
lys	60
gly	60
gln	60
arg	60
vol	50
trp	50
thr	50
pro	50
hpg	50
end	50
dht	50
cit	50
cha	50
bmt	50
bht	50
asp	50
asn	50
allothr	50
ser	40
pip	40
met	40
ile	40
hty	40
gua	40
dpg	40
dhpg	40
dhp	40
dab	40
apc	40
apa	40
ala	40
ahp	40
tcl	30
phg	30
hyv	30
hse	30
his	30
dhb	30
cys	30
ala-d	30
aeo	30
abu	30
sal	20
b-ala	20
aad	20


//


Description: Stigmatella aurantiaca DW4/3-1 gsam_340, whole genome shotgun sequence.
Accession: AAMD01000236
Cluster nr: 1
Organism: Stigmatella aurantiaca DW4/3-1
Taxonomy: Bacteria;Proteobacteria;Deltaproteobacteria;Myxococcales;Cystobacterineae;Cystobacteraceae;Stigmatella.

NRPSs:

NRPS: EAU62450
Location: 9764-11955
Strand: +

Domain: A1
NRPSPredictor2 SVM predictions:
hydrophobic-aliphatic
N/A
N/A
N/A
NRPSPredictor2 code predictions:
phe	50
bmt	50
val	40
tyr	40
trp	40
leu	40
glu	40
gln	40
end	40
bht	40
arg	40
abu	40
vol	30
uda	30
thr	30
ser	30
orn	30
lys	30
ile	30
hpg	30
dpg	30
dht	30
dhpg	30
dhp	30
asp	30
asn	30
allothr	30
ala-d	30
ala	30
pro	20
pip	20
phg	20
met	20
hyv	20
hty	20
hse	20
his	20
gua	20
gly	20
dab	20
cys	20
cit	20
cha	20
apa	20
ahp	20
aeo	20
aad	20
tcl	10
sal	10
dhb	10
b-ala	10
apc	10


//


Description: Stigmatella aurantiaca DW4/3-1 gsam_162, whole genome shotgun sequence.
Accession: AAMD01000269
Cluster nr: 1
Organism: Stigmatella aurantiaca DW4/3-1
Taxonomy: Bacteria;Proteobacteria;Deltaproteobacteria;Myxococcales;Cystobacterineae;Cystobacteraceae;Stigmatella.

NRPSs:

NRPS: EAU62129
Location: 151-2544
Strand: +

Domain: A1
NRPSPredictor2 SVM predictions:
hydrophobic-aliphatic
cys
cys
cys
NRPSPredictor2 code predictions:
cys	100
ser	60
ala	60
thr	50
phe	50
orn	50
gly	50
pro	40
lys	40
hpg	40
gln	40
dpg	40
dhpg	40
dhp	40
dab	40
asp	40
val	30
sal	30
phg	30
leu	30
hty	30
hse	30
his	30
glu	30
dht	30
cha	30
bht	30
b-ala	30
asn	30
arg	30
allothr	30
ala-d	30
ahp	30
aeo	30
abu	30
vol	20
uda	20
tyr	20
trp	20
pip	20
met	20
ile	20
gua	20
end	20
dhb	20
cit	20
bmt	20
apa	20
aad	20
tcl	10
hyv	10
apc	10

NRPS: EAU62130
Location: 2523-8474
Strand: +

Domain: A1
NRPSPredictor2 SVM predictions:
hydrophobic-aliphatic
cys
cys
cys
NRPSPredictor2 code predictions:
cys	100
ser	70
orn	60
gly	60
ala	60
thr	50
phe	50
hpg	50
dpg	50
dhpg	50
dhp	50
pro	40
lys	40
gln	40
dab	40
bht	40
asp	40
asn	40
val	30
tyr	30
sal	30
pip	30
phg	30
met	30
leu	30
ile	30
hty	30
hse	30
his	30
glu	30
dht	30
cha	30
b-ala	30
arg	30
allothr	30
ala-d	30
ahp	30
aeo	30
abu	30
aad	30
vol	20
uda	20
trp	20
gua	20
end	20
dhb	20
cit	20
bmt	20
apa	20
tcl	10
hyv	10
apc	10


//


Description: Stigmatella aurantiaca DW4/3-1 gsam_1, whole genome shotgun sequence.
Accession: AAMD01000337
Cluster nr: 1
Organism: Stigmatella aurantiaca DW4/3-1
Taxonomy: Bacteria;Proteobacteria;Deltaproteobacteria;Myxococcales;Cystobacterineae;Cystobacteraceae;Stigmatella.

NRPSs:


//


Description: Stigmatella aurantiaca DW4/3-1 gsam_403, whole genome shotgun sequence.
Accession: AAMD01000387
Cluster nr: 1
Organism: Stigmatella aurantiaca DW4/3-1
Taxonomy: Bacteria;Proteobacteria;Deltaproteobacteria;Myxococcales;Cystobacterineae;Cystobacteraceae;Stigmatella.

NRPSs:


//


Description: Escherichia coli 101-1 gcontig_1112603667259, whole genome shotgun sequence.
Accession: AAMK02000007
Cluster nr: 1
Organism: Escherichia coli 101-1
Taxonomy: Bacteria;Proteobacteria;Gammaproteobacteria;Enterobacteriales;Enterobacteriaceae;Escherichia.

NRPSs:

NRPS: EDX39594
Location: 37308-38918
Strand: -

Domain: A1
NRPSPredictor2 SVM predictions:
hydrophobic-aromatic
dhb,sal
dhb,sal
dhb
NRPSPredictor2 code predictions:
dhb	100
sal	70
pip	50
orn	50
cit	50
ser	40
ile	40
glu	40
gln	40
end	40
asp	40
asn	40
ahp	40
val	30
tyr	30
trp	30
thr	30
phe	30
met	30
lys	30
leu	30
hty	30
gly	30
dht	30
cha	30
bmt	30
arg	30
apc	30
apa	30
allothr	30
ala	30
vol	20
uda	20
tcl	20
pro	20
phg	20
hse	20
hpg	20
his	20
dpg	20
dhpg	20
dhp	20
dab	20
cys	20
bht	20
ala-d	20
abu	20
hyv	10
gua	10
b-ala	10
aeo	10
aad	10

NRPS: EDX39703
Location: 46950-50831
Strand: -

Domain: A1
NRPSPredictor2 SVM predictions:
hydrophobic-aliphatic
ser,thr,dhpg,hpg
ser
ser
NRPSPredictor2 code predictions:
ser	100
glu	70
leu	60
gln	60
cys	60
arg	60
val	50
thr	50
phe	50
orn	50
hpg	50
gly	50
dab	50
asp	50
apa	50
ala	50
uda	40
trp	40
pro	40
met	40
lys	40
ile	40
hse	40
dpg	40
dht	40
cit	40
bmt	40
b-ala	40
allothr	40
ala-d	40
ahp	40
aad	40
vol	30
tyr	30
pip	30
phg	30
hty	30
his	30
end	30
dhpg	30
dhp	30
cha	30
bht	30
asn	30
apc	30
aeo	30
abu	30
hyv	20
gua	20
dhb	20
tcl	10
sal	10


//


Description: Nitrobacter sp. Nb-311A 1099473104505, whole genome shotgun sequence.
Accession: AAMY01000013
Cluster nr: 1
Organism: Nitrobacter sp. Nb-311A
Taxonomy: Bacteria;Proteobacteria;Alphaproteobacteria;Rhizobiales;Bradyrhizobiaceae;Nitrobacter.

NRPSs:

NRPS: EAQ35218
Location: 93269-103087
Strand: +

Domain: A1
NRPSPredictor2 SVM predictions:
hydrophobic-aliphatic
N/A
N/A
N/A
NRPSPredictor2 code predictions:
orn	50
val	40
trp	40
thr	40
ser	40
pip	40
phg	40
phe	40
lys	40
leu	40
ile	40
hpg	40
gly	40
glu	40
gln	40
dpg	40
dhpg	40
dhp	40
cit	40
asp	40
arg	40
apa	40
ala	40
tyr	30
sal	30
pro	30
met	30
hty	30
hse	30
end	30
dht	30
dhb	30
dab	30
cys	30
cha	30
bmt	30
bht	30
asn	30
allothr	30
ahp	30
abu	30
aad	30
vol	20
uda	20
tcl	20
his	20
gua	20
apc	20
ala-d	20
aeo	20
hyv	10
b-ala	10

Domain: A2
NRPSPredictor2 SVM predictions:
hydrophilic
asp,asn,glu,gln,aad
asp,asn
asp
NRPSPredictor2 code predictions:
asp	100
asn	90
cha	60
tyr	50
trp	50
thr	50
phe	50
lys	50
hty	50
glu	50
arg	50
val	40
tcl	40
ser	40
pro	40
pip	40
phg	40
orn	40
met	40
leu	40
ile	40
gly	40
gln	40
end	40
dht	40
dhb	40
dab	40
cys	40
cit	40
bmt	40
bht	40
apc	40
apa	40
allothr	40
ala-d	40
ala	40
ahp	40
vol	30
uda	30
sal	30
hse	30
hpg	30
his	30
gua	30
dpg	30
dhpg	30
dhp	30
abu	30
hyv	20
b-ala	20
aeo	20
aad	20

Domain: A3
NRPSPredictor2 SVM predictions:
hydrophilic
N/A
N/A
N/A
NRPSPredictor2 code predictions:
val	60
hty	60
gly	60
arg	60
pro	50
phe	50
orn	50
lys	50
leu	50
gua	50
dab	50
cit	50
bht	50
asp	50
ala	50
uda	40
tyr	40
thr	40
tcl	40
ser	40
pip	40
phg	40
ile	40
hpg	40
glu	40
gln	40
end	40
dht	40
cys	40
asn	40
allothr	40
ala-d	40
ahp	40
vol	30
trp	30
sal	30
met	30
hse	30
his	30
dpg	30
dhpg	30
dhp	30
cha	30
bmt	30
apc	30
apa	30
aeo	30
abu	30
aad	30
dhb	20
hyv	10
b-ala	10

NRPS: EAQ35219
Location: 103090-109653
Strand: +

Domain: A1
NRPSPredictor2 SVM predictions:
hydrophobic-aromatic
phe,trp,phg,tyr,bht
phe,trp
phe
NRPSPredictor2 code predictions:
phe	80
bht	80
val	70
tyr	70
trp	70
ser	60
pro	60
glu	60
bmt	60
ala	60
vol	50
uda	50
thr	50
met	50
lys	50
leu	50
his	50
gly	50
cys	50
cha	50
asn	50
arg	50
abu	50
pip	40
orn	40
hyv	40
hpg	40
gln	40
end	40
dpg	40
dht	40
dhpg	40
dhp	40
asp	40
apa	40
allothr	40
ala-d	40
ile	30
hty	30
dab	30
cit	30
apc	30
ahp	30
aeo	30
tcl	20
sal	20
phg	20
hse	20
gua	20
dhb	20
b-ala	20
aad	20

Domain: A2
NRPSPredictor2 SVM predictions:
hydrophobic-aliphatic
gly,ala,val,leu,ile,abu,iva
gly,ala
gly
NRPSPredictor2 code predictions:
gly	100
ala	70
leu	60
hpg	60
val	50
tyr	50
thr	50
pro	50
phg	50
phe	50
orn	50
met	50
lys	50
ile	50
glu	50
gln	50
dpg	50
cys	50
cha	50
asp	50
asn	50
arg	50
trp	40
tcl	40
ser	40
pip	40
hty	40
hse	40
his	40
end	40
dht	40
dhpg	40
dhp	40
cit	40
bmt	40
bht	40
apc	40
apa	40
allothr	40
ahp	40
vol	30
uda	30
dhb	30
dab	30
ala-d	30
aeo	30
abu	30
sal	20
hyv	20
gua	20
b-ala	20
aad	20

NRPS: EAQ35220
Location: 109646-112812
Strand: +

Domain: A1
NRPSPredictor2 SVM predictions:
hydrophilic
asp,asn,glu,gln,aad
N/A
N/A
NRPSPredictor2 code predictions:
orn	80
arg	60
apa	60
ahp	60
vol	50
met	50
lys	50
leu	50
ile	50
hty	50
glu	50
gln	50
end	50
cys	50
cit	50
cha	50
bmt	50
val	40
tyr	40
trp	40
thr	40
ser	40
pro	40
phe	40
his	40
gly	40
dht	40
dab	40
bht	40
asp	40
asn	40
apc	40
allothr	40
ala	40
abu	40
uda	30
pip	30
phg	30
hse	30
hpg	30
dpg	30
dhpg	30
dhp	30
dhb	30
ala-d	30
aeo	30
tcl	20
sal	20
hyv	20
gua	20
aad	20
b-ala	10


//


Description: Nitrobacter sp. Nb-311A 1099473104495, whole genome shotgun sequence.
Accession: AAMY01000015
Cluster nr: 1
Organism: Nitrobacter sp. Nb-311A
Taxonomy: Bacteria;Proteobacteria;Alphaproteobacteria;Rhizobiales;Bradyrhizobiaceae;Nitrobacter.

NRPSs:

NRPS: EAQ34930
Location: 1-9546
Strand: +

Domain: A1
NRPSPredictor2 SVM predictions:
hydrophobic-aliphatic
gly,ala,val,leu,ile,abu,iva
gly,ala
gly
NRPSPredictor2 code predictions:
gly	100
ala	70
leu	60
hpg	60
val	50
tyr	50
thr	50
pro	50
phg	50
phe	50
orn	50
met	50
lys	50
ile	50
glu	50
gln	50
dpg	50
cys	50
cha	50
asp	50
asn	50
arg	50
trp	40
tcl	40
ser	40
pip	40
hty	40
hse	40
his	40
end	40
dht	40
dhpg	40
dhp	40
cit	40
bmt	40
bht	40
apc	40
apa	40
allothr	40
ahp	40
vol	30
uda	30
dhb	30
dab	30
ala-d	30
aeo	30
abu	30
sal	20
hyv	20
gua	20
b-ala	20
aad	20

Domain: A2
NRPSPredictor2 SVM predictions:
hydrophilic
asp,asn,glu,gln,aad
N/A
N/A
NRPSPredictor2 code predictions:
orn	80
arg	60
apa	60
ahp	60
vol	50
met	50
lys	50
leu	50
ile	50
hty	50
glu	50
gln	50
end	50
cys	50
cit	50
cha	50
bmt	50
val	40
tyr	40
trp	40
thr	40
ser	40
pro	40
phe	40
his	40
gly	40
dht	40
dab	40
bht	40
asp	40
asn	40
apc	40
allothr	40
ala	40
abu	40
uda	30
pip	30
phg	30
hse	30
hpg	30
dpg	30
dhpg	30
dhp	30
dhb	30
ala-d	30
aeo	30
tcl	20
sal	20
hyv	20
gua	20
aad	20
b-ala	10


//


Description: Roseobacter sp. MED193 1099517003964, whole genome shotgun sequence.
Accession: AANB01000004
Cluster nr: 1
Organism: Roseobacter sp. MED193
Taxonomy: Bacteria;Proteobacteria;Alphaproteobacteria;Rhodobacterales;Rhodobacteraceae;Roseobacter.

NRPSs:

NRPS: EAQ45548
Location: 68249-72799
Strand: -

Domain: A1
NRPSPredictor2 SVM predictions:
hydrophobic-aliphatic
gly,ala,val,leu,ile,abu,iva
val,leu,ile,abu,iva
leu
NRPSPredictor2 code predictions:
ile	80
val	70
leu	70
asp	70
pip	60
glu	60
gln	60
orn	50
met	50
hty	50
hpg	50
gly	50
dpg	50
dhpg	50
dhp	50
cha	50
asn	50
ahp	50
abu	50
tyr	40
trp	40
thr	40
ser	40
pro	40
phe	40
lys	40
his	40
end	40
dht	40
dhb	40
cys	40
cit	40
bmt	40
bht	40
arg	40
apa	40
allothr	40
ala-d	40
ala	40
vol	30
uda	30
sal	30
phg	30
hse	30
gua	30
dab	30
apc	30
tcl	20
aeo	20
aad	20
hyv	10
b-ala	10

NRPS: EAQ45550
Location: 74554-76425
Strand: -

Domain: A1
NRPSPredictor2 SVM predictions:
N/A
N/A
N/A
N/A
NRPSPredictor2 code predictions:
gly	40
val	30
tcl	30
ser	30
dab	30
ala	30
uda	20
tyr	20
trp	20
thr	20
pro	20
pip	20
phg	20
phe	20
orn	20
lys	20
leu	20
ile	20
hty	20
hse	20
hpg	20
dhb	20
cys	20
cit	20
cha	20
bht	20
b-ala	20
asp	20
arg	20
ala-d	20
vol	10
sal	10
met	10
hyv	10
his	10
gua	10
glu	10
gln	10
end	10
dpg	10
dht	10
dhpg	10
dhp	10
bmt	10
asn	10
apc	10
apa	10
allothr	10
ahp	10
aeo	10
abu	10
aad	10


//


Description: Vibrio sp. MED222 1099517005443, whole genome shotgun sequence.
Accession: AAND01000010
Cluster nr: 1
Organism: Vibrio sp. MED222
Taxonomy: Bacteria;Proteobacteria;Gammaproteobacteria;Vibrionales;Vibrionaceae;Vibrio.

NRPSs:

NRPS: EAQ53901
Location: 92076-93731
Strand: +

Domain: A1
NRPSPredictor2 SVM predictions:
N/A
dhb,sal
dhb,sal
dhb
NRPSPredictor2 code predictions:
sal	90
dhb	70
pip	50
lys	40
leu	40
hty	40
gly	40
asp	40
ala	40
val	30
tyr	30
thr	30
ser	30
pro	30
phe	30
orn	30
ile	30
glu	30
gln	30
cys	30
cit	30
cha	30
bht	30
asn	30
arg	30
ahp	30
trp	20
tcl	20
phg	20
met	20
hse	20
hpg	20
gua	20
end	20
dpg	20
dht	20
dhpg	20
dhp	20
dab	20
bmt	20
apc	20
apa	20
allothr	20
ala-d	20
aeo	20
abu	20
aad	20
vol	10
uda	10
hyv	10
his	10
b-ala	10

NRPS: EAQ53905
Location: 96223-97842
Strand: -

Domain: A1
NRPSPredictor2 SVM predictions:
hydrophobic-aromatic
dhb,sal
dhb,sal
dhb
NRPSPredictor2 code predictions:
dhb	90
sal	80
pip	60
asp	50
asn	50
phe	40
orn	40
ile	40
hty	40
glu	40
gln	40
end	40
cha	40
arg	40
ahp	40
val	30
tyr	30
trp	30
thr	30
ser	30
met	30
lys	30
leu	30
gly	30
dht	30
dab	30
cys	30
cit	30
bmt	30
apc	30
apa	30
allothr	30
ala-d	30
ala	30
vol	20
uda	20
tcl	20
pro	20
phg	20
hse	20
hpg	20
his	20
dpg	20
dhpg	20
dhp	20
bht	20
abu	20
hyv	10
gua	10
b-ala	10
aeo	10
aad	10

NRPS: EAQ53909
Location: 101539-106038
Strand: +

Domain: A1
NRPSPredictor2 SVM predictions:
hydrophobic-aliphatic
ser,thr,dhpg,hpg
thr
thr
NRPSPredictor2 code predictions:
thr	60
gly	60
cys	60
ala	60
val	50
pro	50
lys	50
ile	50
gln	50
asp	50
trp	40
ser	40
sal	40
pip	40
phg	40
phe	40
orn	40
met	40
leu	40
hty	40
hse	40
hpg	40
glu	40
cha	40
bht	40
asn	40
arg	40
apa	40
aeo	40
tyr	30
his	30
end	30
dpg	30
dht	30
dhpg	30
dhp	30
dhb	30
dab	30
cit	30
bmt	30
apc	30
allothr	30
ala-d	30
ahp	30
abu	30
vol	20
uda	20
tcl	20
gua	20
aad	20
hyv	10
b-ala	10


//


Description: Marinomonas sp. MED121 1099517007685, whole genome shotgun sequence.
Accession: AANE01000014
Cluster nr: 1
Organism: Marinomonas sp. MED121
Taxonomy: Bacteria;Proteobacteria;Gammaproteobacteria;Oceanospirillales;Marinomonas.

NRPSs:

NRPS: EAQ64103
Location: 3-4679
Strand: +

Domain: A1
NRPSPredictor2 SVM predictions:
hydrophobic-aliphatic
N/A
N/A
N/A
NRPSPredictor2 code predictions:
trp	60
lys	60
leu	60
glu	60
end	60
tyr	50
thr	50
ser	50
phe	50
orn	50
hpg	50
gly	50
gln	50
dpg	50
dhpg	50
cys	50
bht	50
asp	50
asn	50
arg	50
ahp	50
vol	40
val	40
pro	40
ile	40
hyv	40
dhp	40
dab	40
cit	40
cha	40
bmt	40
apc	40
apa	40
uda	30
tcl	30
sal	30
pip	30
phg	30
met	30
hty	30
hse	30
his	30
dht	30
allothr	30
ala	30
aeo	30
abu	30
aad	30
gua	20
dhb	20
b-ala	20
ala-d	20

Domain: A2
NRPSPredictor2 SVM predictions:
hydrophobic-aliphatic
N/A
N/A
N/A
NRPSPredictor2 code predictions:
leu	70
glu	70
gln	70
asp	70
val	60
tyr	60
hpg	60
arg	60
uda	50
trp	50
thr	50
ser	50
phe	50
orn	50
met	50
lys	50
ile	50
hty	50
gly	50
end	50
dpg	50
dht	50
dhpg	50
dhp	50
dhb	50
cit	50
bmt	50
bht	50
asn	50
allothr	50
ala	50
vol	40
pip	40
cys	40
cha	40
apa	40
ahp	40
pro	30
phg	30
hse	30
his	30
dab	30
b-ala	30
apc	30
ala-d	30
abu	30
aad	30
tcl	20
sal	20
hyv	20
gua	20
aeo	20

NRPS: EAQ64104
Location: 4679-16906
Strand: +

Domain: A1
NRPSPredictor2 SVM predictions:
hydrophobic-aliphatic
gly,ala,val,leu,ile,abu,iva
N/A
N/A
NRPSPredictor2 code predictions:
gly	70
ala	70
val	50
trp	50
thr	50
pro	50
pip	50
phg	50
orn	50
lys	50
leu	50
ile	50
hty	50
hpg	50
glu	50
gln	50
dht	50
asp	50
asn	50
arg	50
allothr	50
vol	40
uda	40
tyr	40
ser	40
phe	40
met	40
hse	40
end	40
dpg	40
dhb	40
cys	40
cit	40
cha	40
bmt	40
bht	40
apc	40
apa	40
ahp	40
tcl	30
his	30
gua	30
dhpg	30
dhp	30
dab	30
b-ala	30
ala-d	30
abu	30
sal	20
aeo	20
aad	20
hyv	10

Domain: A2
NRPSPredictor2 SVM predictions:
N/A
N/A
tyr,bht
tyr
NRPSPredictor2 code predictions:
trp	60
leu	60
tyr	50
ser	50
pro	50
phe	50
met	50
his	50
cys	50
bht	50
asn	50
val	40
thr	40
pip	40
lys	40
hty	40
gly	40
glu	40
cha	40
b-ala	40
asp	40
arg	40
apc	40
ala	40
vol	30
uda	30
orn	30
ile	30
hpg	30
gln	30
end	30
dpg	30
dht	30
dhpg	30
dhp	30
dhb	30
dab	30
cit	30
bmt	30
apa	30
allothr	30
ala-d	30
ahp	30
abu	30
aad	30
tcl	20
sal	20
phg	20
hyv	20
hse	20
gua	20
aeo	20

Domain: A3
NRPSPredictor2 SVM predictions:
hydrophobic-aliphatic
gly,ala,val,leu,ile,abu,iva
val,leu,ile,abu,iva
N/A
NRPSPredictor2 code predictions:
val	80
ile	80
leu	70
phe	60
hpg	60
tyr	50
phg	50
orn	50
met	50
hse	50
gly	50
glu	50
gln	50
dpg	50
dhpg	50
dhp	50
bht	50
abu	50
trp	40
thr	40
pro	40
pip	40
lys	40
end	40
cys	40
cha	40
bmt	40
asp	40
asn	40
arg	40
apa	40
ala	40
vol	30
uda	30
ser	30
hty	30
his	30
dht	30
cit	30
allothr	30
ahp	30
aeo	30
tcl	20
sal	20
hyv	20
gua	20
dhb	20
dab	20
b-ala	20
apc	20
ala-d	20
aad	20

NRPS: EAQ64105
Location: 17045-26401
Strand: +

Domain: A1
NRPSPredictor2 SVM predictions:
hydrophobic-aliphatic
gly,ala,val,leu,ile,abu,iva
val,leu,ile,abu,iva
val
NRPSPredictor2 code predictions:
ile	90
val	80
leu	80
tyr	60
orn	60
hpg	60
bht	60
pip	50
phe	50
met	50
hty	50
hse	50
gly	50
glu	50
gln	50
dpg	50
dhpg	50
dhp	50
asp	50
arg	50
ala	50
abu	50
uda	40
trp	40
thr	40
ser	40
pro	40
phg	40
lys	40
end	40
cys	40
cit	40
cha	40
bmt	40
asn	40
apa	40
ala-d	40
vol	30
tcl	30
gua	30
dht	30
dab	30
allothr	30
ahp	30
sal	20
hyv	20
his	20
dhb	20
apc	20
aeo	20
aad	20
b-ala	10

Domain: A2
NRPSPredictor2 SVM predictions:
hydrophobic-aliphatic
gly,ala,val,leu,ile,abu,iva
N/A
N/A
NRPSPredictor2 code predictions:
gly	70
ala	70
asp	60
asn	60
val	50
thr	50
pip	50
phg	50
orn	50
lys	50
leu	50
ile	50
hpg	50
glu	50
gln	50
dht	50
arg	50
allothr	50
vol	40
uda	40
tyr	40
trp	40
ser	40
pro	40
phe	40
met	40
hty	40
hse	40
end	40
dpg	40
cys	40
cit	40
cha	40
bmt	40
bht	40
apc	40
apa	40
ahp	40
tcl	30
his	30
gua	30
dhpg	30
dhp	30
dhb	30
dab	30
ala-d	30
abu	30
sal	20
b-ala	20
aeo	20
aad	20
hyv	10


//


Description: Marinomonas sp. MED121 1099517007627, whole genome shotgun sequence.
Accession: AANE01000018
Cluster nr: 1
Organism: Marinomonas sp. MED121
Taxonomy: Bacteria;Proteobacteria;Gammaproteobacteria;Oceanospirillales;Marinomonas.

NRPSs:

NRPS: EAQ63718
Location: 38816-42934
Strand: -

Domain: A1
NRPSPredictor2 SVM predictions:
hydrophilic
asp,asn,glu,gln,aad
asp,asn
asp
NRPSPredictor2 code predictions:
asp	100
asn	90
cha	60
tyr	50
trp	50
thr	50
phe	50
lys	50
hty	50
glu	50
arg	50
val	40
tcl	40
ser	40
pro	40
pip	40
phg	40
orn	40
met	40
leu	40
ile	40
gly	40
gln	40
end	40
dht	40
dhb	40
dab	40
cys	40
cit	40
bmt	40
bht	40
apc	40
apa	40
allothr	40
ala-d	40
ala	40
ahp	40
vol	30
uda	30
sal	30
hse	30
hpg	30
his	30
gua	30
dpg	30
dhpg	30
dhp	30
abu	30
hyv	20
b-ala	20
aeo	20
aad	20

NRPS: EAQ63719
Location: 42931-52701
Strand: -

Domain: A1
NRPSPredictor2 SVM predictions:
hydrophilic
asp,asn,glu,gln,aad
asp,asn
asp
NRPSPredictor2 code predictions:
asp	90
asn	90
val	50
thr	50
pro	50
phe	50
orn	50
lys	50
hty	50
gly	50
glu	50
dht	50
cha	50
arg	50
allothr	50
vol	40
uda	40
tyr	40
trp	40
ser	40
pip	40
phg	40
met	40
leu	40
ile	40
gua	40
gln	40
end	40
dhb	40
dab	40
cys	40
cit	40
bmt	40
bht	40
apa	40
ala-d	40
ala	40
ahp	40
tcl	30
sal	30
hse	30
hpg	30
his	30
dpg	30
dhpg	30
dhp	30
apc	30
abu	30
aeo	20
aad	20
hyv	10
b-ala	10

Domain: A2
NRPSPredictor2 SVM predictions:
hydrophobic-aliphatic
gly,ala,val,leu,ile,abu,iva
gly,ala
gly
NRPSPredictor2 code predictions:
gly	90
ile	60
glu	60
gln	60
asp	60
ala	60
val	50
tyr	50
pip	50
phe	50
orn	50
met	50
lys	50
leu	50
hpg	50
cha	50
asn	50
ahp	50
trp	40
thr	40
tcl	40
ser	40
pro	40
phg	40
hty	40
his	40
end	40
dpg	40
dht	40
dhpg	40
dhp	40
dhb	40
cys	40
cit	40
bmt	40
bht	40
arg	40
apc	40
apa	40
allothr	40
vol	30
uda	30
sal	30
hse	30
dab	30
ala-d	30
aeo	30
abu	30
hyv	20
gua	20
aad	20
b-ala	10

NRPS: EAQ63720
Location: 52716-62912
Strand: -

Domain: A1
NRPSPredictor2 SVM predictions:
hydrophilic
asp,asn,glu,gln,aad
N/A
N/A
NRPSPredictor2 code predictions:
ser	100
phe	50
orn	50
dab	50
asp	50
arg	50
val	40
uda	40
tyr	40
pro	40
leu	40
hpg	40
gua	40
gly	40
glu	40
gln	40
cit	40
bht	40
ala-d	40
ala	40
trp	30
thr	30
tcl	30
pip	30
phg	30
met	30
lys	30
ile	30
hty	30
dpg	30
dht	30
dhpg	30
dhp	30
cys	30
bmt	30
asn	30
allothr	30
aeo	30
abu	30
vol	20
hse	20
his	20
end	20
cha	20
b-ala	20
apa	20
ahp	20
aad	20
sal	10
hyv	10
dhb	10
apc	10

Domain: A2
NRPSPredictor2 SVM predictions:
hydrophobic-aliphatic
N/A
N/A
N/A
NRPSPredictor2 code predictions:
ala	60
val	50
uda	50
tyr	50
ser	50
pip	50
phe	50
gly	50
asp	50
arg	50
ala-d	50
vol	40
thr	40
pro	40
orn	40
lys	40
leu	40
ile	40
hty	40
his	40
glu	40
dht	40
dab	40
cit	40
bht	40
asn	40
allothr	40
trp	30
tcl	30
phg	30
met	30
hpg	30
gua	30
gln	30
end	30
cys	30
cha	30
bmt	30
apc	30
apa	30
ahp	30
abu	30
hse	20
dpg	20
dhpg	20
dhp	20
dhb	20
aeo	20
aad	20
sal	10
hyv	10
b-ala	10

Domain: A3
NRPSPredictor2 SVM predictions:
hydrophobic-aliphatic
gly,ala,val,leu,ile,abu,iva
gly,ala
gly
NRPSPredictor2 code predictions:
gly	80
val	60
thr	50
tcl	50
pro	50
phe	50
orn	50
leu	50
gln	50
dab	50
bht	50
asp	50
arg	50
ala	50
uda	40
tyr	40
ser	40
pip	40
phg	40
lys	40
hty	40
hpg	40
glu	40
dht	40
cys	40
cit	40
cha	40
asn	40
allothr	40
aeo	40
vol	30
trp	30
sal	30
met	30
ile	30
hse	30
his	30
gua	30
end	30
dpg	30
dhpg	30
dhp	30
bmt	30
apc	30
apa	30
ala-d	30
ahp	30
abu	30
hyv	20
dhb	20
aad	20
b-ala	10

NRPS: EAQ63721
Location: 62939-68266
Strand: -

Domain: A1
NRPSPredictor2 SVM predictions:
hydrophilic
asp,asn,glu,gln,aad
asp,asn
asp
NRPSPredictor2 code predictions:
asp	90
asn	80
val	60
gly	60
orn	50
lys	50
thr	40
ser	40
sal	40
pro	40
pip	40
phg	40
phe	40
leu	40
hty	40
gua	40
glu	40
gln	40
dht	40
dab	40
cys	40
cha	40
bht	40
arg	40
allothr	40
ala	40
vol	30
uda	30
tyr	30
trp	30
tcl	30
met	30
ile	30
hse	30
hpg	30
end	30
dpg	30
dhpg	30
dhp	30
dhb	30
cit	30
bmt	30
apa	30
ala-d	30
ahp	30
aeo	30
abu	30
his	20
apc	20
aad	20
hyv	10
b-ala	10

NRPS: EAQ63722
Location: 68269-70413
Strand: -

Domain: A1
NRPSPredictor2 SVM predictions:
hydrophobic-aliphatic
N/A
N/A
N/A
NRPSPredictor2 code predictions:
cha	60
val	50
tyr	50
trp	50
thr	50
orn	50
lys	50
leu	50
gln	50
ser	40
pro	40
pip	40
phg	40
ile	40
hse	40
hpg	40
gly	40
glu	40
dpg	40
dhpg	40
dhp	40
dhb	40
cit	40
asp	40
asn	40
arg	40
ala	40
abu	40
tcl	30
sal	30
phe	30
met	30
hty	30
end	30
dht	30
dab	30
cys	30
bmt	30
bht	30
apc	30
apa	30
allothr	30
ahp	30
vol	20
uda	20
hyv	20
his	20
gua	20
b-ala	20
ala-d	20
aeo	20
aad	20


//


Description: Nitrococcus mobilis Nb-231 1099646003882, whole genome shotgun sequence.
Accession: AAOF01000001
Cluster nr: 2
Organism: Nitrococcus mobilis Nb-231
Taxonomy: Bacteria;Proteobacteria;Gammaproteobacteria;Chromatiales;Ectothiorhodospiraceae;Nitrococcus.

NRPSs:

NRPS: EAR23259
Location: 304123-310695
Strand: +

Domain: A1
NRPSPredictor2 SVM predictions:
hydrophobic-aliphatic
cys
cys
cys
NRPSPredictor2 code predictions:
cys	80
orn	70
thr	60
ser	60
phe	60
hse	60
hpg	60
gly	60
ala	60
val	50
pro	50
phg	50
met	50
lys	50
leu	50
ile	50
gln	50
dpg	50
dht	50
dhpg	50
dhp	50
bht	50
asp	50
asn	50
allothr	50
sal	40
pip	40
hty	40
glu	40
cha	40
arg	40
apa	40
ahp	40
tyr	30
trp	30
end	30
dhb	30
dab	30
cit	30
bmt	30
ala-d	30
aeo	30
abu	30
aad	30
vol	20
uda	20
tcl	20
his	20
gua	20
b-ala	20
apc	20
hyv	10

Domain: A2
NRPSPredictor2 SVM predictions:
hydrophobic-aliphatic
cys
cys
cys
NRPSPredictor2 code predictions:
cys	100
ser	70
orn	60
gly	60
ala	60
thr	50
phe	50
hpg	50
dpg	50
dhpg	50
dhp	50
pro	40
lys	40
gln	40
dab	40
bht	40
asp	40
asn	40
val	30
tyr	30
sal	30
pip	30
phg	30
met	30
leu	30
ile	30
hty	30
hse	30
his	30
glu	30
dht	30
cha	30
b-ala	30
arg	30
allothr	30
ala-d	30
ahp	30
aeo	30
abu	30
aad	30
vol	20
uda	20
trp	20
gua	20
end	20
dhb	20
cit	20
bmt	20
apa	20
tcl	10
hyv	10
apc	10

NRPS: EAR23260
Location: 310747-316248
Strand: +

Domain: A1
NRPSPredictor2 SVM predictions:
hydrophobic-aliphatic
cys
cys
cys
NRPSPredictor2 code predictions:
cys	100
ser	70
orn	60
gly	60
ala	60
thr	50
phe	50
hpg	50
dpg	50
dhpg	50
dhp	50
pro	40
lys	40
gln	40
dab	40
bht	40
asp	40
asn	40
val	30
tyr	30
sal	30
pip	30
phg	30
met	30
leu	30
ile	30
hty	30
hse	30
his	30
glu	30
dht	30
cha	30
b-ala	30
arg	30
allothr	30
ala-d	30
ahp	30
aeo	30
abu	30
aad	30
vol	20
uda	20
trp	20
gua	20
end	20
dhb	20
cit	20
bmt	20
apa	20
tcl	10
hyv	10
apc	10

NRPS: EAR23268
Location: 326372-327979
Strand: +

Domain: A1
NRPSPredictor2 SVM predictions:
hydrophobic-aromatic
dhb,sal
dhb,sal
dhb
NRPSPredictor2 code predictions:
dhb	100
sal	90
pip	70
tyr	40
phe	40
hpg	40
gly	40
dpg	40
dhpg	40
dhp	40
val	30
trp	30
pro	30
phg	30
orn	30
met	30
lys	30
leu	30
ile	30
hty	30
glu	30
gln	30
cys	30
cit	30
cha	30
bht	30
asp	30
asn	30
ala	30
ahp	30
thr	20
tcl	20
ser	20
hse	20
his	20
end	20
dht	20
dab	20
bmt	20
arg	20
apc	20
apa	20
allothr	20
ala-d	20
abu	20
vol	10
uda	10
hyv	10
gua	10
b-ala	10
aeo	10
aad	10


//


Description: Nitrococcus mobilis Nb-231 1099646003883, whole genome shotgun sequence.
Accession: AAOF01000006
Cluster nr: 1
Organism: Nitrococcus mobilis Nb-231
Taxonomy: Bacteria;Proteobacteria;Gammaproteobacteria;Chromatiales;Ectothiorhodospiraceae;Nitrococcus.

NRPSs:

NRPS: EAR21793
Location: 115641-120332
Strand: -

Domain: A1
NRPSPredictor2 SVM predictions:
hydrophilic
asp,asn,glu,gln,aad
N/A
N/A
NRPSPredictor2 code predictions:
ser	100
phe	50
orn	50
dab	50
asp	50
arg	50
val	40
uda	40
tyr	40
pro	40
leu	40
hpg	40
gua	40
gly	40
glu	40
gln	40
cit	40
bht	40
ala-d	40
ala	40
trp	30
thr	30
tcl	30
pip	30
phg	30
met	30
lys	30
ile	30
hty	30
dpg	30
dht	30
dhpg	30
dhp	30
cys	30
bmt	30
asn	30
allothr	30
aeo	30
abu	30
vol	20
hse	20
his	20
end	20
cha	20
b-ala	20
apa	20
ahp	20
aad	20
sal	10
hyv	10
dhb	10
apc	10

NRPS: EAR21794
Location: 120329-123448
Strand: -

Domain: A1
NRPSPredictor2 SVM predictions:
hydrophobic-aliphatic
gly,ala,val,leu,ile,abu,iva
val,leu,ile,abu,iva
N/A
NRPSPredictor2 code predictions:
his	80
tyr	60
uda	50
trp	50
pro	50
pip	50
phe	50
leu	50
bht	50
asn	50
vol	40
val	40
thr	40
ser	40
orn	40
lys	40
hty	40
gly	40
glu	40
dht	40
cys	40
asp	40
arg	40
allothr	40
ala	40
phg	30
met	30
ile	30
gua	30
gln	30
end	30
dhb	30
dab	30
cit	30
cha	30
bmt	30
b-ala	30
apc	30
apa	30
ala-d	30
ahp	30
aeo	30
abu	30
aad	30
hse	20
hpg	20
dpg	20
dhpg	20
dhp	20
tcl	10
sal	10
hyv	10

NRPS: EAR21796
Location: 124559-132541
Strand: -

Domain: A1
NRPSPredictor2 SVM predictions:
hydrophilic
asp,asn,glu,gln,aad
N/A
N/A
NRPSPredictor2 code predictions:
ser	100
phe	50
orn	50
dab	50
asp	50
arg	50
val	40
uda	40
tyr	40
pro	40
leu	40
hpg	40
gua	40
gly	40
glu	40
gln	40
cit	40
bht	40
ala-d	40
ala	40
trp	30
thr	30
tcl	30
pip	30
phg	30
met	30
lys	30
ile	30
hty	30
dpg	30
dht	30
dhpg	30
dhp	30
cys	30
bmt	30
asn	30
allothr	30
aeo	30
abu	30
vol	20
hse	20
his	20
end	20
cha	20
b-ala	20
apa	20
ahp	20
aad	20
sal	10
hyv	10
dhb	10
apc	10

Domain: A2
NRPSPredictor2 SVM predictions:
hydrophobic-aliphatic
gly,ala,val,leu,ile,abu,iva
gly,ala
gly
NRPSPredictor2 code predictions:
gly	90
ile	60
glu	60
gln	60
asp	60
ala	60
val	50
tyr	50
pip	50
phe	50
orn	50
met	50
lys	50
leu	50
hpg	50
cha	50
asn	50
ahp	50
trp	40
thr	40
tcl	40
ser	40
pro	40
phg	40
hty	40
his	40
end	40
dpg	40
dht	40
dhpg	40
dhp	40
dhb	40
cys	40
cit	40
bmt	40
bht	40
arg	40
apc	40
apa	40
allothr	40
vol	30
uda	30
sal	30
hse	30
dab	30
ala-d	30
aeo	30
abu	30
hyv	20
gua	20
aad	20
b-ala	10

NRPS: EAR21798
Location: 132694-135924
Strand: -

Domain: A1
NRPSPredictor2 SVM predictions:
hydrophilic
asp,asn,glu,gln,aad
asp,asn
asp
NRPSPredictor2 code predictions:
asp	90
asn	90
val	50
thr	50
pro	50
phe	50
orn	50
lys	50
hty	50
gly	50
glu	50
dht	50
cha	50
arg	50
allothr	50
vol	40
uda	40
tyr	40
trp	40
ser	40
pip	40
phg	40
met	40
leu	40
ile	40
gua	40
gln	40
end	40
dhb	40
dab	40
cys	40
cit	40
bmt	40
bht	40
apa	40
ala-d	40
ala	40
ahp	40
tcl	30
sal	30
hse	30
hpg	30
his	30
dpg	30
dhpg	30
dhp	30
apc	30
abu	30
aeo	20
aad	20
hyv	10
b-ala	10

NRPS: EAR21799
Location: 135929-145153
Strand: -

Domain: A1
NRPSPredictor2 SVM predictions:
hydrophilic
asp,asn,glu,gln,aad
asp,asn
asp
NRPSPredictor2 code predictions:
asp	100
asn	90
cha	60
tyr	50
trp	50
thr	50
phe	50
lys	50
hty	50
glu	50
arg	50
val	40
tcl	40
ser	40
pro	40
pip	40
phg	40
orn	40
met	40
leu	40
ile	40
gly	40
gln	40
end	40
dht	40
dhb	40
dab	40
cys	40
cit	40
bmt	40
bht	40
apc	40
apa	40
allothr	40
ala-d	40
ala	40
ahp	40
vol	30
uda	30
sal	30
hse	30
hpg	30
his	30
gua	30
dpg	30
dhpg	30
dhp	30
abu	30
hyv	20
b-ala	20
aeo	20
aad	20

Domain: A2
NRPSPredictor2 SVM predictions:
hydrophobic-aliphatic
gly,ala,val,leu,ile,abu,iva
gly,ala
gly
NRPSPredictor2 code predictions:
gly	90
ile	60
glu	60
gln	60
asp	60
ala	60
val	50
tyr	50
pip	50
phe	50
orn	50
met	50
lys	50
leu	50
hpg	50
cha	50
asn	50
ahp	50
trp	40
thr	40
tcl	40
ser	40
pro	40
phg	40
hty	40
his	40
end	40
dpg	40
dht	40
dhpg	40
dhp	40
dhb	40
cys	40
cit	40
bmt	40
bht	40
arg	40
apc	40
apa	40
allothr	40
vol	30
uda	30
sal	30
hse	30
dab	30
ala-d	30
aeo	30
abu	30
hyv	20
gua	20
aad	20
b-ala	10


//


Description: Pseudoalteromonas tunicata D2 1099591001414, whole genome shotgun sequence.
Accession: AAOH01000001
Cluster nr: 1
Organism: Pseudoalteromonas tunicata D2
Taxonomy: Bacteria;Proteobacteria;Gammaproteobacteria;Alteromonadales;Pseudoalteromonadaceae;Pseudoalteromonas.

NRPSs:

NRPS: EAR30010
Location: 1-5800
Strand: -

Domain: A1
NRPSPredictor2 SVM predictions:
hydrophilic
N/A
N/A
N/A
NRPSPredictor2 code predictions:
lys	70
ahp	70
thr	60
orn	60
end	60
dht	60
arg	60
allothr	60
vol	50
val	50
trp	50
ser	50
pip	50
gly	50
glu	50
cit	50
asp	50
asn	50
apa	50
uda	40
tyr	40
pro	40
phg	40
phe	40
met	40
leu	40
ile	40
hty	40
hpg	40
his	40
gln	40
dpg	40
dhpg	40
dhp	40
dab	40
cys	40
cha	40
bmt	40
bht	40
apc	40
ala	40
tcl	30
hse	30
gua	30
dhb	30
ala-d	30
abu	30
aad	30
sal	20
aeo	20
hyv	10
b-ala	10

Domain: A2
NRPSPredictor2 SVM predictions:
hydrophobic-aliphatic
N/A
ser
ser
NRPSPredictor2 code predictions:
ser	70
glu	60
val	40
orn	40
lys	40
leu	40
hpg	40
gln	40
dab	40
cys	40
arg	40
apa	40
ala	40
aad	40
trp	30
thr	30
pro	30
phe	30
met	30
ile	30
hse	30
gly	30
dpg	30
dht	30
dhpg	30
dhp	30
bmt	30
asp	30
allothr	30
ala-d	30
ahp	30
aeo	30
abu	30
vol	20
uda	20
tyr	20
pip	20
phg	20
hyv	20
hty	20
his	20
gua	20
end	20
cit	20
cha	20
bht	20
b-ala	20
asn	20
apc	20
tcl	10
sal	10
dhb	10

NRPS: EAR30011
Location: 5800-15837
Strand: -

Domain: A1
NRPSPredictor2 SVM predictions:
hydrophobic-aliphatic
ser,thr,dhpg,hpg
ser
ser
NRPSPredictor2 code predictions:
ser	100
glu	70
gln	70
phe	60
dab	60
val	50
pro	50
orn	50
lys	50
leu	50
hpg	50
cys	50
arg	50
ala	50
thr	40
hse	40
gly	40
dpg	40
b-ala	40
asp	40
apa	40
aeo	40
aad	40
uda	30
trp	30
phg	30
met	30
ile	30
dht	30
dhpg	30
dhp	30
cit	30
bmt	30
bht	30
allothr	30
ala-d	30
ahp	30
abu	30
vol	20
tyr	20
sal	20
pip	20
hyv	20
hty	20
his	20
gua	20
end	20
cha	20
asn	20
apc	20
tcl	10
dhb	10

Domain: A2
NRPSPredictor2 SVM predictions:
hydrophobic-aliphatic
ser,thr,dhpg,hpg
thr
thr
NRPSPredictor2 code predictions:
thr	100
dht	90
allothr	90
ser	80
trp	60
phe	60
asn	60
tyr	50
orn	50
lys	50
leu	50
glu	50
cha	50
bmt	50
asp	50
arg	50
ala	50
ahp	50
val	40
pro	40
pip	40
met	40
ile	40
hty	40
hse	40
hpg	40
gly	40
gln	40
end	40
dpg	40
dhpg	40
dhp	40
cys	40
cit	40
bht	40
apc	40
apa	40
ala-d	40
vol	30
uda	30
tcl	30
phg	30
his	30
gua	30
dhb	30
dab	30
abu	30
aad	30
sal	20
hyv	20
b-ala	20
aeo	20

Domain: A3
NRPSPredictor2 SVM predictions:
hydrophobic-aliphatic
ser,thr,dhpg,hpg
ser
ser
NRPSPredictor2 code predictions:
ser	100
glu	70
gln	70
phe	60
dab	60
val	50
pro	50
orn	50
lys	50
leu	50
hpg	50
cys	50
arg	50
ala	50
thr	40
hse	40
gly	40
dpg	40
b-ala	40
asp	40
apa	40
aeo	40
aad	40
uda	30
trp	30
phg	30
met	30
ile	30
dht	30
dhpg	30
dhp	30
cit	30
bmt	30
bht	30
allothr	30
ala-d	30
ahp	30
abu	30
vol	20
tyr	20
sal	20
pip	20
hyv	20
hty	20
his	20
gua	20
end	20
cha	20
asn	20
apc	20
tcl	10
dhb	10

NRPS: EAR30012
Location: 15837-19340
Strand: -

Domain: A1
NRPSPredictor2 SVM predictions:
hydrophobic-aromatic
phe,trp,phg,tyr,bht
N/A
N/A
NRPSPredictor2 code predictions:
phe	90
bht	80
tyr	70
leu	70
arg	70
val	60
trp	60
lys	60
gly	60
gln	60
bmt	60
ala	60
uda	50
thr	50
ser	50
pro	50
orn	50
hpg	50
glu	50
end	50
dpg	50
dht	50
dhpg	50
dhp	50
dab	50
asp	50
allothr	50
vol	40
sal	40
met	40
ile	40
hty	40
cit	40
asn	40
ala-d	40
abu	40
tcl	30
pip	30
phg	30
hse	30
his	30
gua	30
dhb	30
cys	30
cha	30
apa	30
ahp	30
aeo	30
hyv	20
apc	20
aad	20
b-ala	10

NRPS: EAR30013
Location: 19340-23599
Strand: -

Domain: A1
NRPSPredictor2 SVM predictions:
hydrophobic-aliphatic
gly,ala,val,leu,ile,abu,iva
gly,ala
ala
NRPSPredictor2 code predictions:
ala	100
cys	60
hse	50
gly	50
val	40
ser	40
phe	40
orn	40
ile	40
hpg	40
dpg	40
dhpg	40
dhp	40
dab	40
abu	40
uda	30
tyr	30
trp	30
thr	30
pro	30
pip	30
phg	30
lys	30
leu	30
hty	30
his	30
glu	30
gln	30
dht	30
cha	30
bht	30
asp	30
asn	30
arg	30
allothr	30
ala-d	30
ahp	30
vol	20
sal	20
met	20
gua	20
end	20
dhb	20
cit	20
bmt	20
b-ala	20
apa	20
aeo	20
aad	20
tcl	10
hyv	10
apc	10

NRPS: EAR30014
Location: 23556-32333
Strand: -

Domain: A1
NRPSPredictor2 SVM predictions:
hydrophobic-aromatic
phe,trp,phg,tyr,bht
phe,trp
phe
NRPSPredictor2 code predictions:
tyr	90
phe	90
bht	80
val	70
uda	70
arg	70
trp	60
lys	60
leu	60
bmt	60
ala	60
vol	50
thr	50
ser	50
pro	50
pip	50
orn	50
his	50
glu	50
end	50
dht	50
cys	50
asp	50
allothr	50
ala-d	50
abu	50
met	40
hty	40
hpg	40
gly	40
gln	40
dpg	40
dhpg	40
dhp	40
dab	40
cit	40
asn	40
ile	30
gua	30
cha	30
apa	30
ahp	30
tcl	20
sal	20
phg	20
hyv	20
hse	20
dhb	20
apc	20
aeo	20
aad	20
b-ala	10

Domain: A2
NRPSPredictor2 SVM predictions:
hydrophobic-aliphatic
gly,ala,val,leu,ile,abu,iva
val,leu,ile,abu,iva
val
NRPSPredictor2 code predictions:
val	90
ile	70
abu	70
tyr	60
phe	60
leu	60
hpg	60
cha	60
met	50
gly	50
glu	50
gln	50
dpg	50
dhpg	50
dhp	50
bmt	50
bht	50
vol	40
trp	40
tcl	40
pro	40
pip	40
orn	40
lys	40
hyv	40
hse	40
end	40
asp	40
asn	40
arg	40
apa	40
ala	40
aeo	40
uda	30
thr	30
ser	30
phg	30
hty	30
dht	30
cys	30
cit	30
allothr	30
ahp	30
sal	20
his	20
gua	20
dhb	20
dab	20
apc	20
ala-d	20
aad	20
b-ala	10

Domain: A3
NRPSPredictor2 SVM predictions:
hydrophilic
N/A
N/A
N/A
NRPSPredictor2 code predictions:
lys	70
val	60
trp	50
orn	50
end	50
arg	50
tyr	40
thr	40
pro	40
pip	40
phg	40
hse	40
hpg	40
gly	40
glu	40
dht	40
dab	40
cys	40
cit	40
cha	40
asp	40
asn	40
allothr	40
ahp	40
vol	30
uda	30
tcl	30
ser	30
phe	30
met	30
leu	30
ile	30
hty	30
his	30
gua	30
gln	30
dpg	30
dhpg	30
dhp	30
dhb	30
bmt	30
bht	30
apc	30
apa	30
ala	30
abu	30
sal	20
ala-d	20
aeo	20
aad	20
hyv	10
b-ala	10

NRPS: EAR30016
Location: 34329-41831
Strand: -

Domain: A1
NRPSPredictor2 SVM predictions:
hydrophobic-aliphatic
gly,ala,val,leu,ile,abu,iva
val,leu,ile,abu,iva
val
NRPSPredictor2 code predictions:
val	90
ile	70
abu	70
tyr	60
phe	60
leu	60
hpg	60
cha	60
met	50
gly	50
glu	50
gln	50
dpg	50
dhpg	50
dhp	50
bmt	50
bht	50
vol	40
trp	40
tcl	40
pro	40
pip	40
orn	40
lys	40
hyv	40
hse	40
end	40
asp	40
asn	40
arg	40
apa	40
ala	40
aeo	40
uda	30
thr	30
ser	30
phg	30
hty	30
dht	30
cys	30
cit	30
allothr	30
ahp	30
sal	20
his	20
gua	20
dhb	20
dab	20
apc	20
ala-d	20
aad	20
b-ala	10

Domain: A2
NRPSPredictor2 SVM predictions:
hydrophobic-aliphatic
ser,thr,dhpg,hpg
ser
ser
NRPSPredictor2 code predictions:
ser	100
glu	70
gln	70
phe	60
dab	60
val	50
pro	50
orn	50
lys	50
leu	50
hpg	50
cys	50
arg	50
ala	50
thr	40
hse	40
gly	40
dpg	40
b-ala	40
asp	40
apa	40
aeo	40
aad	40
uda	30
trp	30
phg	30
met	30
ile	30
dht	30
dhpg	30
dhp	30
cit	30
bmt	30
bht	30
allothr	30
ala-d	30
ahp	30
abu	30
vol	20
tyr	20
sal	20
pip	20
hyv	20
hty	20
his	20
gua	20
end	20
cha	20
asn	20
apc	20
tcl	10
dhb	10

NRPS: EAR30017
Location: 41828-48583
Strand: -

Domain: A1
NRPSPredictor2 SVM predictions:
hydrophobic-aliphatic
gly,ala,val,leu,ile,abu,iva
gly,ala
ala
NRPSPredictor2 code predictions:
ala	100
hse	60
gly	60
cys	60
val	40
thr	40
ser	40
phg	40
phe	40
orn	40
leu	40
ile	40
hpg	40
dab	40
abu	40
uda	30
tyr	30
trp	30
pro	30
pip	30
met	30
lys	30
hty	30
his	30
glu	30
gln	30
dpg	30
dht	30
dhpg	30
dhp	30
cha	30
bht	30
asp	30
asn	30
arg	30
apa	30
allothr	30
ala-d	30
ahp	30
vol	20
sal	20
gua	20
end	20
dhb	20
cit	20
bmt	20
b-ala	20
aeo	20
aad	20
tcl	10
hyv	10
apc	10

Domain: A2
NRPSPredictor2 SVM predictions:
hydrophobic-aliphatic
gly,ala,val,leu,ile,abu,iva
val,leu,ile,abu,iva
val
NRPSPredictor2 code predictions:
val	90
ile	70
abu	70
tyr	60
phe	60
leu	60
hpg	60
cha	60
met	50
gly	50
glu	50
gln	50
dpg	50
dhpg	50
dhp	50
bmt	50
bht	50
vol	40
trp	40
tcl	40
pro	40
pip	40
orn	40
lys	40
hyv	40
hse	40
end	40
asp	40
asn	40
arg	40
apa	40
ala	40
aeo	40
uda	30
thr	30
ser	30
phg	30
hty	30
dht	30
cys	30
cit	30
allothr	30
ahp	30
sal	20
his	20
gua	20
dhb	20
dab	20
apc	20
ala-d	20
aad	20
b-ala	10

NRPS: EAR30018
Location: 48751-55419
Strand: -

Domain: A1
NRPSPredictor2 SVM predictions:
hydrophobic-aliphatic
pro,pip
pro
pro
NRPSPredictor2 code predictions:
pro	80
ala	60
val	50
uda	50
tyr	50
ser	50
pip	50
leu	50
ile	50
hty	50
gua	50
gly	50
apa	50
trp	40
phe	40
orn	40
met	40
lys	40
his	40
glu	40
gln	40
cys	40
bht	40
asp	40
arg	40
ala-d	40
ahp	40
abu	40
aad	40
vol	30
thr	30
hse	30
hpg	30
end	30
dht	30
dab	30
cit	30
cha	30
bmt	30
asn	30
apc	30
allothr	30
aeo	30
phg	20
dpg	20
dhpg	20
dhp	20
dhb	20
tcl	10
sal	10
hyv	10
b-ala	10

Domain: A2
NRPSPredictor2 SVM predictions:
hydrophobic-aromatic
phe,trp,phg,tyr,bht
N/A
phe
NRPSPredictor2 code predictions:
tyr	90
phe	90
bht	80
val	70
uda	70
arg	70
trp	60
lys	60
leu	60
bmt	60
ala	60
vol	50
thr	50
ser	50
pro	50
pip	50
orn	50
his	50
glu	50
end	50
dht	50
cys	50
asp	50
allothr	50
ala-d	50
abu	50
met	40
hty	40
hpg	40
gly	40
gln	40
dpg	40
dhpg	40
dhp	40
dab	40
cit	40
asn	40
ile	30
gua	30
cha	30
apa	30
ahp	30
tcl	20
sal	20
phg	20
hyv	20
hse	20
dhb	20
apc	20
aeo	20
aad	20
b-ala	10


//


Description: Pseudoalteromonas tunicata D2 1099591001414, whole genome shotgun sequence.
Accession: AAOH01000001
Cluster nr: 2
Organism: Pseudoalteromonas tunicata D2
Taxonomy: Bacteria;Proteobacteria;Gammaproteobacteria;Alteromonadales;Pseudoalteromonadaceae;Pseudoalteromonas.

NRPSs:

NRPS: EAR30811
Location: 977866-986307
Strand: -

Domain: A1
NRPSPredictor2 SVM predictions:
hydrophilic
N/A
N/A
N/A
NRPSPredictor2 code predictions:
lys	80
val	60
trp	60
orn	60
end	60
arg	60
ahp	60
vol	50
tyr	50
thr	50
pro	50
pip	50
gly	50
glu	50
dht	50
cys	50
cit	50
cha	50
asp	50
asn	50
apa	50
allothr	50
uda	40
ser	40
phg	40
phe	40
met	40
leu	40
ile	40
hty	40
hse	40
hpg	40
his	40
gln	40
dhb	40
dab	40
bmt	40
bht	40
apc	40
ala	40
tcl	30
gua	30
dpg	30
dhpg	30
dhp	30
ala-d	30
abu	30
sal	20
aeo	20
aad	20
hyv	10
b-ala	10

Domain: A2
NRPSPredictor2 SVM predictions:
hydrophobic-aliphatic
ser,thr,dhpg,hpg
ser
ser
NRPSPredictor2 code predictions:
ser	100
glu	70
gln	70
phe	60
dab	60
val	50
pro	50
orn	50
lys	50
leu	50
hpg	50
cys	50
arg	50
ala	50
thr	40
hse	40
gly	40
dpg	40
b-ala	40
asp	40
apa	40
aeo	40
aad	40
uda	30
trp	30
phg	30
met	30
ile	30
dht	30
dhpg	30
dhp	30
cit	30
bmt	30
bht	30
allothr	30
ala-d	30
ahp	30
abu	30
vol	20
tyr	20
sal	20
pip	20
hyv	20
hty	20
his	20
gua	20
end	20
cha	20
asn	20
apc	20
tcl	10
dhb	10

Domain: A3
NRPSPredictor2 SVM predictions:
hydrophobic-aliphatic
gly,ala,val,leu,ile,abu,iva
val,leu,ile,abu,iva
val
NRPSPredictor2 code predictions:
val	90
ile	70
abu	70
tyr	60
phe	60
leu	60
hpg	60
cha	60
met	50
gly	50
glu	50
gln	50
dpg	50
dhpg	50
dhp	50
bmt	50
bht	50
vol	40
trp	40
tcl	40
pro	40
pip	40
orn	40
lys	40
hyv	40
hse	40
end	40
asp	40
asn	40
arg	40
apa	40
ala	40
aeo	40
uda	30
thr	30
ser	30
phg	30
hty	30
dht	30
cys	30
cit	30
allothr	30
ahp	30
sal	20
his	20
gua	20
dhb	20
dab	20
apc	20
ala-d	20
aad	20
b-ala	10


//


Description: Yersinia pestis biovar Orientalis str. IP275 gcontig_1106166664304, whole genome shotgun sequence.
Accession: AAOS02000019
Cluster nr: 1
Organism: Yersinia pestis biovar Orientalis str. IP275
Taxonomy: Bacteria;Proteobacteria;Gammaproteobacteria;Enterobacteriales;Enterobacteriaceae;Yersinia.

NRPSs:

NRPS: EDR31638
Location: 7666-14124
Strand: +

Domain: A1
NRPSPredictor2 SVM predictions:
hydrophobic-aliphatic
cys
cys
cys
NRPSPredictor2 code predictions:
cys	100
ser	70
orn	60
gly	60
ala	60
thr	50
phe	50
hpg	50
dpg	50
dhpg	50
dhp	50
pro	40
lys	40
gln	40
dab	40
bht	40
asp	40
asn	40
val	30
tyr	30
sal	30
pip	30
phg	30
met	30
leu	30
ile	30
hty	30
hse	30
his	30
glu	30
dht	30
cha	30
b-ala	30
arg	30
allothr	30
ala-d	30
ahp	30
aeo	30
abu	30
aad	30
vol	20
uda	20
trp	20
gua	20
end	20
dhb	20
cit	20
bmt	20
apa	20
tcl	10
hyv	10
apc	10

NRPS: EDR31679
Location: 15833-21652
Strand: +

Domain: A1
NRPSPredictor2 SVM predictions:
hydrophobic-aliphatic
cys
cys
cys
NRPSPredictor2 code predictions:
cys	100
ser	70
thr	60
orn	60
gly	60
ala	60
phe	50
hpg	50
val	40
pro	40
phg	40
met	40
lys	40
leu	40
ile	40
hse	40
gln	40
dpg	40
dhpg	40
dhp	40
dab	40
bht	40
asp	40
asn	40
tyr	30
sal	30
pip	30
hty	30
his	30
glu	30
dht	30
cha	30
b-ala	30
arg	30
apa	30
allothr	30
ala-d	30
ahp	30
aeo	30
aad	30
vol	20
uda	20
trp	20
gua	20
end	20
dhb	20
cit	20
bmt	20
abu	20
tcl	10
hyv	10
apc	10


//


Description: Yersinia pestis biovar Orientalis str. IP275 gcontig_1106166534772, whole genome shotgun sequence.
Accession: AAOS02000036
Cluster nr: 1
Organism: Yersinia pestis biovar Orientalis str. IP275
Taxonomy: Bacteria;Proteobacteria;Gammaproteobacteria;Enterobacteriales;Enterobacteriaceae;Yersinia.

NRPSs:

NRPS: EDR30668
Location: 15682-21789
Strand: +

Domain: A1
NRPSPredictor2 SVM predictions:
hydrophobic-aliphatic
cys
cys
cys
NRPSPredictor2 code predictions:
cys	100
ser	50
phe	50
gly	50
ala	50
thr	40
orn	40
lys	40
leu	40
hpg	40
dpg	40
dht	40
dhpg	40
dhp	40
dab	40
asp	40
allothr	40
val	30
sal	30
pro	30
hty	30
his	30
glu	30
gln	30
cha	30
bht	30
asn	30
arg	30
ala-d	30
ahp	30
aeo	30
abu	30
aad	30
vol	20
uda	20
tyr	20
trp	20
pip	20
phg	20
met	20
ile	20
hse	20
gua	20
end	20
dhb	20
cit	20
bmt	20
b-ala	20
apa	20
tcl	10
hyv	10
apc	10

NRPS: EDR30670
Location: 33269-34846
Strand: +

Domain: A1
NRPSPredictor2 SVM predictions:
hydrophobic-aromatic
dhb,sal
dhb,sal
dhb
NRPSPredictor2 code predictions:
dhb	100
sal	90
pip	70
tyr	40
phe	40
hpg	40
gly	40
dpg	40
dhpg	40
dhp	40
val	30
trp	30
pro	30
phg	30
orn	30
met	30
lys	30
leu	30
ile	30
hty	30
glu	30
gln	30
cys	30
cit	30
cha	30
bht	30
asp	30
asn	30
ala	30
ahp	30
thr	20
tcl	20
ser	20
hse	20
his	20
end	20
dht	20
dab	20
bmt	20
arg	20
apc	20
apa	20
allothr	20
ala-d	20
abu	20
vol	10
uda	10
hyv	10
gua	10
b-ala	10
aeo	10
aad	10


//


Description: Rickettsiella grylli gcontig_637, whole genome shotgun sequence.
Accession: AAQJ02000001
Cluster nr: 3
Organism: Rickettsiella grylli
Taxonomy: Bacteria;Proteobacteria;Gammaproteobacteria;Legionellales;Coxiellaceae;Rickettsiella.

NRPSs:

NRPS: EDP46750
Location: 1141061-1147336
Strand: -

Domain: A1
NRPSPredictor2 SVM predictions:
hydrophobic-aliphatic
gly,ala,val,leu,ile,abu,iva
val,leu,ile,abu,iva
val
NRPSPredictor2 code predictions:
val	80
gly	70
phe	60
leu	60
bht	60
arg	60
uda	50
tyr	50
tcl	50
pro	50
orn	50
lys	50
ile	50
hpg	50
glu	50
gln	50
dab	50
cha	50
asp	50
ala	50
abu	50
vol	40
trp	40
thr	40
ser	40
hty	40
end	40
dpg	40
dht	40
dhpg	40
dhp	40
cit	40
bmt	40
asn	40
allothr	40
aeo	40
sal	30
pip	30
phg	30
met	30
hyv	30
hse	30
gua	30
cys	30
apa	30
ala-d	30
ahp	30
his	20
dhb	20
apc	20
aad	20
b-ala	10


//


Description: Staphylococcus aureus subsp. aureus USA300_TCH959 contig00039, whole genome shotgun sequence.
Accession: AASB02000034
Cluster nr: 1
Organism: Staphylococcus aureus subsp. aureus USA300_TCH959
Taxonomy: Bacteria;Firmicutes;Bacilli;Bacillales;Staphylococcus.

NRPSs:

NRPS: EES94401
Location: 8665-15858
Strand: +

Domain: A1
NRPSPredictor2 SVM predictions:
hydrophobic-aliphatic
gly,ala,val,leu,ile,abu,iva
val,leu,ile,abu,iva
val
NRPSPredictor2 code predictions:
val	100
ile	80
leu	70
abu	70
tyr	60
phe	60
met	60
hpg	60
orn	50
hse	50
gly	50
glu	50
gln	50
dpg	50
dhpg	50
dhp	50
cha	50
bmt	50
bht	50
apa	50
ala	50
vol	40
trp	40
thr	40
pip	40
phg	40
lys	40
end	40
cys	40
asp	40
asn	40
arg	40
uda	30
tcl	30
ser	30
pro	30
hyv	30
hty	30
dht	30
cit	30
allothr	30
ahp	30
aeo	30
sal	20
his	20
gua	20
dhb	20
dab	20
apc	20
ala-d	20
aad	20
b-ala	10

Domain: A2
NRPSPredictor2 SVM predictions:
hydrophobic-aliphatic
N/A
N/A
N/A
NRPSPredictor2 code predictions:
lys	70
arg	70
uda	60
tyr	60
trp	60
phe	60
leu	60
gly	60
glu	60
bmt	60
asp	60
vol	50
val	50
thr	50
pro	50
orn	50
ile	50
hty	50
gln	50
end	50
dht	50
cit	50
cha	50
bht	50
asn	50
allothr	50
ala	50
ser	40
pip	40
met	40
hse	40
hpg	40
dpg	40
dhpg	40
dhp	40
dhb	40
dab	40
apa	40
ala-d	40
ahp	40
tcl	30
phg	30
hyv	30
his	30
gua	30
cys	30
apc	30
abu	30
sal	20
aeo	20
aad	20
b-ala	10


//


Description: Chlorobium ferrooxidans DSM 13031 ctg52, whole genome shotgun sequence.
Accession: AASE01000011
Cluster nr: 1
Organism: Chlorobium ferrooxidans DSM 13031
Taxonomy: Bacteria;Chlorobi;Chlorobia;Chlorobiales;Chlorobiaceae;Chlorobium/Pelodictyon group;Chlorobium.

NRPSs:

NRPS: EAT58876
Location: 9030-21599
Strand: +

Domain: A1
NRPSPredictor2 SVM predictions:
hydrophobic-aliphatic
N/A
N/A
N/A
NRPSPredictor2 code predictions:
pro	50
ala	50
gly	40
vol	30
uda	30
tyr	30
pip	30
phe	30
his	30
cys	30
bht	30
asp	30
asn	30
aad	30
val	20
trp	20
thr	20
tcl	20
ser	20
sal	20
phg	20
orn	20
lys	20
leu	20
ile	20
hty	20
gua	20
glu	20
dht	20
dhb	20
dab	20
cha	20
b-ala	20
arg	20
apa	20
allothr	20
ala-d	20
ahp	20
aeo	20
abu	20
met	10
hyv	10
hse	10
hpg	10
gln	10
end	10
dpg	10
dhpg	10
dhp	10
cit	10
bmt	10
apc	10

Domain: A2
NRPSPredictor2 SVM predictions:
hydrophobic-aliphatic
gly,ala,val,leu,ile,abu,iva
N/A
leu
NRPSPredictor2 code predictions:
leu	80
pip	60
phe	60
ile	60
gln	60
bht	60
val	50
tyr	50
trp	50
thr	50
ser	50
pro	50
orn	50
lys	50
hpg	50
gly	50
glu	50
dpg	50
dhpg	50
dhp	50
bmt	50
asp	50
ala-d	50
ala	50
abu	50
met	40
hty	40
end	40
dht	40
cys	40
asn	40
arg	40
allothr	40
vol	30
uda	30
sal	30
phg	30
hse	30
gua	30
dab	30
cit	30
cha	30
apa	30
ahp	30
aeo	30
aad	30
tcl	20
hyv	20
his	20
dhb	20
apc	20
b-ala	10

Domain: A3
NRPSPredictor2 SVM predictions:
hydrophobic-aliphatic
N/A
N/A
N/A
NRPSPredictor2 code predictions:
arg	80
gly	70
lys	60
leu	60
bht	60
apa	60
tyr	50
trp	50
thr	50
ser	50
pro	50
phe	50
orn	50
glu	50
dab	50
cys	50
asp	50
ala	50
ahp	50
val	40
uda	40
tcl	40
met	40
hty	40
hse	40
hpg	40
gln	40
cit	40
cha	40
asn	40
apc	40
aeo	40
vol	30
sal	30
pip	30
phg	30
ile	30
end	30
dpg	30
dht	30
dhpg	30
dhp	30
bmt	30
allothr	30
ala-d	30
abu	30
hyv	20
his	20
gua	20
dhb	20
b-ala	20
aad	20

Domain: A4
NRPSPredictor2 SVM predictions:
hydrophobic-aromatic
N/A
N/A
N/A
NRPSPredictor2 code predictions:
ala	60
val	50
bht	50
vol	40
tyr	40
phe	40
leu	40
hty	40
gly	40
cys	40
cha	40
bmt	40
asp	40
aad	40
trp	30
thr	30
ser	30
pro	30
pip	30
orn	30
met	30
lys	30
hyv	30
gua	30
glu	30
gln	30
end	30
dab	30
asn	30
arg	30
apa	30
ala-d	30
aeo	30
abu	30
uda	20
sal	20
phg	20
ile	20
hse	20
hpg	20
his	20
dpg	20
dht	20
dhpg	20
dhp	20
dhb	20
cit	20
b-ala	20
allothr	20
ahp	20
tcl	10
apc	10

NRPS: EAT58854
Location: 26358-31541
Strand: +

Domain: A1
NRPSPredictor2 SVM predictions:
hydrophobic-aliphatic
gly,ala,val,leu,ile,abu,iva
val,leu,ile,abu,iva
N/A
NRPSPredictor2 code predictions:
val	90
ile	70
abu	70
tyr	60
phe	60
leu	60
hpg	60
cha	60
met	50
gly	50
glu	50
gln	50
dpg	50
dhpg	50
dhp	50
bmt	50
bht	50
vol	40
trp	40
tcl	40
pro	40
pip	40
orn	40
lys	40
hyv	40
hse	40
end	40
asp	40
asn	40
arg	40
apa	40
ala	40
aeo	40
uda	30
thr	30
ser	30
phg	30
hty	30
dht	30
cys	30
cit	30
allothr	30
ahp	30
sal	20
his	20
gua	20
dhb	20
dab	20
apc	20
ala-d	20
aad	20
b-ala	10

Domain: A2
NRPSPredictor2 SVM predictions:
hydrophobic-aliphatic
ser,thr,dhpg,hpg
ser
ser
NRPSPredictor2 code predictions:
ser	100
glu	70
leu	60
gln	60
cys	60
arg	60
val	50
thr	50
phe	50
orn	50
hpg	50
gly	50
dab	50
asp	50
apa	50
ala	50
uda	40
trp	40
pro	40
met	40
lys	40
ile	40
hse	40
dpg	40
dht	40
cit	40
bmt	40
b-ala	40
allothr	40
ala-d	40
ahp	40
aad	40
vol	30
tyr	30
pip	30
phg	30
hty	30
his	30
end	30
dhpg	30
dhp	30
cha	30
bht	30
asn	30
apc	30
aeo	30
abu	30
hyv	20
gua	20
dhb	20
tcl	10
sal	10

NRPS: EAT58855
Location: 31538-35074
Strand: +

Domain: A1
NRPSPredictor2 SVM predictions:
hydrophilic
N/A
N/A
N/A
NRPSPredictor2 code predictions:
uda	60
tyr	60
phe	60
lys	60
glu	60
asp	60
arg	60
trp	50
thr	50
orn	50
met	50
leu	50
ile	50
hty	50
gly	50
gln	50
dht	50
cit	50
bht	50
asn	50
apa	50
allothr	50
ala	50
vol	40
val	40
ser	40
pro	40
pip	40
hpg	40
his	40
gua	40
end	40
dpg	40
dhpg	40
dhp	40
dab	40
cys	40
cha	40
bmt	40
ala-d	40
ahp	40
tcl	30
sal	30
phg	30
hse	30
dhb	30
apc	30
abu	30
aeo	20
aad	20
hyv	10
b-ala	10

NRPS: EAT58857
Location: 35816-45379
Strand: +

Domain: A1
NRPSPredictor2 SVM predictions:
hydrophobic-aliphatic
gly,ala,val,leu,ile,abu,iva
N/A
N/A
NRPSPredictor2 code predictions:
ile	80
val	70
orn	60
leu	60
hpg	60
pip	50
phg	50
met	50
hse	50
gly	50
glu	50
gln	50
asp	50
ala	50
abu	50
tyr	40
thr	40
ser	40
sal	40
pro	40
phe	40
lys	40
dpg	40
dhpg	40
dhp	40
dhb	40
cys	40
cit	40
cha	40
bht	40
asn	40
apa	40
ahp	40
trp	30
tcl	30
hty	30
end	30
dht	30
bmt	30
arg	30
allothr	30
vol	20
uda	20
his	20
gua	20
dab	20
apc	20
ala-d	20
aeo	20
aad	20
hyv	10
b-ala	10

NRPS: EAT58858
Location: 45376-50028
Strand: +

Domain: A1
NRPSPredictor2 SVM predictions:
hydrophobic-aromatic
phe,trp,phg,tyr,bht
tyr,bht
N/A
NRPSPredictor2 code predictions:
bht	100
val	90
tyr	90
phe	80
trp	60
pro	60
bmt	60
ala	60
vol	50
uda	50
ser	50
met	50
lys	50
his	50
gly	50
glu	50
end	50
cys	50
cha	50
asn	50
arg	50
thr	40
pip	40
orn	40
leu	40
hyv	40
hpg	40
gln	40
dpg	40
dhpg	40
dhp	40
asp	40
apa	40
abu	40
ile	30
hty	30
dht	30
dab	30
cit	30
apc	30
allothr	30
ala-d	30
ahp	30
aeo	30
tcl	20
sal	20
phg	20
hse	20
gua	20
dhb	20
b-ala	20
aad	20


//


Description: Vibrio cholerae 1587 gcontig_1103206002998, whole genome shotgun sequence.
Accession: AAUR01000021
Cluster nr: 1
Organism: Vibrio cholerae 1587
Taxonomy: Bacteria;Proteobacteria;Gammaproteobacteria;Vibrionales;Vibrionaceae;Vibrio.

NRPSs:

NRPS: EAY34549
Location: 49225-53358
Strand: +

Domain: A1
NRPSPredictor2 SVM predictions:
hydrophobic-aliphatic
ser,thr,dhpg,hpg
thr
thr
NRPSPredictor2 code predictions:
thr	100
orn	60
gly	60
cys	60
val	50
pro	50
phg	50
phe	50
leu	50
hse	50
hpg	50
gln	50
trp	40
ser	40
met	40
lys	40
ile	40
glu	40
dpg	40
cit	40
bht	40
asp	40
arg	40
apa	40
ala	40
ahp	40
tyr	30
sal	30
pip	30
hty	30
his	30
end	30
dht	30
dhpg	30
dhp	30
dhb	30
dab	30
cha	30
bmt	30
asn	30
allothr	30
aeo	30
abu	30
vol	20
uda	20
tcl	20
gua	20
b-ala	20
apc	20
ala-d	20
aad	20
hyv	10


//


Description: Vibrio cholerae 2740-80 gcontig_1103206066748, whole genome shotgun sequence.
Accession: AAUT01000007
Cluster nr: 1
Organism: Vibrio cholerae 2740-80
Taxonomy: Bacteria;Proteobacteria;Gammaproteobacteria;Vibrionales;Vibrionaceae;Vibrio.

NRPSs:

NRPS: EAX59534
Location: 47287-54543
Strand: +

Domain: A1
NRPSPredictor2 SVM predictions:
hydrophobic-aliphatic
ser,thr,dhpg,hpg
thr
thr
NRPSPredictor2 code predictions:
thr	100
orn	60
gly	60
cys	60
val	50
pro	50
phg	50
phe	50
leu	50
hse	50
hpg	50
gln	50
trp	40
ser	40
met	40
lys	40
ile	40
glu	40
dpg	40
cit	40
bht	40
asp	40
arg	40
apa	40
ala	40
ahp	40
tyr	30
sal	30
pip	30
hty	30
his	30
end	30
dht	30
dhpg	30
dhp	30
dhb	30
dab	30
cha	30
bmt	30
asn	30
allothr	30
aeo	30
abu	30
vol	20
uda	20
tcl	20
gua	20
b-ala	20
apc	20
ala-d	20
aad	20
hyv	10


//


Description: Vibrio cholerae MZO-3 gcontig_1103200937805, whole genome shotgun sequence.
Accession: AAUU01000035
Cluster nr: 1
Organism: Vibrio cholerae MZO-3
Taxonomy: Bacteria;Proteobacteria;Gammaproteobacteria;Vibrionales;Vibrionaceae;Vibrio.

NRPSs:

NRPS: EDT88264
Location: 5672-12925
Strand: +

Domain: A1
NRPSPredictor2 SVM predictions:
hydrophobic-aliphatic
ser,thr,dhpg,hpg
thr
thr
NRPSPredictor2 code predictions:
thr	100
orn	60
gly	60
cys	60
val	50
pro	50
phg	50
phe	50
leu	50
hse	50
hpg	50
gln	50
trp	40
ser	40
met	40
lys	40
ile	40
glu	40
dpg	40
cit	40
bht	40
asp	40
arg	40
apa	40
ala	40
ahp	40
tyr	30
sal	30
pip	30
hty	30
his	30
end	30
dht	30
dhpg	30
dhp	30
dhb	30
dab	30
cha	30
bmt	30
asn	30
allothr	30
aeo	30
abu	30
vol	20
uda	20
tcl	20
gua	20
b-ala	20
apc	20
ala-d	20
aad	20
hyv	10


//


Description: Labrenzia aggregata IAM 12614 1101096003784, whole genome shotgun sequence.
Accession: AAUW01000008
Cluster nr: 1
Organism: Labrenzia aggregata IAM 12614
Taxonomy: Bacteria;Proteobacteria;Alphaproteobacteria;Rhodobacterales;Rhodobacteraceae;Labrenzia.

NRPSs:

NRPS: EAV43855
Location: 167309-181048
Strand: +

Domain: A1
NRPSPredictor2 SVM predictions:
N/A
N/A
N/A
N/A
NRPSPredictor2 code predictions:
ala	70
b-ala	50
ser	40
tyr	30
tcl	30
pro	30
phe	30
lys	30
dab	30
bht	30
asp	30
asn	30
arg	30
val	20
uda	20
trp	20
thr	20
orn	20
leu	20
hyv	20
gly	20
glu	20
gln	20
end	20
cys	20
cit	20
cha	20
bmt	20
apc	20
aad	20
vol	10
sal	10
pip	10
phg	10
met	10
ile	10
hty	10
hse	10
hpg	10
his	10
gua	10
dpg	10
dht	10
dhpg	10
dhp	10
dhb	10
apa	10
allothr	10
ala-d	10
ahp	10
aeo	10
abu	10

Domain: A2
NRPSPredictor2 SVM predictions:
hydrophobic-aliphatic
gly,ala,val,leu,ile,abu,iva
N/A
N/A
NRPSPredictor2 code predictions:
val	80
ile	70
abu	70
tyr	60
phe	60
leu	60
hpg	60
dpg	60
dhpg	60
dhp	60
met	50
glu	50
gln	50
cha	50
bmt	50
bht	50
vol	40
trp	40
thr	40
pip	40
orn	40
lys	40
hse	40
gly	40
end	40
cys	40
asp	40
asn	40
arg	40
apa	40
ala	40
uda	30
ser	30
pro	30
phg	30
hyv	30
hty	30
dht	30
dhb	30
cit	30
allothr	30
ahp	30
aeo	30
tcl	20
sal	20
his	20
gua	20
dab	20
apc	20
ala-d	20
aad	20
b-ala	10

Domain: A3
NRPSPredictor2 SVM predictions:
hydrophobic-aromatic
phe,trp,phg,tyr,bht
tyr,bht
N/A
NRPSPredictor2 code predictions:
tyr	100
bht	100
phe	90
val	80
uda	60
trp	60
ala	60
ser	50
pro	50
lys	50
leu	50
his	50
end	50
cys	50
bmt	50
asn	50
arg	50
vol	40
thr	40
pip	40
orn	40
met	40
hty	40
hpg	40
gly	40
glu	40
gln	40
dpg	40
dhpg	40
dhp	40
cit	40
cha	40
asp	40
ala-d	40
abu	40
tcl	30
ile	30
hyv	30
dht	30
dab	30
apc	30
apa	30
allothr	30
ahp	30
sal	20
phg	20
hse	20
gua	20
dhb	20
b-ala	20
aeo	20
aad	20

Domain: A4
NRPSPredictor2 SVM predictions:
hydrophobic-aliphatic
gly,ala,val,leu,ile,abu,iva
gly,ala
gly
NRPSPredictor2 code predictions:
gly	90
val	50
thr	50
pro	50
pip	50
phe	50
orn	50
ile	50
hpg	50
glu	50
gln	50
cys	50
bht	50
asp	50
ala	50
tyr	40
tcl	40
ser	40
sal	40
phg	40
met	40
lys	40
leu	40
dpg	40
dhpg	40
dhp	40
cha	40
asn	40
arg	40
ahp	40
aeo	40
trp	30
hty	30
hse	30
his	30
end	30
dht	30
dhb	30
dab	30
cit	30
bmt	30
apc	30
apa	30
allothr	30
abu	30
vol	20
uda	20
hyv	20
gua	20
ala-d	20
aad	20
b-ala	10


//


Description: Marine gamma proteobacterium HTCC2143 1100111000152, whole genome shotgun sequence.
Accession: AAVT01000011
Cluster nr: 1
Organism: marine gamma proteobacterium HTCC2143
Taxonomy: Bacteria;Proteobacteria;Gammaproteobacteria;OMG group;BD1-7 clade.

NRPSs:

NRPS: EAW30014
Location: 23440-24834
Strand: -

Domain: A1
NRPSPredictor2 SVM predictions:
hydrophilic
N/A
N/A
N/A
NRPSPredictor2 code predictions:
pip	50
phe	50
orn	50
dab	50
vol	40
val	40
uda	40
tyr	40
thr	40
ser	40
pro	40
lys	40
leu	40
ile	40
his	40
gly	40
glu	40
dht	40
cys	40
cha	40
bht	40
asp	40
asn	40
arg	40
allothr	40
ala	40
trp	30
met	30
hty	30
gua	30
gln	30
end	30
dhb	30
cit	30
bmt	30
apa	30
ala-d	30
ahp	30
abu	30
sal	20
phg	20
hse	20
hpg	20
dpg	20
dhpg	20
dhp	20
b-ala	20
apc	20
aeo	20
aad	20
tcl	10
hyv	10

NRPS: EAW30026
Location: 36788-41287
Strand: -

Domain: A1
NRPSPredictor2 SVM predictions:
hydrophobic-aliphatic
gly,ala,val,leu,ile,abu,iva
gly,ala
gly
NRPSPredictor2 code predictions:
gly	90
leu	60
asp	60
ala	60
val	50
tyr	50
thr	50
ser	50
phe	50
orn	50
met	50
lys	50
ile	50
hpg	50
glu	50
gln	50
dht	50
cys	50
cha	50
asn	50
allothr	50
trp	40
tcl	40
pro	40
pip	40
phg	40
hty	40
his	40
end	40
dpg	40
dhpg	40
dhp	40
cit	40
bmt	40
bht	40
arg	40
apc	40
apa	40
ahp	40
vol	30
uda	30
hse	30
dhb	30
dab	30
ala-d	30
aeo	30
abu	30
aad	30
sal	20
hyv	20
gua	20
b-ala	10

NRPS: EAW30027
Location: 41284-47940
Strand: -

Domain: A1
NRPSPredictor2 SVM predictions:
hydrophobic-aliphatic
gly,ala,val,leu,ile,abu,iva
val,leu,ile,abu,iva
val
NRPSPredictor2 code predictions:
val	100
ile	80
leu	70
abu	70
tyr	60
phe	60
met	60
hpg	60
orn	50
hse	50
gly	50
glu	50
gln	50
dpg	50
dhpg	50
dhp	50
cha	50
bmt	50
bht	50
apa	50
ala	50
vol	40
trp	40
thr	40
pip	40
phg	40
lys	40
end	40
cys	40
asp	40
asn	40
arg	40
uda	30
tcl	30
ser	30
pro	30
hyv	30
hty	30
dht	30
cit	30
allothr	30
ahp	30
aeo	30
sal	20
his	20
gua	20
dhb	20
dab	20
apc	20
ala-d	20
aad	20
b-ala	10


//


Description: Nodularia spumigena CCY9414 1099428179725, whole genome shotgun sequence.
Accession: AAVW01000001
Cluster nr: 1
Organism: Nodularia spumigena CCY9414
Taxonomy: Bacteria;Cyanobacteria;Nostocales;Nostocaceae;Nodularia.

NRPSs:

NRPS: EAW47286
Location: 65245-68862
Strand: -

Domain: A1
NRPSPredictor2 SVM predictions:
hydrophobic-aliphatic
N/A
N/A
N/A
NRPSPredictor2 code predictions:
val	50
orn	50
leu	50
trp	40
thr	40
ser	40
pip	40
phg	40
phe	40
lys	40
ile	40
hpg	40
gly	40
glu	40
gln	40
dpg	40
dhpg	40
dhp	40
cit	40
cha	40
asp	40
arg	40
apa	40
ala	40
abu	40
tyr	30
sal	30
pro	30
met	30
hty	30
hse	30
end	30
dht	30
dhb	30
dab	30
cys	30
bmt	30
bht	30
asn	30
allothr	30
ahp	30
aad	30
vol	20
uda	20
tcl	20
his	20
gua	20
apc	20
ala-d	20
aeo	20
hyv	10
b-ala	10

NRPS: EAW47302
Location: 95429-100381
Strand: +

Domain: A1
NRPSPredictor2 SVM predictions:
hydrophilic
asp,asn,glu,gln,aad
asp,asn
asn
NRPSPredictor2 code predictions:
asn	90
asp	70
tyr	60
lys	60
glu	60
arg	60
vol	50
val	50
uda	50
trp	50
thr	50
phe	50
orn	50
leu	50
gly	50
gln	50
end	50
dht	50
bmt	50
bht	50
allothr	50
ser	40
pro	40
pip	40
phg	40
met	40
ile	40
hty	40
hpg	40
his	40
dpg	40
dhpg	40
dhp	40
cit	40
cha	40
apc	40
apa	40
ala	40
ahp	40
tcl	30
hse	30
gua	30
dhb	30
dab	30
cys	30
ala-d	30
abu	30
aad	30
sal	20
hyv	20
aeo	20
b-ala	10

NRPS: EAW47303
Location: 100381-108168
Strand: +

Domain: A1
NRPSPredictor2 SVM predictions:
hydrophobic-aliphatic
gly,ala,val,leu,ile,abu,iva
gly,ala
gly
NRPSPredictor2 code predictions:
gly	100
thr	60
pro	60
phe	60
orn	60
hpg	60
gln	60
cys	60
ala	60
val	50
ser	50
phg	50
leu	50
dpg	50
bht	50
tyr	40
tcl	40
pip	40
met	40
lys	40
ile	40
hse	40
glu	40
dhpg	40
dhp	40
cha	40
asp	40
asn	40
arg	40
aeo	40
trp	30
sal	30
hty	30
his	30
end	30
dht	30
dab	30
cit	30
bmt	30
apc	30
apa	30
allothr	30
ahp	30
abu	30
vol	20
uda	20
hyv	20
gua	20
dhb	20
b-ala	20
ala-d	20
aad	20

Domain: A2
NRPSPredictor2 SVM predictions:
hydrophobic-aliphatic
gly,ala,val,leu,ile,abu,iva
val,leu,ile,abu,iva
val
NRPSPredictor2 code predictions:
val	100
ile	70
abu	70
tyr	60
phe	60
leu	60
vol	50
met	50
lys	50
hse	50
hpg	50
glu	50
cha	50
bmt	50
bht	50
arg	50
apa	50
ala	50
uda	40
trp	40
thr	40
phg	40
orn	40
gly	40
gln	40
end	40
dpg	40
dht	40
dhpg	40
dhp	40
asp	40
asn	40
allothr	40
tcl	30
ser	30
pro	30
pip	30
hyv	30
hty	30
gua	30
dab	30
cys	30
cit	30
ahp	30
aeo	30
sal	20
his	20
dhb	20
apc	20
ala-d	20
aad	20
b-ala	10

NRPS: EAW47304
Location: 108165-111398
Strand: +

Domain: A1
NRPSPredictor2 SVM predictions:
hydrophobic-aliphatic
gly,ala,val,leu,ile,abu,iva
gly,ala
gly
NRPSPredictor2 code predictions:
gly	100
thr	60
pro	60
phe	60
orn	60
hpg	60
gln	60
cys	60
ala	60
val	50
ser	50
phg	50
leu	50
dpg	50
bht	50
tyr	40
tcl	40
pip	40
met	40
lys	40
ile	40
hse	40
glu	40
dhpg	40
dhp	40
cha	40
asp	40
asn	40
arg	40
aeo	40
trp	30
sal	30
hty	30
his	30
end	30
dht	30
dab	30
cit	30
bmt	30
apc	30
apa	30
allothr	30
ahp	30
abu	30
vol	20
uda	20
hyv	20
gua	20
dhb	20
b-ala	20
ala-d	20
aad	20

NRPS: EAW47306
Location: 116023-123333
Strand: +

Domain: A1
NRPSPredictor2 SVM predictions:
hydrophobic-aliphatic
gly,ala,val,leu,ile,abu,iva
gly,ala
ala
NRPSPredictor2 code predictions:
ala	100
hse	60
gly	60
cys	60
val	40
thr	40
ser	40
phg	40
phe	40
orn	40
leu	40
ile	40
hpg	40
dab	40
abu	40
uda	30
tyr	30
trp	30
pro	30
pip	30
met	30
lys	30
hty	30
his	30
glu	30
gln	30
dpg	30
dht	30
dhpg	30
dhp	30
cha	30
bht	30
asp	30
asn	30
arg	30
apa	30
allothr	30
ala-d	30
ahp	30
vol	20
sal	20
gua	20
end	20
dhb	20
cit	20
bmt	20
b-ala	20
aeo	20
aad	20
tcl	10
hyv	10
apc	10

Domain: A2
NRPSPredictor2 SVM predictions:
hydrophobic-aliphatic
cys
cys
cys
NRPSPredictor2 code predictions:
cys	100
ser	70
orn	60
gly	60
ala	60
thr	50
phe	50
hpg	50
dpg	50
dhpg	50
dhp	50
pro	40
lys	40
gln	40
dab	40
bht	40
asp	40
asn	40
val	30
tyr	30
sal	30
pip	30
phg	30
met	30
leu	30
ile	30
hty	30
hse	30
his	30
glu	30
dht	30
cha	30
b-ala	30
arg	30
allothr	30
ala-d	30
ahp	30
aeo	30
abu	30
aad	30
vol	20
uda	20
trp	20
gua	20
end	20
dhb	20
cit	20
bmt	20
apa	20
tcl	10
hyv	10
apc	10

NRPS: EAW47307
Location: 123438-131303
Strand: +

Domain: A1
NRPSPredictor2 SVM predictions:
hydrophobic-aliphatic
gly,ala,val,leu,ile,abu,iva
gly,ala
gly
NRPSPredictor2 code predictions:
gly	100
thr	60
pro	60
phe	60
orn	60
hpg	60
gln	60
cys	60
ala	60
val	50
ser	50
phg	50
leu	50
dpg	50
bht	50
tyr	40
tcl	40
pip	40
met	40
lys	40
ile	40
hse	40
glu	40
dhpg	40
dhp	40
cha	40
asp	40
asn	40
arg	40
aeo	40
trp	30
sal	30
hty	30
his	30
end	30
dht	30
dab	30
cit	30
bmt	30
apc	30
apa	30
allothr	30
ahp	30
abu	30
vol	20
uda	20
hyv	20
gua	20
dhb	20
b-ala	20
ala-d	20
aad	20

Domain: A2
NRPSPredictor2 SVM predictions:
hydrophobic-aliphatic
gly,ala,val,leu,ile,abu,iva
gly,ala
ala
NRPSPredictor2 code predictions:
ala	100
hse	60
gly	60
cys	60
val	40
thr	40
ser	40
phg	40
phe	40
orn	40
leu	40
ile	40
hpg	40
dab	40
abu	40
uda	30
tyr	30
trp	30
pro	30
pip	30
met	30
lys	30
hty	30
his	30
glu	30
gln	30
dpg	30
dht	30
dhpg	30
dhp	30
cha	30
bht	30
asp	30
asn	30
arg	30
apa	30
allothr	30
ala-d	30
ahp	30
vol	20
sal	20
gua	20
end	20
dhb	20
cit	20
bmt	20
b-ala	20
aeo	20
aad	20
tcl	10
hyv	10
apc	10

NRPS: EAW47309
Location: 131786-134701
Strand: +

Domain: A1
NRPSPredictor2 SVM predictions:
hydrophobic-aliphatic
ser,thr,dhpg,hpg
ser
ser
NRPSPredictor2 code predictions:
ser	100
dab	70
phe	60
orn	60
glu	60
gln	60
arg	60
ala	60
pro	50
lys	50
hpg	50
gly	50
cys	50
val	40
uda	40
thr	40
leu	40
hse	40
dpg	40
dht	40
b-ala	40
asp	40
allothr	40
aeo	40
vol	30
tyr	30
trp	30
pip	30
phg	30
met	30
gua	30
dhpg	30
dhp	30
cit	30
bmt	30
bht	30
asn	30
apa	30
ala-d	30
ahp	30
abu	30
aad	30
sal	20
ile	20
hyv	20
hty	20
his	20
end	20
cha	20
apc	20
tcl	10
dhb	10

NRPS: EAW47310
Location: 134698-138183
Strand: +

Domain: A1
NRPSPredictor2 SVM predictions:
hydrophobic-aromatic
phe,trp,phg,tyr,bht
tyr,bht
tyr
NRPSPredictor2 code predictions:
tyr	70
orn	70
end	70
bht	70
asp	70
val	60
phe	60
leu	60
glu	60
gln	60
bmt	60
asn	60
arg	60
uda	50
trp	50
ser	50
met	50
lys	50
ile	50
hty	50
hpg	50
gly	50
dpg	50
dhpg	50
dhp	50
dhb	50
cit	50
ala	50
vol	40
thr	40
sal	40
pip	40
dht	40
cys	40
cha	40
apa	40
allothr	40
ala-d	40
ahp	40
tcl	30
pro	30
phg	30
hse	30
his	30
dab	30
apc	30
abu	30
hyv	20
gua	20
aeo	20
aad	20
b-ala	10


//


Description: Nodularia spumigena CCY9414 1099428179496, whole genome shotgun sequence.
Accession: AAVW01000021
Cluster nr: 1
Organism: Nodularia spumigena CCY9414
Taxonomy: Bacteria;Cyanobacteria;Nostocales;Nostocaceae;Nodularia.

NRPSs:

NRPS: EAW45757
Location: 17262-27689
Strand: -

Domain: A1
NRPSPredictor2 SVM predictions:
hydrophilic
asp,asn,glu,gln,aad
glu,gln
glu
NRPSPredictor2 code predictions:
glu	100
ile	50
hty	50
gln	50
dhpg	50
dhp	50
asp	50
asn	50
ahp	50
aad	50
val	40
tyr	40
trp	40
thr	40
ser	40
pip	40
phg	40
phe	40
orn	40
met	40
lys	40
leu	40
hpg	40
gly	40
end	40
dpg	40
dht	40
dhb	40
dab	40
cit	40
cha	40
bmt	40
arg	40
apa	40
allothr	40
vol	30
uda	30
tcl	30
sal	30
pro	30
hse	30
his	30
cys	30
bht	30
apc	30
ala-d	30
ala	30
abu	30
hyv	20
gua	20
aeo	20
b-ala	10

NRPS: EAW45760
Location: 40397-48319
Strand: -

Domain: A1
NRPSPredictor2 SVM predictions:
hydrophobic-aliphatic
N/A
N/A
N/A
NRPSPredictor2 code predictions:
tcl	70
tyr	40
pro	40
phe	40
hyv	40
gly	40
bht	40
ala	40
val	30
uda	30
trp	30
ser	30
pip	30
phg	30
orn	30
lys	30
leu	30
cha	30
asp	30
asn	30
arg	30
thr	20
hty	20
hpg	20
his	20
glu	20
gln	20
dhb	20
dab	20
cys	20
cit	20
b-ala	20
apc	20
ala-d	20
aeo	20
abu	20
aad	20
vol	10
sal	10
met	10
ile	10
hse	10
gua	10
end	10
dpg	10
dht	10
dhpg	10
dhp	10
bmt	10
apa	10
allothr	10
ahp	10

NRPS: EAW45762
Location: 49461-56662
Strand: +

Domain: A1
NRPSPredictor2 SVM predictions:
hydrophobic-aliphatic
ser,thr,dhpg,hpg
thr
thr
NRPSPredictor2 code predictions:
thr	100
dht	100
allothr	100
ser	80
arg	60
trp	50
phe	50
orn	50
lys	50
leu	50
glu	50
bmt	50
asp	50
asn	50
ala	50
ahp	50
vol	40
val	40
uda	40
tyr	40
pro	40
pip	40
met	40
ile	40
hty	40
hse	40
hpg	40
gua	40
gly	40
gln	40
end	40
dpg	40
dhpg	40
dhp	40
cys	40
cit	40
cha	40
bht	40
apa	40
ala-d	40
phg	30
his	30
dhb	30
dab	30
apc	30
abu	30
aad	30
tcl	20
sal	20
aeo	20
hyv	10
b-ala	10

Domain: A2
NRPSPredictor2 SVM predictions:
hydrophobic-aliphatic
N/A
N/A
N/A
NRPSPredictor2 code predictions:
tyr	60
leu	60
trp	50
lys	50
ile	50
hpg	50
glu	50
dpg	50
dhpg	50
asn	50
arg	50
aad	50
val	40
thr	40
ser	40
pro	40
pip	40
phe	40
hyv	40
gly	40
gln	40
end	40
dhp	40
cha	40
bmt	40
bht	40
asp	40
vol	30
uda	30
tcl	30
phg	30
orn	30
met	30
hty	30
hse	30
dht	30
dab	30
cys	30
cit	30
apc	30
apa	30
allothr	30
ala-d	30
ala	30
ahp	30
abu	30
sal	20
his	20
gua	20
dhb	20
b-ala	20
aeo	20


//


Description: Nodularia spumigena CCY9414 1099428179726, whole genome shotgun sequence.
Accession: AAVW01000028
Cluster nr: 1
Organism: Nodularia spumigena CCY9414
Taxonomy: Bacteria;Cyanobacteria;Nostocales;Nostocaceae;Nodularia.

NRPSs:

NRPS: EAW45416
Location: 5253-11840
Strand: +

Domain: A1
NRPSPredictor2 SVM predictions:
hydrophobic-aliphatic
gly,ala,val,leu,ile,abu,iva
val,leu,ile,abu,iva
ile
NRPSPredictor2 code predictions:
ile	90
val	70
leu	70
tyr	60
pip	60
hpg	60
glu	60
gln	60
abu	60
phe	50
orn	50
met	50
hse	50
dpg	50
dhpg	50
dhp	50
bht	50
asp	50
ala	50
trp	40
thr	40
ser	40
pro	40
phg	40
lys	40
hty	40
gly	40
end	40
cys	40
bmt	40
asn	40
arg	40
apa	40
ahp	40
vol	30
uda	30
sal	30
gua	30
dht	30
dhb	30
cit	30
cha	30
allothr	30
ala-d	30
tcl	20
hyv	20
his	20
dab	20
apc	20
aeo	20
aad	20
b-ala	10

Domain: A2
NRPSPredictor2 SVM predictions:
hydrophobic-aliphatic
N/A
N/A
N/A
NRPSPredictor2 code predictions:
lys	80
glu	60
arg	60
uda	50
tyr	50
trp	50
thr	50
pro	50
pip	50
orn	50
leu	50
gln	50
end	50
dht	50
dab	50
cit	50
asp	50
asn	50
apa	50
allothr	50
ahp	50
vol	40
val	40
ser	40
phe	40
met	40
ile	40
hty	40
his	40
gly	40
dpg	40
dhpg	40
dhp	40
cha	40
bmt	40
bht	40
apc	40
ala-d	40
ala	40
abu	40
phg	30
hse	30
hpg	30
gua	30
dhb	30
cys	30
aad	30
tcl	20
sal	20
aeo	20
hyv	10
b-ala	10

NRPS: EAW45417
Location: 11918-15145
Strand: +

Domain: A1
NRPSPredictor2 SVM predictions:
hydrophobic-aliphatic
gly,ala,val,leu,ile,abu,iva
N/A
N/A
NRPSPredictor2 code predictions:
bmt	70
thr	60
ser	60
leu	60
glu	60
tyr	50
trp	50
pro	50
phe	50
orn	50
met	50
ile	50
hty	50
dht	50
cit	50
cha	50
asp	50
arg	50
apa	50
allothr	50
ala-d	50
ala	50
vol	40
val	40
pip	40
lys	40
gly	40
gln	40
end	40
dhb	40
bht	40
asn	40
ahp	40
abu	40
uda	30
phg	30
hyv	30
hse	30
hpg	30
his	30
gua	30
dpg	30
dhpg	30
dhp	30
dab	30
cys	30
apc	30
aeo	30
tcl	20
sal	20
aad	20
b-ala	10

NRPS: EAW45418
Location: 15267-22943
Strand: +

Domain: A1
NRPSPredictor2 SVM predictions:
hydrophobic-aliphatic
N/A
N/A
N/A
NRPSPredictor2 code predictions:
orn	60
gly	60
asp	60
asn	60
val	50
thr	50
pro	50
phe	50
lys	50
leu	50
hty	50
glu	50
dht	50
dhb	50
cit	50
cha	50
bmt	50
arg	50
allothr	50
vol	40
uda	40
tyr	40
trp	40
ser	40
sal	40
pip	40
met	40
ile	40
gln	40
end	40
dab	40
cys	40
bht	40
apa	40
ala-d	40
ala	40
ahp	40
phg	30
hse	30
hpg	30
his	30
gua	30
dpg	30
dhpg	30
dhp	30
apc	30
abu	30
tcl	20
hyv	20
aeo	20
aad	20
b-ala	10

Domain: A2
NRPSPredictor2 SVM predictions:
hydrophobic-aliphatic
gly,ala,val,leu,ile,abu,iva
N/A
N/A
NRPSPredictor2 code predictions:
hty	70
leu	60
val	50
orn	50
lys	50
ile	50
glu	50
cha	50
asp	50
asn	50
apa	50
ala-d	50
ala	50
ahp	50
vol	40
tyr	40
trp	40
thr	40
ser	40
pro	40
pip	40
phe	40
met	40
gly	40
gln	40
end	40
dht	40
dhb	40
dab	40
cys	40
cit	40
bmt	40
arg	40
allothr	40
uda	30
sal	30
phg	30
hse	30
hpg	30
his	30
gua	30
dpg	30
dhpg	30
dhp	30
bht	30
apc	30
abu	30
tcl	20
aeo	20
aad	20
hyv	10
b-ala	10

NRPS: EAW45419
Location: 22940-27124
Strand: +

Domain: A1
NRPSPredictor2 SVM predictions:
hydrophobic-aromatic
phe,trp,phg,tyr,bht
phe,trp
phe
NRPSPredictor2 code predictions:
phe	80
arg	70
ala	70
tyr	60
ser	60
gly	60
dab	60
bht	60
val	50
pro	50
orn	50
leu	50
glu	50
aeo	50
uda	40
trp	40
thr	40
met	40
lys	40
hpg	40
gua	40
gln	40
dht	40
cys	40
bmt	40
asp	40
allothr	40
ala-d	40
vol	30
sal	30
pip	30
hty	30
hse	30
his	30
end	30
dpg	30
dhpg	30
dhp	30
cit	30
asn	30
apa	30
ahp	30
abu	30
tcl	20
phg	20
ile	20
dhb	20
cha	20
apc	20
aad	20
hyv	10
b-ala	10


//


Description: Nodularia spumigena CCY9414 1099428179499, whole genome shotgun sequence.
Accession: AAVW01000094
Cluster nr: 1
Organism: Nodularia spumigena CCY9414
Taxonomy: Bacteria;Cyanobacteria;Nostocales;Nostocaceae;Nodularia.

NRPSs:

NRPS: EAW43321
Location: 4435-8907
Strand: +

Domain: A1
NRPSPredictor2 SVM predictions:
hydrophilic
asp,asn,glu,gln,aad
N/A
N/A
NRPSPredictor2 code predictions:
arg	70
ahp	70
orn	60
leu	60
gly	60
trp	50
thr	50
ser	50
pro	50
phe	50
lys	50
glu	50
dab	50
cys	50
cit	50
bht	50
asp	50
apc	50
apa	50
ala	50
val	40
tyr	40
tcl	40
met	40
hty	40
hse	40
hpg	40
gln	40
end	40
dpg	40
dht	40
dhpg	40
dhp	40
cha	40
asn	40
allothr	40
aeo	40
vol	30
uda	30
sal	30
pip	30
phg	30
ile	30
his	30
bmt	30
ala-d	30
abu	30
aad	30
hyv	20
gua	20
dhb	20
b-ala	20

NRPS: EAW43322
Location: 8972-13528
Strand: +

Domain: A1
NRPSPredictor2 SVM predictions:
hydrophobic-aromatic
phe,trp,phg,tyr,bht
tyr,bht
tyr
NRPSPredictor2 code predictions:
tyr	100
bht	90
val	80
phe	80
uda	70
lys	60
arg	60
vol	50
trp	50
ser	50
pro	50
pip	50
leu	50
his	50
glu	50
end	50
cys	50
bmt	50
asp	50
ala	50
thr	40
orn	40
met	40
hty	40
hpg	40
gly	40
gln	40
dpg	40
dht	40
dhpg	40
dhp	40
dab	40
cit	40
asn	40
allothr	40
ala-d	40
abu	40
ile	30
gua	30
cha	30
apa	30
ahp	30
tcl	20
sal	20
phg	20
hyv	20
hse	20
dhb	20
apc	20
aeo	20
aad	20
b-ala	10

NRPS: EAW43326
Location: 15795-19067
Strand: +

Domain: A1
NRPSPredictor2 SVM predictions:
hydrophobic-aliphatic
pro,pip
pro
pro
NRPSPredictor2 code predictions:
pro	50
lys	50
ala	50
tyr	40
trp	40
ser	40
pip	40
orn	40
leu	40
hpg	40
gly	40
cys	40
aeo	40
vol	30
val	30
uda	30
phg	30
phe	30
met	30
hse	30
his	30
gua	30
glu	30
dpg	30
dhpg	30
dhp	30
dab	30
bht	30
arg	30
apa	30
ala-d	30
ahp	30
abu	30
thr	20
sal	20
ile	20
hty	20
gln	20
end	20
dht	20
dhb	20
cit	20
cha	20
bmt	20
asp	20
asn	20
apc	20
allothr	20
aad	20
tcl	10
hyv	10
b-ala	10


//


Description: Nodularia spumigena CCY9414 1099428179468, whole genome shotgun sequence.
Accession: AAVW01000102
Cluster nr: 1
Organism: Nodularia spumigena CCY9414
Taxonomy: Bacteria;Cyanobacteria;Nostocales;Nostocaceae;Nodularia.

NRPSs:

NRPS: EAW43197
Location: 4467-16982
Strand: -

Domain: A1
NRPSPredictor2 SVM predictions:
hydrophobic-aliphatic
N/A
N/A
N/A
NRPSPredictor2 code predictions:
hty	70
leu	60
val	50
tyr	50
trp	50
ser	50
lys	50
ile	50
glu	50
cha	50
asp	50
asn	50
apa	50
ala-d	50
ala	50
ahp	50
vol	40
thr	40
pro	40
pip	40
phe	40
orn	40
met	40
his	40
gly	40
gln	40
end	40
dht	40
dhb	40
dab	40
cys	40
cit	40
bmt	40
arg	40
allothr	40
uda	30
sal	30
phg	30
hse	30
hpg	30
gua	30
dpg	30
dhpg	30
dhp	30
bht	30
apc	30
abu	30
tcl	20
b-ala	20
aeo	20
aad	20
hyv	10

Domain: A2
NRPSPredictor2 SVM predictions:
hydrophobic-aliphatic
pro,pip
pro
pro
NRPSPredictor2 code predictions:
pro	90
pip	60
ala	60
uda	50
gua	50
abu	50
val	40
tyr	40
trp	40
ser	40
phe	40
orn	40
leu	40
gly	40
dab	40
cys	40
bht	40
arg	40
ala-d	40
vol	30
thr	30
met	30
lys	30
ile	30
hty	30
hse	30
hpg	30
his	30
glu	30
gln	30
dht	30
asp	30
asn	30
apa	30
allothr	30
ahp	30
aeo	30
aad	30
phg	20
end	20
dpg	20
dhpg	20
dhp	20
cit	20
cha	20
bmt	20
b-ala	20
apc	20
tcl	10
sal	10
hyv	10
dhb	10

Domain: A3
NRPSPredictor2 SVM predictions:
hydrophilic
asp,asn,glu,gln,aad
N/A
N/A
NRPSPredictor2 code predictions:
arg	70
ahp	70
val	60
tyr	60
orn	60
end	60
cit	60
apa	60
trp	50
ser	50
phe	50
met	50
lys	50
leu	50
hty	50
his	50
gly	50
glu	50
bmt	50
bht	50
asp	50
apc	50
ala	50
vol	40
uda	40
thr	40
pro	40
ile	40
hse	40
hpg	40
gln	40
dht	40
dab	40
cys	40
cha	40
asn	40
allothr	40
ala-d	40
tcl	30
pip	30
phg	30
dpg	30
dhpg	30
dhp	30
dhb	30
aeo	30
abu	30
sal	20
gua	20
aad	20
hyv	10
b-ala	10


//


Description: Nodularia spumigena CCY9414 1099428179635, whole genome shotgun sequence.
Accession: AAVW01000111
Cluster nr: 1
Organism: Nodularia spumigena CCY9414
Taxonomy: Bacteria;Cyanobacteria;Nostocales;Nostocaceae;Nodularia.

NRPSs:

NRPS: EAW43070
Location: 2-3595
Strand: +

Domain: A1
NRPSPredictor2 SVM predictions:
hydrophobic-aliphatic
ser,thr,dhpg,hpg
N/A
N/A
NRPSPredictor2 code predictions:
ser	70
glu	70
arg	70
thr	60
orn	60
leu	60
gln	60
dht	60
asp	60
apa	60
allothr	60
ahp	60
val	50
trp	50
phe	50
met	50
lys	50
ile	50
gly	50
cys	50
cit	50
bmt	50
ala	50
uda	40
tyr	40
pro	40
hty	40
hse	40
hpg	40
end	40
dpg	40
dhpg	40
dhp	40
dab	40
cha	40
asn	40
apc	40
ala-d	40
vol	30
pip	30
phg	30
his	30
dhb	30
bht	30
aeo	30
abu	30
aad	30
tcl	20
sal	20
gua	20
b-ala	20
hyv	10


//


Description: Vibrio cholerae NCTC 8457 gcontig_1104196176481, whole genome shotgun sequence.
Accession: AAWD01000005
Cluster nr: 1
Organism: Vibrio cholerae NCTC 8457
Taxonomy: Bacteria;Proteobacteria;Gammaproteobacteria;Vibrionales;Vibrionaceae;Vibrio.

NRPSs:

NRPS: EAZ74958
Location: 21978-29231
Strand: -

Domain: A1
NRPSPredictor2 SVM predictions:
hydrophobic-aliphatic
ser,thr,dhpg,hpg
thr
thr
NRPSPredictor2 code predictions:
thr	100
orn	60
gly	60
cys	60
val	50
pro	50
phg	50
phe	50
leu	50
hse	50
hpg	50
gln	50
trp	40
ser	40
met	40
lys	40
ile	40
glu	40
dpg	40
cit	40
bht	40
asp	40
arg	40
apa	40
ala	40
ahp	40
tyr	30
sal	30
pip	30
hty	30
his	30
end	30
dht	30
dhpg	30
dhp	30
dhb	30
dab	30
cha	30
bmt	30
asn	30
allothr	30
aeo	30
abu	30
vol	20
uda	20
tcl	20
gua	20
b-ala	20
apc	20
ala-d	20
aad	20
hyv	10


//


Description: Vibrio cholerae B33 gcontig_1104196065041, whole genome shotgun sequence.
Accession: AAWE01000002
Cluster nr: 1
Organism: Vibrio cholerae B33
Taxonomy: Bacteria;Proteobacteria;Gammaproteobacteria;Vibrionales;Vibrionaceae;Vibrio.

NRPSs:

NRPS: EAZ78835
Location: 43283-50536
Strand: +

Domain: A1
NRPSPredictor2 SVM predictions:
hydrophobic-aliphatic
ser,thr,dhpg,hpg
thr
thr
NRPSPredictor2 code predictions:
thr	100
orn	60
gly	60
cys	60
val	50
pro	50
phg	50
phe	50
leu	50
hse	50
hpg	50
gln	50
trp	40
ser	40
met	40
lys	40
ile	40
glu	40
dpg	40
cit	40
bht	40
asp	40
arg	40
apa	40
ala	40
ahp	40
tyr	30
sal	30
pip	30
hty	30
his	30
end	30
dht	30
dhpg	30
dhp	30
dhb	30
dab	30
cha	30
bmt	30
asn	30
allothr	30
aeo	30
abu	30
vol	20
uda	20
tcl	20
gua	20
b-ala	20
apc	20
ala-d	20
aad	20
hyv	10


//


Description: Vibrio cholerae MZO-2 gcontig_1104435217424, whole genome shotgun sequence.
Accession: AAWF01000011
Cluster nr: 1
Organism: Vibrio cholerae MZO-2
Taxonomy: Bacteria;Proteobacteria;Gammaproteobacteria;Vibrionales;Vibrionaceae;Vibrio.

NRPSs:

NRPS: EDM55074
Location: 50101-57351
Strand: +

Domain: A1
NRPSPredictor2 SVM predictions:
hydrophobic-aliphatic
ser,thr,dhpg,hpg
thr
thr
NRPSPredictor2 code predictions:
thr	100
orn	60
gly	60
cys	60
val	50
pro	50
phg	50
phe	50
leu	50
hse	50
hpg	50
gln	50
trp	40
ser	40
met	40
lys	40
ile	40
glu	40
dpg	40
cit	40
bht	40
asp	40
arg	40
apa	40
ala	40
ahp	40
tyr	30
sal	30
pip	30
hty	30
his	30
end	30
dht	30
dhpg	30
dhp	30
dhb	30
dab	30
cha	30
bmt	30
asn	30
allothr	30
aeo	30
abu	30
vol	20
uda	20
tcl	20
gua	20
b-ala	20
apc	20
ala-d	20
aad	20
hyv	10


//


Description: Vibrio cholerae 623-39 gcontig_1104444473954, whole genome shotgun sequence.
Accession: AAWG01000028
Cluster nr: 1
Organism: Vibrio cholerae 623-39
Taxonomy: Bacteria;Proteobacteria;Gammaproteobacteria;Vibrionales;Vibrionaceae;Vibrio.

NRPSs:

NRPS: EDL73302
Location: 10790-18046
Strand: +

Domain: A1
NRPSPredictor2 SVM predictions:
hydrophobic-aliphatic
ser,thr,dhpg,hpg
thr
thr
NRPSPredictor2 code predictions:
thr	100
orn	60
gly	60
cys	60
val	50
pro	50
phg	50
phe	50
leu	50
hse	50
hpg	50
gln	50
trp	40
ser	40
met	40
lys	40
ile	40
glu	40
dpg	40
cit	40
bht	40
asp	40
arg	40
apa	40
ala	40
ahp	40
tyr	30
sal	30
pip	30
hty	30
his	30
end	30
dht	30
dhpg	30
dhp	30
dhb	30
dab	30
cha	30
bmt	30
asn	30
allothr	30
aeo	30
abu	30
vol	20
uda	20
tcl	20
gua	20
b-ala	20
apc	20
ala-d	20
aad	20
hyv	10


//


Description: Vibrio campbellii HY01 gcontig_1104549816485, whole genome shotgun sequence.
Accession: AAWP01000022
Cluster nr: 1
Organism: Vibrio campbellii HY01
Taxonomy: Bacteria;Proteobacteria;Gammaproteobacteria;Vibrionales;Vibrionaceae;Vibrio.

NRPSs:

NRPS: EDL68948
Location: 20132-23260
Strand: -

Domain: A1
NRPSPredictor2 SVM predictions:
hydrophobic-aliphatic
cys
cys
cys
NRPSPredictor2 code predictions:
cys	100
ser	50
phe	50
gly	50
ala	50
thr	40
orn	40
lys	40
leu	40
hpg	40
dpg	40
dht	40
dhpg	40
dhp	40
dab	40
asp	40
allothr	40
val	30
sal	30
pro	30
hty	30
his	30
glu	30
gln	30
cha	30
bht	30
asn	30
arg	30
ala-d	30
ahp	30
aeo	30
abu	30
aad	30
vol	20
uda	20
tyr	20
trp	20
pip	20
phg	20
met	20
ile	20
hse	20
gua	20
end	20
dhb	20
cit	20
bmt	20
b-ala	20
apa	20
tcl	10
hyv	10
apc	10


//


Description: Vibrio campbellii HY01 gcontig_1104549816427, whole genome shotgun sequence.
Accession: AAWP01000041
Cluster nr: 1
Organism: Vibrio campbellii HY01
Taxonomy: Bacteria;Proteobacteria;Gammaproteobacteria;Vibrionales;Vibrionaceae;Vibrio.

NRPSs:

NRPS: EDL68138
Location: 18580-22527
Strand: -

Domain: A1
NRPSPredictor2 SVM predictions:
hydrophobic-aliphatic
ser,thr,dhpg,hpg
ser
ser
NRPSPredictor2 code predictions:
ser	100
glu	70
leu	60
gln	60
cys	60
arg	60
val	50
thr	50
phe	50
orn	50
hpg	50
gly	50
dab	50
asp	50
apa	50
ala	50
uda	40
trp	40
pro	40
met	40
lys	40
ile	40
hse	40
dpg	40
dht	40
cit	40
bmt	40
b-ala	40
allothr	40
ala-d	40
ahp	40
aad	40
vol	30
tyr	30
pip	30
phg	30
hty	30
his	30
end	30
dhpg	30
dhp	30
cha	30
bht	30
asn	30
apc	30
aeo	30
abu	30
hyv	20
gua	20
dhb	20
tcl	10
sal	10

NRPS: EDL68143
Location: 23516-25120
Strand: -

Domain: A1
NRPSPredictor2 SVM predictions:
hydrophobic-aromatic
dhb,sal
dhb,sal
dhb
NRPSPredictor2 code predictions:
dhb	100
sal	90
pip	60
orn	50
asp	50
asn	50
ile	40
hty	40
glu	40
gln	40
end	40
cit	40
cha	40
ahp	40
val	30
tyr	30
trp	30
thr	30
ser	30
phe	30
met	30
lys	30
leu	30
gly	30
dht	30
dab	30
cys	30
bmt	30
arg	30
apc	30
apa	30
allothr	30
ala-d	30
ala	30
vol	20
uda	20
tcl	20
pro	20
phg	20
hse	20
hpg	20
his	20
dpg	20
dhpg	20
dhp	20
bht	20
abu	20
hyv	10
gua	10
b-ala	10
aeo	10
aad	10


//


Description: Microscilla marina ATCC 23134 1099589004133, whole genome shotgun sequence.
Accession: AAWS01000015
Cluster nr: 1
Organism: Microscilla marina ATCC 23134
Taxonomy: Bacteria;Bacteroidetes;Cytophagia;Cytophagales;Cytophagaceae;Microscilla.

NRPSs:

NRPS: EAY28492
Location: 12211-16116
Strand: +

Domain: A1
NRPSPredictor2 SVM predictions:
N/A
N/A
N/A
bht
NRPSPredictor2 code predictions:
val	60
phe	60
orn	60
lys	60
end	60
bmt	60
bht	60
arg	60
vol	50
tyr	50
thr	50
pip	50
met	50
leu	50
hty	50
gly	50
glu	50
dht	50
cit	50
cha	50
asp	50
asn	50
apa	50
allothr	50
ala	50
ahp	50
uda	40
trp	40
ser	40
pro	40
phg	40
ile	40
hpg	40
his	40
gua	40
gln	40
dab	40
cys	40
apc	40
abu	40
tcl	30
hse	30
dpg	30
dhpg	30
dhp	30
dhb	30
ala-d	30
aeo	30
aad	30
sal	20
hyv	20
b-ala	10


//


Description: Microscilla marina ATCC 23134 1099589004119, whole genome shotgun sequence.
Accession: AAWS01000031
Cluster nr: 1
Organism: Microscilla marina ATCC 23134
Taxonomy: Bacteria;Bacteroidetes;Cytophagia;Cytophagales;Cytophagaceae;Microscilla.

NRPSs:

NRPS: EAY26666
Location: 15537-17114
Strand: +

Domain: A1
NRPSPredictor2 SVM predictions:
hydrophobic-aliphatic
N/A
N/A
N/A
NRPSPredictor2 code predictions:
orn	50
ser	40
phe	40
leu	40
hpg	40
gly	40
asp	40
val	30
trp	30
thr	30
tcl	30
sal	30
pip	30
phg	30
met	30
lys	30
ile	30
glu	30
gln	30
dpg	30
dht	30
dhpg	30
dhp	30
dhb	30
cit	30
bmt	30
bht	30
asn	30
arg	30
allothr	30
ala	30
tyr	20
pro	20
hty	20
hse	20
end	20
cys	20
cha	20
apc	20
apa	20
ala-d	20
ahp	20
aeo	20
abu	20
aad	20
vol	10
uda	10
hyv	10
his	10
gua	10
dab	10
b-ala	10

NRPS: EAY26669
Location: 18871-25008
Strand: +

Domain: A1
NRPSPredictor2 SVM predictions:
hydrophilic
N/A
N/A
N/A
NRPSPredictor2 code predictions:
orn	70
dhpg	60
dhp	60
ahp	60
ser	50
pro	50
phe	50
met	50
lys	50
hpg	50
gly	50
glu	50
dpg	50
dab	50
cys	50
bht	50
arg	50
apc	50
ala	50
val	40
trp	40
thr	40
pip	40
leu	40
ile	40
hse	40
gln	40
end	40
dht	40
cit	40
asp	40
asn	40
apa	40
allothr	40
aeo	40
tyr	30
sal	30
phg	30
hty	30
his	30
cha	30
bmt	30
abu	30
aad	30
vol	20
uda	20
tcl	20
gua	20
dhb	20
ala-d	20
hyv	10
b-ala	10


//


Description: Algoriphagus sp. PR1 cont2.1, whole genome shotgun sequence.
Accession: AAXU02000001
Cluster nr: 3
Organism: Algoriphagus sp. PR1
Taxonomy: Bacteria;Bacteroidetes;Cytophagia;Cytophagales;Cyclobacteriaceae;Algoriphagus.

NRPSs:

NRPS: EAZ82980
Location: 2750543-2754733
Strand: -

Domain: A1
NRPSPredictor2 SVM predictions:
hydrophobic-aliphatic
gly,ala,val,leu,ile,abu,iva
val,leu,ile,abu,iva
N/A
NRPSPredictor2 code predictions:
his	80
tyr	60
uda	50
trp	50
pro	50
pip	50
phe	50
leu	50
bht	50
asn	50
vol	40
val	40
thr	40
ser	40
orn	40
lys	40
hty	40
gly	40
glu	40
dht	40
cys	40
asp	40
arg	40
allothr	40
ala	40
phg	30
met	30
ile	30
gua	30
gln	30
end	30
dhb	30
dab	30
cit	30
cha	30
bmt	30
b-ala	30
apc	30
apa	30
ala-d	30
ahp	30
aeo	30
abu	30
aad	30
hse	20
hpg	20
dpg	20
dhpg	20
dhp	20
tcl	10
sal	10
hyv	10

NRPS: EAZ82986
Location: 2760675-2762207
Strand: +

Domain: A1
NRPSPredictor2 SVM predictions:
N/A
N/A
N/A
N/A
NRPSPredictor2 code predictions:
met	60
leu	60
ile	50
hpg	50
glu	50
cys	50
val	40
tyr	40
trp	40
thr	40
sal	40
pro	40
pip	40
phg	40
phe	40
orn	40
lys	40
hse	40
gly	40
gln	40
dpg	40
dhpg	40
dhp	40
dhb	40
bht	40
asp	40
apa	40
ala	40
ahp	40
ser	30
hty	30
his	30
end	30
dht	30
cit	30
cha	30
bmt	30
asn	30
arg	30
allothr	30
abu	30
vol	20
uda	20
tcl	20
gua	20
dab	20
apc	20
ala-d	20
aeo	20
aad	20
hyv	10
b-ala	10

NRPS: EFQ79232
Location: 2763192-2767337
Strand: +

Domain: A1
NRPSPredictor2 SVM predictions:
hydrophilic
asp,asn,glu,gln,aad
asp,asn
asn
NRPSPredictor2 code predictions:
asn	100
asp	80
val	50
tyr	50
trp	50
thr	50
phe	50
orn	50
lys	50
leu	50
hty	50
gly	50
glu	50
dht	50
cha	50
arg	50
allothr	50
vol	40
uda	40
ser	40
pro	40
pip	40
phg	40
met	40
ile	40
his	40
gln	40
end	40
dhb	40
dab	40
cys	40
cit	40
bmt	40
bht	40
apc	40
apa	40
ala-d	40
ala	40
ahp	40
tcl	30
sal	30
hse	30
hpg	30
gua	30
dpg	30
dhpg	30
dhp	30
abu	30
aad	30
aeo	20
hyv	10
b-ala	10


//


Description: Bacillus sp. B14905 1101159007449, whole genome shotgun sequence.
Accession: AAXV01000010
Cluster nr: 1
Organism: Bacillus sp. B14905
Taxonomy: Bacteria;Firmicutes;Bacilli;Bacillales;Bacillaceae;Bacillus.

NRPSs:

NRPS: EAZ85789
Location: 42895-46062
Strand: +

Domain: A1
NRPSPredictor2 SVM predictions:
hydrophobic-aliphatic
phe,trp,phg,tyr,bht
tyr,bht
tyr
NRPSPredictor2 code predictions:
glu	70
tyr	50
orn	50
ile	50
hty	50
gln	50
end	50
bmt	50
asp	50
asn	50
arg	50
ahp	50
val	40
trp	40
thr	40
ser	40
pro	40
pip	40
phe	40
met	40
lys	40
leu	40
gly	40
dht	40
dhpg	40
dhp	40
dhb	40
cit	40
cha	40
bht	40
apa	40
allothr	40
ala	40
vol	30
uda	30
sal	30
phg	30
hse	30
hpg	30
his	30
dpg	30
dab	30
cys	30
apc	30
ala-d	30
abu	30
aad	30
tcl	20
gua	20
aeo	20
hyv	10
b-ala	10


//


Description: Bacillus sp. B14905 1101159007337, whole genome shotgun sequence.
Accession: AAXV01000018
Cluster nr: 1
Organism: Bacillus sp. B14905
Taxonomy: Bacteria;Firmicutes;Bacilli;Bacillales;Bacillaceae;Bacillus.

NRPSs:

NRPS: EAZ84990
Location: 23255-26452
Strand: -

Domain: A1
NRPSPredictor2 SVM predictions:
hydrophilic
orn,lys,arg
orn,horn
orn
NRPSPredictor2 code predictions:
orn	70
lys	60
gln	60
dab	60
arg	60
ala	60
val	50
trp	50
thr	50
ser	50
pro	50
met	50
leu	50
gly	50
glu	50
cha	50
asp	50
apa	50
aeo	50
tyr	40
phe	40
hse	40
hpg	40
cys	40
bmt	40
bht	40
asn	40
apc	40
ahp	40
abu	40
vol	30
tcl	30
sal	30
pip	30
phg	30
ile	30
hyv	30
hty	30
end	30
dpg	30
dht	30
dhpg	30
dhp	30
cit	30
allothr	30
uda	20
his	20
gua	20
dhb	20
b-ala	20
ala-d	20
aad	20

NRPS: EAZ84991
Location: 26475-31331
Strand: -

Domain: A1
NRPSPredictor2 SVM predictions:
hydrophobic-aliphatic
gly,ala,val,leu,ile,abu,iva
val,leu,ile,abu,iva
leu
NRPSPredictor2 code predictions:
leu	100
val	60
tyr	60
trp	60
pip	60
orn	60
ile	60
glu	60
gln	60
bmt	60
asp	60
ala-d	60
thr	50
ser	50
pro	50
phe	50
met	50
lys	50
hty	50
hpg	50
gly	50
end	50
dpg	50
dht	50
dhpg	50
dhp	50
bht	50
asn	50
arg	50
allothr	50
ala	50
abu	50
vol	40
uda	40
cys	40
cit	40
cha	40
apa	40
ahp	40
phg	30
hse	30
his	30
gua	30
dhb	30
dab	30
apc	30
aad	30
tcl	20
sal	20
hyv	20
aeo	20
b-ala	10

Domain: A2
NRPSPredictor2 SVM predictions:
hydrophobic-aliphatic
ser,thr,dhpg,hpg
ser
ser
NRPSPredictor2 code predictions:
ser	90
glu	60
pro	50
phe	50
lys	50
hpg	50
gln	50
dab	50
cys	50
arg	50
ala	50
val	40
thr	40
orn	40
leu	40
hse	40
gly	40
dpg	40
aeo	40
abu	40
trp	30
phg	30
met	30
dht	30
dhpg	30
dhp	30
bmt	30
bht	30
b-ala	30
asp	30
apa	30
allothr	30
ala-d	30
ahp	30
aad	30
vol	20
uda	20
tyr	20
sal	20
pip	20
ile	20
hyv	20
hty	20
his	20
gua	20
end	20
cit	20
cha	20
asn	20
apc	20
tcl	10
dhb	10


//


Description: Cyanothece sp. CCY0110 1101676644580, whole genome shotgun sequence.
Accession: AAXW01000011
Cluster nr: 1
Organism: Cyanothece sp. CCY0110
Taxonomy: Bacteria;Cyanobacteria;Oscillatoriophycideae;Chroococcales;Cyanothece.

NRPSs:

NRPS: EAZ91769
Location: 19704-24020
Strand: -

Domain: A1
NRPSPredictor2 SVM predictions:
hydrophilic
asp,asn,glu,gln,aad
asp,asn
asp
NRPSPredictor2 code predictions:
asp	90
asn	90
val	50
thr	50
pro	50
phe	50
orn	50
lys	50
hty	50
gly	50
glu	50
dht	50
cha	50
arg	50
allothr	50
vol	40
uda	40
tyr	40
trp	40
ser	40
pip	40
phg	40
met	40
leu	40
ile	40
gua	40
gln	40
end	40
dhb	40
dab	40
cys	40
cit	40
bmt	40
bht	40
apa	40
ala-d	40
ala	40
ahp	40
tcl	30
sal	30
hse	30
hpg	30
his	30
dpg	30
dhpg	30
dhp	30
apc	30
abu	30
aeo	20
aad	20
hyv	10
b-ala	10

NRPS: EAZ91770
Location: 24100-29730
Strand: -

Domain: A1
NRPSPredictor2 SVM predictions:
hydrophobic-aliphatic
gly,ala,val,leu,ile,abu,iva
gly,ala
gly
NRPSPredictor2 code predictions:
gly	90
leu	60
asp	60
ala	60
val	50
tyr	50
thr	50
ser	50
phe	50
orn	50
met	50
lys	50
ile	50
hpg	50
glu	50
gln	50
dht	50
cys	50
cha	50
asn	50
allothr	50
trp	40
tcl	40
pro	40
pip	40
phg	40
hty	40
his	40
end	40
dpg	40
dhpg	40
dhp	40
cit	40
bmt	40
bht	40
arg	40
apc	40
apa	40
ahp	40
vol	30
uda	30
hse	30
dhb	30
dab	30
ala-d	30
aeo	30
abu	30
aad	30
sal	20
hyv	20
gua	20
b-ala	10

NRPS: EAZ91771
Location: 29730-33008
Strand: -

Domain: A1
NRPSPredictor2 SVM predictions:
hydrophilic
asp,asn,glu,gln,aad
asp,asn
asp
NRPSPredictor2 code predictions:
asp	90
asn	80
val	60
gly	60
orn	50
lys	50
thr	40
ser	40
sal	40
pro	40
pip	40
phg	40
phe	40
leu	40
hty	40
gua	40
glu	40
gln	40
dht	40
dab	40
cys	40
cha	40
bht	40
arg	40
allothr	40
ala	40
vol	30
uda	30
tyr	30
trp	30
tcl	30
met	30
ile	30
hse	30
hpg	30
end	30
dpg	30
dhpg	30
dhp	30
dhb	30
cit	30
bmt	30
apa	30
ala-d	30
ahp	30
aeo	30
abu	30
his	20
apc	20
aad	20
hyv	10
b-ala	10

NRPS: EAZ91773
Location: 34114-38730
Strand: -

Domain: A1
NRPSPredictor2 SVM predictions:
hydrophobic-aliphatic
gly,ala,val,leu,ile,abu,iva
gly,ala
gly
NRPSPredictor2 code predictions:
gly	90
leu	60
asp	60
ala	60
val	50
tyr	50
thr	50
ser	50
phe	50
orn	50
met	50
lys	50
ile	50
hpg	50
glu	50
gln	50
dht	50
cys	50
cha	50
asn	50
allothr	50
trp	40
tcl	40
pro	40
pip	40
phg	40
hty	40
his	40
end	40
dpg	40
dhpg	40
dhp	40
cit	40
bmt	40
bht	40
arg	40
apc	40
apa	40
ahp	40
vol	30
uda	30
hse	30
dhb	30
dab	30
ala-d	30
aeo	30
abu	30
aad	30
sal	20
hyv	20
gua	20
b-ala	10

NRPS: EAZ91775
Location: 43258-46707
Strand: -

Domain: A1
NRPSPredictor2 SVM predictions:
hydrophobic-aliphatic
cys
cys
cys
NRPSPredictor2 code predictions:
cys	70
val	50
thr	50
orn	50
lys	50
gly	50
dpg	50
dht	50
dhpg	50
dhp	50
asp	50
asn	50
allothr	50
ala	50
ser	40
sal	40
pro	40
phe	40
leu	40
ile	40
hty	40
hpg	40
glu	40
gln	40
dab	40
cha	40
bht	40
arg	40
ahp	40
abu	40
vol	30
uda	30
tyr	30
trp	30
pip	30
phg	30
met	30
hse	30
his	30
gua	30
end	30
dhb	30
cit	30
bmt	30
apa	30
ala-d	30
aeo	30
aad	30
tcl	20
apc	20
hyv	10
b-ala	10

NRPS: EAZ91849
Location: 129258-138086
Strand: -

Domain: A1
NRPSPredictor2 SVM predictions:
hydrophobic-aliphatic
gly,ala,val,leu,ile,abu,iva
gly,ala
gly
NRPSPredictor2 code predictions:
gly	90
val	50
thr	50
pro	50
pip	50
phe	50
orn	50
ile	50
hpg	50
glu	50
gln	50
cys	50
bht	50
asp	50
ala	50
tyr	40
tcl	40
ser	40
sal	40
phg	40
met	40
lys	40
leu	40
dpg	40
dhpg	40
dhp	40
cha	40
asn	40
arg	40
ahp	40
aeo	40
trp	30
hty	30
hse	30
his	30
end	30
dht	30
dhb	30
dab	30
cit	30
bmt	30
apc	30
apa	30
allothr	30
abu	30
vol	20
uda	20
hyv	20
gua	20
ala-d	20
aad	20
b-ala	10

Domain: A2
NRPSPredictor2 SVM predictions:
hydrophobic-aliphatic
ser,thr,dhpg,hpg
ser
ser
NRPSPredictor2 code predictions:
ser	100
dab	70
phe	60
orn	60
glu	60
gln	60
arg	60
ala	60
pro	50
lys	50
hpg	50
gly	50
cys	50
val	40
uda	40
thr	40
leu	40
hse	40
dpg	40
dht	40
b-ala	40
asp	40
allothr	40
aeo	40
vol	30
tyr	30
trp	30
pip	30
phg	30
met	30
gua	30
dhpg	30
dhp	30
cit	30
bmt	30
bht	30
asn	30
apa	30
ala-d	30
ahp	30
abu	30
aad	30
sal	20
ile	20
hyv	20
hty	20
his	20
end	20
cha	20
apc	20
tcl	10
dhb	10

NRPS: EAZ91850
Location: 138152-140560
Strand: -

Domain: A1
NRPSPredictor2 SVM predictions:
hydrophobic-aromatic
phe,trp,phg,tyr,bht
tyr,bht
N/A
NRPSPredictor2 code predictions:
bht	100
val	90
tyr	90
phe	90
vol	60
uda	60
lys	60
bmt	60
trp	50
pro	50
pip	50
met	50
his	50
glu	50
end	50
cys	50
arg	50
ala	50
thr	40
ser	40
orn	40
leu	40
hpg	40
gly	40
gln	40
dpg	40
dht	40
dhpg	40
dhp	40
cha	40
asp	40
asn	40
apa	40
allothr	40
abu	40
ile	30
hyv	30
hty	30
gua	30
dab	30
cit	30
ala-d	30
ahp	30
aeo	30
sal	20
phg	20
hse	20
dhb	20
apc	20
aad	20
tcl	10
b-ala	10


//


Description: Cyanothece sp. CCY0110 1101676644545, whole genome shotgun sequence.
Accession: AAXW01000099
Cluster nr: 1
Organism: Cyanothece sp. CCY0110
Taxonomy: Bacteria;Cyanobacteria;Oscillatoriophycideae;Chroococcales;Cyanothece.

NRPSs:

NRPS: EAZ88188
Location: 7922-11457
Strand: +

Domain: A1
NRPSPredictor2 SVM predictions:
hydrophilic
asp,asn,glu,gln,aad
N/A
N/A
NRPSPredictor2 code predictions:
gly	70
arg	70
orn	60
dab	60
apa	60
ala	60
ahp	60
val	50
uda	50
ser	50
pro	50
phe	50
lys	50
leu	50
glu	50
cys	50
cit	50
bht	50
asp	50
vol	40
tyr	40
trp	40
thr	40
met	40
hty	40
hse	40
hpg	40
gln	40
end	40
dht	40
asn	40
apc	40
allothr	40
aeo	40
tcl	30
sal	30
pip	30
phg	30
ile	30
his	30
gua	30
dpg	30
dhpg	30
dhp	30
cha	30
bmt	30
ala-d	30
abu	30
dhb	20
aad	20
hyv	10
b-ala	10


//


Description: Roseobacter sp. CCS2 1101676645857, whole genome shotgun sequence.
Accession: AAYB01000001
Cluster nr: 1
Organism: Roseobacter sp. CCS2
Taxonomy: Bacteria;Proteobacteria;Alphaproteobacteria;Rhodobacterales;Rhodobacteraceae;Roseobacter.

NRPSs:

NRPS: EBA13666
Location: 766078-768861
Strand: +

Domain: A1
NRPSPredictor2 SVM predictions:
hydrophobic-aliphatic
N/A
N/A
ala
NRPSPredictor2 code predictions:
ser	40
leu	40
b-ala	40
ala	40
tyr	30
trp	30
thr	30
pro	30
phg	30
phe	30
lys	30
gly	30
glu	30
gln	30
arg	30
ala-d	30
aad	30
val	20
tcl	20
pip	20
orn	20
hyv	20
hse	20
hpg	20
his	20
gua	20
dpg	20
dht	20
dhb	20
cys	20
cha	20
bmt	20
bht	20
asp	20
asn	20
apc	20
allothr	20
aeo	20
abu	20
vol	10
uda	10
sal	10
met	10
ile	10
hty	10
end	10
dhpg	10
dhp	10
dab	10
cit	10
apa	10
ahp	10


//


Description: Coxiella burnetii Q321 gcontig_1105170577756, whole genome shotgun sequence.
Accession: AAYJ01000019
Cluster nr: 1
Organism: Coxiella burnetii Q321
Taxonomy: Bacteria;Proteobacteria;Gammaproteobacteria;Legionellales;Coxiellaceae;Coxiella.

NRPSs:

NRPS: EDR35795
Location: 26863-32409
Strand: +

Domain: A1
NRPSPredictor2 SVM predictions:
hydrophobic-aliphatic
gly,ala,val,leu,ile,abu,iva
val,leu,ile,abu,iva
N/A
NRPSPredictor2 code predictions:
ile	100
val	80
leu	80
tyr	60
pip	60
hpg	60
glu	60
gln	60
phe	50
orn	50
met	50
hse	50
gly	50
dpg	50
dhpg	50
dhp	50
bht	50
asp	50
ala	50
abu	50
trp	40
thr	40
pro	40
phg	40
lys	40
hty	40
end	40
cys	40
cha	40
bmt	40
asn	40
arg	40
apa	40
ahp	40
vol	30
uda	30
ser	30
sal	30
gua	30
dht	30
dhb	30
cit	30
allothr	30
ala-d	30
tcl	20
hyv	20
his	20
dab	20
apc	20
aeo	20
aad	20
b-ala	10

Domain: A2
NRPSPredictor2 SVM predictions:
hydrophobic-aliphatic
gly,ala,val,leu,ile,abu,iva
val,leu,ile,abu,iva
val
NRPSPredictor2 code predictions:
val	100
ile	80
leu	70
abu	70
tyr	60
phe	60
met	60
hpg	60
orn	50
hse	50
gly	50
glu	50
gln	50
dpg	50
dhpg	50
dhp	50
cha	50
bmt	50
bht	50
apa	50
ala	50
vol	40
trp	40
thr	40
pip	40
phg	40
lys	40
end	40
cys	40
asp	40
asn	40
arg	40
uda	30
tcl	30
ser	30
pro	30
hyv	30
hty	30
dht	30
cit	30
allothr	30
ahp	30
aeo	30
sal	20
his	20
gua	20
dhb	20
dab	20
apc	20
ala-d	20
aad	20
b-ala	10


//


Description: Yersinia pestis biovar Antiqua str. UG05-0454 gcontig_1104298745131, whole genome shotgun sequence.
Accession: AAYR01000006
Cluster nr: 1
Organism: Yersinia pestis biovar Antiqua str. UG05-0454
Taxonomy: Bacteria;Proteobacteria;Gammaproteobacteria;Enterobacteriales;Enterobacteriaceae;Yersinia.

NRPSs:

NRPS: EDR60833
Location: 93637-99744
Strand: +

Domain: A1
NRPSPredictor2 SVM predictions:
hydrophobic-aliphatic
cys
cys
cys
NRPSPredictor2 code predictions:
cys	100
ser	50
phe	50
gly	50
ala	50
thr	40
orn	40
lys	40
leu	40
hpg	40
dpg	40
dht	40
dhpg	40
dhp	40
dab	40
asp	40
allothr	40
val	30
sal	30
pro	30
hty	30
his	30
glu	30
gln	30
cha	30
bht	30
asn	30
arg	30
ala-d	30
ahp	30
aeo	30
abu	30
aad	30
vol	20
uda	20
tyr	20
trp	20
pip	20
phg	20
met	20
ile	20
hse	20
gua	20
end	20
dhb	20
cit	20
bmt	20
b-ala	20
apa	20
tcl	10
hyv	10
apc	10

NRPS: EDR60827
Location: 111224-112801
Strand: +

Domain: A1
NRPSPredictor2 SVM predictions:
hydrophobic-aromatic
dhb,sal
dhb,sal
dhb
NRPSPredictor2 code predictions:
dhb	100
sal	90
pip	70
tyr	40
phe	40
hpg	40
gly	40
dpg	40
dhpg	40
dhp	40
val	30
trp	30
pro	30
phg	30
orn	30
met	30
lys	30
leu	30
ile	30
hty	30
glu	30
gln	30
cys	30
cit	30
cha	30
bht	30
asp	30
asn	30
ala	30
ahp	30
thr	20
tcl	20
ser	20
hse	20
his	20
end	20
dht	20
dab	20
bmt	20
arg	20
apc	20
apa	20
allothr	20
ala-d	20
abu	20
vol	10
uda	10
hyv	10
gua	10
b-ala	10
aeo	10
aad	10


//


Description: Yersinia pestis biovar Orientalis str. MG05-1020 gcontig_1104434254462, whole genome shotgun sequence.
Accession: AAYS01000001
Cluster nr: 1
Organism: Yersinia pestis biovar Orientalis str. MG05-1020
Taxonomy: Bacteria;Proteobacteria;Gammaproteobacteria;Enterobacteriales;Enterobacteriaceae;Yersinia.

NRPSs:

NRPS: EDR59294
Location: 156962-162781
Strand: -

Domain: A1
NRPSPredictor2 SVM predictions:
hydrophobic-aliphatic
cys
cys
cys
NRPSPredictor2 code predictions:
cys	100
ser	70
thr	60
orn	60
gly	60
ala	60
phe	50
hpg	50
val	40
pro	40
phg	40
met	40
lys	40
leu	40
ile	40
hse	40
gln	40
dpg	40
dhpg	40
dhp	40
dab	40
bht	40
asp	40
asn	40
tyr	30
sal	30
pip	30
hty	30
his	30
glu	30
dht	30
cha	30
b-ala	30
arg	30
apa	30
allothr	30
ala-d	30
ahp	30
aeo	30
aad	30
vol	20
uda	20
trp	20
gua	20
end	20
dhb	20
cit	20
bmt	20
abu	20
tcl	10
hyv	10
apc	10

NRPS: EDR59405
Location: 164490-170948
Strand: -

Domain: A1
NRPSPredictor2 SVM predictions:
hydrophobic-aliphatic
cys
cys
cys
NRPSPredictor2 code predictions:
cys	100
ser	70
orn	60
gly	60
ala	60
thr	50
phe	50
hpg	50
dpg	50
dhpg	50
dhp	50
pro	40
lys	40
gln	40
dab	40
bht	40
asp	40
asn	40
val	30
tyr	30
sal	30
pip	30
phg	30
met	30
leu	30
ile	30
hty	30
hse	30
his	30
glu	30
dht	30
cha	30
b-ala	30
arg	30
allothr	30
ala-d	30
ahp	30
aeo	30
abu	30
aad	30
vol	20
uda	20
trp	20
gua	20
end	20
dhb	20
cit	20
bmt	20
apa	20
tcl	10
hyv	10
apc	10

NRPS: EDR58719
Location: 183331-185487
Strand: -

Domain: A1
NRPSPredictor2 SVM predictions:
hydrophobic-aliphatic
N/A
N/A
N/A
NRPSPredictor2 code predictions:
ala	60
cha	50
tyr	40
trp	40
tcl	40
pip	40
lys	40
leu	40
hyv	40
hty	40
gln	40
asp	40
asn	40
ala-d	40
val	30
thr	30
sal	30
pro	30
phe	30
orn	30
met	30
ile	30
hpg	30
gly	30
glu	30
dhb	30
cys	30
bmt	30
bht	30
arg	30
apc	30
apa	30
abu	30
aad	30
vol	20
ser	20
phg	20
hse	20
his	20
gua	20
end	20
dpg	20
dht	20
dhpg	20
dhp	20
dab	20
cit	20
b-ala	20
allothr	20
ahp	20
aeo	20
uda	10


//


Description: Yersinia pestis biovar Orientalis str. MG05-1020 gcontig_1104434264914, whole genome shotgun sequence.
Accession: AAYS01000003
Cluster nr: 1
Organism: Yersinia pestis biovar Orientalis str. MG05-1020
Taxonomy: Bacteria;Proteobacteria;Gammaproteobacteria;Enterobacteriales;Enterobacteriaceae;Yersinia.

NRPSs:

NRPS: EDR58177
Location: 394791-400898
Strand: +

Domain: A1
NRPSPredictor2 SVM predictions:
hydrophobic-aliphatic
cys
cys
cys
NRPSPredictor2 code predictions:
cys	100
ser	50
phe	50
gly	50
ala	50
thr	40
orn	40
lys	40
leu	40
hpg	40
dpg	40
dht	40
dhpg	40
dhp	40
dab	40
asp	40
allothr	40
val	30
sal	30
pro	30
hty	30
his	30
glu	30
gln	30
cha	30
bht	30
asn	30
arg	30
ala-d	30
ahp	30
aeo	30
abu	30
aad	30
vol	20
uda	20
tyr	20
trp	20
pip	20
phg	20
met	20
ile	20
hse	20
gua	20
end	20
dhb	20
cit	20
bmt	20
b-ala	20
apa	20
tcl	10
hyv	10
apc	10

NRPS: EDR57939
Location: 412378-413955
Strand: +

Domain: A1
NRPSPredictor2 SVM predictions:
hydrophobic-aromatic
dhb,sal
dhb,sal
dhb
NRPSPredictor2 code predictions:
dhb	100
sal	90
pip	70
tyr	40
phe	40
hpg	40
gly	40
dpg	40
dhpg	40
dhp	40
val	30
trp	30
pro	30
phg	30
orn	30
met	30
lys	30
leu	30
ile	30
hty	30
glu	30
gln	30
cys	30
cit	30
cha	30
bht	30
asp	30
asn	30
ala	30
ahp	30
thr	20
tcl	20
ser	20
hse	20
his	20
end	20
dht	20
dab	20
bmt	20
arg	20
apc	20
apa	20
allothr	20
ala-d	20
abu	20
vol	10
uda	10
hyv	10
gua	10
b-ala	10
aeo	10
aad	10


//


Description: Yersinia pestis biovar Mediaevalis str. K1973002 gcontig_1104296273892, whole genome shotgun sequence.
Accession: AAYT01000005
Cluster nr: 2
Organism: Yersinia pestis biovar Mediaevalis str. K1973002
Taxonomy: Bacteria;Proteobacteria;Gammaproteobacteria;Enterobacteriales;Enterobacteriaceae;Yersinia.

NRPSs:

NRPS: EDR65743
Location: 78501-81914
Strand: +

Domain: A1
NRPSPredictor2 SVM predictions:
hydrophilic
N/A
N/A
N/A
NRPSPredictor2 code predictions:
sal	50
phe	50
orn	50
leu	50
gly	50
dhb	50
cha	50
asp	50
apa	50
ala	50
vol	40
val	40
tyr	40
thr	40
pro	40
pip	40
phg	40
met	40
lys	40
hty	40
hpg	40
glu	40
gln	40
dpg	40
dhpg	40
dhp	40
cys	40
cit	40
bmt	40
bht	40
asn	40
ahp	40
abu	40
trp	30
ser	30
ile	30
hse	30
end	30
dht	30
dab	30
arg	30
allothr	30
ala-d	30
aeo	30
uda	20
tcl	20
hyv	20
his	20
gua	20
apc	20
aad	20
b-ala	10

NRPS: EDR65618
Location: 83935-90393
Strand: +

Domain: A1
NRPSPredictor2 SVM predictions:
hydrophobic-aliphatic
cys
cys
cys
NRPSPredictor2 code predictions:
cys	100
ser	70
orn	60
gly	60
ala	60
thr	50
phe	50
hpg	50
dpg	50
dhpg	50
dhp	50
pro	40
lys	40
gln	40
dab	40
bht	40
asp	40
asn	40
val	30
tyr	30
sal	30
pip	30
phg	30
met	30
leu	30
ile	30
hty	30
hse	30
his	30
glu	30
dht	30
cha	30
b-ala	30
arg	30
allothr	30
ala-d	30
ahp	30
aeo	30
abu	30
aad	30
vol	20
uda	20
trp	20
gua	20
end	20
dhb	20
cit	20
bmt	20
apa	20
tcl	10
hyv	10
apc	10

NRPS: EDR65703
Location: 92102-97822
Strand: +

Domain: A1
NRPSPredictor2 SVM predictions:
hydrophobic-aliphatic
cys
cys
cys
NRPSPredictor2 code predictions:
cys	100
ser	70
thr	60
orn	60
gly	60
ala	60
phe	50
hpg	50
val	40
pro	40
phg	40
met	40
lys	40
leu	40
ile	40
hse	40
gln	40
dpg	40
dhpg	40
dhp	40
dab	40
bht	40
asp	40
asn	40
tyr	30
sal	30
pip	30
hty	30
his	30
glu	30
dht	30
cha	30
b-ala	30
arg	30
apa	30
allothr	30
ala-d	30
ahp	30
aeo	30
aad	30
vol	20
uda	20
trp	20
gua	20
end	20
dhb	20
cit	20
bmt	20
abu	20
tcl	10
hyv	10
apc	10


//


Description: Yersinia pestis biovar Antiqua str. B42003004 gcontig_1104434254780, whole genome shotgun sequence.
Accession: AAYU01000001
Cluster nr: 1
Organism: Yersinia pestis biovar Antiqua str. B42003004
Taxonomy: Bacteria;Proteobacteria;Gammaproteobacteria;Enterobacteriales;Enterobacteriaceae;Yersinia.

NRPSs:

NRPS: EDR52712
Location: 163815-165392
Strand: -

Domain: A1
NRPSPredictor2 SVM predictions:
hydrophobic-aromatic
dhb,sal
dhb,sal
dhb
NRPSPredictor2 code predictions:
dhb	100
sal	90
pip	70
tyr	40
phe	40
hpg	40
gly	40
dpg	40
dhpg	40
dhp	40
val	30
trp	30
pro	30
phg	30
orn	30
met	30
lys	30
leu	30
ile	30
hty	30
glu	30
gln	30
cys	30
cit	30
cha	30
bht	30
asp	30
asn	30
ala	30
ahp	30
thr	20
tcl	20
ser	20
hse	20
his	20
end	20
dht	20
dab	20
bmt	20
arg	20
apc	20
apa	20
allothr	20
ala-d	20
abu	20
vol	10
uda	10
hyv	10
gua	10
b-ala	10
aeo	10
aad	10

NRPS: EDR52521
Location: 176872-182979
Strand: -

Domain: A1
NRPSPredictor2 SVM predictions:
hydrophobic-aliphatic
cys
cys
cys
NRPSPredictor2 code predictions:
cys	100
ser	50
phe	50
gly	50
ala	50
thr	40
orn	40
lys	40
leu	40
hpg	40
dpg	40
dht	40
dhpg	40
dhp	40
dab	40
asp	40
allothr	40
val	30
sal	30
pro	30
hty	30
his	30
glu	30
gln	30
cha	30
bht	30
asn	30
arg	30
ala-d	30
ahp	30
aeo	30
abu	30
aad	30
vol	20
uda	20
tyr	20
trp	20
pip	20
phg	20
met	20
ile	20
hse	20
gua	20
end	20
dhb	20
cit	20
bmt	20
b-ala	20
apa	20
tcl	10
hyv	10
apc	10


//


Description: Yersinia pestis biovar Antiqua str. B42003004 gcontig_1104434254768, whole genome shotgun sequence.
Accession: AAYU01000005
Cluster nr: 1
Organism: Yersinia pestis biovar Antiqua str. B42003004
Taxonomy: Bacteria;Proteobacteria;Gammaproteobacteria;Enterobacteriales;Enterobacteriaceae;Yersinia.

NRPSs:

NRPS: EDR50612
Location: 11516-14929
Strand: +

Domain: A1
NRPSPredictor2 SVM predictions:
hydrophilic
N/A
N/A
N/A
NRPSPredictor2 code predictions:
sal	50
phe	50
orn	50
leu	50
gly	50
dhb	50
cha	50
asp	50
apa	50
ala	50
vol	40
val	40
tyr	40
thr	40
pro	40
pip	40
phg	40
met	40
lys	40
hty	40
hpg	40
glu	40
gln	40
dpg	40
dhpg	40
dhp	40
cys	40
cit	40
bmt	40
bht	40
asn	40
ahp	40
abu	40
trp	30
ser	30
ile	30
hse	30
end	30
dht	30
dab	30
arg	30
allothr	30
ala-d	30
aeo	30
uda	20
tcl	20
hyv	20
his	20
gua	20
apc	20
aad	20
b-ala	10

NRPS: EDR50516
Location: 16952-23410
Strand: +

Domain: A1
NRPSPredictor2 SVM predictions:
hydrophobic-aliphatic
cys
cys
cys
NRPSPredictor2 code predictions:
cys	100
ser	70
orn	60
gly	60
ala	60
thr	50
phe	50
hpg	50
dpg	50
dhpg	50
dhp	50
pro	40
lys	40
gln	40
dab	40
bht	40
asp	40
asn	40
val	30
tyr	30
sal	30
pip	30
phg	30
met	30
leu	30
ile	30
hty	30
hse	30
his	30
glu	30
dht	30
cha	30
b-ala	30
arg	30
allothr	30
ala-d	30
ahp	30
aeo	30
abu	30
aad	30
vol	20
uda	20
trp	20
gua	20
end	20
dhb	20
cit	20
bmt	20
apa	20
tcl	10
hyv	10
apc	10

NRPS: EDR50436
Location: 25119-30911
Strand: +

Domain: A1
NRPSPredictor2 SVM predictions:
hydrophobic-aliphatic
cys
cys
cys
NRPSPredictor2 code predictions:
cys	100
ser	70
thr	60
orn	60
gly	60
ala	60
phe	50
hpg	50
val	40
pro	40
phg	40
met	40
lys	40
leu	40
ile	40
hse	40
gln	40
dpg	40
dhpg	40
dhp	40
dab	40
bht	40
asp	40
asn	40
tyr	30
sal	30
pip	30
hty	30
his	30
glu	30
dht	30
cha	30
b-ala	30
arg	30
apa	30
allothr	30
ala-d	30
ahp	30
aeo	30
aad	30
vol	20
uda	20
trp	20
gua	20
end	20
dhb	20
cit	20
bmt	20
abu	20
tcl	10
hyv	10
apc	10


//


Description: Yersinia pestis biovar Antiqua str. E1979001 gcontig_1104434184516, whole genome shotgun sequence.
Accession: AAYV01000002
Cluster nr: 1
Organism: Yersinia pestis biovar Antiqua str. E1979001
Taxonomy: Bacteria;Proteobacteria;Gammaproteobacteria;Enterobacteriales;Enterobacteriaceae;Yersinia.

NRPSs:

NRPS: EDR44559
Location: 76840-80253
Strand: +

Domain: A1
NRPSPredictor2 SVM predictions:
hydrophilic
N/A
N/A
N/A
NRPSPredictor2 code predictions:
sal	50
phe	50
orn	50
leu	50
gly	50
dhb	50
cha	50
asp	50
apa	50
ala	50
vol	40
val	40
tyr	40
thr	40
pro	40
pip	40
phg	40
met	40
lys	40
hty	40
hpg	40
glu	40
gln	40
dpg	40
dhpg	40
dhp	40
cys	40
cit	40
bmt	40
bht	40
asn	40
ahp	40
abu	40
trp	30
ser	30
ile	30
hse	30
end	30
dht	30
dab	30
arg	30
allothr	30
ala-d	30
aeo	30
uda	20
tcl	20
hyv	20
his	20
gua	20
apc	20
aad	20
b-ala	10

NRPS: EDR44543
Location: 82276-88734
Strand: +

Domain: A1
NRPSPredictor2 SVM predictions:
hydrophobic-aliphatic
cys
cys
cys
NRPSPredictor2 code predictions:
cys	100
ser	70
orn	60
gly	60
ala	60
thr	50
phe	50
hpg	50
dpg	50
dhpg	50
dhp	50
pro	40
lys	40
gln	40
dab	40
bht	40
asp	40
asn	40
val	30
tyr	30
sal	30
pip	30
phg	30
met	30
leu	30
ile	30
hty	30
hse	30
his	30
glu	30
dht	30
cha	30
b-ala	30
arg	30
allothr	30
ala-d	30
ahp	30
aeo	30
abu	30
aad	30
vol	20
uda	20
trp	20
gua	20
end	20
dhb	20
cit	20
bmt	20
apa	20
tcl	10
hyv	10
apc	10

NRPS: EDR44721
Location: 90443-96217
Strand: +

Domain: A1
NRPSPredictor2 SVM predictions:
hydrophobic-aliphatic
cys
cys
cys
NRPSPredictor2 code predictions:
cys	100
ser	70
thr	60
orn	60
gly	60
ala	60
phe	50
hpg	50
val	40
pro	40
phg	40
met	40
lys	40
leu	40
ile	40
hse	40
gln	40
dpg	40
dhpg	40
dhp	40
dab	40
bht	40
asp	40
asn	40
tyr	30
sal	30
pip	30
hty	30
his	30
glu	30
dht	30
cha	30
b-ala	30
arg	30
apa	30
allothr	30
ala-d	30
ahp	30
aeo	30
aad	30
vol	20
uda	20
trp	20
gua	20
end	20
dhb	20
cit	20
bmt	20
abu	20
tcl	10
hyv	10
apc	10


//


Description: Yersinia pestis biovar Antiqua str. E1979001 gcontig_1104434184572, whole genome shotgun sequence.
Accession: AAYV01000010
Cluster nr: 1
Organism: Yersinia pestis biovar Antiqua str. E1979001
Taxonomy: Bacteria;Proteobacteria;Gammaproteobacteria;Enterobacteriales;Enterobacteriaceae;Yersinia.

NRPSs:

NRPS: EDR42547
Location: 165365-166942
Strand: -

Domain: A1
NRPSPredictor2 SVM predictions:
hydrophobic-aromatic
dhb,sal
dhb,sal
dhb
NRPSPredictor2 code predictions:
dhb	100
sal	90
pip	70
tyr	40
phe	40
hpg	40
gly	40
dpg	40
dhpg	40
dhp	40
val	30
trp	30
pro	30
phg	30
orn	30
met	30
lys	30
leu	30
ile	30
hty	30
glu	30
gln	30
cys	30
cit	30
cha	30
bht	30
asp	30
asn	30
ala	30
ahp	30
thr	20
tcl	20
ser	20
hse	20
his	20
end	20
dht	20
dab	20
bmt	20
arg	20
apc	20
apa	20
allothr	20
ala-d	20
abu	20
vol	10
uda	10
hyv	10
gua	10
b-ala	10
aeo	10
aad	10

NRPS: EDR42507
Location: 178422-184529
Strand: -

Domain: A1
NRPSPredictor2 SVM predictions:
hydrophobic-aliphatic
cys
cys
cys
NRPSPredictor2 code predictions:
cys	100
ser	50
phe	50
gly	50
ala	50
thr	40
orn	40
lys	40
leu	40
hpg	40
dpg	40
dht	40
dhpg	40
dhp	40
dab	40
asp	40
allothr	40
val	30
sal	30
pro	30
hty	30
his	30
glu	30
gln	30
cha	30
bht	30
asn	30
arg	30
ala-d	30
ahp	30
aeo	30
abu	30
aad	30
vol	20
uda	20
tyr	20
trp	20
pip	20
phg	20
met	20
ile	20
hse	20
gua	20
end	20
dhb	20
cit	20
bmt	20
b-ala	20
apa	20
tcl	10
hyv	10
apc	10


//


Description: [Burkholderia pseudomallei 305], whole genome shotgun sequence.
Accession: AAYX01000001
Cluster nr: 1
Organism: Burkholderia pseudomallei 305
Taxonomy: Bacteria;Proteobacteria;Betaproteobacteria;Burkholderiales;Burkholderiaceae;Burkholderia;pseudomallei group.

NRPSs:

NRPS: EBA51083
Location: 1873-7083
Strand: +

Domain: A1
NRPSPredictor2 SVM predictions:
hydrophilic
asp,asn,glu,gln,aad
N/A
N/A
NRPSPredictor2 code predictions:
orn	70
leu	60
cys	60
val	50
met	50
gln	50
apa	50
ahp	50
vol	40
tyr	40
thr	40
ser	40
pro	40
pip	40
phe	40
lys	40
ile	40
his	40
gly	40
glu	40
end	40
cit	40
cha	40
bmt	40
bht	40
asp	40
arg	40
ala	40
aeo	40
abu	40
trp	30
sal	30
phg	30
hty	30
hse	30
hpg	30
dpg	30
dht	30
dhpg	30
dhp	30
dab	30
asn	30
apc	30
allothr	30
uda	20
tcl	20
hyv	20
gua	20
dhb	20
ala-d	20
aad	20
b-ala	10


//


Description: [Burkholderia pseudomallei 305], whole genome shotgun sequence.
Accession: AAYX01000001
Cluster nr: 2
Organism: Burkholderia pseudomallei 305
Taxonomy: Bacteria;Proteobacteria;Betaproteobacteria;Burkholderiales;Burkholderiaceae;Burkholderia;pseudomallei group.

NRPSs:

NRPS: EBA51474
Location: 88620-107432
Strand: +

Domain: A1
NRPSPredictor2 SVM predictions:
hydrophobic-aliphatic
N/A
phe,trp
N/A
NRPSPredictor2 code predictions:
lys	60
trp	50
thr	50
orn	50
gly	50
tyr	40
ser	40
pro	40
pip	40
phg	40
phe	40
leu	40
ile	40
hpg	40
glu	40
gln	40
end	40
dpg	40
dhpg	40
dhp	40
cit	40
cha	40
asp	40
asn	40
arg	40
ala	40
val	30
tcl	30
sal	30
met	30
hty	30
hse	30
dht	30
dhb	30
dab	30
bmt	30
bht	30
apc	30
apa	30
allothr	30
ahp	30
abu	30
vol	20
uda	20
hyv	20
his	20
gua	20
cys	20
b-ala	20
ala-d	20
aeo	20
aad	20

Domain: A2
NRPSPredictor2 SVM predictions:
hydrophobic-aliphatic
gly,ala,val,leu,ile,abu,iva
val,leu,ile,abu,iva
leu
NRPSPredictor2 code predictions:
leu	90
orn	70
ala-d	70
val	60
tyr	60
trp	60
pip	60
phe	60
ile	60
hty	60
glu	60
gln	60
bmt	60
bht	60
asp	60
arg	60
uda	50
thr	50
ser	50
pro	50
met	50
lys	50
hpg	50
gly	50
end	50
dpg	50
dht	50
dhpg	50
dhp	50
cit	50
asn	50
allothr	50
ala	50
abu	50
vol	40
cys	40
cha	40
apa	40
ahp	40
tcl	30
phg	30
hse	30
his	30
gua	30
dhb	30
dab	30
apc	30
aad	30
sal	20
hyv	20
aeo	20
b-ala	10

Domain: A3
NRPSPredictor2 SVM predictions:
hydrophobic-aliphatic
gly,ala,val,leu,ile,abu,iva
val,leu,ile,abu,iva
leu
NRPSPredictor2 code predictions:
leu	90
val	60
tyr	60
trp	60
pro	60
pip	60
orn	60
ile	60
glu	60
gln	60
bmt	60
asp	60
ala-d	60
thr	50
ser	50
phe	50
met	50
lys	50
hty	50
hpg	50
gly	50
end	50
dpg	50
dht	50
dhpg	50
dhp	50
bht	50
asn	50
arg	50
allothr	50
ala	50
abu	50
vol	40
uda	40
gua	40
cys	40
cit	40
cha	40
apa	40
ahp	40
phg	30
hse	30
his	30
dhb	30
dab	30
apc	30
aad	30
tcl	20
sal	20
hyv	20
aeo	20
b-ala	10

Domain: A4
NRPSPredictor2 SVM predictions:
hydrophilic
asp,asn,glu,gln,aad
N/A
N/A
NRPSPredictor2 code predictions:
end	60
bht	60
val	50
tyr	50
phe	50
orn	50
lys	50
leu	50
ile	50
gly	50
glu	50
gln	50
bmt	50
asp	50
asn	50
arg	50
trp	40
thr	40
pro	40
phg	40
hty	40
hpg	40
dpg	40
dhpg	40
dhp	40
cys	40
cit	40
ahp	40
vol	30
uda	30
tcl	30
ser	30
sal	30
pip	30
met	30
hse	30
his	30
dht	30
dab	30
cha	30
apc	30
apa	30
allothr	30
ala	30
aeo	30
abu	30
hyv	20
gua	20
dhb	20
ala-d	20
aad	20
b-ala	10

Domain: A5
NRPSPredictor2 SVM predictions:
N/A
N/A
N/A
N/A
NRPSPredictor2 code predictions:
ser	60
orn	50
dab	50
arg	50
ala	50
trp	40
thr	40
pro	40
phe	40
lys	40
leu	40
glu	40
gln	40
asp	40
val	30
uda	30
tyr	30
met	30
hse	30
hpg	30
gua	30
gly	30
dpg	30
dht	30
dhpg	30
dhp	30
cys	30
cit	30
cha	30
bmt	30
bht	30
b-ala	30
asn	30
apc	30
apa	30
allothr	30
ala-d	30
ahp	30
aeo	30
abu	30
vol	20
tcl	20
pip	20
phg	20
ile	20
hyv	20
hty	20
his	20
end	20
aad	20
sal	10
dhb	10

Domain: A6
NRPSPredictor2 SVM predictions:
hydrophilic
N/A
N/A
N/A
NRPSPredictor2 code predictions:
pro	70
orn	70
arg	70
uda	60
glu	60
gln	60
val	50
trp	50
thr	50
ser	50
pip	50
met	50
lys	50
leu	50
gly	50
dht	50
dab	50
cit	50
asp	50
asn	50
apc	50
apa	50
allothr	50
ahp	50
vol	40
tyr	40
phe	40
ile	40
hty	40
hse	40
hpg	40
gua	40
end	40
cha	40
bmt	40
bht	40
ala	40
phg	30
his	30
dpg	30
dhpg	30
dhp	30
dhb	30
cys	30
ala-d	30
aeo	30
abu	30
tcl	20
sal	20
b-ala	20
aad	20
hyv	10


//


Description: [Burkholderia pseudomallei 305], whole genome shotgun sequence.
Accession: AAYX01000001
Cluster nr: 3
Organism: Burkholderia pseudomallei 305
Taxonomy: Bacteria;Proteobacteria;Betaproteobacteria;Burkholderiales;Burkholderiaceae;Burkholderia;pseudomallei group.

NRPSs:

NRPS: EBA51704
Location: 624465-633404
Strand: -

Domain: A1
NRPSPredictor2 SVM predictions:
hydrophobic-aliphatic
N/A
N/A
N/A
NRPSPredictor2 code predictions:
gly	60
ala	60
thr	50
ser	50
leu	50
dht	50
cys	50
apa	50
allothr	50
ahp	50
aad	50
vol	40
val	40
trp	40
pro	40
phe	40
orn	40
met	40
ile	40
glu	40
cha	40
asp	40
arg	40
uda	30
tyr	30
pip	30
lys	30
hty	30
hse	30
hpg	30
his	30
gln	30
end	30
dpg	30
dhpg	30
dhp	30
dhb	30
dab	30
cit	30
bmt	30
bht	30
asn	30
apc	30
ala-d	30
aeo	30
abu	30
sal	20
phg	20
hyv	20
gua	20
tcl	10
b-ala	10

Domain: A2
NRPSPredictor2 SVM predictions:
N/A
N/A
N/A
N/A
NRPSPredictor2 code predictions:
ser	70
dab	70
arg	70
orn	60
ala	60
uda	50
phe	50
gly	50
val	40
tyr	40
thr	40
pro	40
leu	40
gua	40
glu	40
gln	40
dht	40
cit	40
asp	40
allothr	40
ala-d	40
vol	30
trp	30
pip	30
met	30
lys	30
hty	30
hse	30
hpg	30
cys	30
bmt	30
bht	30
asn	30
apa	30
ahp	30
aeo	30
abu	30
tcl	20
phg	20
ile	20
his	20
end	20
dpg	20
dhpg	20
dhp	20
cha	20
b-ala	20
apc	20
aad	20
sal	10
hyv	10
dhb	10

NRPS: EBA50877
Location: 636562-638463
Strand: -

Domain: A1
NRPSPredictor2 SVM predictions:
hydrophilic
N/A
N/A
N/A
NRPSPredictor2 code predictions:
val	60
tyr	60
phe	60
leu	60
ile	60
glu	60
trp	50
hyv	50
hpg	50
gln	50
dpg	50
dhpg	50
cha	50
bmt	50
bht	50
asn	50
arg	50
abu	50
vol	40
thr	40
ser	40
pro	40
orn	40
met	40
lys	40
hty	40
hse	40
gly	40
end	40
dhp	40
asp	40
apa	40
ala	40
aad	40
uda	30
tcl	30
pip	30
phg	30
gua	30
dht	30
dab	30
cys	30
cit	30
apc	30
allothr	30
ahp	30
aeo	30
sal	20
his	20
dhb	20
b-ala	20
ala-d	20


//


Description: [Burkholderia pseudomallei 305], whole genome shotgun sequence.
Accession: AAYX01000002
Cluster nr: 1
Organism: Burkholderia pseudomallei 305
Taxonomy: Bacteria;Proteobacteria;Betaproteobacteria;Burkholderiales;Burkholderiaceae;Burkholderia;pseudomallei group.

NRPSs:

NRPS: EBA50089
Location: 3892-17223
Strand: -

Domain: A1
NRPSPredictor2 SVM predictions:
hydrophilic
asp,asn,glu,gln,aad
N/A
N/A
NRPSPredictor2 code predictions:
lys	80
arg	70
tyr	60
trp	60
glu	60
gln	60
end	60
dab	60
asn	60
apc	60
val	50
uda	50
thr	50
phe	50
orn	50
leu	50
dpg	50
dhpg	50
dhp	50
cit	50
cha	50
bmt	50
bht	50
asp	50
apa	50
ahp	50
vol	40
ser	40
pro	40
met	40
ile	40
hty	40
hpg	40
his	40
gly	40
dht	40
allothr	40
ala	40
tcl	30
pip	30
phg	30
hyv	30
hse	30
dhb	30
cys	30
ala-d	30
abu	30
aad	30
sal	20
gua	20
b-ala	20
aeo	20

Domain: A2
NRPSPredictor2 SVM predictions:
hydrophobic-aliphatic
ser,thr,dhpg,hpg
thr
thr
NRPSPredictor2 code predictions:
thr	100
dht	100
allothr	100
ser	80
arg	60
trp	50
phe	50
orn	50
lys	50
leu	50
glu	50
bmt	50
asp	50
asn	50
ala	50
ahp	50
vol	40
val	40
uda	40
tyr	40
pro	40
pip	40
met	40
ile	40
hty	40
hse	40
hpg	40
gua	40
gly	40
gln	40
end	40
dpg	40
dhpg	40
dhp	40
cys	40
cit	40
cha	40
bht	40
apa	40
ala-d	40
phg	30
his	30
dhb	30
dab	30
apc	30
abu	30
aad	30
tcl	20
sal	20
aeo	20
hyv	10
b-ala	10

Domain: A3
NRPSPredictor2 SVM predictions:
hydrophobic-aliphatic
gly,ala,val,leu,ile,abu,iva
val,leu,ile,abu,iva
leu
NRPSPredictor2 code predictions:
leu	100
val	60
tyr	60
trp	60
pip	60
orn	60
ile	60
glu	60
gln	60
bmt	60
asp	60
ala-d	60
thr	50
ser	50
pro	50
phe	50
met	50
lys	50
hty	50
hpg	50
gly	50
end	50
dpg	50
dht	50
dhpg	50
dhp	50
bht	50
asn	50
arg	50
allothr	50
ala	50
abu	50
vol	40
uda	40
cys	40
cit	40
cha	40
apa	40
ahp	40
phg	30
hse	30
his	30
gua	30
dhb	30
dab	30
apc	30
aad	30
tcl	20
sal	20
hyv	20
aeo	20
b-ala	10

Domain: A4
NRPSPredictor2 SVM predictions:
hydrophobic-aliphatic
N/A
N/A
N/A
NRPSPredictor2 code predictions:
dab	90
ser	50
orn	40
lys	40
glu	40
dhpg	40
dhp	40
cys	40
asp	40
ala	40
aeo	40
aad	40
val	30
thr	30
sal	30
pro	30
phe	30
leu	30
hty	30
hse	30
hpg	30
his	30
gua	30
gly	30
gln	30
end	30
dpg	30
cit	30
cha	30
bht	30
asn	30
arg	30
apc	30
ala-d	30
ahp	30
vol	20
uda	20
tyr	20
trp	20
pip	20
phg	20
met	20
ile	20
hyv	20
dht	20
dhb	20
bmt	20
apa	20
allothr	20
abu	20
tcl	10
b-ala	10

NRPS: EBA50524
Location: 17220-20783
Strand: -

Domain: A1
NRPSPredictor2 SVM predictions:
hydrophobic-aliphatic
ser,thr,dhpg,hpg
ser
ser
NRPSPredictor2 code predictions:
ser	100
thr	60
glu	60
arg	60
phe	50
orn	50
leu	50
hpg	50
gly	50
gln	50
dab	50
cys	50
asp	50
ala	50
val	40
uda	40
trp	40
pro	40
met	40
lys	40
hse	40
dpg	40
dht	40
cit	40
bmt	40
b-ala	40
apa	40
allothr	40
ala-d	40
ahp	40
vol	30
tyr	30
pip	30
phg	30
ile	30
hty	30
his	30
end	30
dhpg	30
dhp	30
cha	30
bht	30
asn	30
apc	30
aeo	30
abu	30
aad	30
hyv	20
gua	20
dhb	20
tcl	10
sal	10


//


Description: [Burkholderia pseudomallei 305], whole genome shotgun sequence.
Accession: AAYX01000003
Cluster nr: 3
Organism: Burkholderia pseudomallei 305
Taxonomy: Bacteria;Proteobacteria;Betaproteobacteria;Burkholderiales;Burkholderiaceae;Burkholderia;pseudomallei group.

NRPSs:

NRPS: EBA49873
Location: 625380-631325
Strand: -

Domain: A1
NRPSPredictor2 SVM predictions:
hydrophobic-aliphatic
cys
cys
cys
NRPSPredictor2 code predictions:
cys	100
ser	60
ala	60
thr	50
phe	50
orn	50
gly	50
pro	40
lys	40
hpg	40
gln	40
dpg	40
dhpg	40
dhp	40
dab	40
asp	40
val	30
sal	30
phg	30
leu	30
hty	30
hse	30
his	30
glu	30
dht	30
cha	30
bht	30
b-ala	30
asn	30
arg	30
allothr	30
ala-d	30
ahp	30
aeo	30
abu	30
vol	20
uda	20
tyr	20
trp	20
pip	20
met	20
ile	20
gua	20
end	20
dhb	20
cit	20
bmt	20
apa	20
aad	20
tcl	10
hyv	10
apc	10


//


Description: [Burkholderia pseudomallei 305], whole genome shotgun sequence.
Accession: AAYX01000010
Cluster nr: 1
Organism: Burkholderia pseudomallei 305
Taxonomy: Bacteria;Proteobacteria;Betaproteobacteria;Burkholderiales;Burkholderiaceae;Burkholderia;pseudomallei group.

NRPSs:

NRPS: EBA46758
Location: 239980-250893
Strand: -

Domain: A1
NRPSPredictor2 SVM predictions:
hydrophilic
orn,lys,arg
N/A
N/A
NRPSPredictor2 code predictions:
glu	80
gln	80
asp	80
ile	60
arg	60
val	50
uda	50
pip	50
phe	50
orn	50
met	50
lys	50
leu	50
hpg	50
his	50
gly	50
cit	50
asn	50
apa	50
ahp	50
tyr	40
trp	40
thr	40
ser	40
hty	40
end	40
dpg	40
dht	40
dhpg	40
dhp	40
dhb	40
cys	40
cha	40
bmt	40
bht	40
allothr	40
ala	40
vol	30
sal	30
pro	30
phg	30
hse	30
dab	30
apc	30
ala-d	30
abu	30
tcl	20
gua	20
b-ala	20
aeo	20
aad	20
hyv	10

Domain: A2
NRPSPredictor2 SVM predictions:
hydrophobic-aliphatic
gly,ala,val,leu,ile,abu,iva
gly,ala
gly
NRPSPredictor2 code predictions:
gly	100
ala	70
leu	60
hpg	60
val	50
tyr	50
thr	50
pro	50
phg	50
phe	50
orn	50
met	50
lys	50
ile	50
glu	50
gln	50
dpg	50
cys	50
cha	50
asp	50
asn	50
arg	50
trp	40
tcl	40
ser	40
pip	40
hty	40
hse	40
his	40
end	40
dht	40
dhpg	40
dhp	40
cit	40
bmt	40
bht	40
apc	40
apa	40
allothr	40
ahp	40
vol	30
uda	30
dhb	30
dab	30
ala-d	30
aeo	30
abu	30
sal	20
hyv	20
gua	20
b-ala	20
aad	20

Domain: A3
NRPSPredictor2 SVM predictions:
hydrophobic-aliphatic
gly,ala,val,leu,ile,abu,iva
val,leu,ile,abu,iva
N/A
NRPSPredictor2 code predictions:
val	80
ile	80
leu	70
tyr	60
arg	60
uda	50
phe	50
orn	50
lys	50
hty	50
hse	50
hpg	50
gly	50
glu	50
bht	50
asp	50
ala	50
abu	50
vol	40
trp	40
thr	40
pro	40
pip	40
phg	40
met	40
gua	40
gln	40
end	40
dpg	40
dht	40
dhpg	40
dhp	40
dab	40
cit	40
cha	40
bmt	40
asn	40
apa	40
allothr	40
ala-d	40
tcl	30
ser	30
cys	30
ahp	30
sal	20
hyv	20
his	20
dhb	20
apc	20
aeo	20
aad	20
b-ala	10


//


Description: [Burkholderia pseudomallei 305], whole genome shotgun sequence.
Accession: AAYX01000016
Cluster nr: 1
Organism: Burkholderia pseudomallei 305
Taxonomy: Bacteria;Proteobacteria;Betaproteobacteria;Burkholderiales;Burkholderiaceae;Burkholderia;pseudomallei group.

NRPSs:

NRPS: EBA45352
Location: 4090-5898
Strand: +

Domain: A1
NRPSPredictor2 SVM predictions:
hydrophobic-aliphatic
N/A
N/A
N/A
NRPSPredictor2 code predictions:
orn	50
val	40
trp	40
thr	40
ser	40
pip	40
phg	40
phe	40
lys	40
leu	40
ile	40
hpg	40
gly	40
glu	40
gln	40
dpg	40
dhpg	40
dhp	40
cit	40
asp	40
arg	40
apa	40
ala	40
tyr	30
sal	30
pro	30
met	30
hty	30
hse	30
end	30
dht	30
dhb	30
dab	30
cys	30
cha	30
bmt	30
bht	30
asn	30
allothr	30
ahp	30
abu	30
aad	30
vol	20
uda	20
tcl	20
his	20
gua	20
apc	20
ala-d	20
aeo	20
hyv	10
b-ala	10

NRPS: EBA45356
Location: 10919-12436
Strand: -

Domain: A1
NRPSPredictor2 SVM predictions:
hydrophobic-aliphatic
gly,ala,val,leu,ile,abu,iva
val,leu,ile,abu,iva
val
NRPSPredictor2 code predictions:
val	100
ile	80
leu	70
abu	70
tyr	60
phe	60
met	60
hpg	60
orn	50
hse	50
gly	50
glu	50
gln	50
dpg	50
dhpg	50
dhp	50
cha	50
bmt	50
bht	50
apa	50
ala	50
vol	40
trp	40
thr	40
pip	40
phg	40
lys	40
end	40
cys	40
asp	40
asn	40
arg	40
uda	30
tcl	30
ser	30
pro	30
hyv	30
hty	30
dht	30
cit	30
allothr	30
ahp	30
aeo	30
sal	20
his	20
gua	20
dhb	20
dab	20
apc	20
ala-d	20
aad	20
b-ala	10

NRPS: EBA45250
Location: 20034-24620
Strand: +

Domain: A1
NRPSPredictor2 SVM predictions:
hydrophobic-aliphatic
gly,ala,val,leu,ile,abu,iva
gly,ala
gly
NRPSPredictor2 code predictions:
gly	90
val	50
thr	50
pro	50
pip	50
phe	50
orn	50
ile	50
hpg	50
glu	50
gln	50
cys	50
bht	50
asp	50
ala	50
tyr	40
tcl	40
ser	40
sal	40
phg	40
met	40
lys	40
leu	40
dpg	40
dhpg	40
dhp	40
cha	40
asn	40
arg	40
ahp	40
aeo	40
trp	30
hty	30
hse	30
his	30
end	30
dht	30
dhb	30
dab	30
cit	30
bmt	30
apc	30
apa	30
allothr	30
abu	30
vol	20
uda	20
hyv	20
gua	20
ala-d	20
aad	20
b-ala	10

NRPS: EBA45374
Location: 33242-36718
Strand: +

Domain: A1
NRPSPredictor2 SVM predictions:
hydrophobic-aliphatic
gly,ala,val,leu,ile,abu,iva
gly,ala
ala
NRPSPredictor2 code predictions:
ala	100
hse	60
gly	60
cys	60
val	40
thr	40
ser	40
phg	40
phe	40
orn	40
leu	40
ile	40
hpg	40
dab	40
abu	40
uda	30
tyr	30
trp	30
pro	30
pip	30
met	30
lys	30
hty	30
his	30
glu	30
gln	30
dpg	30
dht	30
dhpg	30
dhp	30
cha	30
bht	30
asp	30
asn	30
arg	30
apa	30
allothr	30
ala-d	30
ahp	30
vol	20
sal	20
gua	20
end	20
dhb	20
cit	20
bmt	20
b-ala	20
aeo	20
aad	20
tcl	10
hyv	10
apc	10


//


Description: [Burkholderia pseudomallei 305], whole genome shotgun sequence.
Accession: AAYX01000018
Cluster nr: 1
Organism: Burkholderia pseudomallei 305
Taxonomy: Bacteria;Proteobacteria;Betaproteobacteria;Burkholderiales;Burkholderiaceae;Burkholderia;pseudomallei group.

NRPSs:

NRPS: EBA45038
Location: 81674-84922
Strand: -

Domain: A1
NRPSPredictor2 SVM predictions:
hydrophobic-aliphatic
ser,thr,dhpg,hpg
thr
thr
NRPSPredictor2 code predictions:
thr	100
dht	90
allothr	90
ser	80
trp	60
phe	60
asn	60
tyr	50
orn	50
lys	50
leu	50
glu	50
cha	50
bmt	50
asp	50
arg	50
ala	50
ahp	50
val	40
pro	40
pip	40
met	40
ile	40
hty	40
hse	40
hpg	40
gly	40
gln	40
end	40
dpg	40
dhpg	40
dhp	40
cys	40
cit	40
bht	40
apc	40
apa	40
ala-d	40
vol	30
uda	30
tcl	30
phg	30
his	30
gua	30
dhb	30
dab	30
abu	30
aad	30
sal	20
hyv	20
b-ala	20
aeo	20

NRPS: EBA44992
Location: 86488-99234
Strand: -

Domain: A1
NRPSPredictor2 SVM predictions:
hydrophilic
orn,lys,arg
N/A
N/A
NRPSPredictor2 code predictions:
lys	100
orn	70
arg	70
dab	60
asp	60
trp	50
thr	50
ser	50
phe	50
leu	50
gly	50
glu	50
gln	50
cha	50
asn	50
val	40
uda	40
tyr	40
sal	40
pro	40
hty	40
end	40
cys	40
cit	40
bht	40
apa	40
ala	40
tcl	30
pip	30
phg	30
met	30
ile	30
hse	30
hpg	30
dpg	30
dht	30
dhpg	30
dhp	30
dhb	30
bmt	30
b-ala	30
apc	30
allothr	30
ala-d	30
ahp	30
aeo	30
abu	30
vol	20
hyv	20
his	20
gua	20
aad	20

Domain: A2
NRPSPredictor2 SVM predictions:
hydrophobic-aliphatic
gly,ala,val,leu,ile,abu,iva
N/A
N/A
NRPSPredictor2 code predictions:
ala	100
val	60
pro	60
orn	60
dab	60
ser	50
pip	50
phe	50
gly	50
cys	50
bht	50
aeo	50
vol	40
uda	40
tyr	40
trp	40
met	40
lys	40
leu	40
glu	40
gln	40
arg	40
apa	40
abu	40
thr	30
hse	30
hpg	30
his	30
gua	30
dht	30
cha	30
bmt	30
asp	30
asn	30
allothr	30
ala-d	30
ahp	30
aad	30
tcl	20
sal	20
phg	20
ile	20
hyv	20
hty	20
end	20
dpg	20
dhpg	20
dhp	20
cit	20
apc	20
dhb	10
b-ala	10

NRPS: EBA45032
Location: 104409-106241
Strand: -

Domain: A1
NRPSPredictor2 SVM predictions:
hydrophobic-aliphatic
N/A
N/A
N/A
NRPSPredictor2 code predictions:
val	50
thr	50
pip	50
orn	50
lys	50
leu	50
ile	50
hpg	50
dpg	50
dhpg	50
dhp	50
asp	50
trp	40
ser	40
pro	40
phg	40
phe	40
met	40
gly	40
glu	40
gln	40
cit	40
bht	40
asn	40
ala	40
tyr	30
sal	30
hty	30
hse	30
end	30
dht	30
dhb	30
dab	30
cys	30
cha	30
bmt	30
arg	30
apa	30
allothr	30
ahp	30
abu	30
vol	20
uda	20
tcl	20
his	20
gua	20
apc	20
ala-d	20
aeo	20
aad	20
hyv	10
b-ala	10


//


Description: [Burkholderia pseudomallei 305], whole genome shotgun sequence.
Accession: AAYX01000025
Cluster nr: 1
Organism: Burkholderia pseudomallei 305
Taxonomy: Bacteria;Proteobacteria;Betaproteobacteria;Burkholderiales;Burkholderiaceae;Burkholderia;pseudomallei group.

NRPSs:

NRPS: EBA44501
Location: 3688-7710
Strand: -

Domain: A1
NRPSPredictor2 SVM predictions:
hydrophilic
asp,asn,glu,gln,aad
glu,gln
gln
NRPSPredictor2 code predictions:
gln	90
val	60
ser	60
phe	60
leu	60
gly	60
glu	60
trp	50
thr	50
pro	50
orn	50
hpg	50
dpg	50
bmt	50
bht	50
arg	50
ala	50
tyr	40
phg	40
lys	40
ile	40
hse	40
end	40
dht	40
dhpg	40
dhp	40
cys	40
asp	40
asn	40
apa	40
allothr	40
abu	40
vol	30
uda	30
sal	30
pip	30
met	30
hty	30
dab	30
cit	30
cha	30
apc	30
ala-d	30
ahp	30
aeo	30
aad	30
tcl	20
hyv	20
his	20
gua	20
dhb	20
b-ala	20

NRPS: EBA44484
Location: 8794-18210
Strand: -

Domain: A1
NRPSPredictor2 SVM predictions:
hydrophilic
asp,asn,glu,gln,aad
asp,asn
asp
NRPSPredictor2 code predictions:
asp	100
asn	90
cha	60
tyr	50
trp	50
thr	50
phe	50
lys	50
hty	50
glu	50
arg	50
val	40
tcl	40
ser	40
pro	40
pip	40
phg	40
orn	40
met	40
leu	40
ile	40
gly	40
gln	40
end	40
dht	40
dhb	40
dab	40
cys	40
cit	40
bmt	40
bht	40
apc	40
apa	40
allothr	40
ala-d	40
ala	40
ahp	40
vol	30
uda	30
sal	30
hse	30
hpg	30
his	30
gua	30
dpg	30
dhpg	30
dhp	30
abu	30
hyv	20
b-ala	20
aeo	20
aad	20


//


Description: Malassezia globosa CBS 7966 mgl_sf_1.1, whole genome shotgun sequence.
Accession: AAYY01000001
Cluster nr: 1
Organism: Malassezia globosa CBS 7966
Taxonomy: Eukaryota;Fungi;Dikarya;Basidiomycota;Ustilaginomycotina;Exobasidiomycetes;Malasseziales;Malasseziaceae;Malassezia.

NRPSs:

NRPS: EDP45246
Location: 492764-495844
Strand: -

Domain: A1
NRPSPredictor2 SVM predictions:
hydrophobic-aliphatic
asp,asn,glu,gln,aad
N/A
N/A
NRPSPredictor2 code predictions:
aad	100
glu	50
ser	40
hpg	40
gly	40
dhpg	40
dhp	40
ala	40
vol	30
val	30
tyr	30
thr	30
pro	30
phe	30
lys	30
leu	30
ile	30
hyv	30
hty	30
gua	30
gln	30
dpg	30
dht	30
dab	30
cys	30
asp	30
apa	30
allothr	30
uda	20
trp	20
pip	20
phg	20
orn	20
met	20
hse	20
his	20
end	20
cit	20
cha	20
bmt	20
bht	20
asn	20
arg	20
ala-d	20
ahp	20
aeo	20
abu	20
tcl	10
sal	10
dhb	10
b-ala	10
apc	10


//


Description: Malassezia globosa CBS 7966 mgl_sf_3.1, whole genome shotgun sequence.
Accession: AAYY01000004
Cluster nr: 2
Organism: Malassezia globosa CBS 7966
Taxonomy: Eukaryota;Fungi;Dikarya;Basidiomycota;Ustilaginomycotina;Exobasidiomycetes;Malasseziales;Malasseziaceae;Malassezia.

NRPSs:

NRPS: EDP44188
Location: 563974-567756
Strand: +

Domain: A1
NRPSPredictor2 SVM predictions:
hydrophobic-aliphatic
N/A
N/A
leu
NRPSPredictor2 code predictions:
gly	70
phg	60
val	50
orn	50
ile	50
hpg	50
asp	50
asn	50
ala	50
trp	40
thr	40
sal	40
pro	40
pip	40
phe	40
met	40
lys	40
leu	40
hty	40
hse	40
glu	40
dpg	40
dht	40
dhpg	40
dhp	40
dhb	40
dab	40
cys	40
cha	40
arg	40
apa	40
allothr	40
vol	30
uda	30
tyr	30
ser	30
his	30
gua	30
gln	30
end	30
cit	30
bmt	30
bht	30
apc	30
ala-d	30
ahp	30
aeo	30
abu	30
aad	30
tcl	20
b-ala	20
hyv	10

NRPS: EDP44189
Location: 567932-570147
Strand: +

Domain: A1
NRPSPredictor2 SVM predictions:
N/A
N/A
N/A
N/A
NRPSPredictor2 code predictions:
gly	100
ala	70
val	60
pro	60
orn	60
dab	60
arg	60
tcl	50
ser	50
phe	50
lys	50
leu	50
glu	50
bht	50
asp	50
asn	50
aeo	50
uda	40
tyr	40
trp	40
thr	40
phg	40
met	40
hty	40
hse	40
hpg	40
gln	40
dht	40
cys	40
cit	40
cha	40
apa	40
allothr	40
ahp	40
vol	30
sal	30
pip	30
ile	30
gua	30
end	30
dpg	30
dhpg	30
dhp	30
dhb	30
bmt	30
apc	30
ala-d	30
abu	30
hyv	20
his	20
aad	20
b-ala	10

NRPS: EDP44191
Location: 571429-576147
Strand: +

Domain: A1
NRPSPredictor2 SVM predictions:
N/A
N/A
N/A
N/A
NRPSPredictor2 code predictions:
gly	90
arg	70
val	60
orn	60
apa	60
ala	60
thr	50
ser	50
pro	50
phg	50
phe	50
met	50
lys	50
leu	50
hse	50
glu	50
dab	50
cys	50
bht	50
asp	50
uda	40
trp	40
tcl	40
ile	40
hty	40
hpg	40
gln	40
cit	40
asn	40
ahp	40
aeo	40
tyr	30
sal	30
pip	30
end	30
dpg	30
dht	30
dhpg	30
dhp	30
cha	30
bmt	30
apc	30
allothr	30
ala-d	30
abu	30
vol	20
his	20
gua	20
dhb	20
aad	20
hyv	10
b-ala	10


//


Description: Burkholderia mallei PRL-20 gcontig_1105338590735, whole genome shotgun sequence.
Accession: AAZP01000008
Cluster nr: 1
Organism: Burkholderia mallei PRL-20
Taxonomy: Bacteria;Proteobacteria;Betaproteobacteria;Burkholderiales;Burkholderiaceae;Burkholderia;pseudomallei group.

NRPSs:

NRPS: EES46640
Location: 9636-19640
Strand: -

Domain: A1
NRPSPredictor2 SVM predictions:
hydrophilic
orn,lys,arg
N/A
N/A
NRPSPredictor2 code predictions:
glu	80
gln	80
asp	80
ile	60
arg	60
val	50
uda	50
pip	50
phe	50
orn	50
met	50
lys	50
leu	50
hpg	50
his	50
gly	50
cit	50
asn	50
apa	50
ahp	50
tyr	40
trp	40
thr	40
ser	40
hty	40
end	40
dpg	40
dht	40
dhpg	40
dhp	40
dhb	40
cys	40
cha	40
bmt	40
bht	40
allothr	40
ala	40
vol	30
sal	30
pro	30
phg	30
hse	30
dab	30
apc	30
ala-d	30
abu	30
tcl	20
gua	20
b-ala	20
aeo	20
aad	20
hyv	10

Domain: A2
NRPSPredictor2 SVM predictions:
hydrophobic-aliphatic
gly,ala,val,leu,ile,abu,iva
gly,ala
gly
NRPSPredictor2 code predictions:
gly	100
ala	70
leu	60
hpg	60
val	50
tyr	50
thr	50
pro	50
phg	50
phe	50
orn	50
met	50
lys	50
ile	50
glu	50
gln	50
dpg	50
cys	50
cha	50
asp	50
asn	50
arg	50
trp	40
tcl	40
ser	40
pip	40
hty	40
hse	40
his	40
end	40
dht	40
dhpg	40
dhp	40
cit	40
bmt	40
bht	40
apc	40
apa	40
allothr	40
ahp	40
vol	30
uda	30
dhb	30
dab	30
ala-d	30
aeo	30
abu	30
sal	20
hyv	20
gua	20
b-ala	20
aad	20

Domain: A3
NRPSPredictor2 SVM predictions:
hydrophobic-aliphatic
gly,ala,val,leu,ile,abu,iva
val,leu,ile,abu,iva
N/A
NRPSPredictor2 code predictions:
val	80
ile	80
leu	70
tyr	60
arg	60
uda	50
phe	50
orn	50
lys	50
hty	50
hse	50
hpg	50
gly	50
glu	50
bht	50
asp	50
ala	50
abu	50
vol	40
trp	40
thr	40
pro	40
pip	40
phg	40
met	40
gua	40
gln	40
end	40
dpg	40
dht	40
dhpg	40
dhp	40
dab	40
cit	40
cha	40
bmt	40
asn	40
apa	40
allothr	40
ala-d	40
tcl	30
ser	30
cys	30
ahp	30
sal	20
hyv	20
his	20
dhb	20
apc	20
aeo	20
aad	20
b-ala	10

NRPS: EES46643
Location: 20888-25450
Strand: -

Domain: A1
NRPSPredictor2 SVM predictions:
hydrophobic-aliphatic
ser,thr,dhpg,hpg
ser
ser
NRPSPredictor2 code predictions:
ser	100
thr	60
glu	60
arg	60
phe	50
orn	50
leu	50
hpg	50
gly	50
gln	50
dab	50
cys	50
asp	50
ala	50
val	40
uda	40
trp	40
pro	40
met	40
lys	40
hse	40
dpg	40
dht	40
cit	40
bmt	40
b-ala	40
apa	40
allothr	40
ala-d	40
ahp	40
vol	30
tyr	30
pip	30
phg	30
ile	30
hty	30
his	30
end	30
dhpg	30
dhp	30
cha	30
bht	30
asn	30
apc	30
aeo	30
abu	30
aad	30
hyv	20
gua	20
dhb	20
tcl	10
sal	10


//


Description: Burkholderia mallei PRL-20 gcontig_1105338601990, whole genome shotgun sequence.
Accession: AAZP01000010
Cluster nr: 1
Organism: Burkholderia mallei PRL-20
Taxonomy: Bacteria;Proteobacteria;Betaproteobacteria;Burkholderiales;Burkholderiaceae;Burkholderia;pseudomallei group.

NRPSs:

NRPS: EES46459
Location: 8573-10474
Strand: +

Domain: A1
NRPSPredictor2 SVM predictions:
hydrophilic
N/A
N/A
N/A
NRPSPredictor2 code predictions:
val	60
tyr	60
phe	60
leu	60
ile	60
glu	60
trp	50
hyv	50
hpg	50
gln	50
dpg	50
dhpg	50
cha	50
bmt	50
bht	50
asn	50
arg	50
abu	50
vol	40
thr	40
ser	40
pro	40
orn	40
met	40
lys	40
hty	40
hse	40
gly	40
end	40
dhp	40
asp	40
apa	40
ala	40
aad	40
uda	30
tcl	30
pip	30
phg	30
gua	30
dht	30
dab	30
cys	30
cit	30
apc	30
allothr	30
ahp	30
aeo	30
sal	20
his	20
dhb	20
b-ala	20
ala-d	20

NRPS: EES46461
Location: 12156-17315
Strand: +

Domain: A1
NRPSPredictor2 SVM predictions:
hydrophobic-aliphatic
N/A
N/A
N/A
NRPSPredictor2 code predictions:
gly	60
ala	60
thr	50
ser	50
leu	50
dht	50
cys	50
apa	50
allothr	50
ahp	50
aad	50
vol	40
val	40
trp	40
pro	40
phe	40
orn	40
met	40
ile	40
glu	40
cha	40
asp	40
arg	40
uda	30
tyr	30
pip	30
lys	30
hty	30
hse	30
hpg	30
his	30
gln	30
end	30
dpg	30
dhpg	30
dhp	30
dhb	30
dab	30
cit	30
bmt	30
bht	30
asn	30
apc	30
ala-d	30
aeo	30
abu	30
sal	20
phg	20
hyv	20
gua	20
tcl	10
b-ala	10

NRPS: EES46462
Location: 17315-22474
Strand: +

Domain: A1
NRPSPredictor2 SVM predictions:
N/A
N/A
N/A
N/A
NRPSPredictor2 code predictions:
ser	70
dab	70
arg	70
orn	60
ala	60
uda	50
phe	50
gly	50
val	40
tyr	40
thr	40
pro	40
leu	40
gua	40
glu	40
gln	40
dht	40
cit	40
asp	40
allothr	40
ala-d	40
vol	30
trp	30
pip	30
met	30
lys	30
hty	30
hse	30
hpg	30
cys	30
bmt	30
bht	30
asn	30
apa	30
ahp	30
aeo	30
abu	30
tcl	20
phg	20
ile	20
his	20
end	20
dpg	20
dhpg	20
dhp	20
cha	20
b-ala	20
apc	20
aad	20
sal	10
hyv	10
dhb	10


//


Description: Vibrionales bacterium SWAT-3 1101732140688, whole genome shotgun sequence.
Accession: AAZW01000022
Cluster nr: 1
Organism: Vibrionales bacterium SWAT-3
Taxonomy: Bacteria;Proteobacteria;Gammaproteobacteria;Vibrionales;unclassified Vibrionales.

NRPSs:

NRPS: EDK28353
Location: 45515-51670
Strand: -

Domain: A1
NRPSPredictor2 SVM predictions:
hydrophobic-aliphatic
gly,ala,val,leu,ile,abu,iva
val,leu,ile,abu,iva
val
NRPSPredictor2 code predictions:
val	90
phe	70
abu	70
tyr	60
leu	60
ile	60
cha	60
hpg	50
glu	50
bmt	50
vol	40
trp	40
thr	40
tcl	40
pro	40
orn	40
met	40
lys	40
hyv	40
hse	40
gly	40
gln	40
end	40
dpg	40
dhpg	40
dhp	40
bht	40
asp	40
asn	40
arg	40
apa	40
ala	40
aeo	40
uda	30
ser	30
pip	30
phg	30
hty	30
dht	30
cys	30
cit	30
allothr	30
ahp	30
sal	20
his	20
gua	20
dhb	20
dab	20
apc	20
ala-d	20
aad	20
b-ala	10

Domain: A2
NRPSPredictor2 SVM predictions:
hydrophobic-aliphatic
gly,ala,val,leu,ile,abu,iva
val,leu,ile,abu,iva
val
NRPSPredictor2 code predictions:
val	90
ile	70
abu	70
tyr	60
phe	60
leu	60
hpg	60
cha	60
met	50
gly	50
glu	50
gln	50
dpg	50
dhpg	50
dhp	50
bmt	50
bht	50
vol	40
trp	40
tcl	40
pro	40
pip	40
orn	40
lys	40
hyv	40
hse	40
end	40
asp	40
asn	40
arg	40
apa	40
ala	40
aeo	40
uda	30
thr	30
ser	30
phg	30
hty	30
dht	30
cys	30
cit	30
allothr	30
ahp	30
sal	20
his	20
gua	20
dhb	20
dab	20
apc	20
ala-d	20
aad	20
b-ala	10

NRPS: EDK28356
Location: 57267-58943
Strand: -

Domain: A1
NRPSPredictor2 SVM predictions:
hydrophobic-aliphatic
gly,ala,val,leu,ile,abu,iva
val,leu,ile,abu,iva
leu
NRPSPredictor2 code predictions:
leu	80
val	70
ile	70
lys	60
bmt	60
tyr	50
trp	50
thr	50
phe	50
orn	50
met	50
hty	50
hpg	50
gly	50
glu	50
gln	50
end	50
cys	50
asn	50
arg	50
apa	50
ala-d	50
ala	50
vol	40
uda	40
ser	40
pro	40
pip	40
phg	40
hse	40
his	40
dpg	40
dht	40
dhpg	40
dhp	40
cit	40
cha	40
bht	40
asp	40
allothr	40
ahp	40
abu	40
gua	30
dhb	30
dab	30
apc	30
tcl	20
sal	20
hyv	20
aeo	20
aad	20
b-ala	10


//


Description: Microcystis aeruginosa mcyA, mcyB and mcyC genes, complete cds.
Accession: AB019578
Cluster nr: 1
Organism: Microcystis aeruginosa
Taxonomy: Bacteria;Cyanobacteria;Chroococcales;Microcystis.

NRPSs:

NRPS: BAA83992
Location: 1669-10032
Strand: +

Domain: A1
NRPSPredictor2 SVM predictions:
hydrophobic-aliphatic
ser,thr,dhpg,hpg
ser
ser
NRPSPredictor2 code predictions:
ser	100
glu	70
gln	70
phe	60
dab	60
val	50
pro	50
orn	50
lys	50
leu	50
hpg	50
cys	50
arg	50
ala	50
thr	40
hse	40
gly	40
dpg	40
b-ala	40
asp	40
apa	40
aeo	40
aad	40
uda	30
trp	30
phg	30
met	30
ile	30
dht	30
dhpg	30
dhp	30
cit	30
bmt	30
bht	30
allothr	30
ala-d	30
ahp	30
abu	30
vol	20
tyr	20
sal	20
pip	20
hyv	20
hty	20
his	20
gua	20
end	20
cha	20
asn	20
apc	20
tcl	10
dhb	10

Domain: A2
NRPSPredictor2 SVM predictions:
hydrophobic-aliphatic
gly,ala,val,leu,ile,abu,iva
gly,ala
ala
NRPSPredictor2 code predictions:
ala	100
hse	60
gly	60
cys	60
val	40
thr	40
ser	40
phg	40
phe	40
orn	40
leu	40
ile	40
hpg	40
dab	40
abu	40
uda	30
tyr	30
trp	30
pro	30
pip	30
met	30
lys	30
hty	30
his	30
glu	30
gln	30
dpg	30
dht	30
dhpg	30
dhp	30
cha	30
bht	30
asp	30
asn	30
arg	30
apa	30
allothr	30
ala-d	30
ahp	30
vol	20
sal	20
gua	20
end	20
dhb	20
cit	20
bmt	20
b-ala	20
aeo	20
aad	20
tcl	10
hyv	10
apc	10

NRPS: BAA83993
Location: 10048-16428
Strand: +

Domain: A1
NRPSPredictor2 SVM predictions:
hydrophobic-aliphatic
gly,ala,val,leu,ile,abu,iva
val,leu,ile,abu,iva
leu
NRPSPredictor2 code predictions:
leu	100
val	60
tyr	60
trp	60
pip	60
orn	60
ile	60
glu	60
gln	60
bmt	60
asp	60
ala-d	60
thr	50
ser	50
pro	50
phe	50
met	50
lys	50
hty	50
hpg	50
gly	50
end	50
dpg	50
dht	50
dhpg	50
dhp	50
bht	50
asn	50
arg	50
allothr	50
ala	50
abu	50
vol	40
uda	40
cys	40
cit	40
cha	40
apa	40
ahp	40
phg	30
hse	30
his	30
gua	30
dhb	30
dab	30
apc	30
aad	30
tcl	20
sal	20
hyv	20
aeo	20
b-ala	10

Domain: A2
NRPSPredictor2 SVM predictions:
hydrophobic-aliphatic
N/A
N/A
N/A
NRPSPredictor2 code predictions:
tyr	60
leu	60
trp	50
lys	50
ile	50
hpg	50
glu	50
dpg	50
dhpg	50
asn	50
arg	50
aad	50
val	40
thr	40
ser	40
pro	40
pip	40
phe	40
hyv	40
gly	40
gln	40
end	40
dhp	40
cha	40
bmt	40
bht	40
asp	40
vol	30
uda	30
tcl	30
phg	30
orn	30
met	30
hty	30
hse	30
dht	30
dab	30
cys	30
cit	30
apc	30
apa	30
allothr	30
ala-d	30
ala	30
ahp	30
abu	30
sal	20
his	20
gua	20
dhb	20
b-ala	20
aeo	20

NRPS: BAA83994
Location: 16425-20297
Strand: +

Domain: A1
NRPSPredictor2 SVM predictions:
hydrophilic
orn,lys,arg
arg
arg
NRPSPredictor2 code predictions:
arg	100
orn	70
tyr	60
thr	60
phe	60
leu	60
gly	60
glu	60
dht	60
bmt	60
asp	60
allothr	60
ala	60
val	50
uda	50
trp	50
ser	50
pro	50
met	50
lys	50
hty	50
end	50
dab	50
cit	50
bht	50
asn	50
apa	50
ala-d	50
ahp	50
vol	40
pip	40
ile	40
hse	40
hpg	40
gln	40
cha	40
apc	40
tcl	30
phg	30
his	30
gua	30
dpg	30
dhpg	30
dhp	30
dhb	30
cys	30
aeo	30
abu	30
sal	20
aad	20
hyv	10
b-ala	10


//


Description: Microcystis aeruginosa mcyD, mcyE, mcyF, mcyG, mcyH, mcyI, mcyJ, dnaN genes for polyketide synthase, polykeitde synthase and peptide synthetase, racemase, peptide synthetase and polyketide synthase, hypothetical ABC transporter ATP-binding protein, d-3-phosphoglycerate dehydrogenase, N-methyl transferase, putative DNA polymerase III beta subunit, complete and partial cds.
Accession: AB032549
Cluster nr: 1
Organism: Microcystis aeruginosa
Taxonomy: Bacteria;Cyanobacteria;Chroococcales;Microcystis.

NRPSs:

NRPS: BAB12211
Location: 12479-22942
Strand: +

Domain: A1
NRPSPredictor2 SVM predictions:
hydrophilic
asp,asn,glu,gln,aad
glu,gln
glu
NRPSPredictor2 code predictions:
glu	100
ile	50
hty	50
gln	50
dhpg	50
dhp	50
asp	50
asn	50
ahp	50
aad	50
val	40
tyr	40
trp	40
thr	40
ser	40
pip	40
phg	40
phe	40
orn	40
met	40
lys	40
leu	40
hpg	40
gly	40
end	40
dpg	40
dht	40
dhb	40
dab	40
cit	40
cha	40
bmt	40
arg	40
apa	40
allothr	40
vol	30
uda	30
tcl	30
sal	30
pro	30
hse	30
his	30
cys	30
bht	30
apc	30
ala-d	30
ala	30
abu	30
hyv	20
gua	20
aeo	20
b-ala	10

NRPS: BAB12213
Location: 23861-31759
Strand: +

Domain: A1
NRPSPredictor2 SVM predictions:
hydrophobic-aliphatic
N/A
N/A
N/A
NRPSPredictor2 code predictions:
tcl	70
tyr	40
pro	40
phe	40
hyv	40
gly	40
bht	40
ala	40
val	30
uda	30
trp	30
ser	30
pip	30
phg	30
orn	30
lys	30
leu	30
cha	30
asp	30
asn	30
arg	30
thr	20
hty	20
hpg	20
his	20
glu	20
gln	20
dhb	20
dab	20
cys	20
cit	20
b-ala	20
apc	20
ala-d	20
aeo	20
abu	20
aad	20
vol	10
sal	10
met	10
ile	10
hse	10
gua	10
end	10
dpg	10
dht	10
dhpg	10
dhp	10
bmt	10
apa	10
allothr	10
ahp	10


//


Description: Bacillus subtilis yxjC, yxjD, yxjE, yxjF, ituD, ituA, ituB, ituC, xynD genes, partial and complete cds.
Accession: AB050629
Cluster nr: 1
Organism: Bacillus subtilis
Taxonomy: Bacteria;Firmicutes;Bacillales;Bacillaceae;Bacillus.

NRPSs:

NRPS: BAB69698
Location: 5152-17100
Strand: +

Domain: A1
NRPSPredictor2 SVM predictions:
hydrophobic-aliphatic
N/A
N/A
N/A
NRPSPredictor2 code predictions:
glu	60
dhb	60
ahp	60
val	50
tyr	50
trp	50
thr	50
ser	50
orn	50
lys	50
leu	50
ile	50
hty	50
gln	50
cit	50
cha	50
asp	50
asn	50
pro	40
pip	40
phg	40
phe	40
met	40
hse	40
gly	40
end	40
dpg	40
dht	40
bmt	40
arg	40
apa	40
allothr	40
ala	40
vol	30
uda	30
tcl	30
sal	30
hpg	30
his	30
dhpg	30
dhp	30
dab	30
cys	30
bht	30
apc	30
ala-d	30
abu	30
gua	20
b-ala	20
aeo	20
aad	20
hyv	10

Domain: A2
NRPSPredictor2 SVM predictions:
hydrophilic
asp,asn,glu,gln,aad
asp,asn
asn
NRPSPredictor2 code predictions:
asn	100
asp	80
val	50
tyr	50
trp	50
thr	50
phe	50
orn	50
lys	50
leu	50
hty	50
gly	50
glu	50
dht	50
cha	50
arg	50
allothr	50
vol	40
uda	40
ser	40
pro	40
pip	40
phg	40
met	40
ile	40
his	40
gln	40
end	40
dhb	40
dab	40
cys	40
cit	40
bmt	40
bht	40
apc	40
apa	40
ala-d	40
ala	40
ahp	40
tcl	30
sal	30
hse	30
hpg	30
gua	30
dpg	30
dhpg	30
dhp	30
abu	30
aad	30
aeo	20
hyv	10
b-ala	10

NRPS: BAB69699
Location: 17145-33233
Strand: +

Domain: A1
NRPSPredictor2 SVM predictions:
hydrophobic-aromatic
phe,trp,phg,tyr,bht
tyr,bht
tyr
NRPSPredictor2 code predictions:
tyr	100
trp	70
cha	70
asn	70
thr	60
phe	60
lys	60
leu	60
arg	60
val	50
ser	50
pro	50
hpg	50
gly	50
glu	50
gln	50
end	50
bmt	50
bht	50
asp	50
apc	50
ala	50
vol	40
uda	40
tcl	40
pip	40
orn	40
met	40
ile	40
hyv	40
hty	40
hse	40
his	40
dpg	40
dht	40
dhpg	40
dhp	40
dhb	40
cit	40
apa	40
allothr	40
ala-d	40
ahp	40
aad	40
phg	30
dab	30
cys	30
aeo	30
abu	30
sal	20
gua	20
b-ala	20

Domain: A2
NRPSPredictor2 SVM predictions:
hydrophilic
asp,asn,glu,gln,aad
asp,asn
asn
NRPSPredictor2 code predictions:
asn	100
asp	80
val	50
tyr	50
trp	50
thr	50
phe	50
orn	50
lys	50
leu	50
hty	50
gly	50
glu	50
dht	50
cha	50
arg	50
allothr	50
vol	40
uda	40
ser	40
pro	40
pip	40
phg	40
met	40
ile	40
his	40
gln	40
end	40
dhb	40
dab	40
cys	40
cit	40
bmt	40
bht	40
apc	40
apa	40
ala-d	40
ala	40
ahp	40
tcl	30
sal	30
hse	30
hpg	30
gua	30
dpg	30
dhpg	30
dhp	30
abu	30
aad	30
aeo	20
hyv	10
b-ala	10

Domain: A3
NRPSPredictor2 SVM predictions:
hydrophilic
asp,asn,glu,gln,aad
glu,gln
gln
NRPSPredictor2 code predictions:
gln	100
glu	90
uda	70
lys	70
asp	70
arg	70
val	60
pip	60
leu	60
ile	60
tyr	50
trp	50
phe	50
orn	50
met	50
hpg	50
gly	50
end	50
dpg	50
dhpg	50
dhp	50
cit	50
bmt	50
bht	50
asn	50
apa	50
ahp	50
vol	40
thr	40
ser	40
pro	40
hty	40
dht	40
dhb	40
cys	40
cha	40
allothr	40
ala	40
abu	40
sal	30
phg	30
hse	30
his	30
dab	30
apc	30
ala-d	30
tcl	20
hyv	20
gua	20
b-ala	20
aeo	20
aad	20

Domain: A4
NRPSPredictor2 SVM predictions:
hydrophobic-aliphatic
pro,pip
pro
pro
NRPSPredictor2 code predictions:
pro	100
pip	70
uda	60
ala	60
tyr	50
trp	50
ser	50
phe	50
orn	50
leu	50
gua	50
gly	50
bht	50
arg	50
ala-d	50
vol	40
val	40
thr	40
met	40
lys	40
ile	40
hty	40
his	40
glu	40
gln	40
dht	40
dab	40
cys	40
asp	40
asn	40
apa	40
allothr	40
ahp	40
abu	40
hse	30
hpg	30
end	30
cit	30
cha	30
bmt	30
apc	30
aeo	30
aad	30
phg	20
dpg	20
dhpg	20
dhp	20
dhb	20
tcl	10
sal	10
hyv	10
b-ala	10

NRPS: BAB69700
Location: 33322-41178
Strand: +

Domain: A1
NRPSPredictor2 SVM predictions:
hydrophilic
asp,asn,glu,gln,aad
asp,asn
asn
NRPSPredictor2 code predictions:
asn	100
asp	80
val	50
tyr	50
trp	50
thr	50
phe	50
orn	50
lys	50
leu	50
hty	50
gly	50
glu	50
dht	50
cha	50
arg	50
allothr	50
vol	40
uda	40
ser	40
pro	40
pip	40
phg	40
met	40
ile	40
his	40
gln	40
end	40
dhb	40
dab	40
cys	40
cit	40
bmt	40
bht	40
apc	40
apa	40
ala-d	40
ala	40
ahp	40
tcl	30
sal	30
hse	30
hpg	30
gua	30
dpg	30
dhpg	30
dhp	30
abu	30
aad	30
aeo	20
hyv	10
b-ala	10

Domain: A2
NRPSPredictor2 SVM predictions:
hydrophobic-aliphatic
ser,thr,dhpg,hpg
ser
ser
NRPSPredictor2 code predictions:
ser	100
glu	70
gln	70
phe	60
dab	60
val	50
pro	50
orn	50
lys	50
leu	50
hpg	50
cys	50
arg	50
ala	50
thr	40
hse	40
gly	40
dpg	40
b-ala	40
asp	40
apa	40
aeo	40
aad	40
uda	30
trp	30
phg	30
met	30
ile	30
dht	30
dhpg	30
dhp	30
cit	30
bmt	30
bht	30
allothr	30
ala-d	30
ahp	30
abu	30
vol	20
tyr	20
sal	20
pip	20
hyv	20
hty	20
his	20
gua	20
end	20
cha	20
asn	20
apc	20
tcl	10
dhb	10


//


Description: Streptomyces avermitilis peptide-1 biosynthetic gene cluster.
Accession: AB070950
Cluster nr: 1
Organism: Streptomyces avermitilis
Taxonomy: Bacteria;Actinobacteria;Actinobacteridae;Actinomycetales;Streptomycineae;Streptomycetaceae;Streptomyces.

NRPSs:

NRPS: BAB69320
Location: 3882-6818
Strand: +

Domain: A1
NRPSPredictor2 SVM predictions:
hydrophobic-aliphatic
ser,thr,dhpg,hpg
thr
thr
NRPSPredictor2 code predictions:
thr	100
dht	90
allothr	90
ser	80
trp	60
phe	60
asn	60
tyr	50
orn	50
lys	50
leu	50
glu	50
cha	50
bmt	50
asp	50
arg	50
ala	50
ahp	50
val	40
pro	40
pip	40
met	40
ile	40
hty	40
hse	40
hpg	40
gly	40
gln	40
end	40
dpg	40
dhpg	40
dhp	40
cys	40
cit	40
bht	40
apc	40
apa	40
ala-d	40
vol	30
uda	30
tcl	30
phg	30
his	30
gua	30
dhb	30
dab	30
abu	30
aad	30
sal	20
hyv	20
b-ala	20
aeo	20

NRPS: BAB69321
Location: 6853-10644
Strand: +

Domain: A1
NRPSPredictor2 SVM predictions:
hydrophobic-aliphatic
gly,ala,val,leu,ile,abu,iva
val,leu,ile,abu,iva
N/A
NRPSPredictor2 code predictions:
leu	80
orn	70
bmt	70
val	60
tyr	60
trp	60
phe	60
glu	60
gln	60
bht	60
asp	60
arg	60
uda	50
thr	50
ser	50
met	50
lys	50
ile	50
hty	50
hpg	50
gly	50
end	50
dpg	50
dht	50
dhpg	50
dhp	50
cit	50
asn	50
allothr	50
ala-d	50
ala	50
vol	40
pro	40
pip	40
phg	40
his	40
cys	40
cha	40
apa	40
ahp	40
abu	40
tcl	30
hyv	30
hse	30
dhb	30
dab	30
apc	30
aeo	30
sal	20
gua	20
b-ala	20
aad	20

NRPS: BAB69322
Location: 10673-15979
Strand: +

Domain: A1
NRPSPredictor2 SVM predictions:
hydrophobic-aliphatic
ser,thr,dhpg,hpg
ser
ser
NRPSPredictor2 code predictions:
ser	100
glu	70
leu	60
gln	60
cys	60
arg	60
val	50
thr	50
phe	50
orn	50
hpg	50
gly	50
dab	50
asp	50
apa	50
ala	50
uda	40
trp	40
pro	40
met	40
lys	40
ile	40
hse	40
dpg	40
dht	40
cit	40
bmt	40
b-ala	40
allothr	40
ala-d	40
ahp	40
aad	40
vol	30
tyr	30
pip	30
phg	30
hty	30
his	30
end	30
dhpg	30
dhp	30
cha	30
bht	30
asn	30
apc	30
aeo	30
abu	30
hyv	20
gua	20
dhb	20
tcl	10
sal	10


//


Description: Streptomyces avermitilis peptide-2 biosynthetic gene cluster.
Accession: AB070951
Cluster nr: 1
Organism: Streptomyces avermitilis
Taxonomy: Bacteria;Actinobacteria;Actinobacteridae;Actinomycetales;Streptomycineae;Streptomycetaceae;Streptomyces.

NRPSs:

NRPS: BAB69332
Location: 4575-9704
Strand: +

Domain: A1
NRPSPredictor2 SVM predictions:
N/A
N/A
N/A
N/A
NRPSPredictor2 code predictions:
gln	80
val	70
ser	60
phe	60
glu	60
uda	50
leu	50
ala	50
abu	50
tyr	40
trp	40
thr	40
orn	40
lys	40
gly	40
dpg	40
dhpg	40
dhp	40
dab	40
cys	40
bmt	40
bht	40
asp	40
arg	40
vol	30
pro	30
pip	30
ile	30
hpg	30
his	30
end	30
dht	30
cit	30
asn	30
apa	30
allothr	30
ala-d	30
aeo	30
aad	30
sal	20
phg	20
met	20
hyv	20
hty	20
hse	20
gua	20
cha	20
b-ala	20
apc	20
ahp	20
tcl	10
dhb	10

Domain: A2
NRPSPredictor2 SVM predictions:
N/A
N/A
N/A
N/A
NRPSPredictor2 code predictions:
asn	80
asp	70
phe	60
tyr	50
trp	50
ser	50
pro	50
his	50
cys	50
cha	50
bht	50
ala	50
val	40
uda	40
thr	40
pip	40
lys	40
leu	40
hty	40
gly	40
glu	40
dhb	40
dab	40
arg	40
apc	40
ala-d	40
vol	30
tcl	30
sal	30
phg	30
orn	30
met	30
ile	30
gln	30
end	30
dht	30
cit	30
bmt	30
apa	30
allothr	30
ahp	30
abu	30
aad	30
hyv	20
hse	20
hpg	20
gua	20
dpg	20
dhpg	20
dhp	20
b-ala	20
aeo	20

NRPS: BAB69333
Location: 9716-20776
Strand: +

Domain: A1
NRPSPredictor2 SVM predictions:
hydrophobic-aliphatic
ser,thr,dhpg,hpg
thr
thr
NRPSPredictor2 code predictions:
ser	90
thr	80
dht	70
allothr	70
ala	70
trp	60
pro	60
phe	60
gly	60
val	50
tyr	50
orn	50
cys	50
bht	50
arg	50
ahp	50
uda	40
pip	40
met	40
lys	40
leu	40
hse	40
his	40
glu	40
cha	40
bmt	40
asp	40
asn	40
apc	40
apa	40
ala-d	40
abu	40
vol	30
ile	30
hty	30
hpg	30
gln	30
end	30
dpg	30
dhpg	30
dhp	30
dab	30
cit	30
aeo	30
aad	30
tcl	20
phg	20
hyv	20
gua	20
dhb	20
b-ala	20
sal	10

Domain: A2
NRPSPredictor2 SVM predictions:
N/A
N/A
N/A
N/A
NRPSPredictor2 code predictions:
asn	80
asp	70
phe	60
tyr	50
trp	50
ser	50
pro	50
his	50
cys	50
cha	50
bht	50
ala	50
val	40
uda	40
thr	40
pip	40
lys	40
leu	40
hty	40
gly	40
glu	40
dhb	40
dab	40
arg	40
apc	40
ala-d	40
vol	30
tcl	30
sal	30
phg	30
orn	30
met	30
ile	30
gln	30
end	30
dht	30
cit	30
bmt	30
apa	30
allothr	30
ahp	30
abu	30
aad	30
hyv	20
hse	20
hpg	20
gua	20
dpg	20
dhpg	20
dhp	20
b-ala	20
aeo	20

Domain: A3
NRPSPredictor2 SVM predictions:
N/A
N/A
N/A
N/A
NRPSPredictor2 code predictions:
asn	80
asp	70
phe	60
tyr	50
trp	50
ser	50
pro	50
his	50
cys	50
cha	50
bht	50
ala	50
val	40
uda	40
thr	40
pip	40
lys	40
leu	40
hty	40
gly	40
glu	40
dhb	40
dab	40
arg	40
apc	40
ala-d	40
vol	30
tcl	30
sal	30
phg	30
orn	30
met	30
ile	30
gln	30
end	30
dht	30
cit	30
bmt	30
apa	30
allothr	30
ahp	30
abu	30
aad	30
hyv	20
hse	20
hpg	20
gua	20
dpg	20
dhpg	20
dhp	20
b-ala	20
aeo	20


//


Description: Streptomyces avermitilis peptide-3 biosynthetic gene cluster.
Accession: AB070952
Cluster nr: 1
Organism: Streptomyces avermitilis
Taxonomy: Bacteria;Actinobacteria;Actinobacteridae;Actinomycetales;Streptomycineae;Streptomycetaceae;Streptomyces.

NRPSs:

NRPS: BAB69349
Location: 5673-8723
Strand: +

Domain: A1
NRPSPredictor2 SVM predictions:
hydrophobic-aromatic
phe,trp,phg,tyr,bht
N/A
N/A
NRPSPredictor2 code predictions:
thr	60
phe	60
orn	60
ser	50
pro	50
lys	50
gly	50
gln	50
cys	50
ala	50
val	40
trp	40
phg	40
leu	40
hty	40
hse	40
hpg	40
glu	40
dpg	40
dab	40
cit	40
bht	40
asp	40
arg	40
tyr	30
sal	30
pip	30
met	30
ile	30
gua	30
end	30
dht	30
dhpg	30
dhp	30
dhb	30
cha	30
bmt	30
asn	30
apa	30
allothr	30
ahp	30
aeo	30
abu	30
aad	30
vol	20
uda	20
tcl	20
his	20
b-ala	20
apc	20
ala-d	20
hyv	10

NRPS: BAB69352
Location: 10979-12856
Strand: +

Domain: A1
NRPSPredictor2 SVM predictions:
hydrophobic-aliphatic
ser,thr,dhpg,hpg
ser
ser
NRPSPredictor2 code predictions:
ser	100
glu	60
arg	60
ala	60
trp	50
thr	50
pro	50
phe	50
orn	50
leu	50
hpg	50
gly	50
gln	50
dab	50
cys	50
b-ala	50
asp	50
val	40
uda	40
tyr	40
met	40
lys	40
hse	40
dpg	40
dht	40
cit	40
cha	40
bmt	40
bht	40
asn	40
apc	40
apa	40
allothr	40
ala-d	40
ahp	40
vol	30
pip	30
phg	30
ile	30
hyv	30
hty	30
his	30
end	30
dhpg	30
dhp	30
aeo	30
abu	30
aad	30
tcl	20
gua	20
dhb	20
sal	10


//


Description: Streptomyces avermitilis peptide-6 biosynthetic gene cluster.
Accession: AB070955
Cluster nr: 1
Organism: Streptomyces avermitilis
Taxonomy: Bacteria;Actinobacteria;Actinobacteridae;Actinomycetales;Streptomycineae;Streptomycetaceae;Streptomyces.

NRPSs:

NRPS: BAB69379
Location: 5302-6858
Strand: +

Domain: A1
NRPSPredictor2 SVM predictions:
hydrophobic-aliphatic
N/A
N/A
N/A
NRPSPredictor2 code predictions:
trp	40
thr	40
tcl	40
lys	40
leu	40
gly	40
gln	40
val	30
tyr	30
ser	30
pro	30
pip	30
phg	30
phe	30
orn	30
ile	30
hpg	30
glu	30
dht	30
dhb	30
cha	30
bmt	30
asp	30
asn	30
arg	30
apc	30
apa	30
allothr	30
ala	30
ahp	30
vol	20
sal	20
met	20
hyv	20
hty	20
hse	20
end	20
dpg	20
dhpg	20
dhp	20
cys	20
cit	20
bht	20
b-ala	20
ala-d	20
abu	20
aad	20
uda	10
his	10
gua	10
dab	10
aeo	10

NRPS: BAB69380
Location: 7156-11478
Strand: +

Domain: A1
NRPSPredictor2 SVM predictions:
hydrophobic-aliphatic
asp,asn,glu,gln,aad
N/A
N/A
NRPSPredictor2 code predictions:
lys	90
tyr	60
trp	60
glu	60
arg	60
thr	50
orn	50
leu	50
gln	50
end	50
dab	50
cit	50
cha	50
asp	50
asn	50
apc	50
apa	50
ahp	50
val	40
uda	40
ser	40
pro	40
pip	40
phe	40
met	40
ile	40
hty	40
his	40
gly	40
dpg	40
dht	40
dhpg	40
dhp	40
bmt	40
bht	40
allothr	40
ala-d	40
ala	40
abu	40
vol	30
tcl	30
phg	30
hse	30
hpg	30
dhb	30
cys	30
aad	30
sal	20
hyv	20
gua	20
b-ala	20
aeo	20


//


Description: Streptomyces avermitilis peptide-7 biosynthetic gene cluster.
Accession: AB070956
Cluster nr: 1
Organism: Streptomyces avermitilis
Taxonomy: Bacteria;Actinobacteria;Actinobacteridae;Actinomycetales;Streptomycineae;Streptomycetaceae;Streptomyces.

NRPSs:

NRPS: BAB69387
Location: 4560-6368
Strand: -

Domain: A1
NRPSPredictor2 SVM predictions:
hydrophobic-aliphatic
gly,ala,val,leu,ile,abu,iva
N/A
leu
NRPSPredictor2 code predictions:
phg	60
leu	60
glu	60
val	50
tyr	50
trp	50
thr	50
pro	50
phe	50
orn	50
met	50
ile	50
hty	50
hse	50
hpg	50
gly	50
cys	50
arg	50
apa	50
ala	50
ser	40
pip	40
lys	40
his	40
gln	40
end	40
dpg	40
dht	40
cit	40
cha	40
bmt	40
asp	40
asn	40
allothr	40
ahp	40
aeo	40
abu	40
vol	30
uda	30
gua	30
dhpg	30
dhp	30
dhb	30
dab	30
bht	30
b-ala	30
apc	30
ala-d	30
aad	30
tcl	20
sal	20
hyv	10

NRPS: BAB69394
Location: 14119-15843
Strand: -

Domain: A1
NRPSPredictor2 SVM predictions:
hydrophobic-aliphatic
N/A
val,leu,ile,abu,iva
N/A
NRPSPredictor2 code predictions:
pip	70
orn	60
met	60
leu	60
ile	60
gln	60
asp	60
asn	60
val	50
tyr	50
thr	50
pro	50
lys	50
hty	50
gly	50
glu	50
end	50
dht	50
cha	50
bmt	50
apa	50
allothr	50
ala	50
vol	40
uda	40
trp	40
ser	40
phe	40
hpg	40
gua	40
dpg	40
dhpg	40
dhp	40
dhb	40
cys	40
cit	40
bht	40
arg	40
ala-d	40
ahp	40
abu	40
sal	30
phg	30
hse	30
his	30
dab	30
apc	30
aeo	30
tcl	20
hyv	20
aad	20
b-ala	10

NRPS: BAB69395
Location: 15848-19294
Strand: -

Domain: A1
NRPSPredictor2 SVM predictions:
hydrophobic-aliphatic
N/A
N/A
N/A
NRPSPredictor2 code predictions:
orn	50
val	40
trp	40
thr	40
ser	40
pip	40
phg	40
phe	40
lys	40
leu	40
ile	40
hpg	40
gly	40
glu	40
gln	40
dpg	40
dhpg	40
dhp	40
cit	40
bmt	40
asp	40
arg	40
ala	40
tyr	30
sal	30
pro	30
met	30
hty	30
hse	30
end	30
dht	30
dhb	30
dab	30
cha	30
bht	30
asn	30
apa	30
allothr	30
ala-d	30
ahp	30
abu	30
vol	20
uda	20
tcl	20
his	20
gua	20
cys	20
apc	20
aeo	20
aad	20
hyv	10
b-ala	10

NRPS: BAB69396
Location: 19291-21216
Strand: -

Domain: A1
NRPSPredictor2 SVM predictions:
hydrophilic
asp,asn,glu,gln,aad
N/A
N/A
NRPSPredictor2 code predictions:
glu	80
gln	80
arg	80
leu	70
hpg	70
asp	70
val	60
uda	60
phe	60
lys	60
gly	60
dpg	60
tyr	50
trp	50
thr	50
ser	50
orn	50
met	50
ile	50
end	50
dhpg	50
dhp	50
cys	50
cit	50
bmt	50
bht	50
asn	50
apa	50
ala	50
vol	40
pro	40
pip	40
phg	40
hty	40
hse	40
his	40
dht	40
cha	40
allothr	40
ahp	40
dhb	30
dab	30
b-ala	30
apc	30
ala-d	30
abu	30
tcl	20
sal	20
hyv	20
gua	20
aeo	20
aad	20

NRPS: BAB69401
Location: 27571-29163
Strand: -

Domain: A1
NRPSPredictor2 SVM predictions:
hydrophobic-aliphatic
gly,ala,val,leu,ile,abu,iva
N/A
N/A
NRPSPredictor2 code predictions:
ser	60
ala	60
val	50
orn	50
ile	50
glu	50
asp	50
arg	50
ahp	50
abu	50
tyr	40
trp	40
thr	40
pro	40
phe	40
met	40
lys	40
leu	40
hpg	40
his	40
gly	40
gln	40
dht	40
dab	40
cys	40
bmt	40
apa	40
allothr	40
ala-d	40
vol	30
uda	30
pip	30
hty	30
hse	30
end	30
dpg	30
dhpg	30
dhp	30
dhb	30
cit	30
cha	30
bht	30
asn	30
apc	30
aeo	30
aad	30
sal	20
phg	20
hyv	20
gua	20
tcl	10
b-ala	10

NRPS: BAB69407
Location: 38383-40008
Strand: +

Domain: A1
NRPSPredictor2 SVM predictions:
hydrophobic-aliphatic
cys
cys
cys
NRPSPredictor2 code predictions:
cys	90
ser	60
ala	60
leu	50
gly	50
val	40
thr	40
phe	40
orn	40
ile	40
hty	40
hpg	40
his	40
glu	40
gln	40
dpg	40
dht	40
dhpg	40
dhp	40
dab	40
cha	40
asp	40
asn	40
arg	40
apa	40
allothr	40
ala-d	40
ahp	40
vol	30
uda	30
tyr	30
trp	30
pro	30
pip	30
phg	30
met	30
lys	30
hse	30
end	30
dhb	30
cit	30
bmt	30
bht	30
b-ala	30
abu	30
aad	30
sal	20
gua	20
apc	20
aeo	20
tcl	10
hyv	10


//


Description: Streptomyces rochei plasmid pSLA2-L DNA, complete sequence.
Accession: AB088224
Cluster nr: 1
Organism: Streptomyces rochei
Taxonomy: Bacteria;Actinobacteria;Actinobacteridae;Actinomycetales;Streptomycineae;Streptomycetaceae;Streptomyces.

NRPSs:

NRPS: BAC76476
Location: 31013-35881
Strand: -

Domain: A1
NRPSPredictor2 SVM predictions:
hydrophobic-aliphatic
gly,ala,val,leu,ile,abu,iva
gly,ala
gly
NRPSPredictor2 code predictions:
gly	100
cys	60
val	50
thr	50
pro	50
phe	50
orn	50
leu	50
hpg	50
gln	50
bht	50
asp	50
ala	50
tyr	40
tcl	40
ser	40
pip	40
phg	40
met	40
lys	40
ile	40
glu	40
dpg	40
dht	40
dhpg	40
dhp	40
cha	40
asn	40
arg	40
allothr	40
aeo	40
trp	30
sal	30
hty	30
hse	30
his	30
end	30
dab	30
cit	30
bmt	30
apc	30
apa	30
ahp	30
abu	30
aad	30
vol	20
uda	20
hyv	20
gua	20
dhb	20
ala-d	20
b-ala	10

NRPS: BAC76523
Location: 123016-124626
Strand: -

Domain: A1
NRPSPredictor2 SVM predictions:
hydrophobic-aliphatic
N/A
N/A
N/A
NRPSPredictor2 code predictions:
met	50
ala	50
val	40
pip	40
orn	40
leu	40
ile	40
tyr	30
ser	30
pro	30
phe	30
hpg	30
gly	30
glu	30
gln	30
dpg	30
dhpg	30
dhp	30
cys	30
cha	30
bmt	30
bht	30
asp	30
asn	30
apa	30
abu	30
vol	20
trp	20
thr	20
tcl	20
sal	20
phg	20
lys	20
hyv	20
hty	20
hse	20
end	20
dht	20
dhb	20
cit	20
arg	20
apc	20
allothr	20
ahp	20
aeo	20
aad	20
uda	10
his	10
gua	10
dab	10
b-ala	10
ala-d	10


//


Description: Pseudomonas sp. MIS38 orf1, arfA, arfB, arfC, orf5, orf6 genes for putative DNA binding protein, arthrofactin synthetase A, arthrofactin synthetase B, arthrofactin synthetase C, putative periplasmic protein, putative ABC transporter protein, complete and partial cds.
Accession: AB107223
Cluster nr: 1
Organism: Pseudomonas sp. MIS38
Taxonomy: Bacteria;Proteobacteria;Gammaproteobacteria;Pseudomonadales;Pseudomonadaceae;Pseudomonas.

NRPSs:

NRPS: BAC67534
Location: 1642-8055
Strand: +

Domain: A1
NRPSPredictor2 SVM predictions:
hydrophobic-aliphatic
gly,ala,val,leu,ile,abu,iva
val,leu,ile,abu,iva
leu
NRPSPredictor2 code predictions:
leu	100
val	60
tyr	60
trp	60
pip	60
orn	60
ile	60
glu	60
gln	60
bmt	60
asp	60
ala-d	60
thr	50
ser	50
pro	50
phe	50
met	50
lys	50
hty	50
hpg	50
gly	50
end	50
dpg	50
dht	50
dhpg	50
dhp	50
bht	50
asn	50
arg	50
allothr	50
ala	50
abu	50
vol	40
uda	40
cys	40
cit	40
cha	40
apa	40
ahp	40
phg	30
hse	30
his	30
gua	30
dhb	30
dab	30
apc	30
aad	30
tcl	20
sal	20
hyv	20
aeo	20
b-ala	10

Domain: A2
NRPSPredictor2 SVM predictions:
hydrophilic
asp,asn,glu,gln,aad
asp,asn
asp
NRPSPredictor2 code predictions:
asp	100
glu	70
gln	70
phe	60
orn	60
leu	60
ile	60
asn	60
arg	60
val	50
trp	50
thr	50
ser	50
pip	50
met	50
gly	50
dht	50
cit	50
bmt	50
allothr	50
ahp	50
uda	40
tyr	40
lys	40
hty	40
hpg	40
his	40
end	40
dpg	40
dhpg	40
dhp	40
dhb	40
cys	40
cha	40
bht	40
apa	40
ala-d	40
ala	40
abu	40
vol	30
sal	30
pro	30
phg	30
hse	30
dab	30
apc	30
tcl	20
gua	20
b-ala	20
aeo	20
aad	20
hyv	10

NRPS: BAC67535
Location: 8237-21253
Strand: +

Domain: A1
NRPSPredictor2 SVM predictions:
hydrophobic-aliphatic
ser,thr,dhpg,hpg
thr
thr
NRPSPredictor2 code predictions:
thr	100
dht	100
allothr	100
ser	80
arg	60
trp	50
phe	50
orn	50
lys	50
leu	50
glu	50
bmt	50
asp	50
asn	50
ala	50
ahp	50
vol	40
val	40
uda	40
tyr	40
pro	40
pip	40
met	40
ile	40
hty	40
hse	40
hpg	40
gua	40
gly	40
gln	40
end	40
dpg	40
dhpg	40
dhp	40
cys	40
cit	40
cha	40
bht	40
apa	40
ala-d	40
phg	30
his	30
dhb	30
dab	30
apc	30
abu	30
aad	30
tcl	20
sal	20
aeo	20
hyv	10
b-ala	10

Domain: A2
NRPSPredictor2 SVM predictions:
hydrophobic-aliphatic
gly,ala,val,leu,ile,abu,iva
val,leu,ile,abu,iva
leu
NRPSPredictor2 code predictions:
leu	100
val	60
tyr	60
trp	60
pip	60
orn	60
ile	60
glu	60
gln	60
bmt	60
asp	60
ala-d	60
thr	50
ser	50
pro	50
phe	50
met	50
lys	50
hty	50
hpg	50
gly	50
end	50
dpg	50
dht	50
dhpg	50
dhp	50
bht	50
asn	50
arg	50
allothr	50
ala	50
abu	50
vol	40
uda	40
cys	40
cit	40
cha	40
apa	40
ahp	40
phg	30
hse	30
his	30
gua	30
dhb	30
dab	30
apc	30
aad	30
tcl	20
sal	20
hyv	20
aeo	20
b-ala	10

Domain: A3
NRPSPredictor2 SVM predictions:
hydrophobic-aliphatic
gly,ala,val,leu,ile,abu,iva
val,leu,ile,abu,iva
leu
NRPSPredictor2 code predictions:
leu	100
val	60
tyr	60
trp	60
pip	60
orn	60
ile	60
glu	60
gln	60
bmt	60
asp	60
ala-d	60
thr	50
ser	50
pro	50
phe	50
met	50
lys	50
hty	50
hpg	50
gly	50
end	50
dpg	50
dht	50
dhpg	50
dhp	50
bht	50
asn	50
arg	50
allothr	50
ala	50
abu	50
vol	40
uda	40
cys	40
cit	40
cha	40
apa	40
ahp	40
phg	30
hse	30
his	30
gua	30
dhb	30
dab	30
apc	30
aad	30
tcl	20
sal	20
hyv	20
aeo	20
b-ala	10

Domain: A4
NRPSPredictor2 SVM predictions:
hydrophobic-aliphatic
ser,thr,dhpg,hpg
ser
ser
NRPSPredictor2 code predictions:
ser	100
thr	60
glu	60
arg	60
phe	50
orn	50
leu	50
hpg	50
gly	50
gln	50
dab	50
cys	50
asp	50
ala	50
val	40
uda	40
trp	40
pro	40
met	40
lys	40
hse	40
dpg	40
dht	40
cit	40
bmt	40
b-ala	40
apa	40
allothr	40
ala-d	40
ahp	40
vol	30
tyr	30
pip	30
phg	30
ile	30
hty	30
his	30
end	30
dhpg	30
dhp	30
cha	30
bht	30
asn	30
apc	30
aeo	30
abu	30
aad	30
hyv	20
gua	20
dhb	20
tcl	10
sal	10

NRPS: BAC67536
Location: 21319-39093
Strand: +

Domain: A1
NRPSPredictor2 SVM predictions:
hydrophobic-aliphatic
gly,ala,val,leu,ile,abu,iva
val,leu,ile,abu,iva
leu
NRPSPredictor2 code predictions:
leu	100
val	60
tyr	60
trp	60
pip	60
orn	60
ile	60
glu	60
gln	60
bmt	60
asp	60
ala-d	60
thr	50
ser	50
pro	50
phe	50
met	50
lys	50
hty	50
hpg	50
gly	50
end	50
dpg	50
dht	50
dhpg	50
dhp	50
bht	50
asn	50
arg	50
allothr	50
ala	50
abu	50
vol	40
uda	40
cys	40
cit	40
cha	40
apa	40
ahp	40
phg	30
hse	30
his	30
gua	30
dhb	30
dab	30
apc	30
aad	30
tcl	20
sal	20
hyv	20
aeo	20
b-ala	10

Domain: A2
NRPSPredictor2 SVM predictions:
hydrophobic-aliphatic
ser,thr,dhpg,hpg
ser
ser
NRPSPredictor2 code predictions:
ser	100
thr	60
glu	60
arg	60
phe	50
orn	50
leu	50
hpg	50
gly	50
gln	50
dab	50
cys	50
asp	50
ala	50
val	40
uda	40
trp	40
pro	40
met	40
lys	40
hse	40
dpg	40
dht	40
cit	40
bmt	40
b-ala	40
apa	40
allothr	40
ala-d	40
ahp	40
vol	30
tyr	30
pip	30
phg	30
ile	30
hty	30
his	30
end	30
dhpg	30
dhp	30
cha	30
bht	30
asn	30
apc	30
aeo	30
abu	30
aad	30
hyv	20
gua	20
dhb	20
tcl	10
sal	10

Domain: A3
NRPSPredictor2 SVM predictions:
hydrophobic-aliphatic
gly,ala,val,leu,ile,abu,iva
val,leu,ile,abu,iva
ile
NRPSPredictor2 code predictions:
ile	100
val	70
leu	70
tyr	60
pip	50
phe	50
lys	50
hpg	50
glu	50
gln	50
dpg	50
dhpg	50
dhp	50
bht	50
abu	50
trp	40
ser	40
pro	40
orn	40
met	40
hty	40
hse	40
gly	40
end	40
bmt	40
asp	40
asn	40
arg	40
ala	40
vol	30
uda	30
thr	30
phg	30
gua	30
dht	30
cys	30
cit	30
cha	30
apa	30
allothr	30
ala-d	30
ahp	30
tcl	20
sal	20
hyv	20
his	20
dhb	20
dab	20
apc	20
aeo	20
aad	20
b-ala	10

Domain: A4
NRPSPredictor2 SVM predictions:
hydrophobic-aliphatic
gly,ala,val,leu,ile,abu,iva
val,leu,ile,abu,iva
ile
NRPSPredictor2 code predictions:
ile	100
val	70
leu	70
tyr	60
pip	50
phe	50
lys	50
hpg	50
glu	50
gln	50
dpg	50
dhpg	50
dhp	50
bht	50
abu	50
trp	40
ser	40
pro	40
orn	40
met	40
hty	40
hse	40
gly	40
end	40
bmt	40
asp	40
asn	40
arg	40
ala	40
vol	30
uda	30
thr	30
phg	30
gua	30
dht	30
cys	30
cit	30
cha	30
apa	30
allothr	30
ala-d	30
ahp	30
tcl	20
sal	20
hyv	20
his	20
dhb	20
dab	20
apc	20
aeo	20
aad	20
b-ala	10

Domain: A5
NRPSPredictor2 SVM predictions:
hydrophilic
asp,asn,glu,gln,aad
asp,asn
asp
NRPSPredictor2 code predictions:
asp	100
glu	70
gln	70
phe	60
orn	60
leu	60
ile	60
asn	60
arg	60
val	50
trp	50
thr	50
ser	50
pip	50
met	50
gly	50
dht	50
cit	50
bmt	50
allothr	50
ahp	50
uda	40
tyr	40
lys	40
hty	40
hpg	40
his	40
end	40
dpg	40
dhpg	40
dhp	40
dhb	40
cys	40
cha	40
bht	40
apa	40
ala-d	40
ala	40
abu	40
vol	30
sal	30
pro	30
phg	30
hse	30
dab	30
apc	30
tcl	20
gua	20
b-ala	20
aeo	20
aad	20
hyv	10


//


Description: Epichloe festucae EF100, EF101, EF102, perA, EF103, EF104, EF105, EF106, EF107, EF108, EF109, genes for hypothetical proteins, non-ribosomal peptide synthetase, complete cds.
Accession: AB205145
Cluster nr: 1
Organism: Epichloe festucae
Taxonomy: Eukaryota;Fungi;Dikarya;Ascomycota;Saccharomyceta;Pezizomycotina;Leotiomyceta;Sordariomyceta;Sordariomycetes;Hypocreomycetidae;Hypocreales;Clavicipitaceae;Epichloe.

NRPSs:

NRPS: BAE06845
Location: 14306-22810
Strand: +

Domain: A1
NRPSPredictor2 SVM predictions:
hydrophilic
N/A
N/A
N/A
NRPSPredictor2 code predictions:
ser	60
lys	60
glu	60
trp	50
arg	50
aeo	50
tyr	40
thr	40
pro	40
phe	40
orn	40
leu	40
hpg	40
gua	40
gly	40
dab	40
cys	40
bht	40
asp	40
asn	40
apc	40
ala	40
val	30
met	30
hyv	30
hse	30
his	30
gln	30
end	30
dpg	30
dhpg	30
dhp	30
cha	30
apa	30
ahp	30
aad	30
vol	20
uda	20
tcl	20
sal	20
pip	20
phg	20
ile	20
hty	20
dht	20
dhb	20
cit	20
bmt	20
b-ala	20
allothr	20
ala-d	20
abu	20

Domain: A2
NRPSPredictor2 SVM predictions:
N/A
N/A
N/A
N/A
NRPSPredictor2 code predictions:
gly	60
arg	60
apa	60
orn	50
glu	50
bht	50
ahp	50
val	40
uda	40
tyr	40
trp	40
ser	40
pro	40
phe	40
met	40
lys	40
leu	40
hty	40
hse	40
hpg	40
gln	40
dab	40
cys	40
cit	40
asp	40
ala	40
vol	30
thr	30
tcl	30
pip	30
phg	30
ile	30
his	30
end	30
dpg	30
dht	30
dhpg	30
dhp	30
cha	30
bmt	30
asn	30
apc	30
allothr	30
ala-d	30
aeo	30
abu	30
sal	20
gua	20
dhb	20
aad	20
hyv	10
b-ala	10


//


Description: Streptomyces lasaliensis gene cluster(ecm1, ecm2, ecm3, ecm4, ecm5, ecm6, ecm7, ecm8, ecm9, ecm10, ecm11, ecm12, ecm13, ecm14, ecm15, ecm16, ecm17, ecm18), complete cds.
Accession: AB211309
Cluster nr: 1
Organism: Streptomyces lasaliensis
Taxonomy: Bacteria;Actinobacteria;Actinobacteridae;Actinomycetales;Streptomycineae;Streptomycetaceae;Streptomyces.

NRPSs:

NRPS: BAE98151
Location: 4597-6180
Strand: -

Domain: A1
NRPSPredictor2 SVM predictions:
hydrophobic-aliphatic
N/A
dhb,sal
N/A
NRPSPredictor2 code predictions:
sal	60
pip	60
dhb	60
gly	40
tyr	30
phg	30
phe	30
orn	30
lys	30
hty	30
hpg	30
end	30
dpg	30
dhpg	30
dhp	30
cha	30
bmt	30
bht	30
asp	30
asn	30
arg	30
apa	30
ala	30
ahp	30
vol	20
val	20
trp	20
thr	20
tcl	20
ser	20
pro	20
met	20
leu	20
ile	20
hse	20
glu	20
gln	20
dht	20
dab	20
cys	20
cit	20
apc	20
allothr	20
ala-d	20
abu	20
uda	10
hyv	10
his	10
gua	10
b-ala	10
aeo	10
aad	10

NRPS: BAE98155
Location: 11240-19069
Strand: +

Domain: A1
NRPSPredictor2 SVM predictions:
hydrophobic-aliphatic
ser,thr,dhpg,hpg
ser
ser
NRPSPredictor2 code predictions:
ser	100
glu	60
arg	60
ala	60
trp	50
thr	50
pro	50
phe	50
orn	50
leu	50
hpg	50
gly	50
gln	50
dab	50
cys	50
b-ala	50
asp	50
val	40
uda	40
tyr	40
met	40
lys	40
hse	40
dpg	40
dht	40
cit	40
cha	40
bmt	40
bht	40
asn	40
apc	40
apa	40
allothr	40
ala-d	40
ahp	40
vol	30
pip	30
phg	30
ile	30
hyv	30
hty	30
his	30
end	30
dhpg	30
dhp	30
aeo	30
abu	30
aad	30
tcl	20
gua	20
dhb	20
sal	10

Domain: A2
NRPSPredictor2 SVM predictions:
hydrophobic-aliphatic
N/A
gly,ala
gly
NRPSPredictor2 code predictions:
gly	70
ala	70
pro	50
pip	50
leu	50
vol	40
val	40
uda	40
tyr	40
thr	40
ser	40
phg	40
phe	40
orn	40
lys	40
ile	40
hpg	40
gua	40
glu	40
gln	40
dht	40
dab	40
cys	40
cha	40
bht	40
asp	40
asn	40
arg	40
allothr	40
aeo	40
trp	30
tcl	30
met	30
hty	30
hse	30
his	30
end	30
dpg	30
cit	30
bmt	30
apc	30
apa	30
ala-d	30
ahp	30
abu	30
hyv	20
dhpg	20
dhp	20
dhb	20
b-ala	20
aad	20
sal	10

NRPS: BAE98156
Location: 19078-28485
Strand: +

Domain: A1
NRPSPredictor2 SVM predictions:
hydrophobic-aliphatic
cys
cys
cys
NRPSPredictor2 code predictions:
cys	90
ser	60
leu	60
apa	60
thr	50
phe	50
ile	50
gly	50
glu	50
arg	50
ala	50
val	40
uda	40
phg	40
orn	40
met	40
lys	40
hty	40
hse	40
hpg	40
his	40
gln	40
dab	40
cha	40
asp	40
asn	40
ala-d	40
vol	30
tyr	30
trp	30
pro	30
pip	30
end	30
dpg	30
dht	30
dhb	30
cit	30
bmt	30
bht	30
b-ala	30
allothr	30
ahp	30
aad	30
sal	20
gua	20
dhpg	20
dhp	20
apc	20
aeo	20
abu	20
tcl	10
hyv	10

Domain: A2
NRPSPredictor2 SVM predictions:
hydrophobic-aliphatic
gly,ala,val,leu,ile,abu,iva
val,leu,ile,abu,iva
val
NRPSPredictor2 code predictions:
val	100
abu	90
tyr	60
phe	60
ile	60
orn	50
leu	50
hpg	50
glu	50
dpg	50
dhpg	50
dhp	50
cha	50
bmt	50
vol	40
trp	40
phg	40
met	40
lys	40
hse	40
gln	40
end	40
bht	40
asn	40
arg	40
apa	40
ala	40
uda	30
thr	30
tcl	30
ser	30
pro	30
pip	30
hyv	30
hty	30
gly	30
dht	30
cys	30
cit	30
asp	30
allothr	30
ahp	30
aeo	30
sal	20
his	20
gua	20
dhb	20
dab	20
apc	20
ala-d	20
aad	20
b-ala	10

NRPS: BAE98162
Location: 32331-34127
Strand: -

Domain: A1
NRPSPredictor2 SVM predictions:
N/A
phe,trp,phg,tyr,bht
phe,trp
phe
NRPSPredictor2 code predictions:
phe	60
glu	60
bmt	60
vol	50
val	50
trp	50
thr	50
ser	50
leu	50
bht	50
asp	50
asn	50
uda	40
tyr	40
pro	40
orn	40
met	40
lys	40
gly	40
gln	40
end	40
dht	40
dab	40
cha	40
arg	40
apa	40
allothr	40
ala-d	40
ala	40
aeo	40
abu	40
pip	30
phg	30
ile	30
hyv	30
hty	30
hpg	30
his	30
gua	30
dpg	30
dhpg	30
dhp	30
cys	30
cit	30
ahp	30
tcl	20
hse	20
dhb	20
apc	20
aad	20
sal	10
b-ala	10


//


Description: Microcystis aeruginosa new nonribosomal peptide synthetase and polyketide synthase gene cluster, complete cds.
Accession: AB279593
Cluster nr: 1
Organism: Microcystis aeruginosa
Taxonomy: Bacteria;Cyanobacteria;Chroococcales;Microcystis.

NRPSs:

NRPS: BAF68990
Location: 4088-5968
Strand: +

Domain: A1
NRPSPredictor2 SVM predictions:
hydrophobic-aliphatic
orn,lys,arg
N/A
N/A
NRPSPredictor2 code predictions:
ser	60
hpg	60
dpg	60
leu	50
cys	50
vol	40
val	40
tyr	40
phe	40
orn	40
ile	40
gly	40
glu	40
gln	40
dhpg	40
dhp	40
bht	40
arg	40
ala	40
aad	40
uda	30
trp	30
thr	30
pro	30
pip	30
phg	30
met	30
lys	30
hyv	30
hse	30
end	30
dab	30
bmt	30
b-ala	30
asp	30
asn	30
apa	30
ahp	30
abu	30
hty	20
his	20
gua	20
dht	20
cit	20
cha	20
allothr	20
ala-d	20
aeo	20
tcl	10
sal	10
dhb	10
apc	10

NRPS: BAF68991
Location: 5965-10212
Strand: +

Domain: A1
NRPSPredictor2 SVM predictions:
hydrophobic-aromatic
phe,trp,phg,tyr,bht
tyr,bht
tyr
NRPSPredictor2 code predictions:
tyr	100
bht	90
val	80
phe	80
uda	70
lys	60
arg	60
vol	50
trp	50
ser	50
pro	50
pip	50
leu	50
his	50
glu	50
end	50
cys	50
bmt	50
asp	50
ala	50
thr	40
orn	40
met	40
hty	40
hpg	40
gly	40
gln	40
dpg	40
dht	40
dhpg	40
dhp	40
dab	40
cit	40
asn	40
allothr	40
ala-d	40
abu	40
ile	30
gua	30
cha	30
apa	30
ahp	30
tcl	20
sal	20
phg	20
hyv	20
hse	20
dhb	20
apc	20
aeo	20
aad	20
b-ala	10

NRPS: BAF68996
Location: 15242-20101
Strand: +

Domain: A1
NRPSPredictor2 SVM predictions:
hydrophilic
asp,asn,glu,gln,aad
asp,asn
asp
NRPSPredictor2 code predictions:
asp	100
asn	90
cha	60
tyr	50
trp	50
thr	50
phe	50
lys	50
hty	50
glu	50
arg	50
val	40
tcl	40
ser	40
pro	40
pip	40
phg	40
orn	40
met	40
leu	40
ile	40
gly	40
gln	40
end	40
dht	40
dhb	40
dab	40
cys	40
cit	40
bmt	40
bht	40
apc	40
apa	40
allothr	40
ala-d	40
ala	40
ahp	40
vol	30
uda	30
sal	30
hse	30
hpg	30
his	30
gua	30
dpg	30
dhpg	30
dhp	30
abu	30
hyv	20
b-ala	20
aeo	20
aad	20

NRPS: BAF69000
Location: 29980-31866
Strand: -

Domain: A1
NRPSPredictor2 SVM predictions:
hydrophilic
N/A
N/A
N/A
NRPSPredictor2 code predictions:
leu	60
hpg	60
dpg	60
dhpg	60
dhp	60
val	50
sal	50
pip	50
orn	50
met	50
gly	50
dhb	50
cys	50
cha	50
asp	50
asn	50
ala	50
abu	50
tyr	40
ser	40
pro	40
phg	40
phe	40
lys	40
ile	40
hty	40
glu	40
gln	40
cit	40
bmt	40
bht	40
apa	40
vol	30
trp	30
thr	30
hse	30
end	30
dht	30
dab	30
arg	30
allothr	30
ala-d	30
ahp	30
aeo	30
uda	20
tcl	20
hyv	20
his	20
gua	20
apc	20
aad	20
b-ala	10


//


Description: Streptomyces virginiae virginiamycin synthetic gene cluster (visF, visE, vmsT, virN, virM, vmsS, varL, virK, virJ, virI, virH, virG, virF, virE, virD, virC, virB, virA), partial and complete cds.
Accession: AB283030
Cluster nr: 1
Organism: Streptomyces virginiae
Taxonomy: Bacteria;Actinobacteria;Actinobacteridae;Actinomycetales;Streptomycineae;Streptomycetaceae;Streptomyces.

NRPSs:

NRPS: BAF50711
Location: 1189-9204
Strand: -

Domain: A1
NRPSPredictor2 SVM predictions:
hydrophobic-aliphatic
ser,thr,dhpg,hpg
thr
thr
NRPSPredictor2 code predictions:
thr	100
dht	90
allothr	90
ser	80
trp	60
phe	60
asn	60
tyr	50
orn	50
lys	50
leu	50
glu	50
cha	50
bmt	50
asp	50
arg	50
ala	50
ahp	50
val	40
pro	40
pip	40
met	40
ile	40
hty	40
hse	40
hpg	40
gly	40
gln	40
end	40
dpg	40
dhpg	40
dhp	40
cys	40
cit	40
bht	40
apc	40
apa	40
ala-d	40
vol	30
uda	30
tcl	30
phg	30
his	30
gua	30
dhb	30
dab	30
abu	30
aad	30
sal	20
hyv	20
b-ala	20
aeo	20

Domain: A2
NRPSPredictor2 SVM predictions:
hydrophobic-aliphatic
gly,ala,val,leu,ile,abu,iva
val,leu,ile,abu,iva
val
NRPSPredictor2 code predictions:
abu	100
val	90
tyr	50
phe	50
orn	50
ile	50
cha	50
phg	40
met	40
lys	40
leu	40
hse	40
hpg	40
glu	40
gln	40
dpg	40
dhpg	40
dhp	40
bmt	40
apa	40
ala	40
vol	30
trp	30
thr	30
tcl	30
ser	30
pro	30
pip	30
hty	30
gly	30
end	30
dht	30
cys	30
cit	30
bht	30
asp	30
asn	30
arg	30
allothr	30
ahp	30
aeo	30
uda	20
sal	20
hyv	20
his	20
gua	20
dhb	20
dab	20
apc	20
ala-d	20
aad	20
b-ala	10

NRPS: BAF50720
Location: 18577-26346
Strand: -

Domain: A1
NRPSPredictor2 SVM predictions:
hydrophobic-aliphatic
ser,thr,dhpg,hpg
ser
ser
NRPSPredictor2 code predictions:
ser	100
glu	70
gln	70
phe	60
dab	60
val	50
pro	50
orn	50
lys	50
leu	50
hpg	50
cys	50
arg	50
ala	50
thr	40
hse	40
gly	40
dpg	40
b-ala	40
asp	40
apa	40
aeo	40
aad	40
uda	30
trp	30
phg	30
met	30
ile	30
dht	30
dhpg	30
dhp	30
cit	30
bmt	30
bht	30
allothr	30
ala-d	30
ahp	30
abu	30
vol	20
tyr	20
sal	20
pip	20
hyv	20
hty	20
his	20
gua	20
end	20
cha	20
asn	20
apc	20
tcl	10
dhb	10

NRPS: BAF50727
Location: 37069-57963
Strand: -

Domain: A1
NRPSPredictor2 SVM predictions:
hydrophobic-aliphatic
gly,ala,val,leu,ile,abu,iva
N/A
gly
NRPSPredictor2 code predictions:
gly	90
val	50
thr	50
pro	50
pip	50
phe	50
orn	50
ile	50
hpg	50
glu	50
gln	50
cys	50
bht	50
asp	50
ala	50
tyr	40
tcl	40
ser	40
sal	40
phg	40
met	40
lys	40
leu	40
dpg	40
dhpg	40
dhp	40
cha	40
asn	40
arg	40
ahp	40
aeo	40
trp	30
hty	30
hse	30
his	30
end	30
dht	30
dhb	30
dab	30
cit	30
bmt	30
apc	30
apa	30
allothr	30
abu	30
vol	20
uda	20
hyv	20
gua	20
ala-d	20
aad	20
b-ala	10


//


Description: Klebsiella pneumoniae DNA, integrative and conjugative element ICEkp1 and adjacent region.
Accession: AB298504
Cluster nr: 1
Organism: Klebsiella pneumoniae subsp. pneumoniae NTUH-K2044
Taxonomy: Bacteria;Proteobacteria;Gammaproteobacteria;Enterobacteriales;Enterobacteriaceae;Klebsiella.

NRPSs:

NRPS: BAF49461
Location: 10836-16943
Strand: +

Domain: A1
NRPSPredictor2 SVM predictions:
hydrophobic-aliphatic
cys
cys
cys
NRPSPredictor2 code predictions:
cys	100
ser	50
phe	50
gly	50
ala	50
thr	40
orn	40
lys	40
leu	40
hpg	40
dpg	40
dht	40
dhpg	40
dhp	40
dab	40
asp	40
allothr	40
val	30
sal	30
pro	30
hty	30
his	30
glu	30
gln	30
cha	30
bht	30
asn	30
arg	30
ala-d	30
ahp	30
aeo	30
abu	30
aad	30
vol	20
uda	20
tyr	20
trp	20
pip	20
phg	20
met	20
ile	20
hse	20
gua	20
end	20
dhb	20
cit	20
bmt	20
b-ala	20
apa	20
tcl	10
hyv	10
apc	10

NRPS: BAF49465
Location: 28423-30000
Strand: +

Domain: A1
NRPSPredictor2 SVM predictions:
hydrophobic-aromatic
dhb,sal
dhb,sal
dhb
NRPSPredictor2 code predictions:
dhb	100
sal	90
pip	70
tyr	40
phe	40
hpg	40
gly	40
dpg	40
dhpg	40
dhp	40
val	30
trp	30
pro	30
phg	30
orn	30
met	30
lys	30
leu	30
ile	30
hty	30
glu	30
gln	30
cys	30
cit	30
cha	30
bht	30
asp	30
asn	30
ala	30
ahp	30
thr	20
tcl	20
ser	20
hse	20
his	20
end	20
dht	20
dab	20
bmt	20
arg	20
apc	20
apa	20
allothr	20
ala-d	20
abu	20
vol	10
uda	10
hyv	10
gua	10
b-ala	10
aeo	10
aad	10


//


Description: Streptomyces triostinicus triostin A biosynthetic gene cluster, complete sequence.
Accession: AB366635
Cluster nr: 1
Organism: Streptomyces triostinicus
Taxonomy: Bacteria;Actinobacteria;Actinobacteridae;Actinomycetales;Streptomycineae;Streptomycetaceae;Streptomyces.

NRPSs:

NRPS: BAH04161
Location: 4142-13600
Strand: -

Domain: A1
NRPSPredictor2 SVM predictions:
hydrophobic-aliphatic
cys
cys
cys
NRPSPredictor2 code predictions:
cys	90
ser	60
leu	60
apa	60
thr	50
phe	50
ile	50
gly	50
glu	50
arg	50
ala	50
val	40
uda	40
phg	40
orn	40
met	40
lys	40
hty	40
hse	40
hpg	40
his	40
gln	40
dab	40
cha	40
asp	40
asn	40
ala-d	40
vol	30
tyr	30
trp	30
pro	30
pip	30
end	30
dpg	30
dht	30
dhb	30
cit	30
bmt	30
bht	30
b-ala	30
allothr	30
ahp	30
aad	30
sal	20
gua	20
dhpg	20
dhp	20
apc	20
aeo	20
abu	20
tcl	10
hyv	10

Domain: A2
NRPSPredictor2 SVM predictions:
hydrophobic-aliphatic
gly,ala,val,leu,ile,abu,iva
val,leu,ile,abu,iva
val
NRPSPredictor2 code predictions:
val	100
abu	90
tyr	60
phe	60
ile	60
orn	50
leu	50
hpg	50
glu	50
dpg	50
dhpg	50
dhp	50
cha	50
bmt	50
vol	40
trp	40
phg	40
met	40
lys	40
hse	40
gln	40
end	40
bht	40
asn	40
arg	40
apa	40
ala	40
uda	30
thr	30
tcl	30
ser	30
pro	30
pip	30
hyv	30
hty	30
gly	30
dht	30
cys	30
cit	30
asp	30
allothr	30
ahp	30
aeo	30
sal	20
his	20
gua	20
dhb	20
dab	20
apc	20
ala-d	20
aad	20
b-ala	10

NRPS: BAH04162
Location: 13608-21665
Strand: -

Domain: A1
NRPSPredictor2 SVM predictions:
hydrophobic-aliphatic
ser,thr,dhpg,hpg
ser
ser
NRPSPredictor2 code predictions:
ser	90
arg	70
orn	60
glu	60
dab	60
ala	60
uda	50
thr	50
pro	50
phe	50
leu	50
hpg	50
gly	50
gln	50
dht	50
cys	50
asp	50
allothr	50
vol	40
val	40
tyr	40
trp	40
pip	40
met	40
lys	40
hse	40
dpg	40
cit	40
bmt	40
bht	40
b-ala	40
asn	40
apa	40
ala-d	40
ahp	40
phg	30
ile	30
hty	30
his	30
gua	30
end	30
dhpg	30
dhp	30
cha	30
apc	30
aeo	30
abu	30
aad	30
hyv	20
dhb	20
tcl	10
sal	10

Domain: A2
NRPSPredictor2 SVM predictions:
hydrophobic-aliphatic
gly,ala,val,leu,ile,abu,iva
gly,ala
gly
NRPSPredictor2 code predictions:
gly	70
ser	60
ala	60
val	50
pro	50
gln	50
dab	50
cys	50
thr	40
pip	40
phg	40
phe	40
orn	40
leu	40
hpg	40
aeo	40
vol	30
uda	30
tyr	30
tcl	30
lys	30
ile	30
hse	30
gua	30
glu	30
dpg	30
dht	30
cha	30
bht	30
b-ala	30
asp	30
asn	30
arg	30
allothr	30
abu	30
trp	20
sal	20
met	20
hyv	20
hty	20
his	20
end	20
dhpg	20
dhp	20
cit	20
bmt	20
apc	20
apa	20
ala-d	20
ahp	20
aad	20
dhb	10

NRPS: BAH04171
Location: 32373-33956
Strand: +

Domain: A1
NRPSPredictor2 SVM predictions:
hydrophobic-aliphatic
N/A
dhb,sal
N/A
NRPSPredictor2 code predictions:
sal	60
pip	60
dhb	60
gly	40
tyr	30
phg	30
phe	30
orn	30
lys	30
hty	30
hpg	30
end	30
dpg	30
dhpg	30
dhp	30
cha	30
bmt	30
bht	30
asp	30
asn	30
arg	30
apa	30
ala	30
ahp	30
vol	20
val	20
trp	20
thr	20
tcl	20
ser	20
pro	20
met	20
leu	20
ile	20
hse	20
glu	20
gln	20
dht	20
dab	20
cys	20
cit	20
apc	20
allothr	20
ala-d	20
abu	20
uda	10
hyv	10
his	10
gua	10
b-ala	10
aeo	10
aad	10

NRPS: BAH04173
Location: 34968-36746
Strand: +

Domain: A1
NRPSPredictor2 SVM predictions:
hydrophobic-aromatic
phe,trp,phg,tyr,bht
phe,trp
N/A
NRPSPredictor2 code predictions:
phe	70
bmt	70
bht	70
val	60
tyr	60
trp	60
glu	60
asn	60
vol	50
thr	50
ser	50
pro	50
leu	50
gly	50
end	50
cha	50
asp	50
arg	50
ala	50
uda	40
orn	40
met	40
lys	40
hyv	40
gln	40
dht	40
dab	40
apa	40
allothr	40
ala-d	40
aeo	40
abu	40
tcl	30
pip	30
phg	30
ile	30
hty	30
hpg	30
his	30
gua	30
dpg	30
dhpg	30
dhp	30
cys	30
cit	30
apc	30
ahp	30
hse	20
dhb	20
b-ala	20
aad	20
sal	10


//


Description: Streptomyces sp. SNA15896 DNA, SW-163 biosynthetic gene cluster (orf7, orf8, orf1, orf2, orf3, orf4, orf5, swb1, swb2, swb3, swb4, swb5, swb6, swb7, swb8, swb9, swb10, swb11, swb12, swb13, swb14, swb15, swb16, swb17, swb18, swb19, swb20, orf6), complete cds.
Accession: AB375771
Cluster nr: 1
Organism: Streptomyces sp. SNA15896
Taxonomy: Bacteria;Actinobacteria;Actinobacteridae;Actinomycetales;Streptomycineae;Streptomycetaceae;Streptomyces.

NRPSs:

NRPS: BAI63283
Location: 26823-28571
Strand: -

Domain: A1
NRPSPredictor2 SVM predictions:
N/A
phe,trp,phg,tyr,bht
phe,trp
N/A
NRPSPredictor2 code predictions:
phe	70
bmt	70
bht	70
val	60
tyr	60
trp	60
glu	60
asn	60
vol	50
thr	50
ser	50
pro	50
leu	50
gly	50
end	50
cha	50
asp	50
arg	50
ala	50
uda	40
orn	40
met	40
lys	40
hyv	40
gln	40
dht	40
dab	40
apa	40
allothr	40
ala-d	40
aeo	40
abu	40
tcl	30
pip	30
phg	30
ile	30
hty	30
hpg	30
his	30
gua	30
dpg	30
dhpg	30
dhp	30
cys	30
cit	30
apc	30
ahp	30
hse	20
dhb	20
b-ala	20
aad	20
sal	10

NRPS: BAI63284
Location: 28689-30275
Strand: -

Domain: A1
NRPSPredictor2 SVM predictions:
hydrophobic-aliphatic
N/A
dhb,sal
N/A
NRPSPredictor2 code predictions:
sal	60
pip	60
dhb	60
gly	40
tyr	30
phg	30
phe	30
orn	30
lys	30
hty	30
hpg	30
end	30
dpg	30
dhpg	30
dhp	30
cha	30
bmt	30
bht	30
asp	30
asn	30
arg	30
apa	30
ala	30
ahp	30
vol	20
val	20
trp	20
thr	20
tcl	20
ser	20
pro	20
met	20
leu	20
ile	20
hse	20
glu	20
gln	20
dht	20
dab	20
cys	20
cit	20
apc	20
allothr	20
ala-d	20
abu	20
uda	10
hyv	10
his	10
gua	10
b-ala	10
aeo	10
aad	10

NRPS: BAI63288
Location: 35089-42852
Strand: +

Domain: A1
NRPSPredictor2 SVM predictions:
hydrophobic-aliphatic
ser,thr,dhpg,hpg
ser
ser
NRPSPredictor2 code predictions:
ser	100
glu	60
arg	60
ala	60
trp	50
thr	50
pro	50
phe	50
orn	50
leu	50
hpg	50
gly	50
gln	50
dab	50
cys	50
b-ala	50
asp	50
val	40
uda	40
tyr	40
met	40
lys	40
hse	40
dpg	40
dht	40
cit	40
cha	40
bmt	40
bht	40
asn	40
apc	40
apa	40
allothr	40
ala-d	40
ahp	40
vol	30
pip	30
phg	30
ile	30
hyv	30
hty	30
his	30
end	30
dhpg	30
dhp	30
aeo	30
abu	30
aad	30
tcl	20
gua	20
dhb	20
sal	10

Domain: A2
NRPSPredictor2 SVM predictions:
hydrophobic-aliphatic
N/A
gly,ala
gly
NRPSPredictor2 code predictions:
gly	70
ala	60
val	50
ser	50
pro	50
gln	50
aeo	50
thr	40
pip	40
phg	40
phe	40
orn	40
leu	40
hpg	40
gua	40
dab	40
cys	40
vol	30
uda	30
tyr	30
tcl	30
lys	30
ile	30
hse	30
glu	30
dpg	30
dht	30
cha	30
bht	30
asp	30
asn	30
arg	30
allothr	30
abu	30
trp	20
sal	20
met	20
hyv	20
hty	20
his	20
end	20
dhpg	20
dhp	20
cit	20
bmt	20
b-ala	20
apc	20
apa	20
ala-d	20
ahp	20
aad	20
dhb	10

NRPS: BAI63289
Location: 42861-52334
Strand: +

Domain: A1
NRPSPredictor2 SVM predictions:
hydrophobic-aliphatic
cys
cys
cys
NRPSPredictor2 code predictions:
cys	100
ser	60
leu	60
gly	60
ala	60
thr	50
phe	50
ile	50
apa	50
val	40
phg	40
orn	40
met	40
hty	40
hse	40
hpg	40
his	40
glu	40
gln	40
dht	40
dab	40
cha	40
asp	40
asn	40
arg	40
allothr	40
ala-d	40
ahp	40
vol	30
uda	30
tyr	30
trp	30
pro	30
pip	30
lys	30
end	30
dpg	30
dhpg	30
dhp	30
dhb	30
cit	30
bmt	30
bht	30
b-ala	30
aad	30
sal	20
gua	20
apc	20
aeo	20
abu	20
tcl	10
hyv	10

Domain: A2
NRPSPredictor2 SVM predictions:
hydrophobic-aliphatic
gly,ala,val,leu,ile,abu,iva
val,leu,ile,abu,iva
val
NRPSPredictor2 code predictions:
val	80
abu	80
ile	50
dhpg	50
dhp	50
tyr	40
tcl	40
phg	40
phe	40
orn	40
leu	40
hty	40
hse	40
hpg	40
gly	40
glu	40
dpg	40
cit	40
cha	40
bht	40
asp	40
arg	40
ala	40
uda	30
trp	30
thr	30
ser	30
pro	30
pip	30
met	30
lys	30
gln	30
end	30
dht	30
dab	30
cys	30
bmt	30
asn	30
apa	30
allothr	30
ala-d	30
ahp	30
aad	30
vol	20
sal	20
his	20
gua	20
dhb	20
apc	20
aeo	20
hyv	10
b-ala	10


//


Description: Aspergillus fumigatus DNA, fumitremorgin biosynthetic gene cluster (ftmA, ftmC, ftmD, ftmB/ftmPT1, ftmE, ftmF, ftmG, ftmH, ftmI), complete cds.
Accession: AB436628
Cluster nr: 1
Organism: Aspergillus fumigatus
Taxonomy: Eukaryota;Fungi;Dikarya;Ascomycota;Saccharomyceta;Pezizomycotina;Leotiomyceta;Eurotiomycetes;Eurotiomycetidae;Eurotiales;Trichocomaceae;Neosartorya.

NRPSs:

NRPS: BAH23995
Location: 321-6956
Strand: -

Domain: A1
NRPSPredictor2 SVM predictions:
N/A
N/A
N/A
N/A
NRPSPredictor2 code predictions:
orn	70
asp	70
arg	70
pro	60
hty	60
gly	60
val	50
uda	50
tyr	50
trp	50
thr	50
ser	50
phe	50
met	50
lys	50
leu	50
ile	50
glu	50
end	50
dht	50
dab	50
cit	50
asn	50
apa	50
allothr	50
ala-d	50
ala	50
ahp	50
vol	40
pip	40
hse	40
hpg	40
gua	40
gln	40
dhb	40
cha	40
bmt	40
bht	40
apc	40
tcl	30
sal	30
phg	30
his	30
dpg	30
dhpg	30
dhp	30
cys	30
aeo	30
abu	30
aad	20
hyv	10
b-ala	10

Domain: A2
NRPSPredictor2 SVM predictions:
N/A
N/A
N/A
N/A
NRPSPredictor2 code predictions:
pro	70
tyr	60
met	60
hpg	60
arg	60
ala	60
val	50
trp	50
thr	50
ser	50
phe	50
orn	50
lys	50
leu	50
gly	50
glu	50
gln	50
dpg	50
dhpg	50
dhp	50
cha	50
bht	50
asp	50
apa	50
aeo	50
abu	50
sal	40
pip	40
ile	40
hty	40
hse	40
dab	40
cys	40
bmt	40
asn	40
apc	40
ahp	40
vol	30
tcl	30
phg	30
hyv	30
his	30
gua	30
end	30
dht	30
dhb	30
cit	30
allothr	30
ala-d	30
uda	20
b-ala	20
aad	20


//


Description: Streptomyces griseus A-500359s biosynthetic gene cluster, complete cds, strain: SANK60196.
Accession: AB476988
Cluster nr: 1
Organism: Streptomyces griseus
Taxonomy: Bacteria;Actinobacteria;Actinobacteridae;Actinomycetales;Streptomycineae;Streptomycetaceae;Streptomyces.

NRPSs:

NRPS: BAI23334
Location: 42329-45592
Strand: +

Domain: A1
NRPSPredictor2 SVM predictions:
N/A
N/A
N/A
N/A
NRPSPredictor2 code predictions:
met	70
apa	70
val	60
orn	60
leu	60
glu	60
trp	50
pro	50
phg	50
phe	50
ile	50
hty	50
hse	50
gly	50
cha	50
bmt	50
asp	50
asn	50
arg	50
ala	50
ahp	50
vol	40
tyr	40
thr	40
ser	40
lys	40
hpg	40
gln	40
end	40
dht	40
dab	40
cys	40
cit	40
bht	40
apc	40
allothr	40
aeo	40
abu	40
uda	30
tcl	30
pip	30
his	30
dpg	30
dhpg	30
dhp	30
dhb	30
ala-d	30
sal	20
hyv	20
gua	20
aad	20
b-ala	10


//


Description: Microcystis aeruginosa K-139 mipH, mipA, mipB, mipC, mipD, orf1, orf2, orf3 genes, complete cds.
Accession: AB481215
Cluster nr: 1
Organism: Microcystis aeruginosa K-139
Taxonomy: Bacteria;Cyanobacteria;Chroococcales;Microcystis.

NRPSs:

NRPS: BAH22762
Location: 2804-6142
Strand: +

Domain: A1
NRPSPredictor2 SVM predictions:
hydrophilic
asp,asn,glu,gln,aad
asp,asn
asp
NRPSPredictor2 code predictions:
asp	90
asn	90
val	50
thr	50
pro	50
phe	50
orn	50
lys	50
hty	50
gly	50
glu	50
dht	50
cha	50
arg	50
allothr	50
vol	40
uda	40
tyr	40
trp	40
ser	40
pip	40
phg	40
met	40
leu	40
ile	40
gua	40
gln	40
end	40
dhb	40
dab	40
cys	40
cit	40
bmt	40
bht	40
apa	40
ala-d	40
ala	40
ahp	40
tcl	30
sal	30
hse	30
hpg	30
his	30
dpg	30
dhpg	30
dhp	30
apc	30
abu	30
aeo	20
aad	20
hyv	10
b-ala	10

NRPS: BAH22763
Location: 6145-9462
Strand: +

Domain: A1
NRPSPredictor2 SVM predictions:
hydrophobic-aliphatic
ser,thr,dhpg,hpg
thr
thr
NRPSPredictor2 code predictions:
thr	100
dht	100
allothr	100
ser	80
arg	60
trp	50
phe	50
orn	50
lys	50
leu	50
glu	50
bmt	50
asp	50
asn	50
ala	50
ahp	50
vol	40
val	40
uda	40
tyr	40
pro	40
pip	40
met	40
ile	40
hty	40
hse	40
hpg	40
gua	40
gly	40
gln	40
end	40
dpg	40
dhpg	40
dhp	40
cys	40
cit	40
cha	40
bht	40
apa	40
ala-d	40
phg	30
his	30
dhb	30
dab	30
apc	30
abu	30
aad	30
tcl	20
sal	20
aeo	20
hyv	10
b-ala	10

NRPS: BAH22764
Location: 9459-23657
Strand: +

Domain: A1
NRPSPredictor2 SVM predictions:
N/A
N/A
N/A
N/A
NRPSPredictor2 code predictions:
leu	70
arg	70
phe	60
bht	60
val	50
tyr	50
trp	50
thr	50
orn	50
lys	50
hty	50
gly	50
gln	50
end	50
cit	50
asp	50
asn	50
ala	50
uda	40
tcl	40
ser	40
pro	40
ile	40
hpg	40
glu	40
dpg	40
dhpg	40
dhp	40
dab	40
cys	40
cha	40
bmt	40
apc	40
ahp	40
vol	30
sal	30
pip	30
phg	30
met	30
hyv	30
hse	30
his	30
gua	30
dht	30
apa	30
allothr	30
ala-d	30
aeo	30
abu	30
aad	30
dhb	20
b-ala	20

Domain: A2
NRPSPredictor2 SVM predictions:
hydrophilic
asp,asn,glu,gln,aad
glu,gln
N/A
NRPSPredictor2 code predictions:
ahp	100
apa	60
trp	50
thr	50
ser	50
pro	50
orn	50
met	50
lys	50
leu	50
ile	50
gly	50
glu	50
gln	50
end	50
dpg	50
dht	50
cit	50
asp	50
arg	50
apc	50
allothr	50
ala	50
vol	40
val	40
tyr	40
pip	40
phe	40
hty	40
hse	40
hpg	40
his	40
dhpg	40
dhp	40
dhb	40
dab	40
cys	40
cha	40
bmt	40
asn	40
uda	30
sal	30
phg	30
bht	30
ala-d	30
aeo	30
abu	30
tcl	20
gua	20
aad	20
hyv	10
b-ala	10

Domain: A3
NRPSPredictor2 SVM predictions:
hydrophobic-aliphatic
gly,ala,val,leu,ile,abu,iva
val,leu,ile,abu,iva
ile
NRPSPredictor2 code predictions:
ile	100
val	80
leu	80
tyr	60
pip	60
hpg	60
glu	60
gln	60
phe	50
orn	50
met	50
hse	50
gly	50
dpg	50
dhpg	50
dhp	50
bht	50
asp	50
ala	50
abu	50
trp	40
thr	40
pro	40
phg	40
lys	40
hty	40
end	40
cys	40
cha	40
bmt	40
asn	40
arg	40
apa	40
ahp	40
vol	30
uda	30
ser	30
sal	30
gua	30
dht	30
dhb	30
cit	30
allothr	30
ala-d	30
tcl	20
hyv	20
his	20
dab	20
apc	20
aeo	20
aad	20
b-ala	10

Domain: A4
NRPSPredictor2 SVM predictions:
hydrophobic-aromatic
phe,trp,phg,tyr,bht
tyr,bht
N/A
NRPSPredictor2 code predictions:
bht	100
val	90
tyr	90
phe	90
vol	60
uda	60
lys	60
bmt	60
trp	50
pro	50
pip	50
met	50
his	50
glu	50
end	50
cys	50
arg	50
ala	50
thr	40
ser	40
orn	40
leu	40
hpg	40
gly	40
gln	40
dpg	40
dht	40
dhpg	40
dhp	40
cha	40
asp	40
asn	40
apa	40
allothr	40
abu	40
ile	30
hyv	30
hty	30
gua	30
dab	30
cit	30
ala-d	30
ahp	30
aeo	30
sal	20
phg	20
hse	20
dhb	20
apc	20
aad	20
tcl	10
b-ala	10

NRPS: BAH22765
Location: 23920-28080
Strand: +

Domain: A1
NRPSPredictor2 SVM predictions:
hydrophobic-aliphatic
gly,ala,val,leu,ile,abu,iva
val,leu,ile,abu,iva
ile
NRPSPredictor2 code predictions:
ile	100
val	80
leu	80
tyr	60
pip	60
hpg	60
glu	60
gln	60
phe	50
orn	50
met	50
hse	50
gly	50
dpg	50
dhpg	50
dhp	50
bht	50
asp	50
ala	50
abu	50
trp	40
thr	40
pro	40
phg	40
lys	40
hty	40
end	40
cys	40
cha	40
bmt	40
asn	40
arg	40
apa	40
ahp	40
vol	30
uda	30
ser	30
sal	30
gua	30
dht	30
dhb	30
cit	30
allothr	30
ala-d	30
tcl	20
hyv	20
his	20
dab	20
apc	20
aeo	20
aad	20
b-ala	10


//


Description: Aspergillus oryzae cpaT, cpaM, cpaH, cpaO, cpaD, cpaA, cpaR genes for putative MFS multidrug transporter, hypothetical protein, cytochrome P450, FAD-dependent oxidoreductase, dimethylallyltryptophan synthase, PKS-NRPS hybrid, putative C6 transcription factor, complete cds.
Accession: AB506492
Cluster nr: 1
Organism: Aspergillus oryzae
Taxonomy: Eukaryota;Fungi;Dikarya;Ascomycota;Pezizomycotina;Eurotiomycetes;Eurotiomycetidae;Eurotiales;Trichocomaceae;mitosporic Trichocomaceae;Aspergillus.

NRPSs:

NRPS: BAK26562
Location: 12739-24462
Strand: +

Domain: A1
NRPSPredictor2 SVM predictions:
N/A
N/A
N/A
N/A
NRPSPredictor2 code predictions:
trp	100
pro	50
orn	50
lys	50
tyr	40
thr	40
ser	40
pip	40
phg	40
phe	40
met	40
leu	40
hty	40
hpg	40
his	40
gly	40
glu	40
end	40
dpg	40
dhpg	40
dhp	40
dhb	40
cit	40
bht	40
b-ala	40
asp	40
arg	40
ala	40
aeo	40
val	30
sal	30
ile	30
hse	30
gln	30
dht	30
dab	30
cys	30
cha	30
bmt	30
asn	30
apa	30
allothr	30
ahp	30
abu	30
vol	20
uda	20
tcl	20
gua	20
apc	20
ala-d	20
aad	20
hyv	10


//


Description: Alternaria alternata DNA, AMT genes region, strain: NBRC 8984, clone: AM-BAC-14.
Accession: AB525198
Cluster nr: 1
Organism: Alternaria alternata
Taxonomy: Eukaryota;Fungi;Dikarya;Ascomycota;Saccharomyceta;Pezizomycotina;Leotiomyceta;Dothideomyceta;Dothideomycetes;Pleosporomycetidae;Pleosporales;Pleosporineae;Pleosporaceae;mitosporic Pleosporaceae;Alternaria;Alternaria alternata group.

NRPSs:

NRPS: BAI44739
Location: 25795-38886
Strand: -

Domain: A1
NRPSPredictor2 SVM predictions:
N/A
N/A
N/A
N/A
NRPSPredictor2 code predictions:
val	100
orn	70
phg	60
gly	60
thr	50
met	50
lys	50
hse	50
hpg	50
cys	50
cha	50
asp	50
asn	50
apa	50
ala	50
vol	40
tyr	40
trp	40
tcl	40
ser	40
pro	40
pip	40
phe	40
leu	40
ile	40
glu	40
gln	40
dht	40
dab	40
bmt	40
bht	40
arg	40
allothr	40
aeo	40
abu	40
uda	30
sal	30
hty	30
gua	30
end	30
dpg	30
dhpg	30
dhp	30
dhb	30
cit	30
ahp	30
hyv	20
his	20
apc	20
ala-d	20
aad	20
b-ala	10

Domain: A2
NRPSPredictor2 SVM predictions:
hydrophobic-aliphatic
N/A
N/A
N/A
NRPSPredictor2 code predictions:
hyv	60
val	50
tyr	50
pro	50
phe	50
gln	50
cha	50
bmt	50
bht	50
ala	50
aeo	50
vol	40
trp	40
lys	40
leu	40
hpg	40
gly	40
glu	40
asn	40
arg	40
uda	30
thr	30
tcl	30
ser	30
pip	30
orn	30
met	30
ile	30
gua	30
end	30
dpg	30
dhpg	30
dhp	30
dab	30
cys	30
asp	30
apa	30
abu	30
phg	20
hty	20
hse	20
his	20
dht	20
cit	20
b-ala	20
apc	20
allothr	20
ala-d	20
ahp	20
aad	20
sal	10
dhb	10

Domain: A3
NRPSPredictor2 SVM predictions:
hydrophobic-aliphatic
gly,ala,val,leu,ile,abu,iva
gly,ala
ala
NRPSPredictor2 code predictions:
ala	60
val	40
tyr	40
pro	40
pip	40
phg	40
phe	40
leu	40
hpg	40
gly	40
cys	40
vol	30
uda	30
trp	30
thr	30
ser	30
orn	30
met	30
lys	30
ile	30
hse	30
his	30
bht	30
apa	30
aeo	30
abu	30
tcl	20
hty	20
gua	20
glu	20
gln	20
end	20
dpg	20
dht	20
dhpg	20
dhp	20
dab	20
cit	20
cha	20
bmt	20
asp	20
asn	20
arg	20
allothr	20
ala-d	20
ahp	20
aad	20
sal	10
hyv	10
dhb	10
b-ala	10
apc	10

NRPS: BAI44745
Location: 63243-65945
Strand: +

Domain: A1
NRPSPredictor2 SVM predictions:
hydrophobic-aliphatic
N/A
N/A
N/A
NRPSPredictor2 code predictions:
val	50
ile	50
hyv	50
tyr	40
pip	40
lys	40
leu	40
hpg	40
glu	40
gln	40
dpg	40
bmt	40
ahp	40
abu	40
trp	30
thr	30
tcl	30
sal	30
pro	30
phe	30
orn	30
hty	30
gly	30
end	30
dhpg	30
dhp	30
dhb	30
bht	30
asp	30
asn	30
arg	30
ala	30
vol	20
uda	20
ser	20
phg	20
met	20
hse	20
his	20
gua	20
dht	20
cit	20
cha	20
apc	20
apa	20
allothr	20
ala-d	20
dab	10
cys	10
b-ala	10
aeo	10
aad	10


//


Description: Alternaria alternata DNA, AMT genes region, strain: NBRC 8984, clone: AM-BAC-13.
Accession: AB525199
Cluster nr: 1
Organism: Alternaria alternata
Taxonomy: Eukaryota;Fungi;Dikarya;Ascomycota;Saccharomyceta;Pezizomycotina;Leotiomyceta;Dothideomyceta;Dothideomycetes;Pleosporomycetidae;Pleosporales;Pleosporineae;Pleosporaceae;mitosporic Pleosporaceae;Alternaria;Alternaria alternata group.

NRPSs:

NRPS: BAI44759
Location: 1-12524
Strand: -

Domain: A1
NRPSPredictor2 SVM predictions:
N/A
N/A
N/A
N/A
NRPSPredictor2 code predictions:
val	100
orn	70
phg	60
gly	60
thr	50
met	50
lys	50
hse	50
hpg	50
cys	50
cha	50
asp	50
asn	50
apa	50
ala	50
vol	40
tyr	40
trp	40
tcl	40
ser	40
pro	40
pip	40
phe	40
leu	40
ile	40
glu	40
gln	40
dht	40
dab	40
bmt	40
bht	40
arg	40
allothr	40
aeo	40
abu	40
uda	30
sal	30
hty	30
gua	30
end	30
dpg	30
dhpg	30
dhp	30
dhb	30
cit	30
ahp	30
hyv	20
his	20
apc	20
ala-d	20
aad	20
b-ala	10

Domain: A2
NRPSPredictor2 SVM predictions:
hydrophobic-aliphatic
N/A
N/A
N/A
NRPSPredictor2 code predictions:
hyv	60
val	50
tyr	50
pro	50
phe	50
gln	50
cha	50
bmt	50
bht	50
ala	50
aeo	50
vol	40
trp	40
lys	40
leu	40
hpg	40
gly	40
glu	40
asn	40
arg	40
uda	30
thr	30
tcl	30
ser	30
pip	30
orn	30
met	30
ile	30
gua	30
end	30
dpg	30
dhpg	30
dhp	30
dab	30
cys	30
asp	30
apa	30
abu	30
phg	20
hty	20
hse	20
his	20
dht	20
cit	20
b-ala	20
apc	20
allothr	20
ala-d	20
ahp	20
aad	20
sal	10
dhb	10

Domain: A3
NRPSPredictor2 SVM predictions:
hydrophobic-aliphatic
gly,ala,val,leu,ile,abu,iva
gly,ala
ala
NRPSPredictor2 code predictions:
ala	60
val	40
tyr	40
pro	40
pip	40
phg	40
phe	40
leu	40
hpg	40
gly	40
cys	40
vol	30
uda	30
trp	30
thr	30
ser	30
orn	30
met	30
lys	30
ile	30
hse	30
his	30
bht	30
apa	30
aeo	30
abu	30
tcl	20
hty	20
gua	20
glu	20
gln	20
end	20
dpg	20
dht	20
dhpg	20
dhp	20
dab	20
cit	20
cha	20
bmt	20
asp	20
asn	20
arg	20
allothr	20
ala-d	20
ahp	20
aad	20
sal	10
hyv	10
dhb	10
b-ala	10
apc	10

NRPS: BAI44768
Location: 36879-39581
Strand: +

Domain: A1
NRPSPredictor2 SVM predictions:
hydrophobic-aliphatic
N/A
N/A
N/A
NRPSPredictor2 code predictions:
val	50
ile	50
hyv	50
tyr	40
pip	40
lys	40
leu	40
hpg	40
glu	40
gln	40
dpg	40
bmt	40
ahp	40
abu	40
trp	30
thr	30
tcl	30
sal	30
pro	30
phe	30
orn	30
hty	30
gly	30
end	30
dhpg	30
dhp	30
dhb	30
bht	30
asp	30
asn	30
arg	30
ala	30
vol	20
uda	20
ser	20
phg	20
met	20
hse	20
his	20
gua	20
dht	20
cit	20
cha	20
apc	20
apa	20
allothr	20
ala-d	20
dab	10
cys	10
b-ala	10
aeo	10
aad	10


//


Description: Alternaria alternata DNA, AMT genes region, strain: NBRC 8984, clone: AM-BAC-20.
Accession: AB525200
Cluster nr: 1
Organism: Alternaria alternata
Taxonomy: Eukaryota;Fungi;Dikarya;Ascomycota;Saccharomyceta;Pezizomycotina;Leotiomyceta;Dothideomyceta;Dothideomycetes;Pleosporomycetidae;Pleosporales;Pleosporineae;Pleosporaceae;mitosporic Pleosporaceae;Alternaria;Alternaria alternata group.

NRPSs:

NRPS: BAI44801
Location: 27814-40905
Strand: -

Domain: A1
NRPSPredictor2 SVM predictions:
N/A
N/A
N/A
N/A
NRPSPredictor2 code predictions:
val	100
orn	70
phg	60
gly	60
thr	50
met	50
lys	50
hse	50
hpg	50
cys	50
cha	50
asp	50
asn	50
apa	50
ala	50
vol	40
tyr	40
trp	40
tcl	40
ser	40
pro	40
pip	40
phe	40
leu	40
ile	40
glu	40
gln	40
dht	40
dab	40
bmt	40
bht	40
arg	40
allothr	40
aeo	40
abu	40
uda	30
sal	30
hty	30
gua	30
end	30
dpg	30
dhpg	30
dhp	30
dhb	30
cit	30
ahp	30
hyv	20
his	20
apc	20
ala-d	20
aad	20
b-ala	10

Domain: A2
NRPSPredictor2 SVM predictions:
hydrophobic-aliphatic
N/A
N/A
N/A
NRPSPredictor2 code predictions:
hyv	60
val	50
tyr	50
pro	50
phe	50
gln	50
cha	50
bmt	50
bht	50
ala	50
aeo	50
vol	40
trp	40
lys	40
leu	40
hpg	40
gly	40
glu	40
asn	40
arg	40
uda	30
thr	30
tcl	30
ser	30
pip	30
orn	30
met	30
ile	30
gua	30
end	30
dpg	30
dhpg	30
dhp	30
dab	30
cys	30
asp	30
apa	30
abu	30
phg	20
hty	20
hse	20
his	20
dht	20
cit	20
b-ala	20
apc	20
allothr	20
ala-d	20
ahp	20
aad	20
sal	10
dhb	10

Domain: A3
NRPSPredictor2 SVM predictions:
hydrophobic-aliphatic
gly,ala,val,leu,ile,abu,iva
gly,ala
ala
NRPSPredictor2 code predictions:
ala	60
val	40
tyr	40
pro	40
pip	40
phg	40
phe	40
leu	40
hpg	40
gly	40
cys	40
vol	30
uda	30
trp	30
thr	30
ser	30
orn	30
met	30
lys	30
ile	30
hse	30
his	30
bht	30
apa	30
aeo	30
abu	30
tcl	20
hty	20
gua	20
glu	20
gln	20
end	20
dpg	20
dht	20
dhpg	20
dhp	20
dab	20
cit	20
cha	20
bmt	20
asp	20
asn	20
arg	20
allothr	20
ala-d	20
ahp	20
aad	20
sal	10
hyv	10
dhb	10
b-ala	10
apc	10

NRPS: BAI44810
Location: 65264-67966
Strand: +

Domain: A1
NRPSPredictor2 SVM predictions:
hydrophobic-aliphatic
N/A
N/A
N/A
NRPSPredictor2 code predictions:
val	50
ile	50
hyv	50
tyr	40
pip	40
lys	40
leu	40
hpg	40
glu	40
gln	40
dpg	40
bmt	40
ahp	40
abu	40
trp	30
thr	30
tcl	30
sal	30
pro	30
phe	30
orn	30
hty	30
gly	30
end	30
dhpg	30
dhp	30
dhb	30
bht	30
asp	30
asn	30
arg	30
ala	30
vol	20
uda	20
ser	20
phg	20
met	20
hse	20
his	20
gua	20
dht	20
cit	20
cha	20
apc	20
apa	20
allothr	20
ala-d	20
dab	10
cys	10
b-ala	10
aeo	10
aad	10


//


Description: Streptomyces sp. SANK 62799 DNA, A-503083 biosynthetic gene cluster region, complete cds.
Accession: AB538860
Cluster nr: 1
Organism: Streptomyces sp. SANK 62799
Taxonomy: Bacteria;Actinobacteria;Actinobacteridae;Actinomycetales;Streptomycineae;Streptomycetaceae;Streptomyces.

NRPSs:

NRPS: BAJ19066
Location: 46466-49777
Strand: +

Domain: A1
NRPSPredictor2 SVM predictions:
N/A
N/A
N/A
N/A
NRPSPredictor2 code predictions:
met	70
apa	70
val	60
orn	60
leu	60
glu	60
trp	50
pro	50
phg	50
phe	50
ile	50
hty	50
hse	50
gly	50
cha	50
bmt	50
asp	50
asn	50
arg	50
ala	50
ahp	50
vol	40
tyr	40
thr	40
ser	40
lys	40
hpg	40
gln	40
end	40
dht	40
dab	40
cys	40
cit	40
bht	40
apc	40
allothr	40
aeo	40
abu	40
uda	30
tcl	30
pip	30
his	30
dpg	30
dhpg	30
dhp	30
dhb	30
ala-d	30
sal	20
hyv	20
gua	20
aad	20
b-ala	10


//


Description: Streptomyces virginiae visF, visG, bkdC, bkdD orf4, orf5, orf6, orf7 genes, complete cds.
Accession: AB621357
Cluster nr: 1
Organism: Streptomyces virginiae
Taxonomy: Bacteria;Actinobacteria;Actinobacteridae;Actinomycetales;Streptomycineae;Streptomycetaceae;Streptomyces.

NRPSs:

NRPS: BAK86398
Location: 1-14763
Strand: +

Domain: A1
NRPSPredictor2 SVM predictions:
hydrophobic-aliphatic
pro,pip
pro
pro
NRPSPredictor2 code predictions:
pro	100
ser	60
pip	60
uda	50
met	50
lys	50
leu	50
gly	50
cys	50
ala	50
ahp	50
val	40
tyr	40
trp	40
phe	40
orn	40
his	40
gln	40
bht	40
asp	40
arg	40
apa	40
aeo	40
vol	30
thr	30
ile	30
hty	30
hse	30
hpg	30
gua	30
glu	30
end	30
dpg	30
dht	30
dab	30
cit	30
cha	30
bmt	30
asn	30
apc	30
allothr	30
ala-d	30
abu	30
phg	20
dhpg	20
dhp	20
dhb	20
aad	20
tcl	10
sal	10
hyv	10
b-ala	10

Domain: A2
NRPSPredictor2 SVM predictions:
hydrophobic-aromatic
phe,trp,phg,tyr,bht
phe,trp
phe
NRPSPredictor2 code predictions:
phe	100
tyr	90
bht	90
val	70
trp	70
ala	70
uda	60
ser	60
leu	60
bmt	60
arg	60
thr	50
pro	50
orn	50
lys	50
his	50
glu	50
end	50
cys	50
asn	50
ala-d	50
abu	50
vol	40
pip	40
met	40
hty	40
hpg	40
gly	40
gln	40
dpg	40
dht	40
dhpg	40
dhp	40
cit	40
cha	40
asp	40
allothr	40
tcl	30
ile	30
hyv	30
dab	30
apc	30
apa	30
ahp	30
sal	20
phg	20
hse	20
gua	20
dhb	20
b-ala	20
aeo	20
aad	20

Domain: A3
NRPSPredictor2 SVM predictions:
hydrophobic-aliphatic
pro,pip
pro
pip
NRPSPredictor2 code predictions:
pip	90
leu	60
ile	60
val	50
pro	50
gln	50
abu	50
tyr	40
trp	40
thr	40
lys	40
hty	40
gua	40
gly	40
glu	40
dht	40
asp	40
asn	40
apa	40
allothr	40
ala-d	40
ala	40
ahp	40
uda	30
ser	30
sal	30
phg	30
phe	30
orn	30
met	30
hse	30
hpg	30
end	30
dpg	30
dhpg	30
dhp	30
dhb	30
cys	30
cit	30
cha	30
bmt	30
bht	30
arg	30
aad	30
vol	20
tcl	20
his	20
dab	20
b-ala	20
apc	20
aeo	20
hyv	10

Domain: A4
NRPSPredictor2 SVM predictions:
hydrophobic-aromatic
N/A
N/A
N/A
NRPSPredictor2 code predictions:
phg	90
orn	60
hpg	60
gly	60
dpg	60
val	50
pro	50
dhpg	50
dhp	50
abu	50
trp	40
thr	40
tcl	40
pip	40
phe	40
lys	40
leu	40
hse	40
glu	40
gln	40
cys	40
asp	40
asn	40
arg	40
ala	40
tyr	30
ser	30
sal	30
met	30
ile	30
hty	30
his	30
end	30
dht	30
dhb	30
cit	30
cha	30
bmt	30
bht	30
b-ala	30
apa	30
allothr	30
ahp	30
aeo	30
vol	20
uda	20
gua	20
dab	20
apc	20
ala-d	20
aad	20
hyv	10

NRPS: BAK86405
Location: 21052-28320
Strand: +

Domain: A1
NRPSPredictor2 SVM predictions:
N/A
N/A
N/A
N/A
NRPSPredictor2 code predictions:
ser	50
dab	50
arg	50
ala	50
tyr	40
trp	40
pro	40
phe	40
orn	40
lys	40
leu	40
hpg	40
gua	40
gly	40
glu	40
bht	40
apc	40
aeo	40
aad	40
val	30
uda	30
thr	30
tcl	30
met	30
hyv	30
hty	30
hse	30
gln	30
dpg	30
dhpg	30
dhp	30
cys	30
cit	30
cha	30
asp	30
asn	30
apa	30
ala-d	30
ahp	30
vol	20
pip	20
phg	20
ile	20
his	20
end	20
dht	20
bmt	20
b-ala	20
allothr	20
abu	20
sal	10
dhb	10


//


Description: Aspergillus oryzae DNA, WYK-1 cluster, ORF1, ORF2, ORF3, wykN, wykA, wykE, wykG, wykH, wykI, wykB, wykF, wykC, wykR, wykD, ORF4, ORF5 genes, complete cds, strain: AO-1.
Accession: AB705455
Cluster nr: 1
Organism: Aspergillus oryzae
Taxonomy: Eukaryota;Fungi;Dikarya;Ascomycota;Pezizomycotina;Eurotiomycetes;Eurotiomycetidae;Eurotiales;Trichocomaceae;mitosporic Trichocomaceae;Aspergillus.

NRPSs:

NRPS: BAM31242
Location: 6718-16248
Strand: -

Domain: A1
NRPSPredictor2 SVM predictions:
hydrophobic-aliphatic
N/A
N/A
N/A
NRPSPredictor2 code predictions:
lys	70
leu	60
gly	60
val	50
tyr	50
trp	50
pip	50
orn	50
met	50
glu	50
gln	50
end	50
cit	50
cha	50
bmt	50
arg	50
apa	50
ahp	50
vol	40
thr	40
ser	40
pro	40
phg	40
phe	40
ile	40
hty	40
hpg	40
his	40
dht	40
dab	40
cys	40
bht	40
asp	40
asn	40
apc	40
allothr	40
ala-d	40
ala	40
abu	40
uda	30
tcl	30
hse	30
dpg	30
dhpg	30
dhp	30
dhb	30
aeo	30
sal	20
hyv	20
gua	20
aad	20
b-ala	10

Domain: A2
NRPSPredictor2 SVM predictions:
hydrophobic-aliphatic
N/A
N/A
N/A
NRPSPredictor2 code predictions:
trp	60
lys	60
arg	60
apa	60
tyr	50
pro	50
orn	50
met	50
leu	50
gly	50
glu	50
gln	50
asp	50
ahp	50
val	40
uda	40
thr	40
ser	40
pip	40
phe	40
ile	40
hty	40
hse	40
hpg	40
end	40
dht	40
cys	40
cit	40
cha	40
bmt	40
asn	40
apc	40
allothr	40
ala-d	40
ala	40
vol	30
phg	30
his	30
dpg	30
dhpg	30
dhp	30
dhb	30
dab	30
bht	30
aeo	30
abu	30
tcl	20
sal	20
gua	20
aad	20
hyv	10
b-ala	10

Domain: A3
NRPSPredictor2 SVM predictions:
hydrophilic
N/A
N/A
N/A
NRPSPredictor2 code predictions:
vol	60
orn	60
lys	60
leu	60
glu	60
end	60
bmt	60
arg	60
apa	60
ahp	60
val	50
tyr	50
trp	50
phe	50
met	50
gly	50
gln	50
cys	50
cit	50
cha	50
bht	50
asn	50
uda	40
thr	40
ser	40
pro	40
ile	40
hty	40
hpg	40
his	40
dpg	40
dht	40
dhpg	40
dhp	40
dab	40
asp	40
apc	40
allothr	40
ala	40
abu	40
pip	30
phg	30
hyv	30
hse	30
dhb	30
ala-d	30
aeo	30
tcl	20
sal	20
gua	20
aad	20
b-ala	10


//


Description: Streptomyces blastmyceticus DNA, antimycin biosynthetic gene cluster, strain: NBRC 12747.
Accession: AB727666
Cluster nr: 1
Organism: Streptomyces blastmyceticus
Taxonomy: Bacteria;Actinobacteria;Actinobacteridae;Actinomycetales;Streptomycineae;Streptomycetaceae;Streptomyces.

NRPSs:

NRPS: BAM21047
Location: 7077-15980
Strand: +

Domain: A1
NRPSPredictor2 SVM predictions:
hydrophobic-aliphatic
ser,thr,dhpg,hpg
thr
thr
NRPSPredictor2 code predictions:
thr	100
dht	100
allothr	100
ser	80
arg	60
trp	50
phe	50
orn	50
lys	50
leu	50
glu	50
bmt	50
asp	50
asn	50
ala	50
ahp	50
vol	40
val	40
uda	40
tyr	40
pro	40
pip	40
met	40
ile	40
hty	40
hse	40
hpg	40
gua	40
gly	40
gln	40
end	40
dpg	40
dhpg	40
dhp	40
cys	40
cit	40
cha	40
bht	40
apa	40
ala-d	40
phg	30
his	30
dhb	30
dab	30
apc	30
abu	30
aad	30
tcl	20
sal	20
aeo	20
hyv	10
b-ala	10

Domain: A2
NRPSPredictor2 SVM predictions:
hydrophobic-aliphatic
N/A
N/A
N/A
NRPSPredictor2 code predictions:
ala	50
val	40
pro	40
gly	40
cys	40
trp	30
tcl	30
ser	30
pip	30
phe	30
orn	30
met	30
leu	30
hyv	30
hse	30
apa	30
uda	20
tyr	20
thr	20
phg	20
lys	20
ile	20
hpg	20
his	20
glu	20
dab	20
bht	20
asp	20
arg	20
apc	20
ala-d	20
ahp	20
aeo	20
abu	20
aad	20
vol	10
sal	10
hty	10
gua	10
gln	10
end	10
dpg	10
dht	10
dhpg	10
dhp	10
dhb	10
cit	10
cha	10
bmt	10
b-ala	10
asn	10
allothr	10

NRPS: BAM21051
Location: 22140-23555
Strand: -

Domain: A1
NRPSPredictor2 SVM predictions:
hydrophobic-aliphatic
gly,ala,val,leu,ile,abu,iva
val,leu,ile,abu,iva
N/A
NRPSPredictor2 code predictions:
ile	50
val	40
tcl	40
pip	40
hpg	40
glu	40
gln	40
asp	40
sal	30
phe	30
orn	30
met	30
leu	30
gly	30
dpg	30
dhpg	30
dhp	30
dhb	30
bht	30
asn	30
ahp	30
abu	30
tyr	20
trp	20
thr	20
ser	20
pro	20
phg	20
lys	20
hty	20
hse	20
his	20
end	20
dht	20
cys	20
cit	20
cha	20
bmt	20
arg	20
apc	20
apa	20
allothr	20
ala	20
aad	20
vol	10
uda	10
hyv	10
gua	10
dab	10
b-ala	10
ala-d	10
aeo	10


//


Description: Streptosporangium amethystogenes DNA, muraminomicin biosynthetic gene cluster, complete sequence, strain: SANK 60709.
Accession: AB746937
Cluster nr: 1
Organism: Streptosporangium amethystogenes
Taxonomy: Bacteria;Actinobacteria;Actinobacteridae;Actinomycetales;Streptosporangineae;Streptosporangiaceae;Streptosporangium.

NRPSs:

NRPS: BAM98974
Location: 35486-36550
Strand: -

Domain: A1
NRPSPredictor2 SVM predictions:
N/A
N/A
N/A
N/A
NRPSPredictor2 code predictions:
ser	40
leu	40
gly	40
glu	40
val	30
tyr	30
trp	30
thr	30
sal	30
phg	30
phe	30
orn	30
lys	30
ile	30
hty	30
hse	30
his	30
gln	30
dpg	30
dht	30
dhpg	30
dhp	30
dhb	30
dab	30
cha	30
bmt	30
asp	30
asn	30
arg	30
allothr	30
ala-d	30
ala	30
abu	30
tcl	20
pro	20
pip	20
met	20
hpg	20
end	20
cys	20
cit	20
bht	20
b-ala	20
apc	20
apa	20
ahp	20
aeo	20
vol	10
uda	10
hyv	10
gua	10
aad	10

NRPS: BAM98992
Location: 56039-65962
Strand: -

Domain: A1
NRPSPredictor2 SVM predictions:
hydrophobic-aromatic
phe,trp,phg,tyr,bht
phe,trp
phe
NRPSPredictor2 code predictions:
phe	100
tyr	90
bht	90
val	70
trp	70
ala	70
uda	60
ser	60
leu	60
bmt	60
arg	60
thr	50
pro	50
orn	50
lys	50
his	50
glu	50
end	50
cys	50
asn	50
ala-d	50
abu	50
vol	40
pip	40
met	40
hty	40
hpg	40
gly	40
gln	40
dpg	40
dht	40
dhpg	40
dhp	40
cit	40
cha	40
asp	40
allothr	40
tcl	30
ile	30
hyv	30
dab	30
apc	30
apa	30
ahp	30
sal	20
phg	20
hse	20
gua	20
dhb	20
b-ala	20
aeo	20
aad	20

Domain: A2
NRPSPredictor2 SVM predictions:
hydrophobic-aromatic
phe,trp,phg,tyr,bht
phe,trp
phe
NRPSPredictor2 code predictions:
phe	100
tyr	90
bht	90
val	70
trp	70
ala	70
uda	60
ser	60
leu	60
bmt	60
arg	60
thr	50
pro	50
orn	50
lys	50
his	50
glu	50
end	50
cys	50
asn	50
ala-d	50
abu	50
vol	40
pip	40
met	40
hty	40
hpg	40
gly	40
gln	40
dpg	40
dht	40
dhpg	40
dhp	40
cit	40
cha	40
asp	40
allothr	40
tcl	30
ile	30
hyv	30
dab	30
apc	30
apa	30
ahp	30
sal	20
phg	20
hse	20
gua	20
dhb	20
b-ala	20
aeo	20
aad	20

Domain: A3
NRPSPredictor2 SVM predictions:
hydrophobic-aliphatic
gly,ala,val,leu,ile,abu,iva
val,leu,ile,abu,iva
val
NRPSPredictor2 code predictions:
val	90
abu	80
tyr	50
phe	50
ile	50
vol	40
orn	40
leu	40
hpg	40
glu	40
dpg	40
dhpg	40
dhp	40
cha	40
bmt	40
bht	40
ala	40
uda	30
trp	30
pro	30
phg	30
met	30
lys	30
hyv	30
hse	30
gly	30
gln	30
end	30
cys	30
asn	30
arg	30
apa	30
aeo	30
thr	20
tcl	20
ser	20
pip	20
hty	20
his	20
gua	20
dht	20
dab	20
cit	20
asp	20
allothr	20
ala-d	20
ahp	20
aad	20
sal	10
dhb	10
b-ala	10
apc	10


//


Description: Salmonella enterica subsp. enterica serovar Kentucky str. CVM29188 gcontig_1113067241854, whole genome shotgun sequence.
Accession: ABAK02000001
Cluster nr: 1
Organism: Salmonella enterica subsp. enterica serovar Kentucky str. CVM29188
Taxonomy: Bacteria;Proteobacteria;Gammaproteobacteria;Enterobacteriales;Enterobacteriaceae;Salmonella.

NRPSs:

NRPS: EDX45007
Location: 37167-41051
Strand: +

Domain: A1
NRPSPredictor2 SVM predictions:
hydrophobic-aliphatic
ser,thr,dhpg,hpg
ser
ser
NRPSPredictor2 code predictions:
ser	100
glu	70
leu	60
gln	60
cys	60
arg	60
val	50
thr	50
phe	50
orn	50
hpg	50
gly	50
dab	50
asp	50
apa	50
ala	50
uda	40
trp	40
pro	40
met	40
lys	40
ile	40
hse	40
dpg	40
dht	40
cit	40
bmt	40
b-ala	40
allothr	40
ala-d	40
ahp	40
aad	40
vol	30
tyr	30
pip	30
phg	30
hty	30
his	30
end	30
dhpg	30
dhp	30
cha	30
bht	30
asn	30
apc	30
aeo	30
abu	30
hyv	20
gua	20
dhb	20
tcl	10
sal	10

NRPS: EDX44906
Location: 49144-50754
Strand: +

Domain: A1
NRPSPredictor2 SVM predictions:
hydrophobic-aromatic
dhb,sal
dhb,sal
dhb
NRPSPredictor2 code predictions:
dhb	100
sal	70
pip	50
orn	50
cit	50
ser	40
ile	40
glu	40
gln	40
end	40
asp	40
asn	40
ahp	40
val	30
tyr	30
trp	30
thr	30
phe	30
met	30
lys	30
leu	30
hty	30
gly	30
dht	30
cha	30
bmt	30
arg	30
apc	30
apa	30
allothr	30
ala	30
vol	20
uda	20
tcl	20
pro	20
phg	20
hse	20
hpg	20
his	20
dpg	20
dhpg	20
dhp	20
dab	20
cys	20
bht	20
ala-d	20
abu	20
hyv	10
gua	10
b-ala	10
aeo	10
aad	10


//


Description: Salmonella enterica subsp. enterica serovar Saintpaul str. SARA23 gcontig_1112725669562, whole genome shotgun sequence.
Accession: ABAM02000001
Cluster nr: 1
Organism: Salmonella enterica subsp. enterica serovar Saintpaul str. SARA23
Taxonomy: Bacteria;Proteobacteria;Gammaproteobacteria;Enterobacteriales;Enterobacteriaceae;Salmonella.

NRPSs:

NRPS: EDY25705
Location: 1144368-1148252
Strand: +

Domain: A1
NRPSPredictor2 SVM predictions:
hydrophobic-aliphatic
ser,thr,dhpg,hpg
ser
ser
NRPSPredictor2 code predictions:
ser	100
glu	70
leu	60
gln	60
cys	60
arg	60
val	50
thr	50
phe	50
orn	50
hpg	50
gly	50
dab	50
asp	50
apa	50
ala	50
uda	40
trp	40
pro	40
met	40
lys	40
ile	40
hse	40
dpg	40
dht	40
cit	40
bmt	40
b-ala	40
allothr	40
ala-d	40
ahp	40
aad	40
vol	30
tyr	30
pip	30
phg	30
hty	30
his	30
end	30
dhpg	30
dhp	30
cha	30
bht	30
asn	30
apc	30
aeo	30
abu	30
hyv	20
gua	20
dhb	20
tcl	10
sal	10

NRPS: EDY23535
Location: 1156346-1157956
Strand: +

Domain: A1
NRPSPredictor2 SVM predictions:
hydrophobic-aromatic
dhb,sal
dhb,sal
dhb
NRPSPredictor2 code predictions:
dhb	100
sal	70
pip	50
orn	50
cit	50
ser	40
ile	40
glu	40
gln	40
end	40
asp	40
asn	40
ahp	40
val	30
tyr	30
trp	30
thr	30
phe	30
met	30
lys	30
leu	30
hty	30
gly	30
dht	30
cha	30
bmt	30
arg	30
apc	30
apa	30
allothr	30
ala	30
vol	20
uda	20
tcl	20
pro	20
phg	20
hse	20
hpg	20
his	20
dpg	20
dhpg	20
dhp	20
dab	20
cys	20
bht	20
ala-d	20
abu	20
hyv	10
gua	10
b-ala	10
aeo	10
aad	10


//


Description: Salmonella enterica subsp. enterica serovar Saintpaul str. SARA29 gcontig_1104776688165, whole genome shotgun sequence.
Accession: ABAN01000007
Cluster nr: 1
Organism: Salmonella enterica subsp. enterica serovar Saintpaul str. SARA29
Taxonomy: Bacteria;Proteobacteria;Gammaproteobacteria;Enterobacteriales;Enterobacteriaceae;Salmonella.

NRPSs:

NRPS: EDZ11990
Location: 78863-80473
Strand: -

Domain: A1
NRPSPredictor2 SVM predictions:
hydrophobic-aromatic
dhb,sal
dhb,sal
dhb
NRPSPredictor2 code predictions:
dhb	100
sal	70
pip	50
orn	50
cit	50
ser	40
ile	40
glu	40
gln	40
end	40
asp	40
asn	40
ahp	40
val	30
tyr	30
trp	30
thr	30
phe	30
met	30
lys	30
leu	30
hty	30
gly	30
dht	30
cha	30
bmt	30
arg	30
apc	30
apa	30
allothr	30
ala	30
vol	20
uda	20
tcl	20
pro	20
phg	20
hse	20
hpg	20
his	20
dpg	20
dhpg	20
dhp	20
dab	20
cys	20
bht	20
ala-d	20
abu	20
hyv	10
gua	10
b-ala	10
aeo	10
aad	10

NRPS: EDZ11993
Location: 88566-92450
Strand: -

Domain: A1
NRPSPredictor2 SVM predictions:
hydrophobic-aliphatic
ser,thr,dhpg,hpg
ser
ser
NRPSPredictor2 code predictions:
ser	100
glu	70
leu	60
gln	60
cys	60
arg	60
val	50
thr	50
phe	50
orn	50
hpg	50
gly	50
dab	50
asp	50
apa	50
ala	50
uda	40
trp	40
pro	40
met	40
lys	40
ile	40
hse	40
dpg	40
dht	40
cit	40
bmt	40
b-ala	40
allothr	40
ala-d	40
ahp	40
aad	40
vol	30
tyr	30
pip	30
phg	30
hty	30
his	30
end	30
dhpg	30
dhp	30
cha	30
bht	30
asn	30
apc	30
aeo	30
abu	30
hyv	20
gua	20
dhb	20
tcl	10
sal	10


//


Description: Yersinia pestis biovar Orientalis str. F1991016 gcontig_1104434164500, whole genome shotgun sequence.
Accession: ABAT01000002
Cluster nr: 1
Organism: Yersinia pestis biovar Orientalis str. F1991016
Taxonomy: Bacteria;Proteobacteria;Gammaproteobacteria;Enterobacteriales;Enterobacteriaceae;Yersinia.

NRPSs:

NRPS: EDR40190
Location: 215320-221130
Strand: +

Domain: A1
NRPSPredictor2 SVM predictions:
hydrophobic-aliphatic
cys
cys
cys
NRPSPredictor2 code predictions:
cys	100
ser	70
thr	60
orn	60
gly	60
ala	60
phe	50
hpg	50
val	40
pro	40
phg	40
met	40
lys	40
leu	40
ile	40
hse	40
gln	40
dpg	40
dhpg	40
dhp	40
dab	40
bht	40
asp	40
asn	40
tyr	30
sal	30
pip	30
hty	30
his	30
glu	30
dht	30
cha	30
b-ala	30
arg	30
apa	30
allothr	30
ala-d	30
ahp	30
aeo	30
aad	30
vol	20
uda	20
trp	20
gua	20
end	20
dhb	20
cit	20
bmt	20
abu	20
tcl	10
hyv	10
apc	10


//


Description: Yersinia pestis biovar Orientalis str. F1991016 gcontig_1104434160454, whole genome shotgun sequence.
Accession: ABAT01000003
Cluster nr: 1
Organism: Yersinia pestis biovar Orientalis str. F1991016
Taxonomy: Bacteria;Proteobacteria;Gammaproteobacteria;Enterobacteriales;Enterobacteriaceae;Yersinia.

NRPSs:

NRPS: EDR39987
Location: 266176-267753
Strand: -

Domain: A1
NRPSPredictor2 SVM predictions:
hydrophobic-aromatic
dhb,sal
dhb,sal
dhb
NRPSPredictor2 code predictions:
dhb	100
sal	90
pip	70
tyr	40
phe	40
hpg	40
gly	40
dpg	40
dhpg	40
dhp	40
val	30
trp	30
pro	30
phg	30
orn	30
met	30
lys	30
leu	30
ile	30
hty	30
glu	30
gln	30
cys	30
cit	30
cha	30
bht	30
asp	30
asn	30
ala	30
ahp	30
thr	20
tcl	20
ser	20
hse	20
his	20
end	20
dht	20
dab	20
bmt	20
arg	20
apc	20
apa	20
allothr	20
ala-d	20
abu	20
vol	10
uda	10
hyv	10
gua	10
b-ala	10
aeo	10
aad	10

NRPS: EDR39991
Location: 279233-285340
Strand: -

Domain: A1
NRPSPredictor2 SVM predictions:
hydrophobic-aliphatic
cys
cys
cys
NRPSPredictor2 code predictions:
cys	100
ser	50
phe	50
gly	50
ala	50
thr	40
orn	40
lys	40
leu	40
hpg	40
dpg	40
dht	40
dhpg	40
dhp	40
dab	40
asp	40
allothr	40
val	30
sal	30
pro	30
hty	30
his	30
glu	30
gln	30
cha	30
bht	30
asn	30
arg	30
ala-d	30
ahp	30
aeo	30
abu	30
aad	30
vol	20
uda	20
tyr	20
trp	20
pip	20
phg	20
met	20
ile	20
hse	20
gua	20
end	20
dhb	20
cit	20
bmt	20
b-ala	20
apa	20
tcl	10
hyv	10
apc	10


//


Description: Anaerostipes caccae DSM 14662 A_caccae-4.0.1_Cont223, whole genome shotgun sequence.
Accession: ABAX03000014
Cluster nr: 1
Organism: Anaerostipes caccae DSM 14662
Taxonomy: Bacteria;Firmicutes;Clostridia;Clostridiales;Lachnospiraceae;Anaerostipes.

NRPSs:

NRPS: EDR97035
Location: 148095-153629
Strand: -

Domain: A1
NRPSPredictor2 SVM predictions:
hydrophobic-aliphatic
cys
cys
cys
NRPSPredictor2 code predictions:
cys	100
ser	70
orn	60
gly	60
ala	60
thr	50
phe	50
hpg	50
dpg	50
dhpg	50
dhp	50
pro	40
lys	40
gln	40
dab	40
bht	40
asp	40
asn	40
val	30
tyr	30
sal	30
pip	30
phg	30
met	30
leu	30
ile	30
hty	30
hse	30
his	30
glu	30
dht	30
cha	30
b-ala	30
arg	30
allothr	30
ala-d	30
ahp	30
aeo	30
abu	30
aad	30
vol	20
uda	20
trp	20
gua	20
end	20
dhb	20
cit	20
bmt	20
apa	20
tcl	10
hyv	10
apc	10

NRPS: EDR97036
Location: 153652-156498
Strand: -

Domain: A1
NRPSPredictor2 SVM predictions:
hydrophobic-aliphatic
cys
cys
cys
NRPSPredictor2 code predictions:
cys	100
ser	70
orn	60
gly	60
ala	60
thr	50
phe	50
hpg	50
dpg	50
dhpg	50
dhp	50
pro	40
lys	40
gln	40
dab	40
bht	40
asp	40
asn	40
val	30
tyr	30
sal	30
pip	30
phg	30
met	30
leu	30
ile	30
hty	30
hse	30
his	30
glu	30
dht	30
cha	30
b-ala	30
arg	30
allothr	30
ala-d	30
ahp	30
aeo	30
abu	30
aad	30
vol	20
uda	20
trp	20
gua	20
end	20
dhb	20
cit	20
bmt	20
apa	20
tcl	10
hyv	10
apc	10

NRPS: EDR97038
Location: 157056-158615
Strand: -

Domain: A1
NRPSPredictor2 SVM predictions:
N/A
N/A
N/A
N/A
NRPSPredictor2 code predictions:
sal	50
gly	50
dhb	50
asp	40
asn	40
ala	40
val	30
tyr	30
trp	30
thr	30
tcl	30
ser	30
pro	30
pip	30
phg	30
phe	30
orn	30
lys	30
leu	30
hty	30
hse	30
hpg	30
glu	30
gln	30
dpg	30
dht	30
cys	30
cit	30
cha	30
b-ala	30
arg	30
allothr	30
vol	20
uda	20
met	20
ile	20
hyv	20
gua	20
end	20
dhpg	20
dhp	20
dab	20
bmt	20
bht	20
apc	20
apa	20
ala-d	20
ahp	20
abu	20
aad	20
his	10
aeo	10


//


Description: Beggiatoa sp. PS contig21245_2339-2343, whole genome shotgun sequence.
Accession: ABBZ01000102
Cluster nr: 1
Organism: Beggiatoa sp. PS
Taxonomy: Bacteria;Proteobacteria;Gammaproteobacteria;Thiotrichales;Thiotrichaceae;Beggiatoa.

NRPSs:

NRPS: EDN70744
Location: 2960-5992
Strand: -

Domain: A1
NRPSPredictor2 SVM predictions:
hydrophobic-aliphatic
gly,ala,val,leu,ile,abu,iva
val,leu,ile,abu,iva
N/A
NRPSPredictor2 code predictions:
val	90
ile	90
leu	80
tyr	70
phe	60
met	60
hpg	60
ala	60
abu	60
pip	50
orn	50
hse	50
gly	50
glu	50
gln	50
dpg	50
dhpg	50
dhp	50
cha	50
bmt	50
bht	50
apa	50
vol	40
trp	40
thr	40
pro	40
phg	40
lys	40
hty	40
end	40
cys	40
asp	40
asn	40
arg	40
uda	30
ser	30
hyv	30
gua	30
dht	30
cit	30
allothr	30
ala-d	30
ahp	30
aeo	30
tcl	20
sal	20
his	20
dhb	20
dab	20
apc	20
aad	20
b-ala	10


//


Description: Clostridium leptum DSM 753 C_leptum-3.0.1_Cont648, whole genome shotgun sequence.
Accession: ABCB02000020
Cluster nr: 1
Organism: Clostridium leptum DSM 753
Taxonomy: Bacteria;Firmicutes;Clostridia;Clostridiales;Clostridiaceae;Clostridium.

NRPSs:

NRPS: EDO60020
Location: 104317-111711
Strand: +

Domain: A1
NRPSPredictor2 SVM predictions:
N/A
N/A
N/A
N/A
NRPSPredictor2 code predictions:
gly	80
val	60
pro	60
orn	60
ser	50
lys	50
glu	50
dab	50
asp	50
asn	50
arg	50
ala	50
aeo	50
tyr	40
trp	40
thr	40
tcl	40
sal	40
pip	40
phg	40
phe	40
met	40
leu	40
hse	40
hpg	40
gln	40
dht	40
cys	40
cit	40
cha	40
bht	40
apa	40
allothr	40
ahp	40
vol	30
uda	30
ile	30
hty	30
gua	30
end	30
dpg	30
dhpg	30
dhp	30
dhb	30
bmt	30
apc	30
abu	30
hyv	20
his	20
ala-d	20
aad	20
b-ala	10

Domain: A2
NRPSPredictor2 SVM predictions:
hydrophobic-aliphatic
gly,ala,val,leu,ile,abu,iva
N/A
N/A
NRPSPredictor2 code predictions:
ala	60
ser	50
leu	50
ile	50
gly	50
glu	50
gln	50
cys	50
val	40
tyr	40
thr	40
asp	40
asn	40
arg	40
apa	40
vol	30
uda	30
trp	30
pro	30
pip	30
phg	30
phe	30
orn	30
met	30
lys	30
hty	30
hse	30
hpg	30
his	30
end	30
dpg	30
dht	30
dab	30
cit	30
cha	30
bmt	30
bht	30
apc	30
allothr	30
ala-d	30
ahp	30
abu	30
aad	30
gua	20
dhpg	20
dhp	20
dhb	20
b-ala	20
aeo	20
tcl	10
sal	10
hyv	10

NRPS: EDO60024
Location: 115284-116921
Strand: +

Domain: A1
NRPSPredictor2 SVM predictions:
hydrophobic-aliphatic
N/A
N/A
N/A
NRPSPredictor2 code predictions:
ala	60
gly	50
val	40
pro	40
cha	40
asp	40
asn	40
vol	30
tyr	30
trp	30
thr	30
tcl	30
sal	30
phg	30
phe	30
orn	30
met	30
lys	30
leu	30
hyv	30
hty	30
glu	30
gln	30
dht	30
dhb	30
cys	30
bmt	30
bht	30
arg	30
apa	30
allothr	30
aeo	30
abu	30
uda	20
ser	20
pip	20
ile	20
hse	20
hpg	20
his	20
gua	20
end	20
dpg	20
dhpg	20
dhp	20
dab	20
cit	20
b-ala	20
apc	20
ala-d	20
ahp	20
aad	20


//


Description: Clostridium bolteae ATCC BAA-613 C_bolteae-3.0.1_Cont197, whole genome shotgun sequence.
Accession: ABCC02000022
Cluster nr: 1
Organism: Clostridium bolteae ATCC BAA-613
Taxonomy: Bacteria;Firmicutes;Clostridia;Clostridiales;Clostridiaceae;Clostridium.

NRPSs:

NRPS: EDP17619
Location: 134805-139079
Strand: -

Domain: A1
NRPSPredictor2 SVM predictions:
hydrophobic-aliphatic
cys
cys
cys
NRPSPredictor2 code predictions:
cys	100
ser	70
orn	60
gly	60
ala	60
thr	50
phe	50
hpg	50
dpg	50
dhpg	50
dhp	50
pro	40
lys	40
gln	40
dab	40
bht	40
asp	40
asn	40
val	30
tyr	30
sal	30
pip	30
phg	30
met	30
leu	30
ile	30
hty	30
hse	30
his	30
glu	30
dht	30
cha	30
b-ala	30
arg	30
allothr	30
ala-d	30
ahp	30
aeo	30
abu	30
aad	30
vol	20
uda	20
trp	20
gua	20
end	20
dhb	20
cit	20
bmt	20
apa	20
tcl	10
hyv	10
apc	10

NRPS: EDP17622
Location: 141253-148683
Strand: -

Domain: A1
NRPSPredictor2 SVM predictions:
hydrophobic-aliphatic
cys
cys
cys
NRPSPredictor2 code predictions:
cys	90
thr	60
ser	60
ala	60
orn	50
leu	50
gly	50
gln	50
val	40
pro	40
phg	40
phe	40
lys	40
ile	40
hse	40
hpg	40
glu	40
dab	40
asp	40
apa	40
sal	30
met	30
hty	30
his	30
dpg	30
dht	30
dhpg	30
dhp	30
cha	30
bht	30
b-ala	30
asn	30
arg	30
allothr	30
ala-d	30
ahp	30
aeo	30
aad	30
vol	20
uda	20
tyr	20
trp	20
pip	20
gua	20
end	20
dhb	20
cit	20
bmt	20
abu	20
tcl	10
hyv	10
apc	10

Domain: A2
NRPSPredictor2 SVM predictions:
hydrophobic-aliphatic
cys
cys
cys
NRPSPredictor2 code predictions:
cys	100
ser	60
ala	60
thr	50
phe	50
orn	50
gly	50
pro	40
lys	40
hpg	40
gln	40
dpg	40
dhpg	40
dhp	40
dab	40
asp	40
val	30
sal	30
phg	30
leu	30
hty	30
hse	30
his	30
glu	30
dht	30
cha	30
bht	30
b-ala	30
asn	30
arg	30
allothr	30
ala-d	30
ahp	30
aeo	30
abu	30
vol	20
uda	20
tyr	20
trp	20
pip	20
met	20
ile	20
gua	20
end	20
dhb	20
cit	20
bmt	20
apa	20
aad	20
tcl	10
hyv	10
apc	10

NRPS: EDP17627
Location: 152914-156057
Strand: -

Domain: A1
NRPSPredictor2 SVM predictions:
hydrophobic-aliphatic
cys
cys
cys
NRPSPredictor2 code predictions:
cys	100
ser	70
orn	60
gly	60
ala	60
thr	50
phe	50
hpg	50
dpg	50
dhpg	50
dhp	50
pro	40
lys	40
gln	40
dab	40
bht	40
asp	40
asn	40
val	30
tyr	30
sal	30
pip	30
phg	30
met	30
leu	30
ile	30
hty	30
hse	30
his	30
glu	30
dht	30
cha	30
b-ala	30
arg	30
allothr	30
ala-d	30
ahp	30
aeo	30
abu	30
aad	30
vol	20
uda	20
trp	20
gua	20
end	20
dhb	20
cit	20
bmt	20
apa	20
tcl	10
hyv	10
apc	10


//


Description: Yersinia pestis CA88-4125 cont1, whole genome shotgun sequence.
Accession: ABCD01000001
Cluster nr: 2
Organism: Yersinia pestis CA88-4125
Taxonomy: Bacteria;Proteobacteria;Gammaproteobacteria;Enterobacteriales;Enterobacteriaceae;Yersinia.

NRPSs:

NRPS: EDM42637
Location: 1488299-1494406
Strand: +

Domain: A1
NRPSPredictor2 SVM predictions:
hydrophobic-aliphatic
cys
cys
cys
NRPSPredictor2 code predictions:
cys	100
ser	50
phe	50
gly	50
ala	50
thr	40
orn	40
lys	40
leu	40
hpg	40
dpg	40
dht	40
dhpg	40
dhp	40
dab	40
asp	40
allothr	40
val	30
sal	30
pro	30
hty	30
his	30
glu	30
gln	30
cha	30
bht	30
asn	30
arg	30
ala-d	30
ahp	30
aeo	30
abu	30
aad	30
vol	20
uda	20
tyr	20
trp	20
pip	20
phg	20
met	20
ile	20
hse	20
gua	20
end	20
dhb	20
cit	20
bmt	20
b-ala	20
apa	20
tcl	10
hyv	10
apc	10

NRPS: EDM42641
Location: 1505886-1507463
Strand: +

Domain: A1
NRPSPredictor2 SVM predictions:
hydrophobic-aromatic
dhb,sal
dhb,sal
dhb
NRPSPredictor2 code predictions:
dhb	100
sal	90
pip	70
tyr	40
phe	40
hpg	40
gly	40
dpg	40
dhpg	40
dhp	40
val	30
trp	30
pro	30
phg	30
orn	30
met	30
lys	30
leu	30
ile	30
hty	30
glu	30
gln	30
cys	30
cit	30
cha	30
bht	30
asp	30
asn	30
ala	30
ahp	30
thr	20
tcl	20
ser	20
hse	20
his	20
end	20
dht	20
dab	20
bmt	20
arg	20
apc	20
apa	20
allothr	20
ala-d	20
abu	20
vol	10
uda	10
hyv	10
gua	10
b-ala	10
aeo	10
aad	10


//


Description: Yersinia pestis CA88-4125 cont4, whole genome shotgun sequence.
Accession: ABCD01000004
Cluster nr: 1
Organism: Yersinia pestis CA88-4125
Taxonomy: Bacteria;Proteobacteria;Gammaproteobacteria;Enterobacteriales;Enterobacteriaceae;Yersinia.

NRPSs:

NRPS: EDM39674
Location: 130059-132215
Strand: +

Domain: A1
NRPSPredictor2 SVM predictions:
hydrophobic-aliphatic
N/A
N/A
N/A
NRPSPredictor2 code predictions:
ala	60
cha	50
tyr	40
trp	40
tcl	40
pip	40
lys	40
leu	40
hyv	40
hty	40
gln	40
asp	40
asn	40
ala-d	40
val	30
thr	30
sal	30
pro	30
phe	30
orn	30
met	30
ile	30
hpg	30
gly	30
glu	30
dhb	30
cys	30
bmt	30
bht	30
arg	30
apc	30
apa	30
abu	30
aad	30
vol	20
ser	20
phg	20
hse	20
his	20
gua	20
end	20
dpg	20
dht	20
dhpg	20
dhp	20
dab	20
cit	20
b-ala	20
allothr	20
ahp	20
aeo	20
uda	10

NRPS: EDM39688
Location: 144451-151056
Strand: +

Domain: A1
NRPSPredictor2 SVM predictions:
hydrophobic-aliphatic
cys
cys
cys
NRPSPredictor2 code predictions:
cys	100
ser	70
orn	60
gly	60
ala	60
thr	50
phe	50
hpg	50
dpg	50
dhpg	50
dhp	50
pro	40
lys	40
gln	40
dab	40
bht	40
asp	40
asn	40
val	30
tyr	30
sal	30
pip	30
phg	30
met	30
leu	30
ile	30
hty	30
hse	30
his	30
glu	30
dht	30
cha	30
b-ala	30
arg	30
allothr	30
ala-d	30
ahp	30
aeo	30
abu	30
aad	30
vol	20
uda	20
trp	20
gua	20
end	20
dhb	20
cit	20
bmt	20
apa	20
tcl	10
hyv	10
apc	10

NRPS: EDM39689
Location: 151100-152752
Strand: +

Domain: A1
NRPSPredictor2 SVM predictions:
hydrophobic-aliphatic
cys
cys
cys
NRPSPredictor2 code predictions:
cys	90
ser	60
thr	50
gly	50
dht	50
allothr	50
val	40
phe	40
orn	40
lys	40
leu	40
glu	40
gln	40
dab	40
asp	40
ala-d	40
ala	40
trp	30
sal	30
pro	30
hty	30
hpg	30
his	30
dpg	30
dhpg	30
dhp	30
cha	30
bmt	30
bht	30
asn	30
arg	30
ahp	30
aeo	30
abu	30
aad	30
vol	20
uda	20
tyr	20
pip	20
phg	20
met	20
ile	20
hse	20
gua	20
end	20
dhb	20
cit	20
b-ala	20
apa	20
tcl	10
hyv	10
apc	10


//


Description: Pedobacter sp. BAL39 1103467000487, whole genome shotgun sequence.
Accession: ABCM01000002
Cluster nr: 1
Organism: Pedobacter sp. BAL39
Taxonomy: Bacteria;Bacteroidetes;Sphingobacteriia;Sphingobacteriales;Sphingobacteriaceae;Pedobacter.

NRPSs:

NRPS: EDM38251
Location: 234446-238435
Strand: -

Domain: A1
NRPSPredictor2 SVM predictions:
hydrophilic
asp,asn,glu,gln,aad
asp,asn
asp
NRPSPredictor2 code predictions:
asp	90
asn	70
gly	60
val	50
phe	50
orn	50
lys	50
cys	50
thr	40
ser	40
sal	40
pro	40
pip	40
phg	40
leu	40
hty	40
glu	40
gln	40
cha	40
bht	40
arg	40
ala	40
tyr	30
trp	30
tcl	30
met	30
ile	30
hse	30
hpg	30
gua	30
end	30
dpg	30
dht	30
dhpg	30
dhp	30
dhb	30
dab	30
cit	30
bmt	30
apa	30
allothr	30
ala-d	30
ahp	30
aeo	30
abu	30
vol	20
uda	20
his	20
apc	20
aad	20
hyv	10
b-ala	10

NRPS: EDM38252
Location: 238435-245136
Strand: -

Domain: A1
NRPSPredictor2 SVM predictions:
hydrophobic-aliphatic
N/A
val,leu,ile,abu,iva
N/A
NRPSPredictor2 code predictions:
lys	70
tyr	60
trp	60
phe	60
leu	60
ile	60
glu	60
bht	60
arg	60
vol	50
val	50
uda	50
thr	50
pro	50
orn	50
met	50
hty	50
hpg	50
gly	50
gln	50
end	50
dpg	50
dht	50
dhpg	50
dhp	50
bmt	50
asp	50
asn	50
allothr	50
ser	40
pip	40
his	40
gua	40
cys	40
cit	40
cha	40
apa	40
ala-d	40
ala	40
ahp	40
abu	40
sal	30
phg	30
hse	30
dhb	30
dab	30
apc	30
tcl	20
hyv	20
aeo	20
aad	20
b-ala	10


//


Description: Marinobacter algicola DG893 1103407001924, whole genome shotgun sequence.
Accession: ABCP01000003
Cluster nr: 1
Organism: Marinobacter algicola DG893
Taxonomy: Bacteria;Proteobacteria;Gammaproteobacteria;Alteromonadales;Alteromonadaceae;Marinobacter.

NRPSs:

NRPS: EDM49005
Location: 102193-106698
Strand: -

Domain: A1
NRPSPredictor2 SVM predictions:
hydrophobic-aliphatic
gly,ala,val,leu,ile,abu,iva
gly,ala
gly
NRPSPredictor2 code predictions:
gly	90
leu	60
asp	60
ala	60
val	50
tyr	50
thr	50
ser	50
phe	50
orn	50
met	50
lys	50
ile	50
hpg	50
glu	50
gln	50
dht	50
cys	50
cha	50
asn	50
allothr	50
trp	40
tcl	40
pro	40
pip	40
phg	40
hty	40
his	40
end	40
dpg	40
dhpg	40
dhp	40
cit	40
bmt	40
bht	40
arg	40
apc	40
apa	40
ahp	40
vol	30
uda	30
hse	30
dhb	30
dab	30
ala-d	30
aeo	30
abu	30
aad	30
sal	20
hyv	20
gua	20
b-ala	10

NRPS: EDM49006
Location: 106695-113378
Strand: -

Domain: A1
NRPSPredictor2 SVM predictions:
hydrophobic-aliphatic
gly,ala,val,leu,ile,abu,iva
val,leu,ile,abu,iva
val
NRPSPredictor2 code predictions:
val	90
ile	70
abu	70
tyr	60
phe	60
leu	60
hpg	60
cha	60
met	50
gly	50
glu	50
gln	50
dpg	50
dhpg	50
dhp	50
bmt	50
bht	50
vol	40
trp	40
tcl	40
pro	40
pip	40
orn	40
lys	40
hyv	40
hse	40
end	40
asp	40
asn	40
arg	40
apa	40
ala	40
aeo	40
uda	30
thr	30
ser	30
phg	30
hty	30
dht	30
cys	30
cit	30
allothr	30
ahp	30
sal	20
his	20
gua	20
dhb	20
dab	20
apc	20
ala-d	20
aad	20
b-ala	10


//


Description: Moritella sp. PE36 1099400000731, whole genome shotgun sequence.
Accession: ABCQ01000022
Cluster nr: 1
Organism: Moritella sp. PE36
Taxonomy: Bacteria;Proteobacteria;Gammaproteobacteria;Alteromonadales;Moritellaceae;Moritella.

NRPSs:

NRPS: EDM66668
Location: 29358-33203
Strand: -

Domain: A1
NRPSPredictor2 SVM predictions:
hydrophilic
orn,lys,arg
N/A
N/A
NRPSPredictor2 code predictions:
gln	100
glu	90
uda	70
lys	70
asp	70
arg	70
val	60
pip	60
leu	60
ile	60
tyr	50
trp	50
phe	50
orn	50
met	50
hpg	50
gly	50
end	50
dpg	50
dhpg	50
dhp	50
cit	50
bmt	50
bht	50
asn	50
apa	50
ahp	50
vol	40
thr	40
ser	40
pro	40
hty	40
dht	40
dhb	40
cys	40
cha	40
allothr	40
ala	40
abu	40
sal	30
phg	30
hse	30
his	30
dab	30
apc	30
ala-d	30
tcl	20
hyv	20
gua	20
b-ala	20
aeo	20
aad	20

NRPS: EDM66670
Location: 37476-43466
Strand: -

Domain: A1
NRPSPredictor2 SVM predictions:
hydrophilic
asp,asn,glu,gln,aad
asp,asn
asp
NRPSPredictor2 code predictions:
asp	90
asn	80
val	60
gly	60
orn	50
lys	50
thr	40
ser	40
sal	40
pro	40
pip	40
phg	40
phe	40
leu	40
hty	40
gua	40
glu	40
gln	40
dht	40
dab	40
cys	40
cha	40
bht	40
arg	40
allothr	40
ala	40
vol	30
uda	30
tyr	30
trp	30
tcl	30
met	30
ile	30
hse	30
hpg	30
end	30
dpg	30
dhpg	30
dhp	30
dhb	30
cit	30
bmt	30
apa	30
ala-d	30
ahp	30
aeo	30
abu	30
his	20
apc	20
aad	20
hyv	10
b-ala	10

Domain: A2
NRPSPredictor2 SVM predictions:
hydrophilic
asp,asn,glu,gln,aad
asp,asn
asn
NRPSPredictor2 code predictions:
asn	100
asp	80
val	50
tyr	50
trp	50
thr	50
phe	50
orn	50
lys	50
leu	50
hty	50
gly	50
glu	50
dht	50
cha	50
arg	50
allothr	50
vol	40
uda	40
ser	40
pro	40
pip	40
phg	40
met	40
ile	40
his	40
gln	40
end	40
dhb	40
dab	40
cys	40
cit	40
bmt	40
bht	40
apc	40
apa	40
ala-d	40
ala	40
ahp	40
tcl	30
sal	30
hse	30
hpg	30
gua	30
dpg	30
dhpg	30
dhp	30
abu	30
aad	30
aeo	20
hyv	10
b-ala	10

NRPS: EDM66672
Location: 44695-46524
Strand: +

Domain: A1
NRPSPredictor2 SVM predictions:
hydrophilic
asp,asn,glu,gln,aad
N/A
N/A
NRPSPredictor2 code predictions:
lys	60
tyr	50
trp	50
thr	50
leu	50
cha	50
asp	50
asn	50
ser	40
pip	40
orn	40
hty	40
gly	40
glu	40
gln	40
end	40
dpg	40
dht	40
dhpg	40
dhp	40
cys	40
arg	40
allothr	40
ala-d	40
ala	40
ahp	40
aad	40
val	30
tcl	30
sal	30
pro	30
phg	30
phe	30
met	30
ile	30
hse	30
hpg	30
gua	30
dhb	30
dab	30
cit	30
bmt	30
bht	30
apc	30
apa	30
abu	30
vol	20
uda	20
hyv	20
his	20
b-ala	20
aeo	20


//


Description: Plesiocystis pacifica SIR-1 1103186006335, whole genome shotgun sequence.
Accession: ABCS01000003
Cluster nr: 1
Organism: Plesiocystis pacifica SIR-1
Taxonomy: Bacteria;Proteobacteria;Deltaproteobacteria;Myxococcales;Nannocystineae;Nannocystaceae;Plesiocystis.

NRPSs:

NRPS: EDM81430
Location: 92803-97599
Strand: +

Domain: A1
NRPSPredictor2 SVM predictions:
hydrophobic-aliphatic
N/A
N/A
pip
NRPSPredictor2 code predictions:
lys	50
leu	50
tyr	40
trp	40
thr	40
pip	40
phe	40
gln	40
cha	40
asn	40
ala	40
aad	40
vol	30
val	30
tcl	30
pro	30
orn	30
met	30
hyv	30
gly	30
glu	30
dht	30
bmt	30
bht	30
asp	30
arg	30
apc	30
apa	30
allothr	30
abu	30
ser	20
sal	20
phg	20
ile	20
hty	20
hse	20
hpg	20
gua	20
end	20
dpg	20
dhpg	20
dhp	20
dhb	20
cys	20
cit	20
b-ala	20
ala-d	20
ahp	20
aeo	20
uda	10
his	10
dab	10


//


Description: Plesiocystis pacifica SIR-1 1103186006304, whole genome shotgun sequence.
Accession: ABCS01000122
Cluster nr: 1
Organism: Plesiocystis pacifica SIR-1
Taxonomy: Bacteria;Proteobacteria;Deltaproteobacteria;Myxococcales;Nannocystineae;Nannocystaceae;Plesiocystis.

NRPSs:

NRPS: EDM74616
Location: 11395-15669
Strand: +

Domain: A1
NRPSPredictor2 SVM predictions:
hydrophobic-aliphatic
orn,lys,arg
N/A
N/A
NRPSPredictor2 code predictions:
orn	60
pip	50
gly	50
val	40
trp	40
thr	40
ser	40
pro	40
phg	40
phe	40
lys	40
leu	40
ile	40
hpg	40
glu	40
gln	40
dpg	40
dhpg	40
dhp	40
cit	40
bmt	40
asp	40
arg	40
apa	40
ala	40
tyr	30
sal	30
met	30
hty	30
hse	30
end	30
dht	30
dhb	30
dab	30
cys	30
cha	30
bht	30
asn	30
allothr	30
ahp	30
abu	30
aad	30
vol	20
uda	20
tcl	20
hyv	20
his	20
gua	20
apc	20
ala-d	20
aeo	20
b-ala	10


//


Description: Bacillus cereus W gcontig_1112316047603, whole genome shotgun sequence.
Accession: ABCZ02000004
Cluster nr: 1
Organism: Bacillus cereus W
Taxonomy: Bacteria;Firmicutes;Bacilli;Bacillales;Bacillaceae;Bacillus;Bacillus cereus group.

NRPSs:

NRPS: EDX57363
Location: 133596-140753
Strand: -

Domain: A1
NRPSPredictor2 SVM predictions:
hydrophobic-aliphatic
gly,ala,val,leu,ile,abu,iva
gly,ala
gly
NRPSPredictor2 code predictions:
gly	100
thr	60
pro	60
phe	60
orn	60
hpg	60
gln	60
cys	60
ala	60
val	50
ser	50
phg	50
leu	50
dpg	50
bht	50
tyr	40
tcl	40
pip	40
met	40
lys	40
ile	40
hse	40
glu	40
dhpg	40
dhp	40
cha	40
asp	40
asn	40
arg	40
aeo	40
trp	30
sal	30
hty	30
his	30
end	30
dht	30
dab	30
cit	30
bmt	30
apc	30
apa	30
allothr	30
ahp	30
abu	30
vol	20
uda	20
hyv	20
gua	20
dhb	20
b-ala	20
ala-d	20
aad	20

Domain: A2
NRPSPredictor2 SVM predictions:
hydrophobic-aliphatic
ser,thr,dhpg,hpg
thr
thr
NRPSPredictor2 code predictions:
thr	100
dht	90
allothr	90
ser	80
trp	60
phe	60
asn	60
tyr	50
orn	50
lys	50
leu	50
glu	50
cha	50
bmt	50
asp	50
arg	50
ala	50
ahp	50
val	40
pro	40
pip	40
met	40
ile	40
hty	40
hse	40
hpg	40
gly	40
gln	40
end	40
dpg	40
dhpg	40
dhp	40
cys	40
cit	40
bht	40
apc	40
apa	40
ala-d	40
vol	30
uda	30
tcl	30
phg	30
his	30
gua	30
dhb	30
dab	30
abu	30
aad	30
sal	20
hyv	20
b-ala	20
aeo	20

NRPS: EDX57556
Location: 141697-143313
Strand: -

Domain: A1
NRPSPredictor2 SVM predictions:
hydrophobic-aromatic
dhb,sal
dhb,sal
dhb
NRPSPredictor2 code predictions:
dhb	100
sal	80
pip	60
orn	50
cit	50
ser	40
ile	40
glu	40
gln	40
end	40
asp	40
asn	40
ahp	40
val	30
tyr	30
trp	30
thr	30
phe	30
met	30
lys	30
leu	30
hty	30
gly	30
dht	30
cha	30
bmt	30
arg	30
apc	30
apa	30
allothr	30
ala	30
vol	20
uda	20
tcl	20
pro	20
phg	20
hse	20
hpg	20
his	20
dpg	20
dhpg	20
dhp	20
dab	20
cys	20
bht	20
ala-d	20
abu	20
hyv	10
gua	10
b-ala	10
aeo	10
aad	10


//


Description: Bacillus cereus AH1134 gcontig_1113129653792, whole genome shotgun sequence.
Accession: ABDA02000001
Cluster nr: 1
Organism: Bacillus cereus AH1134
Taxonomy: Bacteria;Firmicutes;Bacilli;Bacillales;Bacillaceae;Bacillus;Bacillus cereus group.

NRPSs:

NRPS: EDZ53782
Location: 115311-118892
Strand: +

Domain: A1
NRPSPredictor2 SVM predictions:
hydrophobic-aliphatic
N/A
N/A
N/A
NRPSPredictor2 code predictions:
leu	70
tyr	60
trp	60
phe	60
orn	60
lys	60
glu	60
gln	60
bmt	60
asp	60
ahp	60
val	50
thr	50
ser	50
pro	50
pip	50
ile	50
end	50
dpg	50
dht	50
dhb	50
cit	50
asn	50
arg	50
allothr	50
ala-d	50
abu	50
vol	40
uda	40
sal	40
met	40
hty	40
hpg	40
gly	40
dhpg	40
dhp	40
cha	40
bht	40
apa	40
ala	40
phg	30
hse	30
his	30
dab	30
cys	30
apc	30
tcl	20
hyv	20
gua	20
aeo	20
aad	20
b-ala	10


//


Description: Bacillus cereus AH1134 gcontig_1113129653794, whole genome shotgun sequence.
Accession: ABDA02000005
Cluster nr: 1
Organism: Bacillus cereus AH1134
Taxonomy: Bacteria;Firmicutes;Bacilli;Bacillales;Bacillaceae;Bacillus;Bacillus cereus group.

NRPSs:

NRPS: EDZ51728
Location: 52126-57048
Strand: -

Domain: A1
NRPSPredictor2 SVM predictions:
hydrophobic-aliphatic
gly,ala,val,leu,ile,abu,iva
val,leu,ile,abu,iva
N/A
NRPSPredictor2 code predictions:
val	60
gly	60
pro	50
phe	50
orn	50
leu	50
ile	50
hty	50
dab	50
bht	50
asp	50
arg	50
ala	50
uda	40
tyr	40
thr	40
tcl	40
ser	40
pip	40
phg	40
lys	40
hpg	40
gua	40
glu	40
gln	40
dht	40
cit	40
asn	40
allothr	40
ala-d	40
vol	30
trp	30
sal	30
met	30
hse	30
end	30
dpg	30
dhpg	30
dhp	30
cys	30
cha	30
bmt	30
apa	30
ahp	30
aeo	30
abu	30
his	20
dhb	20
apc	20
aad	20
hyv	10
b-ala	10

Domain: A2
NRPSPredictor2 SVM predictions:
N/A
N/A
N/A
N/A
NRPSPredictor2 code predictions:
trp	60
orn	60
met	60
lys	60
leu	60
ahp	60
val	50
tyr	50
thr	50
ser	50
pro	50
hse	50
hpg	50
gly	50
glu	50
end	50
dpg	50
dht	50
dhpg	50
dhp	50
cys	50
bht	50
arg	50
apa	50
allothr	50
ala	50
phe	40
ile	40
hty	40
his	40
gln	40
dab	40
cit	40
cha	40
bmt	40
asp	40
asn	40
apc	40
vol	30
uda	30
sal	30
pip	30
phg	30
dhb	30
ala-d	30
aeo	30
abu	30
tcl	20
gua	20
aad	20
hyv	10
b-ala	10

NRPS: EDZ51493
Location: 64603-72435
Strand: -

Domain: A1
NRPSPredictor2 SVM predictions:
hydrophilic
asp,asn,glu,gln,aad
asp,asn
asp
NRPSPredictor2 code predictions:
asp	90
asn	80
thr	60
val	50
orn	50
lys	50
leu	50
gly	50
bht	50
arg	50
tyr	40
trp	40
tcl	40
ser	40
pro	40
pip	40
phg	40
phe	40
gua	40
glu	40
gln	40
dht	40
cha	40
allothr	40
sal	30
met	30
ile	30
hty	30
hse	30
hpg	30
end	30
dpg	30
dhpg	30
dhp	30
dab	30
cys	30
cit	30
bmt	30
apc	30
apa	30
ala	30
ahp	30
aeo	30
abu	30
vol	20
uda	20
hyv	20
his	20
dhb	20
b-ala	20
ala-d	20
aad	20

Domain: A2
NRPSPredictor2 SVM predictions:
hydrophilic
asp,asn,glu,gln,aad
asp,asn
asn
NRPSPredictor2 code predictions:
asn	100
asp	80
tyr	70
trp	60
arg	60
val	50
thr	50
phe	50
lys	50
leu	50
glu	50
gln	50
end	50
cha	50
bmt	50
bht	50
apc	50
vol	40
uda	40
tcl	40
ser	40
pro	40
phg	40
orn	40
met	40
ile	40
hty	40
hpg	40
his	40
gly	40
dpg	40
dht	40
dhpg	40
dhp	40
cit	40
apa	40
allothr	40
ala	40
ahp	40
pip	30
hyv	30
hse	30
dhb	30
dab	30
cys	30
ala-d	30
abu	30
aad	30
sal	20
gua	20
b-ala	20
aeo	20


//


Description: Bacillus cereus AH1134 gcontig_1113129653778, whole genome shotgun sequence.
Accession: ABDA02000007
Cluster nr: 1
Organism: Bacillus cereus AH1134
Taxonomy: Bacteria;Firmicutes;Bacilli;Bacillales;Bacillaceae;Bacillus;Bacillus cereus group.

NRPSs:

NRPS: EDZ50535
Location: 66945-81827
Strand: -

Domain: A1
NRPSPredictor2 SVM predictions:
hydrophobic-aliphatic
ser,thr,dhpg,hpg
ser
ser
NRPSPredictor2 code predictions:
ser	100
glu	70
leu	60
gln	60
cys	60
arg	60
val	50
thr	50
phe	50
orn	50
hpg	50
gly	50
dab	50
asp	50
apa	50
ala	50
uda	40
trp	40
pro	40
met	40
lys	40
ile	40
hse	40
dpg	40
dht	40
cit	40
bmt	40
b-ala	40
allothr	40
ala-d	40
ahp	40
aad	40
vol	30
tyr	30
pip	30
phg	30
hty	30
his	30
end	30
dhpg	30
dhp	30
cha	30
bht	30
asn	30
apc	30
aeo	30
abu	30
hyv	20
gua	20
dhb	20
tcl	10
sal	10

Domain: A2
NRPSPredictor2 SVM predictions:
hydrophobic-aliphatic
gly,ala,val,leu,ile,abu,iva
val,leu,ile,abu,iva
leu
NRPSPredictor2 code predictions:
pro	70
pip	70
leu	60
uda	50
tyr	50
trp	50
thr	50
orn	50
lys	50
ile	50
hty	50
glu	50
gln	50
dht	50
asp	50
asn	50
arg	50
allothr	50
ala-d	50
vol	40
val	40
ser	40
phe	40
met	40
his	40
gua	40
gly	40
end	40
cit	40
cha	40
bmt	40
bht	40
apa	40
ala	40
ahp	40
phg	30
hse	30
hpg	30
dpg	30
dhpg	30
dhp	30
dhb	30
dab	30
cys	30
apc	30
abu	30
aad	30
tcl	20
sal	20
aeo	20
hyv	10
b-ala	10

Domain: A3
NRPSPredictor2 SVM predictions:
N/A
N/A
N/A
N/A
NRPSPredictor2 code predictions:
glu	90
gln	90
asp	70
arg	70
val	60
uda	60
lys	60
leu	60
ile	60
vol	50
tyr	50
trp	50
pip	50
phe	50
orn	50
met	50
hpg	50
gly	50
end	50
dpg	50
dhpg	50
dhp	50
cit	50
bmt	50
bht	50
asn	50
apa	50
ahp	50
thr	40
ser	40
hty	40
dht	40
dhb	40
cys	40
cha	40
allothr	40
ala	40
abu	40
sal	30
pro	30
phg	30
hse	30
his	30
dab	30
apc	30
ala-d	30
tcl	20
hyv	20
gua	20
b-ala	20
aeo	20
aad	20

Domain: A4
NRPSPredictor2 SVM predictions:
N/A
N/A
N/A
N/A
NRPSPredictor2 code predictions:
glu	80
gln	80
asp	70
orn	60
met	60
ile	60
gly	60
arg	60
apa	60
ahp	60
val	50
uda	50
trp	50
ser	50
pip	50
phe	50
lys	50
leu	50
hpg	50
cit	50
asn	50
ala	50
vol	40
tyr	40
thr	40
pro	40
hty	40
hse	40
end	40
dpg	40
dht	40
dhpg	40
dhp	40
dhb	40
dab	40
cys	40
cha	40
bmt	40
bht	40
apc	40
allothr	40
sal	30
phg	30
his	30
ala-d	30
aeo	30
abu	30
tcl	20
gua	20
b-ala	20
aad	20
hyv	10

NRPS: EDZ50847
Location: 81824-88294
Strand: -

Domain: A1
NRPSPredictor2 SVM predictions:
hydrophobic-aliphatic
N/A
N/A
N/A
NRPSPredictor2 code predictions:
glu	70
gln	70
ser	60
lys	60
ala	60
val	50
thr	50
pro	50
phe	50
orn	50
leu	50
ile	50
gly	50
cys	50
arg	50
apa	50
trp	40
met	40
hse	40
hpg	40
dht	40
dab	40
bmt	40
bht	40
asp	40
apc	40
allothr	40
ahp	40
aeo	40
abu	40
tyr	30
sal	30
pip	30
phg	30
hty	30
end	30
dpg	30
dhpg	30
dhp	30
cit	30
cha	30
asn	30
ala-d	30
aad	30
vol	20
uda	20
tcl	20
his	20
gua	20
dhb	20
hyv	10
b-ala	10

Domain: A2
NRPSPredictor2 SVM predictions:
hydrophobic-aliphatic
gly,ala,val,leu,ile,abu,iva
gly,ala
ala
NRPSPredictor2 code predictions:
ala	100
hse	60
gly	60
cys	60
val	40
thr	40
ser	40
phg	40
phe	40
orn	40
leu	40
ile	40
hpg	40
dab	40
abu	40
uda	30
tyr	30
trp	30
pro	30
pip	30
met	30
lys	30
hty	30
his	30
glu	30
gln	30
dpg	30
dht	30
dhpg	30
dhp	30
cha	30
bht	30
asp	30
asn	30
arg	30
apa	30
allothr	30
ala-d	30
ahp	30
vol	20
sal	20
gua	20
end	20
dhb	20
cit	20
bmt	20
b-ala	20
aeo	20
aad	20
tcl	10
hyv	10
apc	10

NRPS: EDZ50636
Location: 88297-92853
Strand: -

Domain: A1
NRPSPredictor2 SVM predictions:
hydrophobic-aliphatic
ser,thr,dhpg,hpg
thr
thr
NRPSPredictor2 code predictions:
thr	100
dht	100
allothr	100
ser	80
arg	60
trp	50
phe	50
orn	50
lys	50
leu	50
glu	50
bmt	50
asp	50
asn	50
ala	50
ahp	50
vol	40
val	40
uda	40
tyr	40
pro	40
pip	40
met	40
ile	40
hty	40
hse	40
hpg	40
gua	40
gly	40
gln	40
end	40
dpg	40
dhpg	40
dhp	40
cys	40
cit	40
cha	40
bht	40
apa	40
ala-d	40
phg	30
his	30
dhb	30
dab	30
apc	30
abu	30
aad	30
tcl	20
sal	20
aeo	20
hyv	10
b-ala	10


//


Description: Bacillus cereus AH1134 gcontig_1113129653778, whole genome shotgun sequence.
Accession: ABDA02000007
Cluster nr: 2
Organism: Bacillus cereus AH1134
Taxonomy: Bacteria;Firmicutes;Bacilli;Bacillales;Bacillaceae;Bacillus;Bacillus cereus group.

NRPSs:

NRPS: EDZ50687
Location: 261858-269015
Strand: -

Domain: A1
NRPSPredictor2 SVM predictions:
hydrophobic-aliphatic
gly,ala,val,leu,ile,abu,iva
gly,ala
gly
NRPSPredictor2 code predictions:
gly	100
thr	60
pro	60
phe	60
orn	60
hpg	60
gln	60
cys	60
ala	60
val	50
ser	50
phg	50
leu	50
dpg	50
bht	50
tyr	40
tcl	40
pip	40
met	40
lys	40
ile	40
hse	40
glu	40
dhpg	40
dhp	40
cha	40
asp	40
asn	40
arg	40
aeo	40
trp	30
sal	30
hty	30
his	30
end	30
dht	30
dab	30
cit	30
bmt	30
apc	30
apa	30
allothr	30
ahp	30
abu	30
vol	20
uda	20
hyv	20
gua	20
dhb	20
b-ala	20
ala-d	20
aad	20

Domain: A2
NRPSPredictor2 SVM predictions:
hydrophobic-aliphatic
ser,thr,dhpg,hpg
thr
thr
NRPSPredictor2 code predictions:
thr	100
dht	90
allothr	90
ser	80
trp	60
phe	60
asn	60
tyr	50
orn	50
lys	50
leu	50
glu	50
cha	50
bmt	50
asp	50
arg	50
ala	50
ahp	50
val	40
pro	40
pip	40
met	40
ile	40
hty	40
hse	40
hpg	40
gly	40
gln	40
end	40
dpg	40
dhpg	40
dhp	40
cys	40
cit	40
bht	40
apc	40
apa	40
ala-d	40
vol	30
uda	30
tcl	30
phg	30
his	30
gua	30
dhb	30
dab	30
abu	30
aad	30
sal	20
hyv	20
b-ala	20
aeo	20

NRPS: EDZ50828
Location: 269967-271583
Strand: -

Domain: A1
NRPSPredictor2 SVM predictions:
hydrophobic-aromatic
dhb,sal
dhb,sal
dhb
NRPSPredictor2 code predictions:
dhb	100
sal	80
pip	60
orn	50
cit	50
ser	40
ile	40
glu	40
gln	40
end	40
asp	40
asn	40
ahp	40
val	30
tyr	30
trp	30
thr	30
phe	30
met	30
lys	30
leu	30
hty	30
gly	30
dht	30
cha	30
bmt	30
arg	30
apc	30
apa	30
allothr	30
ala	30
vol	20
uda	20
tcl	20
pro	20
phg	20
hse	20
hpg	20
his	20
dpg	20
dhpg	20
dhp	20
dab	20
cys	20
bht	20
ala-d	20
abu	20
hyv	10
gua	10
b-ala	10
aeo	10
aad	10


//


Description: Bacillus cereus AH1134 plasmid pAH1134_566 gcontig_1113129653818, whole genome shotgun sequence.
Accession: ABDA02000035
Cluster nr: 1
Organism: Bacillus cereus AH1134
Taxonomy: Bacteria;Firmicutes;Bacilli;Bacillales;Bacillaceae;Bacillus;Bacillus cereus group.

NRPSs:

NRPS: EDZ49480
Location: 94098-101696
Strand: +

Domain: A1
NRPSPredictor2 SVM predictions:
hydrophobic-aromatic
phe,trp,phg,tyr,bht
N/A
N/A
NRPSPredictor2 code predictions:
phe	70
val	60
tyr	60
trp	60
lys	60
leu	60
glu	60
bht	60
arg	60
ala	60
uda	50
orn	50
met	50
ile	50
hty	50
hpg	50
gln	50
end	50
dpg	50
dhpg	50
dhp	50
cit	50
bmt	50
asp	50
asn	50
apa	50
vol	40
thr	40
ser	40
pro	40
his	40
gly	40
dht	40
cys	40
cha	40
allothr	40
ala-d	40
ahp	40
tcl	30
sal	30
pip	30
phg	30
hse	30
dhb	30
dab	30
apc	30
abu	30
aad	30
hyv	20
gua	20
aeo	20
b-ala	10

Domain: A2
NRPSPredictor2 SVM predictions:
hydrophilic
phe,trp,phg,tyr,bht
tyr,bht
tyr
NRPSPredictor2 code predictions:
glu	60
asn	60
uda	50
tyr	50
trp	50
thr	50
orn	50
lys	50
leu	50
his	50
gln	50
dht	50
bht	50
asp	50
arg	50
apc	50
apa	50
allothr	50
vol	40
val	40
ser	40
pro	40
pip	40
phe	40
met	40
ile	40
hty	40
gly	40
end	40
dab	40
cit	40
cha	40
bmt	40
ala	40
ahp	40
phg	30
hse	30
hpg	30
gua	30
dpg	30
dhpg	30
dhp	30
dhb	30
cys	30
ala-d	30
abu	30
aad	30
tcl	20
sal	20
aeo	20
hyv	10
b-ala	10

NRPS: EDZ49362
Location: 134399-142087
Strand: +

Domain: A1
NRPSPredictor2 SVM predictions:
hydrophobic-aliphatic
ser,thr,dhpg,hpg
thr
thr
NRPSPredictor2 code predictions:
ser	100
thr	80
dht	80
allothr	80
glu	60
asp	60
tyr	50
trp	50
orn	50
leu	50
cit	50
bmt	50
arg	50
ala	50
ahp	50
val	40
phe	40
met	40
lys	40
ile	40
hty	40
hse	40
hpg	40
his	40
gly	40
gln	40
end	40
dpg	40
dhpg	40
dhp	40
dhb	40
cys	40
cha	40
asn	40
apa	40
ala-d	40
vol	30
uda	30
pro	30
pip	30
phg	30
dab	30
bht	30
apc	30
abu	30
aad	30
tcl	20
sal	20
gua	20
aeo	20
hyv	10
b-ala	10

NRPS: EDZ49272
Location: 147339-151835
Strand: +

Domain: A1
NRPSPredictor2 SVM predictions:
hydrophilic
asp,asn,glu,gln,aad
asp,asn
asn
NRPSPredictor2 code predictions:
asn	100
asp	80
val	50
tyr	50
trp	50
thr	50
phe	50
orn	50
lys	50
leu	50
hty	50
gly	50
glu	50
dht	50
cha	50
arg	50
allothr	50
vol	40
uda	40
ser	40
pro	40
pip	40
phg	40
met	40
ile	40
his	40
gln	40
end	40
dhb	40
dab	40
cys	40
cit	40
bmt	40
bht	40
apc	40
apa	40
ala-d	40
ala	40
ahp	40
tcl	30
sal	30
hse	30
hpg	30
gua	30
dpg	30
dhpg	30
dhp	30
abu	30
aad	30
aeo	20
hyv	10
b-ala	10

NRPS: EDZ49200
Location: 152852-159388
Strand: +

Domain: A1
NRPSPredictor2 SVM predictions:
hydrophobic-aliphatic
gly,ala,val,leu,ile,abu,iva
val,leu,ile,abu,iva
N/A
NRPSPredictor2 code predictions:
leu	100
met	80
cys	70
apa	70
ser	60
pro	60
orn	60
ile	60
hse	60
hpg	60
gly	60
val	50
trp	50
thr	50
phg	50
phe	50
lys	50
glu	50
gln	50
dpg	50
arg	50
ala	50
ahp	50
tyr	40
pip	40
hty	40
his	40
end	40
dht	40
dhpg	40
dhp	40
cit	40
cha	40
bmt	40
bht	40
asp	40
asn	40
apc	40
allothr	40
vol	30
uda	30
sal	30
dhb	30
dab	30
ala-d	30
aeo	30
abu	30
aad	30
tcl	20
gua	20
b-ala	20
hyv	10

Domain: A2
NRPSPredictor2 SVM predictions:
N/A
gly,ala,val,leu,ile,abu,iva
val,leu,ile,abu,iva
N/A
NRPSPredictor2 code predictions:
met	100
leu	80
orn	70
cys	70
apa	70
val	60
ser	60
ile	60
hpg	60
gly	60
tyr	50
trp	50
pro	50
pip	50
phe	50
lys	50
hse	50
glu	50
gln	50
dpg	50
dhpg	50
dhp	50
cha	50
bmt	50
bht	50
asp	50
asn	50
arg	50
ala	50
ahp	50
vol	40
thr	40
phg	40
hty	40
his	40
end	40
dht	40
cit	40
apc	40
allothr	40
aeo	40
abu	40
uda	30
sal	30
dhb	30
dab	30
ala-d	30
tcl	20
hyv	20
gua	20
aad	20
b-ala	10


//


Description: Trichoderma virens Gv29-8 TRIVIscaffold_1, whole genome shotgun sequence.
Accession: ABDF02000001
Cluster nr: 1
Organism: Trichoderma virens Gv29-8
Taxonomy: Eukaryota;Fungi;Dikarya;Ascomycota;Pezizomycotina;Sordariomycetes;Hypocreomycetidae;Hypocreales;Hypocreaceae;Hypocrea.

NRPSs:

NRPS: EHK26732
Location: 3709-7214
Strand: -

Domain: A1
NRPSPredictor2 SVM predictions:
N/A
N/A
N/A
N/A
NRPSPredictor2 code predictions:
trp	40
pro	40
gly	40
gln	40
arg	40
val	30
tyr	30
thr	30
ser	30
phe	30
lys	30
leu	30
hty	30
his	30
cys	30
cha	30
bht	30
b-ala	30
asp	30
asn	30
ala-d	30
ala	30
vol	20
uda	20
tcl	20
pip	20
phg	20
orn	20
met	20
ile	20
hyv	20
hse	20
hpg	20
gua	20
glu	20
end	20
dpg	20
dht	20
dhpg	20
dhp	20
dhb	20
dab	20
cit	20
bmt	20
apc	20
apa	20
allothr	20
ahp	20
aeo	20
abu	20
aad	20
sal	10


//


Description: Trichoderma virens Gv29-8 TRIVIscaffold_1, whole genome shotgun sequence.
Accession: ABDF02000001
Cluster nr: 3
Organism: Trichoderma virens Gv29-8
Taxonomy: Eukaryota;Fungi;Dikarya;Ascomycota;Pezizomycotina;Sordariomycetes;Hypocreomycetidae;Hypocreales;Hypocreaceae;Hypocrea.

NRPSs:


//


Description: Trichoderma virens Gv29-8 TRIVIscaffold_1, whole genome shotgun sequence.
Accession: ABDF02000001
Cluster nr: 4
Organism: Trichoderma virens Gv29-8
Taxonomy: Eukaryota;Fungi;Dikarya;Ascomycota;Pezizomycotina;Sordariomycetes;Hypocreomycetidae;Hypocreales;Hypocreaceae;Hypocrea.

NRPSs:

NRPS: EHK26839
Location: 357960-372711
Strand: +

Domain: A1
NRPSPredictor2 SVM predictions:
N/A
N/A
N/A
N/A
NRPSPredictor2 code predictions:
ala	80
thr	50
ser	50
orn	50
met	50
leu	50
hse	50
gly	50
dab	50
cys	50
val	40
pro	40
phe	40
lys	40
ile	40
hpg	40
glu	40
dht	40
bht	40
asp	40
arg	40
apa	40
allothr	40
aeo	40
tyr	30
trp	30
pip	30
phg	30
gln	30
dpg	30
dhpg	30
dhp	30
asn	30
ala-d	30
ahp	30
aad	30
vol	20
uda	20
sal	20
hty	20
his	20
gua	20
end	20
cit	20
cha	20
bmt	20
apc	20
abu	20
tcl	10
hyv	10
dhb	10
b-ala	10

Domain: A2
NRPSPredictor2 SVM predictions:
hydrophobic-aliphatic
gly,ala,val,leu,ile,abu,iva
N/A
N/A
NRPSPredictor2 code predictions:
ser	60
pro	60
ala	60
val	50
phe	50
met	50
hse	50
gly	50
gln	50
cha	50
bht	50
apa	50
tyr	40
trp	40
thr	40
orn	40
leu	40
hyv	40
cys	40
bmt	40
arg	40
aeo	40
vol	30
uda	30
pip	30
phg	30
lys	30
ile	30
hpg	30
his	30
glu	30
dab	30
asp	30
asn	30
apc	30
ahp	30
abu	30
tcl	20
hty	20
gua	20
end	20
dpg	20
dht	20
dhpg	20
dhp	20
dhb	20
cit	20
b-ala	20
allothr	20
ala-d	20
aad	20
sal	10

Domain: A3
NRPSPredictor2 SVM predictions:
N/A
N/A
N/A
N/A
NRPSPredictor2 code predictions:
gly	90
arg	70
val	60
pro	60
orn	60
dab	60
ala	60
uda	50
tcl	50
ser	50
phe	50
lys	50
leu	50
glu	50
bht	50
asp	50
asn	50
apa	50
aeo	50
tyr	40
trp	40
thr	40
phg	40
met	40
hty	40
hse	40
hpg	40
gln	40
dht	40
cys	40
cit	40
cha	40
allothr	40
ahp	40
vol	30
sal	30
pip	30
ile	30
gua	30
end	30
dpg	30
dhpg	30
dhp	30
bmt	30
apc	30
ala-d	30
abu	30
hyv	20
his	20
dhb	20
aad	20
b-ala	10


//


Description: Trichoderma virens Gv29-8 TRIVIscaffold_1, whole genome shotgun sequence.
Accession: ABDF02000001
Cluster nr: 5
Organism: Trichoderma virens Gv29-8
Taxonomy: Eukaryota;Fungi;Dikarya;Ascomycota;Pezizomycotina;Sordariomycetes;Hypocreomycetidae;Hypocreales;Hypocreaceae;Hypocrea.

NRPSs:

NRPS: EHK27480
Location: 2355360-2359137
Strand: +

Domain: A1
NRPSPredictor2 SVM predictions:
hydrophilic
asp,asn,glu,gln,aad
N/A
N/A
NRPSPredictor2 code predictions:
aad	80
glu	50
val	40
tyr	40
ser	40
phe	40
orn	40
hpg	40
gly	40
dpg	40
dhpg	40
dhp	40
dab	40
bht	40
asp	40
vol	30
uda	30
pip	30
met	30
lys	30
leu	30
ile	30
hyv	30
hty	30
gln	30
cys	30
cit	30
asn	30
arg	30
ala-d	30
ala	30
trp	20
thr	20
tcl	20
pro	20
phg	20
hse	20
his	20
gua	20
end	20
dht	20
cha	20
bmt	20
apc	20
apa	20
allothr	20
ahp	20
aeo	20
abu	20
sal	10
dhb	10
b-ala	10


//


Description: Trichoderma virens Gv29-8 TRIVIscaffold_3, whole genome shotgun sequence.
Accession: ABDF02000003
Cluster nr: 3
Organism: Trichoderma virens Gv29-8
Taxonomy: Eukaryota;Fungi;Dikarya;Ascomycota;Pezizomycotina;Sordariomycetes;Hypocreomycetidae;Hypocreales;Hypocreaceae;Hypocrea.

NRPSs:

NRPS: EHK25778
Location: 2233650-2236950
Strand: +

Domain: A1
NRPSPredictor2 SVM predictions:
hydrophobic-aliphatic
N/A
gly,ala
N/A
NRPSPredictor2 code predictions:
lys	40
gly	40
vol	30
val	30
trp	30
ser	30
pro	30
phe	30
orn	30
met	30
leu	30
ile	30
hse	30
hpg	30
glu	30
gln	30
dhpg	30
dhp	30
cys	30
arg	30
apc	30
apa	30
ala	30
ahp	30
tyr	20
thr	20
tcl	20
sal	20
pip	20
phg	20
hty	20
end	20
dpg	20
dht	20
dhb	20
dab	20
cit	20
cha	20
bmt	20
bht	20
asp	20
asn	20
allothr	20
aeo	20
abu	20
uda	10
hyv	10
his	10
gua	10
b-ala	10
ala-d	10
aad	10


//


Description: Trichoderma virens Gv29-8 TRIVIscaffold_3, whole genome shotgun sequence.
Accession: ABDF02000003
Cluster nr: 4
Organism: Trichoderma virens Gv29-8
Taxonomy: Eukaryota;Fungi;Dikarya;Ascomycota;Pezizomycotina;Sordariomycetes;Hypocreomycetidae;Hypocreales;Hypocreaceae;Hypocrea.

NRPSs:

NRPS: EHK25885
Location: 2529796-2553890
Strand: +

Domain: A1
NRPSPredictor2 SVM predictions:
hydrophobic-aliphatic
gly,ala,val,leu,ile,abu,iva
N/A
ala
NRPSPredictor2 code predictions:
ala	60
cys	50
val	40
phe	40
met	40
lys	40
leu	40
ile	40
hty	40
hse	40
dab	40
cha	40
asp	40
asn	40
ala-d	40
tyr	30
trp	30
thr	30
ser	30
pro	30
pip	30
phg	30
orn	30
hpg	30
gua	30
gly	30
gln	30
dpg	30
dhpg	30
dhp	30
bht	30
arg	30
apa	30
abu	30
aad	30
vol	20
uda	20
tcl	20
sal	20
hyv	20
his	20
glu	20
end	20
dht	20
dhb	20
cit	20
bmt	20
b-ala	20
apc	20
allothr	20
ahp	20
aeo	20

Domain: A2
NRPSPredictor2 SVM predictions:
hydrophobic-aliphatic
N/A
N/A
N/A
NRPSPredictor2 code predictions:
val	50
leu	50
gly	50
arg	50
uda	40
tyr	40
tcl	40
phe	40
orn	40
lys	40
ile	40
hyv	40
glu	40
bmt	40
bht	40
asp	40
vol	30
trp	30
thr	30
pro	30
pip	30
phg	30
hty	30
hse	30
hpg	30
gln	30
end	30
dpg	30
dht	30
dhpg	30
dhp	30
dab	30
cit	30
asn	30
allothr	30
ala	30
abu	30
ser	20
sal	20
met	20
his	20
gua	20
dhb	20
cha	20
b-ala	20
apc	20
apa	20
ala-d	20
ahp	20
aeo	20
aad	20
cys	10

Domain: A3
NRPSPredictor2 SVM predictions:
hydrophilic
N/A
N/A
N/A
NRPSPredictor2 code predictions:
orn	60
gly	60
arg	60
val	50
ser	50
pro	50
phe	50
lys	50
glu	50
dab	50
cys	50
bht	50
ala	50
tyr	40
trp	40
thr	40
met	40
leu	40
ile	40
hse	40
hpg	40
gua	40
gln	40
end	40
dht	40
bmt	40
asp	40
asn	40
apc	40
apa	40
allothr	40
ahp	40
aeo	40
vol	30
uda	30
sal	30
pip	30
phg	30
hty	30
dpg	30
dhpg	30
dhp	30
cit	30
cha	30
abu	30
aad	30
tcl	20
his	20
dhb	20
ala-d	20
hyv	10
b-ala	10

Domain: A4
NRPSPredictor2 SVM predictions:
hydrophobic-aliphatic
N/A
N/A
N/A
NRPSPredictor2 code predictions:
ile	60
ala	60
val	50
thr	50
pro	50
pip	50
phg	50
leu	50
hse	50
hpg	50
gly	50
tyr	40
trp	40
ser	40
phe	40
orn	40
met	40
lys	40
hty	40
gua	40
glu	40
gln	40
dpg	40
dht	40
cys	40
asp	40
asn	40
arg	40
apa	40
allothr	40
ala-d	40
vol	30
uda	30
end	30
dhpg	30
dhp	30
dab	30
cit	30
cha	30
bmt	30
bht	30
ahp	30
abu	30
aad	30
tcl	20
sal	20
his	20
dhb	20
b-ala	20
apc	20
aeo	20
hyv	10

Domain: A5
NRPSPredictor2 SVM predictions:
hydrophobic-aliphatic
gly,ala,val,leu,ile,abu,iva
val,leu,ile,abu,iva
val
NRPSPredictor2 code predictions:
ile	70
bmt	70
val	60
tyr	60
leu	60
glu	60
trp	50
phe	50
gln	50
cha	50
ala-d	50
ala	50
abu	50
vol	40
thr	40
ser	40
pro	40
pip	40
orn	40
met	40
lys	40
hyv	40
hty	40
hpg	40
end	40
dpg	40
dht	40
dhpg	40
dhp	40
bht	40
asp	40
asn	40
arg	40
apa	40
allothr	40
uda	30
phg	30
hse	30
gua	30
gly	30
cys	30
cit	30
ahp	30
aeo	30
tcl	20
sal	20
his	20
dhb	20
dab	20
apc	20
aad	20
b-ala	10

Domain: A6
NRPSPredictor2 SVM predictions:
hydrophobic-aliphatic
gly,ala,val,leu,ile,abu,iva
N/A
N/A
NRPSPredictor2 code predictions:
ala	80
ser	70
val	60
pro	60
phe	60
orn	60
leu	60
gly	60
arg	60
ala-d	60
uda	50
tyr	50
trp	50
thr	50
cha	50
bmt	50
bht	50
pip	40
met	40
lys	40
ile	40
hty	40
hse	40
his	40
glu	40
dht	40
dab	40
cys	40
cit	40
asp	40
apa	40
allothr	40
ahp	40
abu	40
vol	30
hpg	30
gln	30
end	30
dhb	30
asn	30
apc	30
aeo	30
tcl	20
phg	20
gua	20
dpg	20
dhpg	20
dhp	20
aad	20
sal	10
hyv	10
b-ala	10


//


Description: Trichoderma virens Gv29-8 TRIVIscaffold_5, whole genome shotgun sequence.
Accession: ABDF02000005
Cluster nr: 1
Organism: Trichoderma virens Gv29-8
Taxonomy: Eukaryota;Fungi;Dikarya;Ascomycota;Pezizomycotina;Sordariomycetes;Hypocreomycetidae;Hypocreales;Hypocreaceae;Hypocrea.

NRPSs:

NRPS: EHK23390
Location: 525121-528557
Strand: -

Domain: A1
NRPSPredictor2 SVM predictions:
hydrophilic
N/A
N/A
N/A
NRPSPredictor2 code predictions:
gly	60
val	50
thr	50
phe	50
orn	50
leu	50
dab	50
cit	50
bht	50
asp	50
arg	50
ala	50
uda	40
tyr	40
trp	40
ser	40
pro	40
lys	40
ile	40
hty	40
glu	40
gln	40
dht	40
asn	40
allothr	40
vol	30
tcl	30
sal	30
pip	30
phg	30
met	30
hse	30
hpg	30
gua	30
end	30
dpg	30
dhpg	30
dhp	30
dhb	30
cys	30
cha	30
bmt	30
apa	30
ala-d	30
ahp	30
aeo	30
abu	30
his	20
apc	20
aad	20
hyv	10
b-ala	10


//


Description: Trichoderma virens Gv29-8 TRIVIscaffold_5, whole genome shotgun sequence.
Accession: ABDF02000005
Cluster nr: 2
Organism: Trichoderma virens Gv29-8
Taxonomy: Eukaryota;Fungi;Dikarya;Ascomycota;Pezizomycotina;Sordariomycetes;Hypocreomycetidae;Hypocreales;Hypocreaceae;Hypocrea.

NRPSs:

NRPS: EHK23788
Location: 1830830-1880925
Strand: +

Domain: A0
NRPSPredictor2 SVM predictions:
hydrophobic-aliphatic
gly,ala,val,leu,ile,abu,iva
val,leu,ile,abu,iva
N/A
NRPSPredictor2 code predictions:
ser	60
orn	60
leu	60
ile	60
hty	60
cit	60
asp	60
val	50
tyr	50
pro	50
pip	50
phe	50
met	50
gly	50
glu	50
gln	50
bmt	50
bht	50
asn	50
arg	50
ala-d	50
ala	50
uda	40
trp	40
thr	40
lys	40
hpg	40
end	40
dpg	40
dht	40
dhpg	40
dhp	40
dhb	40
dab	40
cys	40
cha	40
apa	40
allothr	40
ahp	40
vol	30
tcl	30
phg	30
hse	30
his	30
gua	30
apc	30
abu	30
sal	20
hyv	20
aeo	20
aad	20
b-ala	10

Domain: A1
NRPSPredictor2 SVM predictions:
hydrophobic-aliphatic
gly,ala,val,leu,ile,abu,iva
val,leu,ile,abu,iva
iva
NRPSPredictor2 code predictions:
ala	80
pro	60
phe	60
gly	60
bht	60
vol	50
val	50
uda	50
tyr	50
ser	50
pip	50
orn	50
trp	40
thr	40
met	40
lys	40
leu	40
ile	40
hty	40
his	40
gua	40
glu	40
gln	40
dht	40
dab	40
cys	40
cit	40
cha	40
bmt	40
asp	40
asn	40
arg	40
apa	40
allothr	40
ala-d	40
abu	40
end	30
dhb	30
ahp	30
aeo	30
phg	20
hyv	20
hse	20
hpg	20
dpg	20
dhpg	20
dhp	20
apc	20
aad	20
tcl	10
sal	10
b-ala	10

Domain: A2
NRPSPredictor2 SVM predictions:
hydrophobic-aliphatic
gly,ala,val,leu,ile,abu,iva
val,leu,ile,abu,iva
iva
NRPSPredictor2 code predictions:
ser	70
cys	70
val	60
met	60
gly	60
cha	60
ala	60
tyr	50
pro	50
pip	50
phe	50
leu	50
ile	50
bht	50
asp	50
asn	50
vol	40
uda	40
trp	40
orn	40
lys	40
hty	40
his	40
glu	40
gln	40
dab	40
bmt	40
apa	40
ala-d	40
abu	40
thr	30
hpg	30
end	30
dpg	30
dht	30
dhpg	30
dhp	30
dhb	30
cit	30
arg	30
allothr	30
ahp	30
aeo	30
sal	20
phg	20
hyv	20
hse	20
gua	20
apc	20
aad	20
tcl	10
b-ala	10

Domain: A3
NRPSPredictor2 SVM predictions:
hydrophobic-aliphatic
pro,pip
pro
pro
NRPSPredictor2 code predictions:
pro	100
leu	60
hpg	60
gly	60
aeo	60
tyr	50
trp	50
thr	50
ser	50
phe	50
orn	50
met	50
lys	50
hse	50
glu	50
gln	50
dpg	50
bht	50
arg	50
ala	50
val	40
sal	40
pip	40
phg	40
ile	40
hty	40
dhpg	40
dhp	40
dab	40
cys	40
cha	40
asp	40
apa	40
ahp	40
tcl	30
his	30
gua	30
end	30
dht	30
dhb	30
cit	30
bmt	30
asn	30
apc	30
allothr	30
ala-d	30
abu	30
vol	20
uda	20
hyv	20
b-ala	20
aad	20

Domain: A4
NRPSPredictor2 SVM predictions:
hydrophobic-aliphatic
gly,ala,val,leu,ile,abu,iva
val,leu,ile,abu,iva
iva
NRPSPredictor2 code predictions:
ser	60
met	60
cys	60
cha	60
ala	60
val	50
phe	50
leu	50
ile	50
gly	50
asp	50
asn	50
vol	40
tyr	40
pro	40
pip	40
orn	40
lys	40
hty	40
glu	40
gln	40
dab	40
bmt	40
bht	40
apa	40
ala-d	40
abu	40
uda	30
trp	30
thr	30
hpg	30
his	30
end	30
dpg	30
dht	30
dhpg	30
dhp	30
dhb	30
cit	30
arg	30
allothr	30
ahp	30
aeo	30
sal	20
phg	20
hyv	20
hse	20
gua	20
apc	20
aad	20
tcl	10
b-ala	10

Domain: A5
NRPSPredictor2 SVM predictions:
hydrophobic-aliphatic
pro,pip
pro
pro
NRPSPredictor2 code predictions:
pro	100
leu	60
hpg	60
gly	60
aeo	60
tyr	50
trp	50
thr	50
ser	50
phe	50
orn	50
met	50
lys	50
hse	50
glu	50
gln	50
dpg	50
bht	50
arg	50
ala	50
val	40
sal	40
pip	40
phg	40
ile	40
hty	40
dhpg	40
dhp	40
dab	40
cys	40
cha	40
asp	40
apa	40
ahp	40
tcl	30
his	30
gua	30
end	30
dht	30
dhb	30
cit	30
bmt	30
asn	30
apc	30
allothr	30
ala-d	30
abu	30
vol	20
uda	20
hyv	20
b-ala	20
aad	20

Domain: A6
NRPSPredictor2 SVM predictions:
hydrophobic-aliphatic
gly,ala,val,leu,ile,abu,iva
N/A
N/A
NRPSPredictor2 code predictions:
pro	60
orn	60
ala	60
ser	50
dab	50
ahp	50
trp	40
met	40
lys	40
leu	40
ile	40
hty	40
gly	40
glu	40
end	40
bmt	40
arg	40
apa	40
ala-d	40
vol	30
val	30
uda	30
tyr	30
thr	30
pip	30
phe	30
hse	30
hpg	30
his	30
gua	30
gln	30
dpg	30
dht	30
cys	30
cit	30
cha	30
bht	30
asp	30
asn	30
apc	30
allothr	30
aeo	30
abu	30
phg	20
hyv	20
dhpg	20
dhp	20
dhb	20
aad	20
tcl	10
sal	10
b-ala	10

Domain: A7
NRPSPredictor2 SVM predictions:
hydrophobic-aliphatic
gly,ala,val,leu,ile,abu,iva
val,leu,ile,abu,iva
N/A
NRPSPredictor2 code predictions:
val	70
leu	70
bmt	70
vol	60
tyr	60
pro	60
phe	60
met	60
lys	60
ile	60
glu	60
bht	60
arg	60
apa	60
ala	60
uda	50
trp	50
thr	50
orn	50
hty	50
hpg	50
gly	50
gln	50
end	50
dht	50
cha	50
asp	50
asn	50
allothr	50
ser	40
pip	40
phg	40
hyv	40
hse	40
gua	40
dpg	40
dhpg	40
dhp	40
cys	40
cit	40
ala-d	40
ahp	40
abu	40
his	30
dhb	30
dab	30
apc	30
aeo	30
tcl	20
sal	20
aad	20
b-ala	10

Domain: A8
NRPSPredictor2 SVM predictions:
hydrophobic-aliphatic
gly,ala,val,leu,ile,abu,iva
val,leu,ile,abu,iva
iva
NRPSPredictor2 code predictions:
ser	60
cys	60
val	50
met	50
leu	50
gly	50
cha	50
ala	50
tyr	40
pro	40
pip	40
phe	40
orn	40
lys	40
ile	40
gln	40
bht	40
asp	40
asn	40
abu	40
vol	30
uda	30
trp	30
hty	30
hpg	30
his	30
glu	30
dpg	30
dhpg	30
dhp	30
dab	30
bmt	30
apa	30
ala-d	30
aeo	30
thr	20
sal	20
phg	20
hyv	20
hse	20
gua	20
end	20
dht	20
dhb	20
cit	20
arg	20
allothr	20
ahp	20
aad	20
tcl	10
b-ala	10
apc	10

Domain: A9
NRPSPredictor2 SVM predictions:
hydrophobic-aliphatic
pro,pip
pro
pro
NRPSPredictor2 code predictions:
pro	100
leu	60
hpg	60
gly	60
aeo	60
tyr	50
trp	50
thr	50
ser	50
phe	50
orn	50
met	50
lys	50
hse	50
glu	50
gln	50
dpg	50
bht	50
arg	50
ala	50
val	40
sal	40
pip	40
phg	40
ile	40
hty	40
dhpg	40
dhp	40
dab	40
cys	40
cha	40
asp	40
apa	40
ahp	40
tcl	30
his	30
gua	30
end	30
dht	30
dhb	30
cit	30
bmt	30
asn	30
apc	30
allothr	30
ala-d	30
abu	30
vol	20
uda	20
hyv	20
b-ala	20
aad	20


//


Description: Trichoderma virens Gv29-8 TRIVIscaffold_5, whole genome shotgun sequence.
Accession: ABDF02000005
Cluster nr: 3
Organism: Trichoderma virens Gv29-8
Taxonomy: Eukaryota;Fungi;Dikarya;Ascomycota;Pezizomycotina;Sordariomycetes;Hypocreomycetidae;Hypocreales;Hypocreaceae;Hypocrea.

NRPSs:

NRPS: EHK23788
Location: 1830830-1880925
Strand: +

Domain: A0
NRPSPredictor2 SVM predictions:
hydrophobic-aliphatic
gly,ala,val,leu,ile,abu,iva
val,leu,ile,abu,iva
N/A
NRPSPredictor2 code predictions:
ser	60
orn	60
leu	60
ile	60
hty	60
cit	60
asp	60
val	50
tyr	50
pro	50
pip	50
phe	50
met	50
gly	50
glu	50
gln	50
bmt	50
bht	50
asn	50
arg	50
ala-d	50
ala	50
uda	40
trp	40
thr	40
lys	40
hpg	40
end	40
dpg	40
dht	40
dhpg	40
dhp	40
dhb	40
dab	40
cys	40
cha	40
apa	40
allothr	40
ahp	40
vol	30
tcl	30
phg	30
hse	30
his	30
gua	30
apc	30
abu	30
sal	20
hyv	20
aeo	20
aad	20
b-ala	10

Domain: A1
NRPSPredictor2 SVM predictions:
hydrophobic-aliphatic
gly,ala,val,leu,ile,abu,iva
val,leu,ile,abu,iva
iva
NRPSPredictor2 code predictions:
ala	80
pro	60
phe	60
gly	60
bht	60
vol	50
val	50
uda	50
tyr	50
ser	50
pip	50
orn	50
trp	40
thr	40
met	40
lys	40
leu	40
ile	40
hty	40
his	40
gua	40
glu	40
gln	40
dht	40
dab	40
cys	40
cit	40
cha	40
bmt	40
asp	40
asn	40
arg	40
apa	40
allothr	40
ala-d	40
abu	40
end	30
dhb	30
ahp	30
aeo	30
phg	20
hyv	20
hse	20
hpg	20
dpg	20
dhpg	20
dhp	20
apc	20
aad	20
tcl	10
sal	10
b-ala	10

Domain: A2
NRPSPredictor2 SVM predictions:
hydrophobic-aliphatic
gly,ala,val,leu,ile,abu,iva
val,leu,ile,abu,iva
iva
NRPSPredictor2 code predictions:
ser	70
cys	70
val	60
met	60
gly	60
cha	60
ala	60
tyr	50
pro	50
pip	50
phe	50
leu	50
ile	50
bht	50
asp	50
asn	50
vol	40
uda	40
trp	40
orn	40
lys	40
hty	40
his	40
glu	40
gln	40
dab	40
bmt	40
apa	40
ala-d	40
abu	40
thr	30
hpg	30
end	30
dpg	30
dht	30
dhpg	30
dhp	30
dhb	30
cit	30
arg	30
allothr	30
ahp	30
aeo	30
sal	20
phg	20
hyv	20
hse	20
gua	20
apc	20
aad	20
tcl	10
b-ala	10

Domain: A3
NRPSPredictor2 SVM predictions:
hydrophobic-aliphatic
pro,pip
pro
pro
NRPSPredictor2 code predictions:
pro	100
leu	60
hpg	60
gly	60
aeo	60
tyr	50
trp	50
thr	50
ser	50
phe	50
orn	50
met	50
lys	50
hse	50
glu	50
gln	50
dpg	50
bht	50
arg	50
ala	50
val	40
sal	40
pip	40
phg	40
ile	40
hty	40
dhpg	40
dhp	40
dab	40
cys	40
cha	40
asp	40
apa	40
ahp	40
tcl	30
his	30
gua	30
end	30
dht	30
dhb	30
cit	30
bmt	30
asn	30
apc	30
allothr	30
ala-d	30
abu	30
vol	20
uda	20
hyv	20
b-ala	20
aad	20

Domain: A4
NRPSPredictor2 SVM predictions:
hydrophobic-aliphatic
gly,ala,val,leu,ile,abu,iva
val,leu,ile,abu,iva
iva
NRPSPredictor2 code predictions:
ser	60
met	60
cys	60
cha	60
ala	60
val	50
phe	50
leu	50
ile	50
gly	50
asp	50
asn	50
vol	40
tyr	40
pro	40
pip	40
orn	40
lys	40
hty	40
glu	40
gln	40
dab	40
bmt	40
bht	40
apa	40
ala-d	40
abu	40
uda	30
trp	30
thr	30
hpg	30
his	30
end	30
dpg	30
dht	30
dhpg	30
dhp	30
dhb	30
cit	30
arg	30
allothr	30
ahp	30
aeo	30
sal	20
phg	20
hyv	20
hse	20
gua	20
apc	20
aad	20
tcl	10
b-ala	10

Domain: A5
NRPSPredictor2 SVM predictions:
hydrophobic-aliphatic
pro,pip
pro
pro
NRPSPredictor2 code predictions:
pro	100
leu	60
hpg	60
gly	60
aeo	60
tyr	50
trp	50
thr	50
ser	50
phe	50
orn	50
met	50
lys	50
hse	50
glu	50
gln	50
dpg	50
bht	50
arg	50
ala	50
val	40
sal	40
pip	40
phg	40
ile	40
hty	40
dhpg	40
dhp	40
dab	40
cys	40
cha	40
asp	40
apa	40
ahp	40
tcl	30
his	30
gua	30
end	30
dht	30
dhb	30
cit	30
bmt	30
asn	30
apc	30
allothr	30
ala-d	30
abu	30
vol	20
uda	20
hyv	20
b-ala	20
aad	20

Domain: A6
NRPSPredictor2 SVM predictions:
hydrophobic-aliphatic
gly,ala,val,leu,ile,abu,iva
N/A
N/A
NRPSPredictor2 code predictions:
pro	60
orn	60
ala	60
ser	50
dab	50
ahp	50
trp	40
met	40
lys	40
leu	40
ile	40
hty	40
gly	40
glu	40
end	40
bmt	40
arg	40
apa	40
ala-d	40
vol	30
val	30
uda	30
tyr	30
thr	30
pip	30
phe	30
hse	30
hpg	30
his	30
gua	30
gln	30
dpg	30
dht	30
cys	30
cit	30
cha	30
bht	30
asp	30
asn	30
apc	30
allothr	30
aeo	30
abu	30
phg	20
hyv	20
dhpg	20
dhp	20
dhb	20
aad	20
tcl	10
sal	10
b-ala	10

Domain: A7
NRPSPredictor2 SVM predictions:
hydrophobic-aliphatic
gly,ala,val,leu,ile,abu,iva
val,leu,ile,abu,iva
N/A
NRPSPredictor2 code predictions:
val	70
leu	70
bmt	70
vol	60
tyr	60
pro	60
phe	60
met	60
lys	60
ile	60
glu	60
bht	60
arg	60
apa	60
ala	60
uda	50
trp	50
thr	50
orn	50
hty	50
hpg	50
gly	50
gln	50
end	50
dht	50
cha	50
asp	50
asn	50
allothr	50
ser	40
pip	40
phg	40
hyv	40
hse	40
gua	40
dpg	40
dhpg	40
dhp	40
cys	40
cit	40
ala-d	40
ahp	40
abu	40
his	30
dhb	30
dab	30
apc	30
aeo	30
tcl	20
sal	20
aad	20
b-ala	10

Domain: A8
NRPSPredictor2 SVM predictions:
hydrophobic-aliphatic
gly,ala,val,leu,ile,abu,iva
val,leu,ile,abu,iva
iva
NRPSPredictor2 code predictions:
ser	60
cys	60
val	50
met	50
leu	50
gly	50
cha	50
ala	50
tyr	40
pro	40
pip	40
phe	40
orn	40
lys	40
ile	40
gln	40
bht	40
asp	40
asn	40
abu	40
vol	30
uda	30
trp	30
hty	30
hpg	30
his	30
glu	30
dpg	30
dhpg	30
dhp	30
dab	30
bmt	30
apa	30
ala-d	30
aeo	30
thr	20
sal	20
phg	20
hyv	20
hse	20
gua	20
end	20
dht	20
dhb	20
cit	20
arg	20
allothr	20
ahp	20
aad	20
tcl	10
b-ala	10
apc	10

Domain: A9
NRPSPredictor2 SVM predictions:
hydrophobic-aliphatic
pro,pip
pro
pro
NRPSPredictor2 code predictions:
pro	100
leu	60
hpg	60
gly	60
aeo	60
tyr	50
trp	50
thr	50
ser	50
phe	50
orn	50
met	50
lys	50
hse	50
glu	50
gln	50
dpg	50
bht	50
arg	50
ala	50
val	40
sal	40
pip	40
phg	40
ile	40
hty	40
dhpg	40
dhp	40
dab	40
cys	40
cha	40
asp	40
apa	40
ahp	40
tcl	30
his	30
gua	30
end	30
dht	30
dhb	30
cit	30
bmt	30
asn	30
apc	30
allothr	30
ala-d	30
abu	30
vol	20
uda	20
hyv	20
b-ala	20
aad	20


//


Description: Trichoderma virens Gv29-8 TRIVIscaffold_6, whole genome shotgun sequence.
Accession: ABDF02000006
Cluster nr: 3
Organism: Trichoderma virens Gv29-8
Taxonomy: Eukaryota;Fungi;Dikarya;Ascomycota;Pezizomycotina;Sordariomycetes;Hypocreomycetidae;Hypocreales;Hypocreaceae;Hypocrea.

NRPSs:

NRPS: EHK23193
Location: 2955018-2958290
Strand: -

Domain: A1
NRPSPredictor2 SVM predictions:
hydrophobic-aliphatic
N/A
N/A
N/A
NRPSPredictor2 code predictions:
tcl	40
pro	40
leu	40
hpg	40
gly	40
ala	40
val	30
tyr	30
thr	30
pip	30
phg	30
phe	30
orn	30
hyv	30
hse	30
glu	30
gln	30
dpg	30
dht	30
dhpg	30
dhp	30
cys	30
cha	30
asn	30
arg	30
allothr	30
trp	20
ser	20
sal	20
met	20
lys	20
ile	20
hty	20
gua	20
end	20
dhb	20
cit	20
bmt	20
bht	20
b-ala	20
asp	20
apc	20
apa	20
ahp	20
aeo	20
abu	20
vol	10
uda	10
his	10
dab	10
ala-d	10
aad	10

NRPS: EHK23007
Location: 2971004-2982836
Strand: +

Domain: A1
NRPSPredictor2 SVM predictions:
hydrophobic-aliphatic
N/A
N/A
N/A
NRPSPredictor2 code predictions:
ser	50
lys	50
glu	50
cys	50
ala	50
val	40
phe	40
orn	40
leu	40
hty	40
gln	40
dab	40
cha	40
asp	40
asn	40
arg	40
apa	40
aeo	40
abu	40
vol	30
tyr	30
trp	30
thr	30
sal	30
pro	30
met	30
ile	30
gly	30
end	30
dhb	30
bmt	30
bht	30
b-ala	30
ala-d	30
aad	30
uda	20
tcl	20
pip	20
phg	20
hyv	20
hse	20
hpg	20
his	20
gua	20
dpg	20
dht	20
dhpg	20
dhp	20
cit	20
allothr	20
ahp	20
apc	10

NRPS: EHK23018
Location: 3007775-3020453
Strand: -

Domain: A1
NRPSPredictor2 SVM predictions:
hydrophobic-aliphatic
gly,ala,val,leu,ile,abu,iva
N/A
leu
NRPSPredictor2 code predictions:
trp	70
pro	50
phg	50
hpg	50
val	40
tyr	40
pip	40
phe	40
orn	40
met	40
lys	40
leu	40
ile	40
hty	40
his	40
gly	40
dpg	40
dhpg	40
dhp	40
bht	40
arg	40
ala	40
aeo	40
thr	30
tcl	30
ser	30
sal	30
hse	30
glu	30
gln	30
end	30
dht	30
dhb	30
cys	30
cit	30
cha	30
bmt	30
b-ala	30
asp	30
asn	30
apa	30
allothr	30
ahp	30
abu	30
vol	20
uda	20
gua	20
dab	20
apc	20
ala-d	20
aad	20
hyv	10


//


Description: Trichoderma virens Gv29-8 TRIVIscaffold_47, whole genome shotgun sequence.
Accession: ABDF02000047
Cluster nr: 1
Organism: Trichoderma virens Gv29-8
Taxonomy: Eukaryota;Fungi;Dikarya;Ascomycota;Pezizomycotina;Sordariomycetes;Hypocreomycetidae;Hypocreales;Hypocreaceae;Hypocrea.

NRPSs:

NRPS: EHK22005
Location: 20607-26943
Strand: +

Domain: A1
NRPSPredictor2 SVM predictions:
hydrophilic
N/A
N/A
N/A
NRPSPredictor2 code predictions:
leu	80
tyr	60
orn	60
bht	60
val	50
ser	50
phe	50
ile	50
hty	50
hpg	50
glu	50
gln	50
dpg	50
dhpg	50
dhp	50
cit	50
asp	50
arg	50
ala	50
uda	40
trp	40
pip	40
[truncated: 22,554,676 more chars]
