# Supplementary material for: Pep2Path: Automated Mass Spectrometry-Guided Genome Mining of Peptidic Natural Products
Source: PLoS Comput Biol. 2014 Sep 4;10(9):e1003822. doi: 10.1371/journal.pcbi.1003822 (PMC4154637; doi:10.1371/journal.pcbi.1003822)
Supplement: Code S1 — Source code and test data. Full source code of Pep2Path version 1.1.0 and associated test data that allow users to test the functionality of the software. Updated versions of the Pep2Path code will be made available on http://pep2path.sourceforge.net in the future. (GZ) [file pcbi.1003822.s001.gz › pep2path.cfg]

# Central settings file for Pep2Path

# THESE SETTINGS MUST BE EDITED ACCORDING TO YOUR SYSTEM'S CONFIGURATION!
# ESSENTIAL SETTINGS

#Path to directory in which antiSMASH 2.* is installed, given between parentheses
PATH_2_ANTISMASH2 = "/Users/mhmedema/Documents/antismash2/antiSMASH2_working"
