# Supplementary material for: Pep2Path: Automated Mass Spectrometry-Guided Genome Mining of Peptidic Natural Products
Source: PLoS Comput Biol. 2014 Sep 4;10(9):e1003822. doi: 10.1371/journal.pcbi.1003822 (PMC4154637; doi:10.1371/journal.pcbi.1003822)
Supplement: Code S1 — Source code and test data. Full source code of Pep2Path version 1.1.0 and associated test data that allow users to test the functionality of the software. Updated versions of the Pep2Path code will be made available on http://pep2path.sourceforge.net in the future. (GZ) [file pcbi.1003822.s001.gz › norine_peptides.txt]

A42867	Asn,bOH-Cl-Tyr,NMe-Leu,Hpg,D-Glc,Rha,bOH-Tyr,Van,Dhpg,Hpg@1,3@0,2,3@1@1,0,4,6,9@3,5@4@3,8,7,9@6@6,9@8,3,6
A51568	Asn,bOH-Cl-Tyr,Leu,Hpg,D-Glc,Van,bOH-Cl-Tyr,Dhpg,Hpg@1,3@0,2,3@1@1,0,4,6,8@3,5@4@3,7,8@6,8@3,7,6
A54145 A	iC10:0,Trp,D-Glu,OH-Asn,Thr,NMe-Gly,Ala,Asp,D-Lys,OMe-Asp,Gly,D-Asn,Glu,Ile@1@0,2@1,3@2,4@3,5,13@4,6@5,7@6,8@7,9@8,10@9,11@10,12@11,13@4,12
A54145 A1	C10:0,Trp,D-Glu,OH-Asn,Thr,NMe-Gly,Ala,Asp,D-Lys,OMe-Asp,Gly,D-Asn,Glu,Ile@1@0,2@1,3@2,4@3,5,13@4,6@5,7@6,8@7,9@8,10@9,11@10,12@11,13@4,12
A54145 B	C10:0,Trp,D-Glu,OH-Asn,Thr,NMe-Gly,Ala,Asp,D-Lys,OMe-Asp,Gly,D-Asn,3Me-Glu,Ile@1@0,2@1,3@2,4@3,5,13@4,6@5,7@6,8@7,9@8,10@9,11@10,12@11,13@4,12
A54145 B1	iC10:0,Trp,D-Glu,OH-Asn,Thr,NMe-Gly,Ala,Asp,D-Lys,OMe-Asp,Gly,D-Asn,3Me-Glu,Ile@1@0,2@1,3@2,4@3,5,13@4,6@5,7@6,8@7,9@8,10@9,11@10,12@11,13@4,12
A54145 C	aC11:0,Trp,D-Glu,OH-Asn,Thr,NMe-Gly,Ala,Asp,D-Lys,OMe-Asp,Gly,D-Asn,3Me-Glu,Val@1@0,2@1,3@2,4@3,5,13@4,6@5,7@6,8@7,9@8,10@9,11@10,12@11,13@4,12
A54145 D	aC11:0,Trp,D-Glu,OH-Asn,Thr,NMe-Gly,Ala,Asp,D-Lys,OMe-Asp,Gly,D-Asn,Glu,Ile@1@0,2@1,3@2,4@3,5,13@4,6@5,7@6,8@7,9@8,10@9,11@10,12@11,13@4,12
A54145 E	aC11:0,Trp,D-Glu,OH-Asn,Thr,NMe-Gly,Ala,Asp,D-Lys,OMe-Asp,Gly,D-Asn,3Me-Glu,Ile@1@0,2@1,3@2,4@3,5,13@4,6@5,7@6,8@7,9@8,10@9,11@10,12@11,13@4,12
A54145 F	iC10:0,Trp,D-Glu,OH-Asn,Thr,NMe-Gly,Ala,Asp,D-Lys,OMe-Asp,Gly,D-Asn,Glu,Val@1@0,2@1,3@2,4@3,5,13@4,6@5,7@6,8@7,9@8,10@9,11@10,12@11,13@4,12
A83850	Asn,bOH-Cl-Tyr,NdMe-Leu,Hpg,D-Glc,Leu,bOH-Cl-Tyr,Dhpg,Hpg@1,3@0,2,3@1@1,0,4,6,8@3,5@4@3,7,8@6,8@3,7,6
aciculitin A	aThr,Tyr,dhAbu,bOH-Gln,Gly,Gln,His,Dab,C13:2(t4.t6)-OH(2.3),Lyx,dhAbu@7,1@0,2,6@1,3@2,4@3,5@4,6@7,5,1@10,0,6@9,10@8@8,7
aciculitin B	aThr,Tyr,dhAbu,bOH-Gln,Gly,Gln,His,Dab,C14:2(t4.t6)-OH(2.3),Lyx,dhAbu@7,1@0,2,6@1,3@2,4@3,5@4,6@7,5,1@10,0,6@9,10@8@8,7
aciculitin C	aThr,Tyr,dhAbu,bOH-Gln,Gly,Gln,His,Dab,C15:2(t4.t6)-OH(2.3),Lyx,dhAbu@7,1@0,2,6@1,3@2,4@3,5@4,6@7,5,1@10,0,6@9,10@8@8,7
actinoidin A	Phe,bOH-Tyr,Hpg,Hpg,Aco,bOH-Cl-Tyr,Act,Dhpg,Hpg,D-Glc,D-Man@1,3@0,3,2@1@0,1,4,5,8@3,9@3,7,6,8@5@5,8,10@3,5,7@4@7
actinoidin A2	Phe,bOH-Tyr,Hpg,Hpg,Rha,bOH-Cl-Tyr,Act,Dhpg,Hpg,D-Glc,D-Man@1,3@0,3,2@1@0,1,4,5,8@3,9@3,7,6,8@5@5,8,10@3,5,7@4@7
actinoidin B	Phe,bOH-Tyr,Hpg,Hpg,Aco,bOH-Cl-Tyr,Act,Dhpg,Hpg,D-Glc@1,3@0,3,2@1@0,1,4,5,8@3,9@3,7,6,8@5@5,8@3,5,7@4
actinomycin D	Thr,D-Val,Pro,NMe-Gly,NMe-Val,ChrAct,Thr,D-Val,Pro,NMe-Gly,NMe-Val@1,5,4@0,2@1,3@2,4@0,3@0,6@5,7,10@6,8@7,9@8,10@6,9
actinomycin I	D-Val,Pro,NMe-Gly,NMe-Val,Thr,ChrAct,Thr,D-Val,3OH-Pro,NMe-Gly,NMe-Val@1,4@0,2@1,3@2,4@0,3,5@4,6@5,7,10@6,8@7,9@8,10@6,9
actinomycin II	D-Val,NMe-Gly,NMe-Gly,NMe-Val,Thr,ChrAct,Thr,D-Val,NMe-Gly,NMe-Gly,NMe-Val@1,4@0,2@1,3@2,4@0,3,5@4,6@5,7,10@6,8@7,9@8,10@6,9
actinomycin III	D-Val,NMe-Gly,NMe-Gly,NMe-Val,Thr,ChrAct,Thr,D-Val,Pro,NMe-Gly,NMe-Val@1,4@0,2@1,3@2,4@0,3,5@4,6@5,7,10@6,8@7,9@8,10@6,9
actinomycin pip1-alpha	D-Val,Hpr,NMe-Gly,NMe-Val,Thr,ChrAct,Thr,D-Val,4oxo-Hpr,NMe-Gly,NMe-Val@1,4@0,2@1,3@2,4@0,3,5@4,6@5,7,10@6,8@7,9@8,10@6,9
actinomycin pip1-beta	D-Val,Hpr,NMe-Gly,NMe-Val,Thr,ChrAct,Thr,D-Val,Pro,NMe-Gly,NMe-Val@1,4@0,2@1,3@2,4@0,3,5@4,6@5,7,10@6,8@7,9@8,10@6,9
actinomycin pip2	D-Val,Hpr,NMe-Gly,NMe-Val,Thr,ChrAct,Thr,D-Val,Hpr,NMe-Gly,NMe-Val@1,4@0,2@1,3@2,4@0,3,5@4,6@5,7,10@6,8@7,9@8,10@6,9
actinomycin V	Thr,D-Val,4oxo-Pro,NMe-Gly,NMe-Val,ChrAct,Thr,D-Val,Pro,NMe-Gly,NMe-Val@1,4,5@0,2@1,3@2,4@3,0@0,6@5,7,10@6,8@7,9@8,10@6,9
actinomycin VI	D-aIle,Pro,NMe-Gly,NMe-Val,Thr,ChrAct,Thr,D-Val,Pro,NMe-Gly,NMe-Val@1,4@0,2@1,3@2,4@0,3,5@4,6@5,7,10@6,8@7,9@8,10@6,9
actinomycin VII	D-aIle,Pro,NMe-Gly,NMe-Val,Thr,ChrAct,Thr,D-aIle,Pro,NMe-Gly,NMe-Val@1,4@0,2@1,3@2,4@0,3,5@4,6@5,7,10@6,8@7,9@8,10@6,9
actinomycin Z1	D-Val,3OH-5Me-Pro,NMe-Gly,NMe-Val,Thr,ChrAct,4OH-Thr,D-Val,4oxo-5Me-Pro,NMe-Gly,NMe-Ala@1,4@0,2@1,3@2,4@0,3,5@4,6@5,7,10@6,8@7,9@8,10@6,9
actinomycin Z2	D-Val,3OH-5Me-Pro,NMe-Gly,NMe-Val,Thr,ChrAct,Thr,D-Val,4oxo-5Me-Pro,NMe-Gly,NMe-Ala@1,4@0,2@1,3@2,4@0,3,5@4,6@5,7,10@6,8@7,9@8,10@6,9
actinomycin Z3	4Cl-Thr,D-Val,4oxo-5Me-Pro,NMe-Gly,NMe-Ala,ChrAct,Thr,D-Val,3OH-5Me-Pro,NMe-Gly,NMe-Val@1,4,5@0,2@1,3@2,4@3,0@0,6@5,7,10@6,8@7,9@8,10@6,9
actinomycin Z4	D-Val,5Me-Pro,NMe-Gly,NMe-Val,Thr,ChrAct,Thr,D-Val,4oxo-5Me-Pro,NMe-Gly,NMe-Ala@1,4@0,2@1,3@2,4@0,3,5@4,6@5,7,10@6,8@7,9@8,10@6,9
actinomycin Z5	D-Val,5Me-Pro,NMe-Gly,NMe-Val,Thr,ChrAct,4Cl-Thr,D-Val,4oxo-5Me-Pro,NMe-Gly,NMe-Ala@1,4@0,2@1,3@2,4@0,3,5@4,6@5,7,10@6,8@7,9@8,10@6,9
ACV	Aad,Cys,D-Val@1@0,2@1
oscillarin	D-Ph-Lac,D-Phe,Choi@1@0,2@1
alamethicin F30	Ac-Aib,Pro,Aib,Ala,Aib,Aib,Gln,Aib,Val,Aib,Gly,Leu,Aib,Pro,Val,Aib,Aib,Glu,Gln,Pheol@1@0,2@1,3@2,4@3,5@4,6@5,7@6,8@7,9@8,10@9,11@10,12@11,13@12,14@13,15@14,16@15,17@16,18@17,19@18
alamethicin F30	Ac-Aib,Pro,Aib,Ala,Aib,Aib,Gln,Aib,Val,Aib,Gly,Leu,Aib,Pro,Val,Aib,Aib,Glu,Gln@1@0,2@1,3@2,4@3,5@4,6@5,7@6,8@7,9@8,10@9,11@10,12@11,13@12,14@13,15@14,16@15,17@16,18@17
alamethicin F30	Ac-Aib,Pro,Aib,Ala,Aib,Aib,Gln,Aib,Val,Aib,Gly,Leu,Aib,Pro,Val,Aib,Aib,Glu,Glu,Pheol@1@0,2@1,3@2,4@3,5@4,6@5,7@6,8@7,9@8,10@9,11@10,12@11,13@12,14@13,15@14,16@15,17@16,18@17,19@18
alamethicin F30	Ac-Aib,Pro,Aib,Ala,Aib,Aib,Glu,Aib,Val,Aib,Gly,Leu,Aib,Pro,Val,Aib,Aib,Glu,Glu,Pheol@1@0,2@1,3@2,4@3,5@4,6@5,7@6,8@7,9@8,10@9,11@10,12@11,13@12,14@13,15@14,16@15,17@16,18@17,19@18
alamethicin F30	Ac-Aib,Pro,Aib,Ala,Aib,Ala,Gln,Aib,Val,Aib,Gly,Leu,Aib,Pro,Val,Aib,Aib,Glu,Gln,Pheol@1@0,2@1,3@2,4@3,5@4,6@5,7@6,8@7,9@8,10@9,11@10,12@11,13@12,14@13,15@14,16@15,17@16,18@17,19@18
alamethicin F50	Ac-Aib,Pro,Aib,Ala,Aib,Ala,Gln,Aib,Val,Aib,Gly,Leu,Aib,Pro,Val,Aib,Aib,Gln,Gln,Pheol@1@0,2@1,3@2,4@3,5@4,6@5,7@6,8@7,9@8,10@9,11@10,12@11,13@12,14@13,15@14,16@15,17@16,18@17,19@18
alamethicin F30	pGlu,Aib,Val,Aib,Gly,Leu,Aib,Pro,Val,Aib,Aib,Glu,Gln,Pheol@1@0,2@1,3@2,4@3,5@4,6@5,7@6,8@7,9@8,10@9,11@10,12@11,13@12
alamethicin F50	pGlu,Aib,Val,Aib,Gly,Leu,Aib,Pro,Val,Aib,Aib,Gln,Gln,Pheol@1@0,2@1,3@2,4@3,5@4,6@5,7@6,8@7,9@8,10@9,11@10,12@11,13@12
alamethicin F30	Ac-Aib,Pro,Aib,Ala,Aib,Ala,Gln,Aib,Val,Aib,Gly,Leu,Aib,Pro,Val,Aib,Aib,Glu,Gln@1@0,2@1,3@2,4@3,5@4,6@5,7@6,8@7,9@8,10@9,11@10,12@11,13@12,14@13,15@14,16@15,17@16,18@17
alamethicin F30	Ac-Aib,Pro,Aib,Ala,Aib,Ala,Gln,Aib,Val,Aib,Gly,Leu,Aib,Pro,Val,Aib,Aib,Glu,Glu,Pheol@1@0,2@1,3@2,4@3,5@4,6@5,7@6,8@7,9@8,10@9,11@10,12@11,13@12,14@13,15@14,16@15,17@16,18@17,19@18
alamethicin F30	Ac-Aib,Pro,Aib,Ala,Aib,Ala,Glu,Aib,Val,Aib,Gly,Leu,Aib,Pro,Val,Aib,Aib,Glu,Gln,Pheol@1@0,2@1,3@2,4@3,5@4,6@5,7@6,8@7,9@8,10@9,11@10,12@11,13@12,14@13,15@14,16@15,17@16,18@17,19@18
amphibactin B	C14:0-OH(3),Ac-OH-Orn,D-Ac-OH-Orn,Ser,D-Ac-OH-Orn@1@0,2@1,3@2,4@3
amphibactin C	C16:1(9)-OH(3),Ac-OH-Orn,D-Ac-OH-Orn,Ser,D-Ac-OH-Orn@1@0,2@1,3@2,4@3
amphibactin D	C14:0,Ac-OH-Orn,D-Ac-OH-Orn,Ser,D-Ac-OH-Orn@1@0,2@1,3@2,4@3
amphibactin E	C16:1(9),Ac-OH-Orn,D-Ac-OH-Orn,Ser,D-Ac-OH-Orn@1@0,2@1,3@2,4@3
amphibactin F	C16:0-OH(3),Ac-OH-Orn,D-Ac-OH-Orn,Ser,D-Ac-OH-Orn@1@0,2@1,3@2,4@3
amphibactin G	C18:1(9)-OH(3),Ac-OH-Orn,D-Ac-OH-Orn,Ser,D-Ac-OH-Orn@1@0,2@1,3@2,4@3
amphibactin H	C16:0,Ac-OH-Orn,D-Ac-OH-Orn,Ser,D-Ac-OH-Orn@1@0,2@1,3@2,4@3
amphibactin I	C18:1(9),Ac-OH-Orn,D-Ac-OH-Orn,Ser,D-Ac-OH-Orn@1@0,2@1,3@2,4@3
amphisin	C10:0-OH(3),D-Leu,D-Asp,D-aThr,D-Leu,D-Leu,D-Ser,Leu,D-Gln,Leu,Ile,Asp@1@0,2@1,3@2,4,11@3,5@4,6@5,7@6,8@7,9@8,10@9,11@3,10
arthrofactin	C10:0-OH(3),D-Leu,D-Asp,D-Thr,D-Leu,D-Leu,D-Ser,Leu,D-Ser,Ile,Ile,Asp@1@0,2@1,3@2,4,11@3,5@4,6@5,7@6,8@7,9@8,10@9,11@3,10
lokisin	C10:0-OH(3),D-Leu,D-Asp,D-aThr,D-Leu,D-Leu,D-Ser,Leu,D-Ser,Leu,Ile,Asp@1@0,2@1,3@2,4,11@3,5@4,6@5,7@6,8@7,9@8,10@9,11@3,10
pholipeptin	C10:0-OH(3),D-Leu,Asp,Thr,D-Leu,D-Leu,D-Ser,D-Leu,D-Ser,D-Leu,Ile,D-Asp@1@0,2@1,3@2,4,11@3,5@4,6@5,7@6,8@7,9@8,10@9,11@3,10
tensin	C10:0-OH(3),D-Leu,D-Asp,D-aThr,D-Leu,D-Leu,D-Ser,Leu,D-Gln,Leu,Ile,Glu@1@0,2@1,3@2,4,11@3,5@4,6@5,7@6,8@7,9@8,10@9,11@3,10
ampullosporin A	Ac-Trp,Ala,Aib,Aib,Leu,Aib,Gln,Aib,Aib,Aib,Gln,Leu,Aib,Gln,Leuol@1@0,2@1,3@2,4@3,5@4,6@5,7@6,8@7,9@8,10@9,11@10,12@11,13@12,14@13
ampullosporin B	Ac-Trp,Ala,Aib,Aib,Leu,Aib,Gln,Ala,Aib,Aib,Gln,Leu,Aib,Gln,Leuol@1@0,2@1,3@2,4@3,5@4,6@5,7@6,8@7,9@8,10@9,11@10,12@11,13@12,14@13
ampullosporin C	Ac-Trp,Ala,Aib,Aib,Leu,Aib,Gln,Aib,Ala,Aib,Gln,Leu,Aib,Gln,Leuol@1@0,2@1,3@2,4@3,5@4,6@5,7@6,8@7,9@8,10@9,11@10,12@11,13@12,14@13
ampullosporin D	Ac-Trp,Ala,Aib,Aib,Leu,Aib,Gln,Aib,Aib,Ala,Gln,Leu,Aib,Gln,Leuol@1@0,2@1,3@2,4@3,5@4,6@5,7@6,8@7,9@8,10@9,11@10,12@11,13@12,14@13
ampullosporin E1	Ac-Trp,Ala,Aib,Aib,Leu,Aib,Gln,Ala,Aib,Aib,Gln,Leu,Ala,Gln,Leuol@1@0,2@1,3@2,4@3,5@4,6@5,7@6,8@7,9@8,10@9,11@10,12@11,13@12,14@13
ampullosporin E2	Ac-Trp,Ala,Aib,Aib,Leu,Aib,Gln,Aib,Ala,Ala,Gln,Leu,Aib,Gln,Leuol@1@0,2@1,3@2,4@3,5@4,6@5,7@6,8@7,9@8,10@9,11@10,12@11,13@12,14@13
ampullosporin E3	Ac-Trp,Ala,Aib,Aib,Leu,Aib,Gln,Aib,Aib,Ala,Gln,Leu,Ala,Gln,Leuol@1@0,2@1,3@2,4@3,5@4,6@5,7@6,8@7,9@8,10@9,11@10,12@11,13@12,14@13
ampullosporin E4	Ac-Trp,Ala,Aib,Aib,Leu,Aib,Gln,Ala,Ala,Aib,Gln,Leu,Aib,Gln,Leuol@1@0,2@1,3@2,4@3,5@4,6@5,7@6,8@7,9@8,10@9,11@10,12@11,13@12,14@13
AM-toxin I	Amv,Hiv,Ala,dh-Ala@1,3@0,2@1,3@0,2
AM-toxin II	Apv,Hiv,Ala,dh-Ala@1,3@0,2@1,3@0,2
AM-toxin III	Ahv,Hiv,Ala,dh-Ala@1,3@0,2@1,3@0,2
anabaenopeptilide 202A	NFo-Pro,Gln,Thr,Hty,Ahp,Thr,NMe-OMe-Tyr,Ile@1@0,2@1,3,7@2,4@3,5@4,6@5,7@2,6
anabaenopeptilide 202B	NFo-Pro,Gln,Thr,Hty,Ahp,Thr,Cl-NMe-Tyr,Ile@1@0,2@1,3,7@2,4@3,5@4,6@5,7@2,6
anabaenopeptilide 90A	NFo-Gln,Thr,Hty,Ahp,Thr,NMe-OMe-Tyr,Ile@1@0,2,6@1,3@2,4@3,5@4,6@1,5
anabaenopeptilide 90B	NFo-Gln,Thr,Hty,Ahp,Thr,Cl-NMe-Tyr,Ile@1@0,2,6@1,3@2,4@3,5@4,6@1,5
anabaenopeptin A	Phe,NMe-Ala,Hty,Val,D-Lys,CO,Tyr@1,4@0,2@1,3@2,4@0,3,5@4,6@5
anabaenopeptin B	Phe,NMe-Ala,Hty,Val,D-Lys,CO,Arg@1,4@0,2@1,3@2,4@0,3,5@4,6@5
anabaenopeptin C	Phe,NMe-Ala,Hty,Val,D-Lys,CO,Lys@1,4@0,2@1,3@2,4@0,3,5@4,6@5
anabaenopeptin D	Phe,NMe-Ala,Hty,Val,D-Lys,CO,Phe@1,4@0,2@1,3@2,4@0,3,5@4,6@5
anabaenopeptin E	Phe,NMe-Ala,3Me-Hty,Val,D-Lys,CO,Arg@1,4@0,2@1,3@2,4@0,3,5@4,6@5
anabaenopeptin F	Phe,NMe-Ala,Hty,Ile,D-Lys,CO,Arg@1,4@0,2@1,3@2,4@0,3,5@4,6@5
anabaenopeptin G	Tyr,NMe-Leu,Hty,Ile,D-Lys,CO,Arg@1,4@0,2@1,3@2,4@0,3,5@4,6@5
anabaenopeptin H	Ile,NMe-Hty,Hty,Ile,D-Lys,CO,Arg@1,4@0,2@1,3@2,4@0,3,5@4,6@5
anabaenopeptin I	Leu,NMe-Ala,Hty,Val,D-Lys,CO,Ile@1,4@0,2@1,3@2,4@0,3,5@4,6@5
anabaenopeptin J	Phe,NMe-Ala,Hty,Val,D-Lys,CO,Ile@1,4@0,2@1,3@2,4@0,3,5@4,6@5
anabaenopeptin T	Ile,NMe-Hty,Hty,Val,D-Lys,CO,Ile@1,4@0,2@1,3@2,4@0,3,5@4,6@5
andrimid	C8:3(t2.t4.t6),D-bPhe,Val,Me-Suc@1@0,2@1,3@2
moiramide B	C6:2(t2.t4),D-bPhe,Val,Me-Suc@1@0,2@1,3@2
anguibactin	DHPT,N-OH-Hta@1@0
antiamoebin I	Ac-Phe,Aib,Aib,Aib,D-Ival,Gly,Leu,Aib,Aib,4OH-Pro,Gln,D-Ival,4OH-Pro,Aib,Pro,Pheol@1@0,2@1,3@2,4@3,5@4,6@5,7@6,8@7,9@8,10@9,11@10,12@11,13@12,14@13,15@14
antiamoebin II	Ac-Phe,Aib,Aib,Aib,D-Ival,Gly,Leu,Aib,Aib,4OH-Pro,Gln,D-Ival,Pro,Aib,Pro,Pheol@1@0,2@1,3@2,4@3,5@4,6@5,7@6,8@7,9@8,10@9,11@10,12@11,13@12,14@13,15@14
antiamoebin III	Ac-Phe,Aib,Aib,Aib,Aib,Gly,Leu,Aib,Aib,4OH-Pro,Gln,D-Ival,4OH-Pro,Aib,Pro,Pheol@1@0,2@1,3@2,4@3,5@4,6@5,7@6,8@7,9@8,10@9,11@10,12@11,13@12,14@13,15@14
antiamoebin IV	Ac-Phe,Aib,Aib,Ala,D-Ival,Gly,Leu,Aib,Aib,4OH-Pro,Gln,D-Ival,4OH-Pro,Aib,Pro,Pheol@1@0,2@1,3@2,4@3,5@4,6@5,7@6,8@7,9@8,10@9,11@10,12@11,13@12,14@13,15@14
antiamoebin IX	Ac-Phe,Aib,Ala,Aib,D-Ival,Gly,Leu,Aib,Aib,4OH-Pro,Gln,D-Ival,4OH-Pro,Aib,Pro,Pheol@1@0,2@1,3@2,4@3,5@4,6@5,7@6,8@7,9@8,10@9,11@10,12@11,13@12,14@13,15@14
antiamoebin V	Ac-Phe,Aib,Aib,Aib,D-Ival,Ala,Leu,Aib,Aib,4OH-Pro,Gln,D-Ival,4OH-Pro,Aib,Pro,Pheol@1@0,2@1,3@2,4@3,5@4,6@5,7@6,8@7,9@8,10@9,11@10,12@11,13@12,14@13,15@14
antiamoebin VI	Ac-Phe,Aib,Aib,Aib,Aib,Gly,Leu,Aib,Aib,4OH-Pro,Gln,Aib,4OH-Pro,Aib,Pro,Pheol@1@0,2@1,3@2,4@3,5@4,6@5,7@6,8@7,9@8,10@9,11@10,12@11,13@12,14@13,15@14
antiamoebin VII	Ac-Phe,Ala,Aib,D-Ival,Aib,Gly,Leu,Aib,Aib,4OH-Pro,Gln,D-Ival,4OH-Pro,Aib,Pro,Pheol@1@0,2@1,3@2,4@3,5@4,6@5,7@6,8@7,9@8,10@9,11@10,12@11,13@12,14@13,15@14
antiamoebin VIII	Ac-Phe,Aib,Aib,Aib,D-Ival,Gly,Leu,Aib,Aib,4OH-Pro,Gln,Aib,4OH-Pro,Aib,Pro,Pheol@1@0,2@1,3@2,4@3,5@4,6@5,7@6,8@7,9@8,10@9,11@10,12@11,13@12,14@13,15@14
antiamoebin X	Ac-Phe,Aib,Aib,Aib,D-Ival,Gly,Leu,D-Ival,Aib,4OH-Pro,Gln,Aib,4OH-Pro,Aib,Pro,Pheol@1@0,2@1,3@2,4@3,5@4,6@5,7@6,8@7,9@8,10@9,11@10,12@11,13@12,14@13,15@14
antiamoebin XI	Ac-Phe,Aib,Aib,Aib,Aib,Ala,Leu,Aib,Aib,4OH-Pro,Gln,D-Ival,4OH-Pro,Aib,Pro,Pheol@1@0,2@1,3@2,4@3,5@4,6@5,7@6,8@7,9@8,10@9,11@10,12@11,13@12,14@13,15@14
antiamoebin XII	Ac-Phe,Aib,Aib,Aib,Aib,Gly,Leu,Ala,Aib,4OH-Pro,Gln,D-Ival,4OH-Pro,Aib,Pro,Pheol@1@0,2@1,3@2,4@3,5@4,6@5,7@6,8@7,9@8,10@9,11@10,12@11,13@12,14@13,15@14
antiamoebin XIII	Ac-Val,Aib,Aib,Aib,Aib,Gly,Leu,Aib,Aib,4OH-Pro,Gln,D-Ival,4OH-Pro,Aib,Pro,Pheol@1@0,2@1,3@2,4@3,5@4,6@5,7@6,8@7,9@8,10@9,11@10,12@11,13@12,14@13,15@14
antiamoebin XIV	Ac-Val,Aib,Aib,Aib,Val,Gly,Leu,Aib,Aib,4OH-Pro,Gln,D-Ival,4OH-Pro,Aib,Pro,Pheol@1@0,2@1,3@2,4@3,5@4,6@5,7@6,8@7,9@8,10@9,11@10,12@11,13@12,14@13,15@14
antiamoebin XV	NAc-Leu,Aib,Aib,Aib,Aib,Gly,Leu,Aib,Aib,4OH-Pro,Gln,D-Ival,4OH-Pro,Aib,Pro,Pheol@1@0,2@1,3@2,4@3,5@4,6@5,7@6,8@7,9@8,10@9,11@10,12@11,13@12,14@13,15@14
antiamoebin XVI	NAc-Leu,Aib,Aib,Aib,D-Ival,Gly,Leu,Aib,Aib,4OH-Pro,Gln,D-Ival,4OH-Pro,Aib,Pro,Pheol@1@0,2@1,3@2,4@3,5@4,6@5,7@6,8@7,9@8,10@9,11@10,12@11,13@12,14@13,15@14
antipain	Phe,CO,Arg,Val,Argal@1@0,2@1,3@2,4@3
apicidin	C10:0-NH2(2)-oxo(8),D-Hpr,Ile,OMe-Trp@1,3@0,2@1,3@0,2
apicidin A	C10:0-NH2(2)-oxo(8),D-Hpr,Ile,Trp@1,3@0,2@1,3@0,2
apicidin B	C10:0-NH2(2)-oxo(8),D-Pro,Ile,OMe-Trp@1,3@0,2@1,3@0,2
apicidin C	C10:0-NH2(2)-oxo(8),D-Hpr,Val,OMe-Trp@1,3@0,2@1,3@0,2
apicidin D1	C10:0-OH(9)-NH2(2)-oxo(8),D-Hpr,Ile,OMe-Trp@1,3@0,2@1,3@0,2
apicidin D2	C10:0-OH(8)-NH2(2),D-Hpr,Ile,OMe-Trp@1,3@0,2@1,3@0,2
apicidin D3	C10:0-OH(9)-NH2(2),D-Hpr,Ile,OMe-Trp@1,3@0,2@1,3@0,2
apramide A	C8:0:1(7)-Me(2),NMe-Ala,NMe-Val,Pro,NMe-Val,NMe-Val,NMe-OMe-Tyr,NMe-Gly-Thz@1@0,2@1,3@2,4@3,5@4,6@5,7@6
apramide B	C8:0:1(7),NMe-Ala,NMe-Val,Pro,NMe-Val,NMe-Val,NMe-OMe-Tyr,NMe-Gly-Thz@1@0,2@1,3@2,4@3,5@4,6@5,7@6
apramide C	C9:1(8)-Me(2),NMe-Ala,NMe-Val,Pro,NMe-Val,NMe-Val,NMe-OMe-Tyr,NMe-Gly-Thz@1@0,2@1,3@2,4@3,5@4,6@5,7@6
apramide D	C8:0:1(7)-Me(2),NMe-Ala,NMe-Val,Pro,NMe-Val,NMe-Val,NMe-OMe-Tyr,Pro-Thz@1@0,2@1,3@2,4@3,5@4,6@5,7@6
apramide E	C8:0:1(7),NMe-Ala,NMe-Val,Pro,NMe-Val,NMe-Val,NMe-OMe-Tyr,Pro-Thz@1@0,2@1,3@2,4@3,5@4,6@5,7@6
apramide F	C9:1(8)-Me(2),NMe-Ala,NMe-Val,Pro,NMe-Val,NMe-Val,NMe-OMe-Tyr,Pro-Thz@1@0,2@1,3@2,4@3,5@4,6@5,7@6
apramide G	C8:0:1(7)-Me(2),NMe-Ala,NMe-Val,NMe-Val,NMe-Val,NMe-Val,NMe-Val,Pro-Thz@1@0,2@1,3@2,4@3,5@4,6@5,7@6
aquachelin A	C12:1(5),D-OH-Asp,D-Ser,Ser,D-Gln,D-Ac-OH-Orn,D-Ser,Ac-OH-Orn@1@0,2@1,3@2,4@3,5@4,6@5,7@6
aquachelin B	C12:0,D-OH-Asp,D-Ser,Ser,D-Gln,D-Ac-OH-Orn,D-Ser,Ac-OH-Orn@1@0,2@1,3@2,4@3,5@4,6@5,7@6
aquachelin C	C14:1(7),D-OH-Asp,D-Ser,Ser,D-Gln,D-Ac-OH-Orn,D-Ser,Ac-OH-Orn@1@0,2@1,3@2,4@3,5@4,6@5,7@6
aquachelin D	C14:0,D-OH-Asp,D-Ser,Ser,D-Gln,D-Ac-OH-Orn,D-Ser,Ac-OH-Orn@1@0,2@1,3@2,4@3,5@4,6@5,7@6
arylomycin A1	iC11:0,D-NMe-Ser,D-Ala,Gly,NMe-Hpg,Ala,Tyr@1@0,2@1,3@2,4@3,5,6@4,6@4,5
arylomycin A2	iC12:0,D-NMe-Ser,D-Ala,Gly,NMe-Hpg,Ala,Tyr@1@0,2@1,3@2,4@3,5,6@4,6@4,5
arylomycin A3	C12:0,D-NMe-Ser,D-Ala,Gly,NMe-Hpg,Ala,Tyr@1@0,2@1,3@2,4@3,5,6@4,6@4,5
arylomycin A4	aC13:0,D-NMe-Ser,D-Ala,Gly,NMe-Hpg,Ala,Tyr@1@0,2@1,3@2,4@3,5,6@4,6@4,5
arylomycin A5	iC14:0,D-NMe-Ser,D-Ala,Gly,NMe-Hpg,Ala,Tyr@1@0,2@1,3@2,4@3,5,6@4,6@4,5
arylomycin B1	iC11:0,D-NMe-Ser,D-Ala,Gly,NMe-Hpg,Ala,3NO2-Tyr@1@0,2@1,3@2,4@3,5,6@4,6@4,5
arylomycin B2	iC12:0,D-NMe-Ser,D-Ala,Gly,NMe-Hpg,Ala,3NO2-Tyr@1@0,2@1,3@2,4@3,5,6@4,6@4,5
arylomycin B3	C12:0,D-NMe-Ser,D-Ala,Gly,NMe-Hpg,Ala,3NO2-Tyr@1@0,2@1,3@2,4@3,5,6@4,6@4,5
arylomycin B4	aC13:0,D-NMe-Ser,D-Ala,Gly,NMe-Hpg,Ala,3NO2-Tyr@1@0,2@1,3@2,4@3,5,6@4,6@4,5
arylomycin B5	iC13:0,D-NMe-Ser,D-Ala,Gly,NMe-Hpg,Ala,3NO2-Tyr@1@0,2@1,3@2,4@3,5,6@4,6@4,5
arylomycin B6	iC14:0,D-NMe-Ser,D-Ala,Gly,NMe-Hpg,Ala,3NO2-Tyr@1@0,2@1,3@2,4@3,5,6@4,6@4,5
arylomycin B7	aC15:0,D-NMe-Ser,D-Ala,Gly,NMe-Hpg,Ala,3NO2-Tyr@1@0,2@1,3@2,4@3,5,6@4,6@4,5
atroviridin A	Ac-Aib,Pro,Aib,Ala,Aib,Ala,Gln,Aib,Val,Aib,Gly,Leu,Aib,Pro,Val,Aib,Aib,Gln,Gln,Pheol@1@0,2@1,3@2,4@3,5@4,6@5,7@6,8@7,9@8,10@9,11@10,12@11,13@12,14@13,15@14,16@15,17@16,18@17,19@18
atroviridin B	Ac-Aib,Pro,Aib,Ala,Aib,Ala,Gln,Aib,Val,Aib,Gly,Leu,Aib,Pro,Val,Aib,Ival,Gln,Gln,Pheol@1@0,2@1,3@2,4@3,5@4,6@5,7@6,8@7,9@8,10@9,11@10,12@11,13@12,14@13,15@14,16@15,17@16,18@17,19@18
atroviridin C	Ac-Aib,Pro,Aib,Ala,Aib,Aib,Gln,Aib,Val,Aib,Gly,Leu,Aib,Pro,Val,Aib,Ival,Gln,Gln,Pheol@1@0,2@1,3@2,4@3,5@4,6@5,7@6,8@7,9@8,10@9,11@10,12@11,13@12,14@13,15@14,16@15,17@16,18@17,19@18
aureobasidin A	D-Hmp,NMe-Val,Phe,NMe-Phe,Pro,aIle,NMe-Val,Leu,bOH-NMe-Val@1,8@0,2@1,3@2,4@3,5@4,6@5,7@6,8@0,7
aureobasidin B	D-Hiv,NMe-Val,Phe,NMe-Phe,Pro,aIle,NMe-Val,Leu,bOH-NMe-Val@1,8@0,2@1,3@2,4@3,5@4,6@5,7@6,8@0,7
aureobasidin C	D-Hmp,NMe-Val,Phe,NMe-Phe,Pro,Val,NMe-Val,Leu,bOH-NMe-Val@1,8@0,2@1,3@2,4@3,5@4,6@5,7@6,8@0,7
aureobasidin D	D-Hmp,NMe-Val,Phe,NMe-Phe,Pro,aIle,NMe-Val,Leu,gOH-NMe-Val@1,8@0,2@1,3@2,4@3,5@4,6@5,7@6,8@0,7
aureobasidin E	D-Hmp,NMe-Val,Phe,bOH-NMe-Phe,Pro,aIle,NMe-Val,Leu,bOH-NMe-Val@1,8@0,2@1,3@2,4@3,5@4,6@5,7@6,8@0,7
aureobasidin F	D-Hmp,NMe-Val,Phe,NMe-Phe,Pro,aIle,Val,Leu,bOH-NMe-Val@1,8@0,2@1,3@2,4@3,5@4,6@5,7@6,8@0,7
aureobasidin G	D-Hmp,NMe-Val,Phe,NMe-Phe,Pro,aIle,NMe-Val,Leu,NMe-Val@1,8@0,2@1,3@2,4@3,5@4,6@5,7@6,8@0,7
aureobasidin R	D-Hmp,NMe-Val,Phe,bOH-NMe-Phe,Pro,aIle,NMe-Val,Leu,NMe-Val@1,8@0,2@1,3@2,4@3,5@4,6@5,7@6,8@0,7
aurilide	C11:2(t2.t8)-Me(2.6.8)-OH(5.7),D-Hmp,Val,D-NMe-Leu,NMe-Gly,Val,NMe-Ala@1,6@0,2@1,3@2,4@3,5@4,6@0,5
aurilide B	C11:2(t2.t8)-Me(2.6.8)-OH(5.7),D-Hmp,Val,NMe-aIle,NMe-Gly,Val,NMe-Ala@1,6@0,2@1,3@2,4@3,5@4,6@0,5
aurilide C	C11:2(t2.t8)-Me(2.6.8)-OH(5.7),D-Hiv,Val,NMe-aIle,NMe-Gly,Val,NMe-Ala@1,6@0,2@1,3@2,4@3,5@4,6@0,5
avoparcin-alpha	Rha,NMe-Hpg,Tyr,D-Man,Hpg,Hpg,Ria,D-Glc,bOH-Cl-Tyr,Ria,Hpg,Dhpg@1@2,0@3,4,5,1@2@2,5@4,2,6,8,10@7,5@6@9,5,11,10@8@11,5,8@8,10
avoparcin-beta	Rha,NMe-Hpg,Tyr,D-Man,Cl-Hpg,Hpg,Ria,D-Glc,bOH-Cl-Tyr,Ria,Hpg,Dhpg@1@2,0@3,4,5,1@2@2,5@4,2,6,8,10@7,5@6@9,5,11,10@8@11,5,8@8,10
avoparcin-epsilon	Rha,NMe-Hpg,Tyr,D-Man,Cl-Hpg,Hpg,Ria,D-Glc,bOH-Cl-Tyr,Hpg,Dhpg@1@2,0@3,4,5,1@2@2,5@4,2,6,8,9@7,5@6@5,10,9@10,5,8@8,9
axinastatin 1	Pro,Phe,Val,Val,Pro,Val,Asn@1,6@0,2@1,3@2,4@3,5@4,6@0,5
axinastatin 2	Pro,Phe,Val,Leu,Pro,Val,Asn@1,6@0,2@1,3@2,4@3,5@4,6@0,5
axinastatin 3	Pro,Phe,Ile,Leu,Pro,Val,Asn@1,6@0,2@1,3@2,4@3,5@4,6@0,5
axinastatin 4	Pro,Leu,Thr,Pro,Leu,Trp,Val@1,6@0,2@1,3@2,4@3,5@4,6@0,5
axinastatin 5	Pro,Tyr,Val,Pro,Leu,Ile,Leu,Pro@1,7@0,2@1,3@2,4@3,5@4,6@5,7@0,6
axinellin A	Pro,Phe,Thr,Ile,Phe,Pro,Asn@1,6@0,2@1,3@2,4@3,5@4,6@0,5
axinellin B	Pro,Phe,Pro,Thr,Leu,Val,Pro,Trp@1,7@0,2@1,3@2,4@3,5@4,6@5,7@0,6
axinellin C	Thr,Val,Pro,Trp,Pro,Phe,Pro,Leu@1,7@0,2@1,3@2,4@3,5@4,6@7,5@6,0
azotobactin 87 -1	ChrA,Ser,D-Ser,Hse,Gly,D-OH-Asp,Hse,Hse,Hse,OH-Orn,C4:0-OH(3),Hse@1@0,2@1,3@2,4@3,5@4,6@5,7@6,8@7,9@8,10,11@9@9
azotobactin 87 -2	ChrA,Ser,D-Ser,Hse,Gly,D-OH-Asp,Hse,Hse,Hse,OH-Orn,C4:0-OH(3),HseL@1@0,2@1,3@2,4@3,5@4,6@5,7@6,8@7,9@8,10,11@9@9
azotobactin D	ChrA,Asp,D-Ser,Hse,Gly,D-OH-Asp,Ser,D-Cit,Hse,D-Ac-OH-Orn,Hse@1@0,2@1,3@2,4@3,5@4,6@5,7@6,8@7,9@8,10@9
azotobactin delta	ChrA,Asp,D-Ser,Hse,Gly,D-OH-Asp,Ser,D-Cit,Hse,D-Ac-OH-Orn,HseL@1@0,2@1,3@2,4@3,5@4,6@5,7@6,8@7,9@8,10@9
bacillibactin	diOH-Bz,Gly,Thr,Thr,Gly,diOH-Bz,Thr,Gly,diOH-Bz@1@0,2@1,3,6@2,4,6@3,5@4@2,3,7@6,8@7
bacilysin	Ala,Aca@1@0
bacitracin A1	Ile,Cys,Leu,D-Glu,Ile,Lys,D-Orn,Ile,D-Phe,His,D-Asp,Asn@1,1@0,0,2@1,3@2,4@3,5@4,6,11@5,7@6,8@7,9@8,10@9,11@5,10
bacitracin A2	D-aIle,Cys,Leu,D-Glu,Ile,Lys,D-Orn,Ile,D-Phe,His,D-Asp,Asn@1,1@0,0,2@1,3@2,4@3,5@4,6,11@5,7@6,8@7,9@8,10@9,11@5,10
bacitracin B1	Val,Cys,Leu,D-Glu,Ile,Lys,D-Orn,Ile,D-Phe,His,D-Asp,Asn@1,1@0,0,2@1,3@2,4@3,5@4,6,11@5,7@6,8@7,9@8,10@9,11@5,10
bacitracin B2	Ile,Cys,Leu,D-Glu,Val,Lys,D-Orn,Ile,D-Phe,His,D-Asp,Asn@1,1@0,0,2@1,3@2,4@3,5@4,6,11@5,7@6,8@7,9@8,10@9,11@5,10
bacitracin B3	Ile,Cys,Leu,D-Glu,Ile,Lys,D-Orn,Val,D-Phe,His,D-Asp,Asn@1,1@0,0,2@1,3@2,4@3,5@4,6,11@5,7@6,8@7,9@8,10@9,11@5,10
bacitracin C	Ile,Cys,Leu,D-Glu,Val,Lys,D-Orn,Val,D-Phe,His,D-Asp,Asn@1,1@0,0,2@1,3@2,4@3,5@4,6,11@5,7@6,8@7,9@8,10@9,11@5,10
bacitracin D1	Val,Cys,Leu,D-Glu,Ile,Lys,D-Orn,Val,D-Phe,His,D-Asp,Asn@1,1@0,0,2@1,3@2,4@3,5@4,6,11@5,7@6,8@7,9@8,10@9,11@5,10
bacitracin D2	Val,Cys,Leu,D-Glu,Val,Lys,D-Orn,Ile,D-Phe,His,D-Asp,Asn@1,1@0,0,2@1,3@2,4@3,5@4,6,11@5,7@6,8@7,9@8,10@9,11@5,10
bacitracin E	Val,Cys,Leu,D-Glu,Val,Lys,D-Orn,Val,D-Phe,His,D-Asp,Asn@1,1@0,0,2@1,3@2,4@3,5@4,6,11@5,7@6,8@7,9@8,10@9,11@5,10
bacitracin F	Ile,dhCys,Leu,D-Glu,Ile,Lys,D-Orn,Ile,D-Phe,His,D-Asp,Asn@1,1@0,0,2@1,3@2,4@3,5@4,6,11@5,7@6,8@7,9@8,10@9,11@5,10
bacitracin H1	Val,dhCys,Leu,D-Glu,Ile,Lys,D-Orn,Ile,D-Phe,His,D-Asp,Asn@1,1@0,0,2@1,3@2,4@3,5@4,6,11@5,7@6,8@7,9@8,10@9,11@5,10
bacitracin H2	Ile,dhCys,Leu,D-Glu,Ile,Lys,D-Orn,Val,D-Phe,His,D-Asp,Asn@1,1@0,0,2@1,3@2,4@3,5@4,6,11@5,7@6,8@7,9@8,10@9,11@5,10
bacitracin H3	Ile,dhCys,Leu,D-Glu,Val,Lys,D-Orn,Ile,D-Phe,His,D-Asp,Asn@1,1@0,0,2@1,3@2,4@3,5@4,6,11@5,7@6,8@7,9@8,10@9,11@5,10
bacitracin I1	Val,dhCys,Leu,D-Glu,Ile,Lys,D-Orn,Val,D-Phe,His,D-Asp,Asn@1,1@0,0,2@1,3@2,4@3,5@4,6,11@5,7@6,8@7,9@8,10@9,11@5,10
bacitracin I2	Val,dhCys,Leu,D-Glu,Val,Lys,D-Orn,Ile,D-Phe,His,D-Asp,Asn@1,1@0,0,2@1,3@2,4@3,5@4,6,11@5,7@6,8@7,9@8,10@9,11@5,10
bacitracin I3	Ile,dhCys,Leu,D-Glu,Val,Lys,D-Orn,Val,D-Phe,His,D-Asp,Asn@1,1@0,0,2@1,3@2,4@3,5@4,6,11@5,7@6,8@7,9@8,10@9,11@5,10
balhimycin	Asn,bOH-Cl-Tyr,NMe-Leu,Hpg,D-Glc,bOH-Cl-Tyr,4oxo-Van,Dhpg,Hpg@1,3@0,3,2@1@1,0,4,5,8@3@3,7,6,8@5@8,5@3,7,5
balhimycin V	Asn,bOH-Cl-Tyr,NMe-Leu,Hpg,D-Glc,bOH-Cl-Tyr,4oxo-Van,Dhpg,Hpg,4oxo-Van@1,3@0,3,2@1@1,0,4,5,8@3,9@3,7,6,8@5@8,5@3,7,5@4
balhimycin V	Asn,bOH-Tyr,NMe-Leu,Hpg,D-Glc,bOH-Tyr,4oxo-Van,Dhpg,Hpg,4oxo-Van@1,3@0,3,2@1@1,0,4,5,8@3,9@3,7,6,8@5@8,5@3,7,5@4
balhimycin	Asn,bOH-Cl-Tyr,NMe-Leu,Hpg,bOH-Cl-Tyr,4oxo-Van,Dhpg,Hpg@1,3@0,2,3@1@1,0,4,7@3,7,6,5@4@7,4@3,4,6
balhimycin	Asn,bOH-Cl-Tyr,Leu,Hpg,D-Glc,bOH-Cl-Tyr,4oxo-Van,Dhpg,Hpg@1,3@0,3,2@1@1,0,4,5,8@3@3,7,6,8@5@8,5@3,7,5
balhimycin	Asn,bOH-Cl-Tyr,NdMe-Leu,Hpg,D-Glc,bOH-Cl-Tyr,4oxo-Van,Dhpg,Hpg@1,3@0,3,2@1@1,0,4,5,8@3@3,7,6,8@5@8,5@3,7,5
balhimycin	Asn,bOH-Cl-Tyr,NMe-Leu,Hpg,bOH-Cl-Tyr,4oxo-Van,Dhpg,Hpg,Rha,Glc@1,3@0,2,3@1@1,0,4,7,8@3,7,6,5@4@7,4@3,4,6@3,9@8
balhimycin	Asn,bOH-Cl-Tyr,NMe-Leu,Hpg,D-Glc,bOH-Cl-Tyr,U4oxo-Van,Dhpg,Hpg@1,3@0,3,2@1@1,0,4,5,8@3@3,7,6,8@5@8,5@3,7,5
barangamide A	Thr,bAla,D-Leu,NMe-Ile,bAla,D-aIle,NMe-Val,Ala,bAla,D-Leu,D-NMe-aIle@1,10@0,2@1,3@2,4@3,5@4,6@5,7@6,8@7,9@8,10@0,9
barangamide B	Thr,bAla,D-Leu,NMe-Val,bAla,D-aIle,NMe-Val,Ala,bAla,D-Leu,D-NMe-aIle@1,10@0,2@1,3@2,4@3,5@4,6@5,7@6,8@7,9@8,10@0,9
barangamide C	Thr,bAla,D-Leu,NMe-Ile,bAla,D-Val,NMe-Val,Ala,bAla,D-Leu,D-NMe-aIle@1,10@0,2@1,3@2,4@3,5@4,6@5,7@6,8@7,9@8,10@0,9
barangamide D	Thr,bAla,D-Leu,NMe-Ile,bAla,D-aIle,NMe-Val,Ala,bAla,D-Leu,D-NMe-Val@1,10@0,2@1,3@2,4@3,5@4,6@5,7@6,8@7,9@8,10@0,9
beauvericin	NMe-Phe,D-Hiv,NMe-Phe,D-Hiv,NMe-Phe,D-Hiv@1,5@0,2@1,3@2,4@3,5@0,4
beauvericin A	NMe-Phe,D-Hmp,NMe-Phe,D-Hiv,NMe-Phe,D-Hiv@1,5@0,2@1,3@2,4@3,5@0,4
beauvericin B	NMe-Phe,D-Hmp,NMe-Phe,D-Hmp,NMe-Phe,D-Hiv@1,5@0,2@1,3@2,4@3,5@0,4
beauvericin C	NMe-Phe,D-Hmp,NMe-Phe,D-Hmp,NMe-Phe,D-Hmp@1,5@0,2@1,3@2,4@3,5@0,4
beauvericin D	Phe,D-Hiv,NMe-Phe,D-Hiv,NMe-Phe,D-Hiv@1,5@0,2@1,3@2,4@3,5@0,4
beauvericin E	Ile,D-Hiv,NMe-Phe,D-Hiv,NMe-Phe,D-Hiv@1,5@0,2@1,3@2,4@3,5@0,4
beauvericin F	NMe-Phe,4Me-D-Hva,NMe-Phe,D-Hiv,NMe-Phe,D-Hiv@1,5@0,2@1,3@2,4@3,5@0,4
beauverolide A	C10:0-Me(4)-OH(3),Phe,Val,D-Val@1,3@0,2@1,3@0,2
beauverolide B	C10:0-Me(4)-OH(3),Val,Phe,D-Ile@1,3@0,2@1,3@0,2
beauverolide Ba	C10:0-Me(4)-OH(3),Val,Phe,D-aIle@1,3@0,2@1,3@0,2
beauverolide C	C10:0-Me(4)-OH(3),Phe,Phe,D-Ile@1,3@0,2@1,3@0,2
beauverolide Ca	C10:0-Me(4)-OH(3),Phe,Phe,D-aIle@1,3@0,2@1,3@0,2
beauverolide D	C8:0-Me(4)-OH(3),Phe,Val,D-Val@1,3@0,2@1,3@0,2
beauverolide E	C8:0-Me(4)-OH(3),Val,Phe,D-Ile@1,3@0,2@1,3@0,2
beauverolide Ea	C8:0-Me(4)-OH(3),Val,Phe,D-aIle@1,3@0,2@1,3@0,2
beauverolide F	C8:0-Me(4)-OH(3),Phe,Phe,D-Ile@1,3@0,2@1,3@0,2
beauverolide Fa	C8:0-Me(4)-OH(3),Phe,Phe,D-aIle@1,3@0,2@1,3@0,2
beauverolide H	C9:0-OH(3),Phe,Ala,D-Leu@1,3@0,2@1,3@0,2
beauverolide i	C11:0-OH(3),Phe,Ala,D-Leu@1,3@0,2@1,3@0,2
beauverolide I	C8:0-Me(4)-OH(3),Phe,Ala,D-Leu@1,3@0,2@1,3@0,2
beauverolide II	C10:0-Me(4)-OH(3),Phe,Ala,D-Leu@1,3@0,2@1,3@0,2
beauverolide III	C8:0-Me(4)-OH(3),Phe,Ala,D-aIle@1,3@0,2@1,3@0,2
beauverolide IV	C8:0-Me(4)-OH(3),Ala,Val,D-Val@1,3@0,2@1,3@0,2
beauverolide Ja	C8:0-Me(4)-OH(3),Trp,Phe,D-aIle@1,3@0,2@1,3@0,2
beauverolide Ka	C10:0-Me(4)-OH(3),Trp,Phe,D-aIle@1,3@0,2@1,3@0,2
beauverolide L	C10:0-Me(4)-OH(3),Phe,Ala,D-Ile@1,3@0,2@1,3@0,2
beauverolide La	C10:0-Me(4)-OH(3),Phe,Ala,D-aIle@1,3@0,2@1,3@0,2
beauverolide M	C8:0-Me(4)-OH(3),Val,Ala,D-Leu@1,3@0,2@1,3@0,2
beauverolide N	C8:0-Me(4)-OH(3),Tyr,Ala,D-Leu@1,3@0,2@1,3@0,2
beauverolide V	C8:0-Me(4)-OH(3),Ala,Val,D-aIle@1,3@0,2@1,3@0,2
beauverolide VI	C8:0-Me(4)-OH(3),Ala,Val,D-Leu@1,3@0,2@1,3@0,2
beauverolide VII	C8:0-Me(4)-OH(3),Ala,Phe,D-Val@1,3@0,2@1,3@0,2
beauverolide VIII	C10:0-Me(4)-OH(3),Ala,Val,D-aIle@1,3@0,2@1,3@0,2
bergofungin A	Ac-Val,Aib,Aib,Aib,Val,Gly,Leu,Aib,Aib,4OH-Pro,Gln,Ival,4OH-Pro,Aib,Pheol@1@0,2@1,3@2,4@3,5@4,6@5,7@6,8@7,9@8,10@9,11@10,12@11,13@12,14@13
bergofungin B	Ac-Val,Aib,Aib,Aib,Val,Gly,Leu,Val,Aib,4OH-Pro,Gln,Aib,4OH-Pro,Aib,Pheol@1@0,2@1,3@2,4@3,5@4,6@5,7@6,8@7,9@8,10@9,11@10,12@11,13@12,14@13
bergofungin C	Ac-Val,Aib,Aib,Aib,Val,Gly,Leu,Aib,Aib,4OH-Pro,Gln,Aib,4OH-Pro,Aib,Pheol@1@0,2@1,3@2,4@3,5@4,6@5,7@6,8@7,9@8,10@9,11@10,12@11,13@12,14@13
bergofungin D	Ac-Val,Aib,Aib,Val,Gly,Leu,Aib,Aib,4OH-Pro,Gln,Aib,4OH-Pro,Aib,Pheol@1@0,2@1,3@2,4@3,5@4,6@5,7@6,8@7,9@8,10@9,11@10,12@11,13@12
boletusin	Ac-Phe,Aib,Ala,Aib,Ival,Leu,Gln,Gly,Aib,Aib,Ala,Ala,Aib,Pro,Aib,Aib,Aib,Gln,Trpol@1@0,2@1,3@2,4@3,5@4,6@5,7@6,8@7,9@8,10@9,11@10,12@11,13@12,14@13,15@14,16@15,17@16,18@17
bottromycin A2	Gly,3Me-Pro,Val,t-Leu,t-Leu,3Me-Phe,OMe-bAla-Thz@1,3@0,2@1,3@0,2,4@3,5@4,6@5
brevianamide F	Trp,Pro@1,1@0,0
BT1583	Me2-Bmt,Leu,D-Orn,Ile,Val,Val,D-Lys,Val,D-Leu,Lys,D-Tyr,Leu,Valol@1@0,2@1,3@2,4@3,5@4,6@5,7@6,8@7,9@8,10@9,11@10,12@11
CDA 1b	C6:0-Ep(2),Ser,Thr,D-Trp,Asp,Asp,D-Hpg,Asp,Gly,D-PO-Asn,Glu,Trp@1@0,2@1,3,11@2,4@3,5@4,6@5,7@6,8@7,9@8,10@9,11@2,10
CDA 2a	C6:0-Ep(2),Ser,Thr,D-Trp,Asp,Asp,D-Hpg,Asp,Gly,D-PO-Asn,3Me-Glu,dh-Trp@1@0,2@1,3,11@2,4@3,5@4,6@5,7@6,8@7,9@8,10@9,11@2,10
CDA 2b	C6:0-Ep(2),Ser,Thr,D-Trp,Asp,Asp,D-Hpg,Asp,Gly,D-PO-Asn,3Me-Glu,Trp@1@0,2@1,3,11@2,4@3,5@4,6@5,7@6,8@7,9@8,10@9,11@2,10
CDA 2d	C6:0-Ep(2),Ser,Thr,D-Trp,Asp,Asp,D-ph-Gly,Asp,Gly,D-PO-Asn,3Me-Glu,Trp@1@0,2@1,3,11@2,4@3,5@4,6@5,7@6,8@7,9@8,10@9,11@2,10
CDA 2fa	C6:0-Ep(2),Ser,Thr,D-Trp,Asp,Asp,D-F-ph-Gly,Asp,Gly,D-PO-Asn,3Me-Glu,dh-Trp@1@0,2@1,3,11@2,4@3,5@4,6@5,7@6,8@7,9@8,10@9,11@2,10
CDA 2fb	C6:0-Ep(2),Ser,Thr,D-Trp,Asp,Asp,D-F-ph-Gly,Asp,Gly,D-PO-Asn,3Me-Glu,Trp@1@0,2@1,3,11@2,4@3,5@4,6@5,7@6,8@7,9@8,10@9,11@2,10
CDA 3a	C6:0-Ep(2),Ser,Thr,D-Trp,Asp,Asp,D-Hpg,Asp,Gly,D-OH-Asn,Glu,dh-Trp@1@0,2@1,3,11@2,4@3,5@4,6@5,7@6,8@7,9@8,10@9,11@2,10
CDA 3b	C6:0-Ep(2),Ser,Thr,D-Trp,Asp,Asp,D-Hpg,Asp,Gly,D-OH-Asn,Glu,Trp@1@0,2@1,3,11@2,4@3,5@4,6@5,7@6,8@7,9@8,10@9,11@2,10
CDA 4a	C6:0-Ep(2),Ser,Thr,D-Trp,Asp,Asp,D-Hpg,Asp,Gly,D-OH-Asn,3Me-Glu,dh-Trp@1@0,2@1,3,11@2,4@3,5@4,6@5,7@6,8@7,9@8,10@9,11@2,10
CDA 4b	C6:0-Ep(2),Ser,Thr,D-Trp,Asp,Asp,D-Hpg,Asp,Gly,D-OH-Asn,3Me-Glu,Trp@1@0,2@1,3,11@2,4@3,5@4,6@5,7@6,8@7,9@8,10@9,11@2,10
callipeltin A	iC8:0-Me(2.4)-OH(3),D-Ala,Agdha,3Me-4Me-Gln,D-aThr,D-aThr,D-Arg,Leu,NMe-Gln,bOMe-Tyr,NMe-Ala@1@0,2@1,3@2,4@3,5,10@4,6@5,7@6,8@7,9@8,10@4,9
callipeltin B	2Me-3Me-pGlu,D-aThr,D-aThr,D-Arg,Leu,NMe-Gln,bOMe-Tyr,NMe-Ala@1@0,2,7@1,3@2,4@3,5@4,6@5,7@1,6
callipeltin C	iC8:0-Me(2.4)-OH(3),D-Ala,Agdha,3Me-4Me-Gln,D-aThr,D-aThr,D-Arg,Leu,NMe-Gln,bOMe-Tyr,NMe-Ala@1@0,2@1,3@2,4@3,5@4,6@5,7@6,8@7,9@8,10@9
callipeltin D	iC8:0-Me(2.4)-OH(3),D-Ala,Agdha,3Me-4Me-Gln,D-aThr@1@0,2@1,3@2,4@3
callipeltin E	D-aThr,D-Arg,Leu,NMe-Gln,bOMe-Tyr,NMe-Ala@1@0,2@1,3@2,4@3,5@4
callipeltin F	iC8:0-Me(2.4)-OH(3),D-Ala,Agdha,3Me-4Me-Gln,D-aThr,D-aThr,D-Arg@1@0,2@1,3@2,4@3,5@4,6@5
callipeltin G	iC8:0-Me(2.4)-OH(3),D-Ala,Agdha,3Me-4Me-Gln,D-aThr,D-aThr,D-Arg,Leu,NMe-Gln@1@0,2@1,3@2,4@3,5@4,6@5,7@6,8@7
callipeltin H	iC8:0-Me(2.4)-OH(3),D-Ala,Agdha,3Me-4Me-Gln,dhAbu,D-aThr,D-Arg,Leu,NMe-Gln,bOMe-Tyr,NMe-Ala@1@0,2@1,3@2,4@3,5@4,6@5,7@6,8@7,9@8,10@9
callipeltin I	iC8:0-Me(2.4)-OH(3),D-Ala,Agdha,3Me-4Me-Gln,dhAbu,D-aThr,D-Arg@1@0,2@1,3@2,4@3,5@4,6@5
callipeltin J	iC8:0-Me(2.4)-OH(3),D-Ala,Agdha,D-bMe-Gln,D-aThr@1@0,2@1,3@2,4@3
callipeltin K	iC8:0-Me(2.4)-OH(3),D-Ala,Agdha,D-bMe-Gln,D-aThr,D-aThr,D-Arg,Leu,NMe-Gln,bOMe-Tyr,NMe-Ala@1@0,2@1,3@2,4@3,5@4,6@5,7@6,8@7,9@8,10@9
callipeltin L	iC8:0-Me(2.4)-OH(3),D-Ala,Agdha,3Me-4Me-Gln,D-aThr,D-aThr,D-Arg,Leu,NMe-Gln,bOH-Tyr,NMe-Ala@1@0,2@1,3@2,4@3,5@4,6@5,7@6,8@7,9@8,10,10@9,9
callipeltin M	2Me-3Me-pGlu,D-aThr,D-aThr,D-Arg,Leu,NMe-Gln,bOMe-Tyr,NMe-Ala@1@0,2@1,3@2,4@3,5@4,6@5,7@6
neamphamide A	iC8:0-Me(2.4)-OH(3),Asn,Agdha,3Me-4Me-Gln,D-aThr,D-aThr,D-Arg,Leu,NMe-Gln,bOMe-Tyr,D-Asn,Hpr@1@0,2@1,3@2,4@3,5,11@4,6@5,7@6,8@7,9@8,10@9,11@4,10
callynormine A	Ile,4OH-Pro,Val,Leu,Pro,Pro,Leu,aFo-Gly,Pro,Phe,Leu@1,7@0,2@1,3@2,4@3,5@4,6@5,7@0,6,8@7,9@8,10@9
capreomycin IA	bLys,Dpr,bU-dAla,Cap,Dpr,Ser@1@0,2,5@1,3@2,4@3,5@1,4
capreomycin IB	bLys,Dpr,bU-dAla,Cap,Dpr,Ala@1@0,2,5@1,3@2,4@3,5@1,4
capreomycin IIA	Dpr,bU-dAla,Cap,Dpr,Ser@1,4@0,2@1,3@2,4@0,3
capreomycin IIB	Dpr,bU-dAla,Cap,Dpr,Ala@1,4@0,2@1,3@2,4@0,3
carmabin A	C10:0:1(9)-Me(2.4),NMe-Phe,Ala,NMe-Ala,NMe-OMe-TyrC@1@0,2@1,3@2,4@3
carmabin B	C10:0-Me(2.4)-oxo(9),NMe-Phe,Ala,NMe-Ala,NMe-OMe-TyrC@1@0,2@1,3@2,4@3
cephaibol A	Ac-Phe,Aib,Aib,Aib,Aib,Gly,Leu,D-Ival,Aib,4OH-Pro,Gln,D-Ival,4OH-Pro,Aib,Pro,Pheol@1@0,2@1,3@2,4@3,5@4,6@5,7@6,8@7,9@8,10@9,11@10,12@11,13@12,14@13,15@14
cephaibol A2	Ac-Phe,Aib,Aib,Aib,Aib,Ala,Leu,D-Ival,Aib,4OH-Pro,Gln,D-Ival,4OH-Pro,Aib,Pro,Pheol@1@0,2@1,3@2,4@3,5@4,6@5,7@6,8@7,9@8,10@9,11@10,12@11,13@12,14@13,15@14
cephaibol B	Ac-Phe,Aib,Aib,Aib,D-Ival,Gly,Leu,D-Ival,Aib,4OH-Pro,Gln,D-Ival,4OH-Pro,Aib,Pro,Pheol@1@0,2@1,3@2,4@3,5@4,6@5,7@6,8@7,9@8,10@9,11@10,12@11,13@12,14@13,15@14
cephaibol C	Ac-Phe,Aib,Aib,Aib,Aib,Gly,Leu,D-Ival,Aib,4OH-Pro,Gln,Aib,4OH-Pro,Aib,Pro,Pheol@1@0,2@1,3@2,4@3,5@4,6@5,7@6,8@7,9@8,10@9,11@10,12@11,13@12,14@13,15@14
cephaibol D	Ac-Phe,Aib,Aib,Aib,Aib,Gly,Leu,Aib,Aib,4OH-Pro,Gln,Aib,4OH-Pro,Aib,Pro,Pheol@1@0,2@1,3@2,4@3,5@4,6@5,7@6,8@7,9@8,10@9,11@10,12@11,13@12,14@13,15@14
cephaibol E	Ac-Phe,Aib,Aib,Aib,Aib,Gly,Leu,Aib,Aib,4OH-Pro,Gln,D-Ival,4OH-Pro,Aib,Pro,Pheol@1@0,2@1,3@2,4@3,5@4,6@5,7@6,8@7,9@8,10@9,11@10,12@11,13@12,14@13,15@14
cephaibol P	Ac-Phe,D-Ival,Gln,Aib,Ile,Thr,Aib,Leu,Aib,4OH-Pro,Gln,Aib,4OH-Pro,Aib,Pro,Phe,Serol@1@0,2@1,3@2,4@3,5@4,6@5,7@6,8@7,9@8,10@9,11@10,12@11,13@12,14@13,15@14,16@15
cephaibol Q	Ac-Phe,D-Ival,Gln,Aib,Ile,Thr,Aib,Leu,Aib,Pro,Gln,Aib,4OH-Pro,Aib,Pro,Phe,Serol@1@0,2@1,3@2,4@3,5@4,6@5,7@6,8@7,9@8,10@9,11@10,12@11,13@12,14@13,15@14,16@15
ceratospongamide	Pro-Thz,Phe,Pro,MeOx-Ile,Phe@1,4@0,2@1,3@2,4@0,3
cereulide	D-Hmp,D-Ala,Hiv,Val,D-Hmp,D-Ala,Hiv,Val,D-Hmp,D-Ala,Hiv,Val@1,11@0,2@1,3@2,4@3,5@4,6@5,7@6,8@7,9@8,10@9,11@0,10
cervinin 1	NAc-Leu,Aib,Pro,Aib,Leu,Aib,Pro,Ala,Aib,Pro,Val,Leuol@1@0,2@1,3@2,4@3,5@4,6@5,7@6,8@7,9@8,10@9,11@10
cervinin 2	NAc-Leu,Aib,Pro,Aib,Leu,Aib,Pro,Ala,Aib,Pro,Val,OAc-Leuol@1@0,2@1,3@2,4@3,5@4,6@5,7@6,8@7,9@8,10@9,11@10
chlamydocin	Aib,Phe,D-Pro,C10:0-NH2(2)-Ep(9)-oxo(8)@1,3@0,2@1,3@0,2
chloropolysporin B	NMe-Hpg,Cl-Tyr,D-Man,Cl-Hpg,Hpg,D-Glc,bOH-Cl-Tyr,Ria,Dhpg,Hpg,Rha@1,10@0,2,4,3@1@4,1@1,3,5,6,9@4@4,8,9,7@6@9,6@4,8,6@0
chloropolysporin C	NMe-Hpg,Cl-Tyr,D-Man,Cl-Hpg,Hpg,D-Glc,bOH-Cl-Tyr,Ria,Dhpg,Hpg@1@0,2,4,3@1@4,1@1,3,5,6,9@4@4,8,9,7@6@9,6@4,8,6
chrysobactin	diOH-Bz,D-Lys,Ser@1@0,2@1
chrysospermin A	Ac-Phe,Aib,Ser,Aib,Aib,Leu,Gln,Gly,Aib,Aib,Ala,Ala,Aib,Pro,Aib,Aib,Aib,Gln,Trpol@1@0,2@1,3@2,4@3,5@4,6@5,7@6,8@7,9@8,10@9,11@10,12@11,13@12,14@13,15@14,16@15,17@16,18@17
chrysospermin B	Ac-Phe,Aib,Ser,Aib,Aib,Leu,Gln,Gly,Aib,Aib,Ala,Ala,Aib,Pro,D-Ival,Aib,Aib,Gln,Trpol@1@0,2@1,3@2,4@3,5@4,6@5,7@6,8@7,9@8,10@9,11@10,12@11,13@12,14@13,15@14,16@15,17@16,18@17
chrysospermin C	Ac-Phe,Aib,Ser,Aib,D-Ival,Leu,Gln,Gly,Aib,Aib,Ala,Ala,Aib,Pro,Aib,Aib,Aib,Gln,Trpol@1@0,2@1,3@2,4@3,5@4,6@5,7@6,8@7,9@8,10@9,11@10,12@11,13@12,14@13,15@14,16@15,17@16,18@17
chrysospermin D	Ac-Phe,Aib,Ser,Aib,D-Ival,Leu,Gln,Gly,Aib,Aib,Ala,Ala,Aib,Pro,D-Ival,Aib,Aib,Gln,Trpol@1@0,2@1,3@2,4@3,5@4,6@5,7@6,8@7,9@8,10@9,11@10,12@11,13@12,14@13,15@14,16@15,17@16,18@17
coronatine	CMA,CFA@1@0
N-coronafacoyl-L-alloisoleucine	aIle,CFA@1@0
N-coronafacoyl-L-isoleucine	Ile,CFA@1@0
N-coronafacoyl-L-serine	Ser,CFA@1@0
N-coronafacoyl-L-threonine	Thr,CFA@1@0
N-coronafacoyl-L-valine	Val,CFA@1@0
norcoronatine	norCMA,CFA@1@0
corpeptin A	C10:0-OH(3),dhAbu,Pro,Ala,Ala,Ala,Val,Val,dhAbu,Hse,Val,aIle,dh-Ala,Ala,Ala,Ala,Val,dhAbu,aThr,Ala,Dab,Ser,Ile@1@0,2@1,3@2,4@3,5@4,6@5,7@6,8@7,9@8,10@9,11@10,12@11,13@12,14@13,15@14,16@15,17@16,18@17,19,22@18,20@19,21@20,22@18,21
corpeptin B	C12:1(5)-OH(3),dhAbu,Pro,Ala,Ala,Ala,Val,Val,dhAbu,Hse,Val,aIle,dh-Ala,Ala,Ala,Ala,Val,dhAbu,aThr,Ala,Dab,Ser,Ile@1@0,2@1,3@2,4@3,5@4,6@5,7@6,8@7,9@8,10@9,11@10,12@11,13@12,14@13,15@14,16@15,17@16,18@17,19,22@18,20@19,21@20,22@18,21
corrugatin	C8:0,OH-His,Dab,Dab,Ser,D-Ser,OH-Asp,Dab,OH-Asp@1@0,2@1,3@2,4@3,5@4,6@5,7@6,8@7
corticiamide A	NFo-Ala,Br-Phe,Pro,bMe-Ile,Val,Trp,Arg,CysA,Thr,NMe-Gln,Br-Phe,Thr,NMe-Asn,Gly@1@0,2@1,3@2,4@3,5@4,6@5,7@6,8@7,9,13@8,10@9,11@10,12@11,13@8,12
cupolamide A	Val,D-Ser,D-Leu,D-Har,Val,4OH-Pro,Dab,pOH-Bz@1,6@0,2@1,3@2,4@3,5@4,6@0,5,7@6
astin B	bPhe,Abu,Cl2-Pro,aThr,Ser@1,4@0,2@1,3@2,4@0,3
cyclochlorotine	bPhe,Ser,Cl2-Pro,Abu,Ser@1,4@0,2@1,3@2,4@0,3
hydroxycyclochlorotine	bPhe,Ser,Cl2-Pro,aThr,Ser@1,4@0,2@1,3@2,4@0,3
cyclocinamide A	MCP,Gly,Dpr,Asn,Iser,Br-Trp@1@0,2@1,3,5@2,4@3,5@2,4
cyclocinamide B	MdCP,Gly,Dpr,Asn,Iser,Br-Trp@1@0,2@1,3,5@2,4@3,5@2,4
cyclolinopeptide A	Pro,Pro,Phe,Phe,Leu,Ile,Ile,Leu,Val@1,8@0,2@1,3@2,4@3,5@4,6@5,7@6,8@0,7
cyclolithistide A	Nva,Gly,Phe,aThr,Gln,Cl-Ile,NMe-Leu,Ala,C6:0-OH(3.5)-NH2(4),NFo-Leu@1,8@0,2@1,3@2,4@3,5@4,6@5,7@6,8@0,7,9@8
cyclonellin	Asn,Ala,Thr,Tyr,Pro,Tyr,Arg,Pro@1,7@0,2@1,3@2,4@3,5@4,6@5,7@0,6
cyclosporin 26	D-Ala,NMe-Leu,NMe-Leu,NMe-Val,NMe-Bmt,Nva,NMe-Gly,NMe-Leu,Leu,NMe-Leu,Ala@1,10@0,2@1,3@2,4@3,5@4,6@5,7@6,8@7,9@8,10@0,9
cyclosporin 27	D-Ala,NMe-Leu,NMe-Leu,NMe-Val,Bmt,Val,NMe-Gly,NMe-Leu,Val,NMe-Leu,Ala@1,10@0,2@1,3@2,4@3,5@4,6@5,7@6,8@7,9@8,10@0,9
cyclosporin 28	D-Ala,NMe-Leu,NMe-Leu,NMe-Val,NMe-Leu,Abu,NMe-Gly,NMe-Leu,Val,NMe-Leu,Ala@1,10@0,2@1,3@2,4@3,5@4,6@5,7@6,8@7,9@8,10@0,9
cyclosporin 29	D-Ala,NMe-Leu,NMe-Leu,NMe-Val,NMe-Bmt,Abu,NMe-Gly,NMe-Ile,Val,NMe-Leu,Ala@1,10@0,2@1,3@2,4@3,5@4,6@5,7@6,8@7,9@8,10@0,9
cyclosporin 30	D-Ala,NMe-Leu,NMe-Leu,NMe-Val,NMe-Leu,Val,NMe-Gly,NMe-Leu,Val,NMe-Leu,Ala@1,10@0,2@1,3@2,4@3,5@4,6@5,7@6,8@7,9@8,10@0,9
cyclosporin 31	D-Ala,NMe-Leu,NMe-Leu,NMe-Val,NMe-Bmt,Abu,NMe-Gly,Ile,Val,NMe-Leu,Ala@1,10@0,2@1,3@2,4@3,5@4,6@5,7@6,8@7,9@8,10@0,9
cyclosporin 32	D-Ala,NMe-Leu,NMe-Leu,NMe-Val,NMe-Bmt,Abu,Gly,NMe-Leu,Val,NMe-Leu,Ala@1,10@0,2@1,3@2,4@3,5@4,6@5,7@6,8@7,9@8,10@0,9
cyclosporin A	D-Ala,NMe-Leu,NMe-Leu,NMe-Val,NMe-Bmt,Abu,NMe-Gly,NMe-Leu,Val,NMe-Leu,Ala@1,10@0,2@1,3@2,4@3,5@4,6@5,7@6,8@7,9@8,10@0,9
cyclosporin B	D-Ala,NMe-Leu,NMe-Leu,NMe-Val,NMe-Bmt,Ala,NMe-Gly,NMe-Leu,Val,NMe-Leu,Ala@1,10@0,2@1,3@2,4@3,5@4,6@5,7@6,8@7,9@8,10@0,9
cyclosporin C	D-Ala,NMe-Leu,NMe-Leu,NMe-Val,NMe-Bmt,Thr,NMe-Gly,NMe-Leu,Val,NMe-Leu,Ala@1,10@0,2@1,3@2,4@3,5@4,6@5,7@6,8@7,9@8,10@0,9
cyclosporin D	D-Ala,NMe-Leu,NMe-Leu,NMe-Val,NMe-Bmt,Val,NMe-Gly,NMe-Leu,Val,NMe-Leu,Ala@1,10@0,2@1,3@2,4@3,5@4,6@5,7@6,8@7,9@8,10@0,9
cyclosporin E	D-Ala,NMe-Leu,NMe-Leu,Val,NMe-Bmt,Abu,NMe-Gly,NMe-Leu,Val,NMe-Leu,Ala@1,10@0,2@1,3@2,4@3,5@4,6@5,7@6,8@7,9@8,10@0,9
cyclosporin F	D-Ala,NMe-Leu,NMe-Leu,NMe-Val,3d-NMe-Bmt,Nva,NMe-Gly,NMe-Leu,Val,NMe-Leu,Ala@1,10@0,2@1,3@2,4@3,5@4,6@5,7@6,8@7,9@8,10@0,9
cyclosporin G	D-Ala,NMe-Leu,NMe-Leu,NMe-Val,NMe-Bmt,Nva,NMe-Gly,NMe-Leu,Val,NMe-Leu,Ala@1,10@0,2@1,3@2,4@3,5@4,6@5,7@6,8@7,9@8,10@0,9
cyclosporin H	D-Ala,NMe-Leu,NMe-Leu,D-NMe-Val,NMe-Bmt,Abu,NMe-Gly,NMe-Leu,Val,NMe-Leu,Ala@1,10@0,2@1,3@2,4@3,5@4,6@5,7@6,8@7,9@8,10@0,9
cyclosporin I	D-Ala,Leu,NMe-Leu,NMe-Val,NMe-Bmt,Val,NMe-Gly,NMe-Leu,Val,NMe-Leu,Ala@1,10@0,2@1,3@2,4@3,5@4,6@5,7@6,8@7,9@8,10@0,9
cyclosporin K	D-Ala,NMe-Leu,NMe-Leu,NMe-Val,3d-NMe-Bmt,Val,NMe-Gly,NMe-Leu,Val,NMe-Leu,Ala@1,10@0,2@1,3@2,4@3,5@4,6@5,7@6,8@7,9@8,10@0,9
cyclosporin L	D-Ala,NMe-Leu,NMe-Leu,NMe-Val,Bmt,Abu,NMe-Gly,NMe-Leu,Val,NMe-Leu,Ala@1,10@0,2@1,3@2,4@3,5@4,6@5,7@6,8@7,9@8,10@0,9
cyclosporin M	D-Ala,NMe-Leu,NMe-Leu,NMe-Val,NMe-Bmt,Nva,NMe-Gly,NMe-Leu,Nva,NMe-Leu,Ala@1,10@0,2@1,3@2,4@3,5@4,6@5,7@6,8@7,9@8,10@0,9
cyclosporin N	D-Ala,Leu,NMe-Leu,NMe-Val,NMe-Bmt,Nva,NMe-Gly,NMe-Leu,Val,NMe-Leu,Ala@1,10@0,2@1,3@2,4@3,5@4,6@5,7@6,8@7,9@8,10@0,9
cyclosporin O	D-Ala,NMe-Leu,NMe-Leu,NMe-Val,NMe-Leu,Nva,NMe-Gly,NMe-Leu,Val,NMe-Leu,Ala@1,10@0,2@1,3@2,4@3,5@4,6@5,7@6,8@7,9@8,10@0,9
cyclosporin P	D-Ala,NMe-Leu,NMe-Leu,NMe-Val,Bmt,Thr,NMe-Gly,NMe-Leu,Val,NMe-Leu,Ala@1,10@0,2@1,3@2,4@3,5@4,6@5,7@6,8@7,9@8,10@0,9
cyclosporin Q	D-Ala,NMe-Leu,NMe-Leu,NMe-Val,NMe-Bmt,Abu,NMe-Gly,Val,Val,NMe-Leu,Ala@1,10@0,2@1,3@2,4@3,5@4,6@5,7@6,8@7,9@8,10@0,9
cyclosporin R	D-Ala,Leu,NMe-Leu,NMe-Val,NMe-Bmt,Abu,NMe-Gly,NMe-Leu,Val,NMe-Leu,Ala@1,10@0,2@1,3@2,4@3,5@4,6@5,7@6,8@7,9@8,10@0,9
cyclosporin S	D-Ala,NMe-Leu,NMe-Leu,NMe-Val,NMe-Bmt,Thr,NMe-Gly,Val,Val,NMe-Leu,Ala@1,10@0,2@1,3@2,4@3,5@4,6@5,7@6,8@7,9@8,10@0,9
cyclosporin U	D-Ala,Leu,NMe-Leu,NMe-Val,NMe-Bmt,Abu,NMe-Gly,NMe-Leu,Val,Leu,Ala@1,10@0,2@1,3@2,4@3,5@4,6@5,7@6,8@7,9@8,10@0,9
cyclosporin V	D-Ala,NMe-Leu,NMe-Leu,NMe-Val,NMe-Bmt,Abu,NMe-Gly,NMe-Leu,Val,NMe-Leu,Abu@1,10@0,2@1,3@2,4@3,5@4,6@5,7@6,8@7,9@8,10@0,9
cyclosporin W	D-Ala,NMe-Leu,NMe-Leu,Val,NMe-Bmt,Thr,NMe-Gly,NMe-Leu,Val,NMe-Leu,Ala@1,10@0,2@1,3@2,4@3,5@4,6@5,7@6,8@7,9@8,10@0,9
cyclosporin X	D-Ala,Leu,NMe-Leu,NMe-Val,NMe-Bmt,Nva,NMe-Gly,NMe-Leu,Val,NMe-Leu,Ala@1,10@0,2@1,3@2,4@3,5@4,6@5,7@6,8@7,9@8,10@0,9
cyclosporin Y	D-Ala,NMe-Leu,NMe-Leu,NMe-Val,NMe-Bmt,Nva,NMe-Gly,NMe-Leu,Val,Leu,Ala@1,10@0,2@1,3@2,4@3,5@4,6@5,7@6,8@7,9@8,10@0,9
cyclosporin Z	D-Ala,NMe-Leu,NMe-Leu,NMe-Val,Me-AOA,Abu,NMe-Gly,NMe-Leu,Val,NMe-Leu,Ala@1,10@0,2@1,3@2,4@3,5@4,6@5,7@6,8@7,9@8,10@0,9
cyclotheonamide A	k-Arg,D-Phe,v-Tyr,NFo-Dpr,Pro@1,4@0,2@1,3@2,4@0,3
cyclotheonamide B	k-Arg,D-Phe,v-Tyr,NAc-Dpr,Pro@1,4@0,2@1,3@2,4@0,3
cyclotheonamide C	k-Arg,D-Phe,dv-Tyr,NFo-Dpr,Pro@1,4@0,2@1,3@2,4@0,3
cyclotheonamide D	k-Arg,D-Leu,v-Tyr,NFo-Dpr,Pro@1,4@0,2@1,3@2,4@0,3
cyclotheonamide E	Pro,k-Arg,D-aIle,v-Tyr,Dpr,Ala,Pha@1,4@0,2@1,3@2,4@0,3,5@4,6@5
cyclotheonamide E2	Pro,k-Arg,D-aIle,v-Tyr,Dpr,Ala,Bz@1,4@0,2@1,3@2,4@0,3,5@4,6@5
cyclotheonamide E3	Pro,k-Arg,D-aIle,v-Tyr,Dpr,Ala,Hiv@1,4@0,2@1,3@2,4@0,3,5@4,6@5
cyclotheonamide E4	Pro,k-Arg,D-aIle,v-Tyr,Dpr,Ala,Me-Vaa@1,4@0,2@1,3@2,4@0,3,5@4,6@5
cyclotheonamide E5	Pro,k-Arg,D-aIle,v-OH-Tyr,Dpr,Ala,Me-Vaa@1,4@0,2@1,3@2,4@0,3,5@4,6@5
dihydrocyclotheonamide A	hk-Arg,D-Phe,v-Tyr,NFo-Dpr,Pro@1,4@0,2@1,3@2,4@0,3
A21978 C1	aC11:0,Trp,D-Asn,Asp,Thr,Gly,Orn,Asp,D-Ala,Asp,Gly,D-Ser,3Me-Glu,Kyn@1@0,2@1,3@2,4@3,5,13@4,6@5,7@6,8@7,9@8,10@9,11@10,12@11,13@4,12
A21978 C2	iC12:0,Trp,D-Asn,Asp,Thr,Gly,Orn,Asp,D-Ala,Asp,Gly,D-Ser,3Me-Glu,Kyn@1@0,2@1,3@2,4@3,5,13@4,6@5,7@6,8@7,9@8,10@9,11@10,12@11,13@4,12
A21978 C3	aC13:0,Trp,D-Asn,Asp,Thr,Gly,Orn,Asp,D-Ala,Asp,Gly,D-Ser,3Me-Glu,Kyn@1@0,2@1,3@2,4@3,5,13@4,6@5,7@6,8@7,9@8,10@9,11@10,12@11,13@4,12
daptomycin	C10:0,Trp,D-Asn,Asp,Thr,Gly,Orn,Asp,D-Ala,Asp,Gly,D-Ser,3Me-Glu,Kyn@1@0,2@1,3@2,4@3,5,13@4,6@5,7@6,8@7,9@8,10@9,11@10,12@11,13@4,12
decaplanin	Asn,bOH-Cl-Tyr,NMe-Leu,Hpg,D-Glc,Rha,bOH-Tyr,Ere,Dhpg,Hpg@1,3@0,2,3@1@1,0,4,6,9@3,5@4@3,8,7,9@6@6,9@8,3,6
beta-D-Glucopyranosyl-hydroxyDestruxin B	Pro,Ile,NMe-Val,NMe-Ala,bAla,Hiv,D-Glc@1,5@0,2@1,3@2,4@3,5@0,4,6@5
destruxin A	Pro,Ile,Val,NMe-Ala,bAla,C4:1(3)-OH(2)@1,5@0,2@1,3@2,4@3,5@0,4
destruxin B	Pro,Ile,Val,NMe-Ala,bAla,Hiv@1,5@0,2@1,3@2,4@3,5@0,4
destruxin B2	Pro,Val,Val,NMe-Ala,bAla,Hiv@1,5@0,2@1,3@2,4@3,5@0,4
destruxin C	Pro,Ile,Val,NMe-Ala,bAla,iC5:0-OH(2.4)@1,5@0,2@1,3@2,4@3,5@0,4
destruxin A	Pro,Ile,NMe-Val,NMe-Ala,bAla,C4:1(3)-OH(2)@1,5@0,2@1,3@2,4@3,5@0,4
destruxin A1	Hpr,Ile,NMe-Val,NMe-Ala,bAla,C4:1(3)-OH(2)@1,5@0,2@1,3@2,4@3,5@0,4
destruxin A2	Pro,Val,NMe-Val,NMe-Ala,bAla,C4:1(3)-OH(2)@1,5@0,2@1,3@2,4@3,5@0,4
destruxin A3	Ala,Ile,NMe-Val,NMe-Ala,bAla,C4:1(3)-OH(2)@1,5@0,2@1,3@2,4@3,5@0,4
destruxin A4	Pro,Ile,NMe-Ile,NMe-Ala,bAla,C4:1(3)-OH(2)@1,5@0,2@1,3@2,4@3,5@0,4
destruxin A4 chlorohydrin	Pro,Ile,NMe-Ile,NMe-Ala,bAla,C4:0-OH(2.3)-Cl(4)@1,5@0,2@1,3@2,4@3,5@0,4
destruxin B	Pro,Ile,NMe-Val,NMe-Ala,bAla,Hiv@1,5@0,2@1,3@2,4@3,5@0,4
destruxin B1	Hpr,Ile,NMe-Val,NMe-Ala,bAla,Hiv@1,5@0,2@1,3@2,4@3,5@0,4
destruxin B2	Pro,Val,NMe-Val,NMe-Ala,bAla,Hiv@1,5@0,2@1,3@2,4@3,5@0,4
destruxin C	Pro,Ile,NMe-Val,NMe-Ala,bAla,iC5:0-OH(2.4)@1,5@0,2@1,3@2,4@3,5@0,4
destruxin C2	Pro,Val,NMe-Val,NMe-Ala,bAla,iC5:0-OH(2.4)@1,5@0,2@1,3@2,4@3,5@0,4
destruxin D	Pro,Ile,NMe-Val,NMe-Ala,bAla,iC5:0-OH(2)-CA(4)@1,5@0,2@1,3@2,4@3,5@0,4
destruxin D1	Hpr,Ile,NMe-Val,NMe-Ala,bAla,iC5:0-OH(2)-CA(4)@1,5@0,2@1,3@2,4@3,5@0,4
destruxin D2	Pro,Val,NMe-Val,NMe-Ala,bAla,iC5:0-OH(2)-CA(4)@1,5@0,2@1,3@2,4@3,5@0,4
destruxin E	Pro,Ile,NMe-Val,NMe-Ala,bAla,C4:0-OH(2)-Ep(3)@1,5@0,2@1,3@2,4@3,5@0,4
destruxin E1	Hpr,Ile,NMe-Val,NMe-Ala,bAla,C4:0-OH(2)-Ep(3)@1,5@0,2@1,3@2,4@3,5@0,4
destruxin E2	Pro,Val,NMe-Val,NMe-Ala,bAla,C4:0-OH(2)-Ep(3)@1,5@0,2@1,3@2,4@3,5@0,4
destruxin E2 chlorohydrin	Pro,Val,NMe-Val,NMe-Ala,bAla,C4:0-OH(2.3)-Cl(4)@1,5@0,2@1,3@2,4@3,5@0,4
destruxin E chlorohydrin	Pro,Ile,NMe-Val,NMe-Ala,bAla,C4:0-OH(2.3)-Cl(4)@1,5@0,2@1,3@2,4@3,5@0,4
destruxin E diol	Pro,Ile,NMe-Val,NMe-Ala,bAla,C4:0-OH(2.3.4)@1,5@0,2@1,3@2,4@3,5@0,4
destruxin F	Pro,Ile,NMe-Val,NMe-Ala,bAla,C4:0-OH(2.3)@1,5@0,2@1,3@2,4@3,5@0,4
destruxin B	Pro,Ile,NMe-Ile,NMe-Ala,bAla,Hiv@1,5@0,2@1,3@2,4@3,5@0,4
destruxin B	Pro,Ile,NMe-Val,NMe-Ala,bAla,iC5:0-OH(2.3)@1,5@0,2@1,3@2,4@3,5@0,4
destruxin B	Pro,Ile,NMe-Ile,NMe-Ala,bAla,iC5:0-OH(2.3)@1,5@0,2@1,3@2,4@3,5@0,4
destruxin	Pro,Ile,Val,Ala,bAla,Hiv@1,5@0,2@1,3@2,4@3,5@0,4
didemnin A	Ist,Hip,Leu,Pro,NMe-OMe-Tyr,Thr,D-NMe-Leu@1@0,2@1,3@2,4@3,5@4,6@5
didemnin B	Ist,Hip,Leu,Pro,NMe-OMe-Tyr,Thr,D-NMe-Leu,Pro,Pya@1,5@0,2@1,3@2,4@3,5@0,4,6@5,7@6,8@7
didemnin A	Ist,Hip,Leu,Pro,NMe-OMe-Tyr,Thr,D-NMe-Leu@1,5@0,2@1,3@2,4@3,5@0,4,6@5
didemnin B	Ist,Hip,Leu,Pro,NMe-OMe-Tyr,Thr,D-NMe-Leu,Pro,Lac@1,5@0,2@1,3@2,4@3,5@0,4,6@5,7@6,8@7
didemnin C	Ist,Hip,Leu,Pro,NMe-OMe-Tyr,Thr,D-NMe-Leu,Lac@1,5@0,2@1,3@2,4@3,5@0,4,6@5,7@6
didemnin M	Ist,Hip,Leu,Pro,NMe-OMe-Tyr,Thr,D-NMe-Leu,Pro,Lac,Gln,pGlu@1,5@0,2@1,3@2,4@3,5@0,4,6@5,7@6,8@7,9@8,10@9
didemnin N	Ist,Hip,Leu,Pro,Tyr,Thr,D-NMe-Leu,Pro,Lac@1,5@0,2@1,3@2,4@3,5@0,4,6@5,7@6,8@7
didemnin X	Ist,Hip,Leu,Pro,NMe-OMe-Tyr,Thr,D-NMe-Leu,Pro,Lac,Gln,Gln,Gln,C10:0-OH(3)@1,5@0,2@1,3@2,4@3,5@0,4,6@5,7@6,8@7,9@8,10@9,11@10,12@11
didemnin Y	Ist,Hip,Leu,Pro,NMe-OMe-Tyr,Thr,D-NMe-Leu,Pro,Lac,Gln,Gln,Gln,Gln,C10:0-OH(3)@1,5@0,2@1,3@2,4@3,5@0,4,6@5,7@6,8@7,9@8,10@9,11@10,12@11,13@12
didemnin B	Ist,Hap,Leu,Pro,NMe-OMe-Tyr,Thr,D-NMe-Leu,Pro,Lac@1,5@0,2@1,3@2,4@3,5@0,4,6@5,7@6,8@7
didemnin B	Ist,Hysp,Leu,Pro,NMe-OMe-Tyr,Thr,D-NMe-Leu,Pro,Lac@1,5@0,2@1,3@2,4@3,5@0,4,6@5,7@6,8@7
didemnin A	Nst,Hip,Leu,Pro,NMe-OMe-Tyr,Thr,D-NMe-Leu@1,5@0,2@1,3@2,4@3,5@0,4,6@5
didemnin B	Nst,Hip,Leu,Pro,NMe-OMe-Tyr,Thr,D-NMe-Leu,Pro,Lac@1,5@0,2@1,3@2,4@3,5@0,4,6@5,7@6,8@7
didemnin C	Nst,Hip,Leu,Pro,NMe-OMe-Tyr,Thr,D-NMe-Leu,Lac@1,5@0,2@1,3@2,4@3,5@0,4,6@5,7@6
didemnin N	Nst,Hip,Leu,Pro,Tyr,Thr,D-NMe-Leu,Pro,Lac@1,5@0,2@1,3@2,4@3,5@0,4,6@5,7@6,8@7
tamandarin A	Ist,Hiv,Leu,Pro,NMe-OMe-Tyr,Thr,D-NMe-Leu,Pro,Lac@1,5@0,2@1,3@2,4@3,5@0,4,6@5,7@6,8@7
tamandarin B	Nst,Hiv,Leu,Pro,NMe-OMe-Tyr,Thr,D-NMe-Leu,Pro,Lac@1,5@0,2@1,3@2,4@3,5@0,4,6@5,7@6,8@7
discobahamin A	Abu,Hmp,Nva,Orn,Pro,k-Leu,PALOA,OH-Trp@1@0,2@1,3@2,4,7@3,5@4,6@5,7@3,6
discobahamin B	Abu,Hmp,Leu,Orn,Pro,k-Leu,PALOA,OH-Trp@1@0,2@1,3@2,4,7@3,5@4,6@5,7@3,6
discodermin A	D-NFo-Ala,Phe,Pro,D-t-Leu,t-Leu,D-Trp,Arg,D-CysA,Thr,NMe-Gln,D-Leu,Thr,Asn,NMe-Gly@1@0,2@1,3@2,4@3,5@4,6@5,7@6,8@7,9,13@8,10@9,11@10,12@11,13@8,12
discodermin E	D-NFo-Ala,Phe,Pro,D-t-Leu,t-Leu,D-Kyn,Arg,D-CysA,Thr,NMe-Gln,D-Leu,Thr,Asn,NMe-Gly@1@0,2@1,3@2,4@3,5@4,6@5,7@6,8@7,9,13@8,10@9,11@10,12@11,13@8,12
discodermin F	D-NFo-Ala,Phe,Pro,D-t-Leu,bMe-Ile,D-Trp,Arg,D-CysA,Thr,NMe-Gln,D-Leu,Thr,Asn,NMe-Gly@1@0,2@1,3@2,4@3,5@4,6@5,7@6,8@7,9,13@8,10@9,11@10,12@11,13@8,12
discodermin G	NFo-D-Abu,Phe,Pro,D-t-Leu,t-Leu,D-Trp,Arg,D-CysA,Thr,NMe-Gln,D-Leu,Thr,Asn,NMe-Gly@1@0,2@1,3@2,4@3,5@4,6@5,7@6,8@7,9,13@8,10@9,11@10,12@11,13@8,12
discodermin H	D-NFo-Ala,Tyr,Pro,D-t-Leu,t-Leu,D-Trp,Arg,D-CysA,Thr,NMe-Gln,D-Leu,Thr,Asn,NMe-Gly@1@0,2@1,3@2,4@3,5@4,6@5,7@6,8@7,9,13@8,10@9,11@10,12@11,13@8,12
dolastatin 10	Dov,Val,Dil,Dap,Doe@1@0,2@1,3@2,4@3
dolastatin 11	Gly,NMe-Val,NMe-OMe-Tyr,Ibu,Ala,Map,Hmp,Gly,NMe-Leu@1,8@0,2@1,3@2,4@3,5@4,6@5,7@6,8@0,7
dolastatin 12	Gly,NMe-Val,NMe-Tyr,Ibu,NMe-Ala,Map,Hmp,Gly,NMe-Leu@1,8@0,2@1,3@2,4@3,5@4,6@5,7@6,8@0,7
dolastatin 15	Dov,Val,NMe-Val,Pro,Pro,Hiv,Dpy@1@0,2@1,3@2,4@3,5@4,6@5
dyhydrodysamide C	Cl3-NMe-Leu,Cl3-NMe-dhLeu@1,1@0,0
dysamide A	Cl3-NMe-Leu,Cl3-NMe-Leu@1,1@0,0
dysamide B	Cl2-NMe-Leu,Cl2-NMe-Leu@1,1@0,0
dysamide C	Cl3-NMe-dhLeu,Cl3-NMe-dhLeu@1,1@0,0
dysamide D	Cl3-NMe-Leu,Cl2-NMe-Leu@1,1@0,0
dysamide K	Cl2-NMe-Leu,Cl3-NMe-dhLeu@1,1@0,0
dysamide M	Cl2-NMe-Leu,Cl2-NMe-dhLeu@1,1@0,0
dysamide N	Cl3-NMe-Leu,Cl2-NMe-dhLeu@1,1@0,0
dysamide O	Cl3-5OH-NMe-Leu,Cl3-NMe-dhLeu@1,1@0,0
dysamide P	Cl3-2OH-NMe-Leu,Cl3-NMe-Leu@1,1@0,0
dysamide Q	Cl3-2OH-NMe-Leu,Cl3-NMe-dhLeu@1,1@0,0
edeine A	bTyr,Iser,Dpr,Daz,Gly,Spd@1@0,2@1,3@2,4@3,5@4
edeine B	bTyr,Iser,Dpr,Daz,Gly,GSpd@1@0,2@1,3@2,4@3,5@4
edeine D	bPhe,Iser,Dpr,Daz,Gly,Spd@1@0,2@1,3@2,4@3,5@4
edeine F	bPhe,Iser,Dpr,Daz,Gly,GSpd@1@0,2@1,3@2,4@3,5@4
emerimicin IIA	Ac-Trp,Ile,Gln,Aib,Ile,Thr,Aib,Leu,Aib,4OH-Pro,Gln,Aib,4OH-Pro,Aib,Pro,Pheol@1@0,2@1,3@2,4@3,5@4,6@5,7@6,8@7,9@8,10@9,11@10,12@11,13@12,14@13,15@14
emerimicin IIB	Ac-Trp,Ile,Gln,Ival,Ile,Thr,Aib,Leu,Aib,4OH-Pro,Gln,Aib,4OH-Pro,Aib,Pro,Pheol@1@0,2@1,3@2,4@3,5@4,6@5,7@6,8@7,9@8,10@9,11@10,12@11,13@12,14@13,15@14
emerimicin III	Ac-Phe,Aib,Aib,Aib,Val,Gly,Leu,Aib,Aib,4OH-Pro,Gln,Ival,4OH-Pro,Ala,Pheol@1@0,2@1,3@2,4@3,5@4,6@5,7@6,8@7,9@8,10@9,11@10,12@11,13@12,14@13
emerimicin IV	Ac-Phe,Aib,Aib,Aib,Val,Gly,Leu,Aib,Aib,4OH-Pro,Gln,Ival,4OH-Pro,Aib,Pheol@1@0,2@1,3@2,4@3,5@4,6@5,7@6,8@7,9@8,10@9,11@10,12@11,13@12,14@13
empedopeptin	OH-Asp,3OH-Pro,D-Ser,D-OH-Asp,Arg,Pro,D-Ser,D-Pro,C14:0-OH(3)@1,8@0,2@1,3@2,4@3,5@4,6@5,7@6,8@0,7
enduracidin A	iC12:2(2.t4),Asp,Thr,D-Hpg,D-Orn,D-aThr,Hpg,D-Hpg,aThr,Cit,D-End,Hpg,D-Ser,Cl2-Hpg,Gly,End,D-Ala,Hpg@1@0,2@1,3,17@2,4@3,5@4,6@5,7@6,8@7,9@8,10@9,11@10,12@11,13@12,14@13,15@14,16@15,17@2,16
enduracidin B	aC13:2(2.t4),Asp,Thr,D-Hpg,D-Orn,D-aThr,Hpg,D-Hpg,aThr,Cit,D-End,Hpg,D-Ser,Cl2-Hpg,Gly,End,D-Ala,Hpg@1@0,2@1,3,17@2,4@3,5@4,6@5,7@6,8@7,9@8,10@9,11@10,12@11,13@12,14@13,15@14,16@15,17@2,16
enniatin A	D-Hiv,NMe-Ile,D-Hiv,NMe-Ile,D-Hiv,NMe-Ile@1,5@0,2@1,3@2,4@3,5@0,4
enniatin A1	D-Hiv,NMe-Ile,D-Hiv,NMe-Ile,D-Hiv,NMe-Val@1,5@0,2@1,3@2,4@3,5@0,4
enniatin B	D-Hiv,NMe-Val,D-Hiv,NMe-Val,D-Hiv,NMe-Val@1,5@0,2@1,3@2,4@3,5@0,4
enniatin B1	D-Hiv,NMe-Val,D-Hiv,NMe-Val,D-Hiv,NMe-Ile@1,5@0,2@1,3@2,4@3,5@0,4
enniatin B4	D-Hiv,NMe-Leu,D-Hiv,NMe-Val,D-Hiv,NMe-Val@1,5@0,2@1,3@2,4@3,5@0,4
enniatin C	D-Hiv,NMe-Leu,D-Hiv,NMe-Leu,D-Hiv,NMe-Leu@1,5@0,2@1,3@2,4@3,5@0,4
enniatin F	D-Hiv,NMe-Leu,D-Hiv,NMe-Ile,D-Hiv,NMe-Ile@1,5@0,2@1,3@2,4@3,5@0,4
enniatin G	D-Hiv,NMe-Leu,D-Hiv,NMe-Leu,D-Hiv,NMe-Val@1,5@0,2@1,3@2,4@3,5@0,4
enniatin H	Hmp,NMe-Val,D-Hiv,NMe-Val,D-Hiv,NMe-Val@1,5@0,2@1,3@2,4@3,5@0,4
enniatin I	Hmp,NMe-Val,Hmp,NMe-Val,D-Hiv,NMe-Val@1,5@0,2@1,3@2,4@3,5@0,4
enniatin L	aC6:0-OH(2.3),NMe-Val,D-Hiv,NMe-Val,D-Hiv,NMe-Val@1,5@0,2@1,3@2,4@3,5@0,4
enniatin N	aC6:0-OH(2.3),NMe-Val,Hmp,NMe-Val,Hmp,NMe-Val@1,5@0,2@1,3@2,4@3,5@0,4
MK1688	Hmp,NMe-Val,Hmp,NMe-Val,Hmp,NMe-Val@1,5@0,2@1,3@2,4@3,5@0,4
ADEP-1	C8:3(t2.t4.t6),Phe,Ser,Pro,NMe-Ala,Ala,4Me-Pro@1@0,2@1,3,6@2,4@3,5@4,6@2,5
enterobactin	diOH-Bz,Ser,Ser,diOH-Bz,Ser,diOH-Bz@1@0,2,4@1,3,4@2@1,2,5@4
eremomycin	Asn,bOH-Cl-Tyr,NMe-Leu,Hpg,D-Glc,Ere,bOH-Tyr,Ere,Dhpg,Hpg@1,3@0,2,3@1@1,0,4,6,9@3,5@4@3,8,7,9@6@6,9@8,3,6
eurypamide A	diOH-Phe,Tyr,diOH-Arg@1,2@0,2@0,1
eurypamide B	diOH-Phe,Tyr,Thr@1,2@0,2@0,1
eurypamide C	diOH-Phe,Tyr,Ser@1,2@0,2@0,1
eurypamide D	diOH-Phe,Tyr,aThr@1,2@0,2@0,1
renieramide	diOH-Phe,Tyr,Leu@1,2@0,2@0,1
feglymycin	D-Hpg,D-Dhpg,Val,D-Dhpg,Hpg,D-Dhpg,Hpg,D-Dhpg,Val,D-Dhpg,Hpg,Phe,Asp@1@0,2@1,3@2,4@3,5@4,6@5,7@6,8@7,9@8,10@9,11@10,12@11
fengycin A	C16:0-OH(3),Glu,D-Orn,Tyr,D-aThr,Glu,D-Ala,Pro,Glu,D-Tyr,Ile@1@0,2@1,3@2,4,10@3,5@4,6@5,7@6,8@7,9@8,10@3,9
fengycin B	C16:0-OH(3),Glu,D-Orn,Tyr,D-aThr,Glu,D-Val,Pro,Glu,D-Tyr,Ile@1@0,2@1,3@2,4,10@3,5@4,6@5,7@6,8@7,9@8,10@3,9
ferintoic acid A	Phe,NMe-Ala,Hty,Val,D-Lys,CO,Trp@1,4@0,2@1,3@2,4@0,3,5@4,6@5
ferintoic acid B	Phe,NMe-Ala,Hty,aIle,D-Lys,CO,Trp@1,4@0,2@1,3@2,4@0,3,5@4,6@5
foroxymithine	NAc-Fo-OH-Orn,Ser,OH-Orn,Fo-OH-Orn@1@0,2@1,3,3@2,2
amphomycin A1437 A	iC13:1(3),Asp,Dbu,Hpr,bMe-Asp,Asp,Gly,Asp,Gly,D-Dbu,Val,Pro@1@0,2@1,3,11@2,4@3,5@4,6@5,7@6,8@7,9@8,10@9,11@2,10
amphomycin A1437 B	iC14:1(3),Asp,Dbu,Hpr,bMe-Asp,Asp,Gly,Asp,Gly,D-Dbu,Val,Pro@1@0,2@1,3,11@2,4@3,5@4,6@5,7@6,8@7,9@8,10@9,11@2,10
amphomycin A1437 D	aC15:1(3),Asp,Dbu,Hpr,bMe-Asp,Asp,Gly,Asp,Gly,D-Dbu,Val,Pro@1@0,2@1,3,11@2,4@3,5@4,6@5,7@6,8@7,9@8,10@9,11@2,10
amphomycin A1437 E	aC13:1(3),Asp,Dbu,Hpr,bMe-Asp,Asp,Gly,Asp,Gly,D-Dbu,Val,Pro@1@0,2@1,3,11@2,4@3,5@4,6@5,7@6,8@7,9@8,10@9,11@2,10
friulimicin A	iC13:1(3),Asn,L-Dbu,Hpr,bMe-Asp,Asp,Gly,Asp,Gly,D-Dbu,Val,Pro@1@0,2@1,3,11@2,4@3,5@4,6@5,7@6,8@7,9@8,10@9,11@2,10
friulimicin B	iC14:1(3),Asn,L-Dbu,Hpr,bMe-Asp,Asp,Gly,Asp,Gly,D-Dbu,Val,Pro@1@0,2@1,3,11@2,4@3,5@4,6@5,7@6,8@7,9@8,10@9,11@2,10
friulimicin C	aC13:1(3),Asn,L-Dbu,Hpr,bMe-Asp,Asp,Gly,Asp,Gly,D-Dbu,Val,Pro@1@0,2@1,3,11@2,4@3,5@4,6@5,7@6,8@7,9@8,10@9,11@2,10
friulimicin D	aC15:1(3),Asn,L-Dbu,Hpr,bMe-Asp,Asp,Gly,Asp,Gly,D-Dbu,Val,Pro@1@0,2@1,3,11@2,4@3,5@4,6@5,7@6,8@7,9@8,10@9,11@2,10
fuscopeptin A	C8:0-OH(3),dhAbu,D-Pro,Leu,D-Ala,D-Ala,D-Ala,D-Ala,D-Val,Gly,D-Ala,D-Val,D-Ala,D-Val,dhAbu,D-aThr,Ala,Dab,D-Dab,Phe@1@0,2@1,3@2,4@3,5@4,6@5,7@6,8@7,9@8,10@9,11@10,12@11,13@12,14@13,15@14,16,19@15,17@16,18@17,19@15,18
fuscopeptin B	C10:0-OH(3),dhAbu,D-Pro,Leu,D-Ala,D-Ala,D-Ala,D-Ala,D-Val,Gly,D-Ala,D-Val,D-Ala,D-Val,dhAbu,D-aThr,Ala,Dab,D-Dab,Phe@1@0,2@1,3@2,4@3,5@4,6@5,7@6,8@7,9@8,10@9,11@10,12@11,13@12,14@13,15@14,16,19@15,17@16,18@17,19@15,18
galacardin A	NMe-Hpg,D-Gal,Rha,bOH-Tyr,D-Man,Hpg,Cl-Hpg,D-Gal,bOH-Cl-Tyr,Dhpg,Hpg,Ria,Ria,D-Glc@3,1@0,2@1@5,6,4,0@3@3,6,8,10,11@3,5,7@6@5,10,9,12@10,8@5,8,9@5,13@8@11
galacardin B	NMe-Hpg,D-Gal,Rha,bOH-Tyr,D-Man,Hpg,Cl-Hpg,bOH-Cl-Tyr,Dhpg,Hpg,Ria,Ria,D-Glc@3,1@0,2@1@5,6,4,0@3@3,6,7,9,10@3,5@5,9,8,11@9,7@5,7,8@5,12@7@10
geodiamolide A	C9:1(4)-Me(2.4.6)-OH(8),Ala,D-I-NMe-Tyr,Ala@1,3@0,2@1,3@0,2
geodiamolide B	C9:1(4)-Me(2.4.6)-OH(8),Ala,D-Br-NMe-Tyr,Ala@1,3@0,2@1,3@0,2
geodiamolide C	C9:1(4)-Me(2.4.6)-OH(8),Ala,D-Cl-NMe-Tyr,Ala@1,3@0,2@1,3@0,2
geodiamolide D	C9:1(4)-Me(2.4.6)-OH(8),Gly,D-I-NMe-Tyr,Ala@1,3@0,2@1,3@0,2
geodiamolide E	C9:1(4)-Me(2.4.6)-OH(8),Gly,D-Br-NMe-Tyr,Ala@1,3@0,2@1,3@0,2
geodiamolide F	C9:1(4)-Me(2.4.6)-OH(8),Gly,D-Cl-NMe-Tyr,Ala@1,3@0,2@1,3@0,2
geodiamolide G	C9:1(Me4)-Me(2.4.6)-OH(8)-Oxo(5),Ala,D-I-NMe-Tyr,Ala@1,3@0,2@1,3@0,2
geodiamolide H	C9:1(4)-Me(2.4.6)-OH(8),Ala,D-I-NMe-Tyr,bTyr@1,3@0,2@1,3@0,2
geodiamolide I	C9:1(4)-Me(2.4.6)-OH(8),Ala,D-Br-NMe-Tyr,bTyr@1,3@0,2@1,3@0,2
geodiamolide J	C9:1(Me4)-Me(2.4.6)-OH(8)-Oxo(5),Ala,D-Br-NMe-Tyr,Ala@1,3@0,2@1,3@0,2
geodiamolide K	C9:1(Me4)-Me(2.4.6)-OH(8)-Oxo(5),Ala,D-Cl-NMe-Tyr,Ala@1,3@0,2@1,3@0,2
geodiamolide L	C9:1(4)-Me(2.4.6)-OH(8),Ala,D-I-NMe-Tyr,Ser@1,3@0,2@1,3@0,2
geodiamolide M	C9:1(4)-Me(2.4.6)-OH(8),Ala,D-Br-NMe-Tyr,Ser@1,3@0,2@1,3@0,2
geodiamolide N	C9:1(4)-Me(2.4.6)-OH(8),Ala,D-Cl-NMe-Tyr,Ser@1,3@0,2@1,3@0,2
geodiamolide O	C9:1(4)-Me(2.4.6)-OH(8),Ser,D-I-NMe-Tyr,Ala@1,3@0,2@1,3@0,2
geodiamolide P	C9:1(4)-Me(2.4.6)-OH(8),Ser,D-Br-NMe-Tyr,Ala@1,3@0,2@1,3@0,2
geodiamolide Q	C9:1(4)-Me(2.4.6)-OH(8),Ser,D-Cl-NMe-Tyr,Ala@1,3@0,2@1,3@0,2
geodiamolide R	C9:1(4)-Me(2.4.6)-OH(8),Gly,D-I-NMe-Tyr,Ser@1,3@0,2@1,3@0,2
geodiamolide TA	C9:1(4)-Me(2.4.6)-OH(8),Ala,D-Cl-NMe-Tyr,Val@1,3@0,2@1,3@0,2
globomycin	Gly,aThr,Ser,aIle,NMe-Leu,C9:0-Me(2)-OH(3)@1,5@0,2@1,3@2,4@3,5@0,4
SF-1902 A2	Gly,aThr,Ser,aIle,NMe-Leu,C7:0-Me(2)-OH(3)@1,5@0,2@1,3@2,4@3,5@0,4
SF-1902 A3	Gly,aThr,Ser,Val,NMe-Leu,C9:0-Me(2)-OH(3)@1,5@0,2@1,3@2,4@3,5@0,4
SF-1902 A4a	Gly,aThr,Ser,aIle,NMe-Leu,C10:0-Me(2)-OH(3)@1,5@0,2@1,3@2,4@3,5@0,4
SF-1902 A4b	Gly,aThr,Ser,Val,NMe-Leu,C11:0-Me(2)-OH(3)@1,5@0,2@1,3@2,4@3,5@0,4
SF-1902 A5	Gly,aThr,Ser,aIle,NMe-Leu,C11:0-Me(2)-OH(3)@1,5@0,2@1,3@2,4@3,5@0,4
gramicidin S	Val,Orn,Leu,D-Phe,Pro,Val,Orn,Leu,D-Phe,Pro@1,9@0,2@1,3@2,4@3,5@4,6@5,7@6,8@7,9@0,8
gramicidin A	NFo-Ile,Gly,Ala,D-Leu,Ala,D-Val,Val,D-Val,Trp,D-Leu,Trp,D-Leu,Trp,D-Leu,Trp,Eta@1@0,2@1,3@2,4@3,5@4,6@5,7@6,8@7,9@8,10@9,11@10,12@11,13@12,14@13,15@14
gramicidin B	NFo-Ile,Gly,Ala,D-Leu,Ala,D-Val,Val,D-Val,Trp,D-Leu,Phe,D-Leu,Trp,D-Leu,Trp,Eta@1@0,2@1,3@2,4@3,5@4,6@5,7@6,8@7,9@8,10@9,11@10,12@11,13@12,14@13,15@14
gramicidin C	NFo-Ile,Gly,Ala,D-Leu,Ala,D-Val,Val,D-Val,Trp,D-Leu,Tyr,D-Leu,Trp,D-Leu,Trp,Eta@1@0,2@1,3@2,4@3,5@4,6@5,7@6,8@7,9@8,10@9,11@10,12@11,13@12,14@13,15@14
gramicidin A	NFo-Val,Gly,Ala,D-Leu,Ala,D-Val,Val,D-Val,Trp,D-Leu,Trp,D-Leu,Trp,D-Leu,Trp,Eta@1@0,2@1,3@2,4@3,5@4,6@5,7@6,8@7,9@8,10@9,11@10,12@11,13@12,14@13,15@14
gramicidin B	NFo-Val,Gly,Ala,D-Leu,Ala,D-Val,Val,D-Val,Trp,D-Leu,Phe,D-Leu,Trp,D-Leu,Trp,Eta@1@0,2@1,3@2,4@3,5@4,6@5,7@6,8@7,9@8,10@9,11@10,12@11,13@12,14@13,15@14
gramicidin C	NFo-Val,Gly,Ala,D-Leu,Ala,D-Val,Val,D-Val,Trp,D-Leu,Tyr,D-Leu,Trp,D-Leu,Trp,Eta@1@0,2@1,3@2,4@3,5@4,6@5,7@6,8@7,9@8,10@9,11@10,12@11,13@12,14@13,15@14
gratisin	Val,Orn,Leu,D-Phe,Pro,D-Tyr,Val,Orn,Leu,D-Phe,Pro,D-Tyr@1,11@0,2@1,3@2,4@3,5@4,6@5,7@6,8@7,9@8,10@9,11@0,10
guineamide A	Lac,NMe-Val,NMe-Phe,Ala-Thz,Map@1,4@0,2@1,3@2,4@0,3
guineamide B	Hiv,NMe-Val,NMe-Phe,Ala-Thz,Mab@1,4@0,2@1,3@2,4@0,3
guineamide C	Hmp,NMe-OMe-Tyr,Val,NMe-Ala,C8:0:1(7)-Me(2)-NH2(3)@1,4@0,2@1,3@2,4@0,3
guineamide D	Hiv,D-NMe-OMe-Tyr,C6:0-Me(2)-NH2(3),Hiv,NMe-Val@1,4@0,2@1,3@2,4@0,3
guineamide E	NMe-Val,Pro,D-NMe-Phe,Gly,C6:0-Me(2.2)-OH(3),Hiv,Ala@1,6@0,2@1,3@2,4@3,5@4,6@0,5
guineamide F	NMe-Phe,Pro,NMe-Phe,Gly,C6:0-Me(2.2)-OH(3),Val@1,5@0,2@1,3@2,4@3,5@0,4
gymnangiamide	gSer,Ile,dDil,dDap,Ph-Ser@1@0,2@1,3@2,4@3
halicylindramide A	D-NFo-Ala,Br-Phe,Pro,D-Val,Val,D-Trp,Arg,D-CysA,Thr,NMe-Gln,D-Phe,Thr,Asn,NMe-Gly@1@0,2@1,3@2,4@3,5@4,6@5,7@6,8@7,9,13@8,10@9,11@10,12@11,13@8,12
halicylindramide B	D-NFo-Ala,Br-Phe,Pro,D-Val,t-Leu,D-Trp,Arg,D-CysA,Thr,NMe-Gln,D-Phe,Thr,Asn,Gly@1@0,2@1,3@2,4@3,5@4,6@5,7@6,8@7,9,13@8,10@9,11@10,12@11,13@8,12
halicylindramide C	D-NFo-Ala,Br-Phe,Pro,D-Val,t-Leu,D-Trp,Arg,D-CysA,Thr,NMe-Gln,D-Phe,Thr,Asn,NMe-Gly@1@0,2@1,3@2,4@3,5@4,6@5,7@6,8@7,9,13@8,10@9,11@10,12@11,13@8,12
halicylindramide D	D-NFo-Ala,Br-Phe,Pro,D-Val,Val,D-Trp,Arg,D-CysA,Thr,NMe-Gln,D-Phe,Gly,Asn@1@0,2@1,3@2,4@3,5@4,6@5,7@6,8@7,9,12@8,10@9,11@10,12@8,11
halicylindramide E	D-NFo-Ala,Br-Phe,Pro,D-Val,t-Leu,D-Trp,Arg,D-CysA,Thr,NMe-Gln,D-Phe@1@0,2@1,3@2,4@3,5@4,6@5,7@6,8@7,9@8,10@9
haligramide A	Met,Phe-Thz,Pro,Met,Pro,Pro@1,5@0,2@1,3@2,4@3,5@0,4
haligramide B	O-Met,Phe-Thz,Pro,Met,Pro,Pro@1,5@0,2@1,3@2,4@3,5@0,4
halipeptin A	C10:0-Me(2.2.4)-OH(3)-OMe(7),Ala,aMe-Cys,NMe-OH-Ile,Ala@1,4@0,2@1,3@2,4@0,3
halipeptin B	C10:0-Me(2.2.4)-OH(3.7),Ala,aMe-Cys,NMe-OH-Ile,Ala@1,4@0,2@1,3@2,4@0,3
halipeptin C	C10:0-Me(2.2.4)-OH(3.7),Ala,aMe-Cys,NMe-Val,Ala@1,4@0,2@1,3@2,4@0,3
halipeptin D	C10:0-Me(2.2.4)-OH(3)-OMe(7),Ala,aMe-Cys,NMe-Ile,Ala@1,4@0,2@1,3@2,4@0,3
harzianin HB I	Ac-Aib,Asn,Leu,Ile,Aib,Pro,Ival,Leu,Aib,Pro,Leuol@1@0,2@1,3@2,4@3,5@4,6@5,7@6,8@7,9@8,10@9
harzianin HC I	Ac-Aib,Asn,Leu,Aib,Pro,Ser,Val,Aib,Pro,Aib,Leu,Aib,Pro,Leuol@1@0,2@1,3@2,4@3,5@4,6@5,7@6,8@7,9@8,10@9,11@10,12@11,13@12
harzianin HC III	Ac-Aib,Asn,Leu,Aib,Pro,Ser,Val,Aib,Pro,Ival,Leu,Aib,Pro,Leuol@1@0,2@1,3@2,4@3,5@4,6@5,7@6,8@7,9@8,10@9,11@10,12@11,13@12
harzianin HC IX	Ac-Aib,Asn,Leu,Aib,Pro,Ala,Ile,Aib,Pro,Ival,Leu,Aib,Pro,Leuol@1@0,2@1,3@2,4@3,5@4,6@5,7@6,8@7,9@8,10@9,11@10,12@11,13@12
harzianin HC VI	Ac-Aib,Asn,Leu,Aib,Pro,Ala,Val,Aib,Pro,Aib,Leu,Aib,Pro,Leuol@1@0,2@1,3@2,4@3,5@4,6@5,7@6,8@7,9@8,10@9,11@10,12@11,13@12
harzianin HC VIII	Ac-Aib,Asn,Leu,Aib,Pro,Ala,Val,Aib,Pro,Ival,Leu,Aib,Pro,Leuol@1@0,2@1,3@2,4@3,5@4,6@5,7@6,8@7,9@8,10@9,11@10,12@11,13@12
harzianin HC X	Ac-Aib,Gln,Leu,Aib,Pro,Ala,Val,Aib,Pro,Ival,Leu,Aib,Pro,Leuol@1@0,2@1,3@2,4@3,5@4,6@5,7@6,8@7,9@8,10@9,11@10,12@11,13@12
harzianin HC XI	Ac-Aib,Asn,Leu,Aib,Pro,Ser,Ile,Aib,Pro,Aib,Leu,Aib,Pro,Leuol@1@0,2@1,3@2,4@3,5@4,6@5,7@6,8@7,9@8,10@9,11@10,12@11,13@12
harzianin HC XII	Ac-Aib,Asn,Leu,Aib,Pro,Ser,Ile,Aib,Pro,Ival,Leu,Aib,Pro,Leuol@1@0,2@1,3@2,4@3,5@4,6@5,7@6,8@7,9@8,10@9,11@10,12@11,13@12
harzianin HC XIII	Ac-Aib,Gln,Leu,Aib,Pro,Ser,Ile,Aib,Pro,Ival,Leu,Aib,Pro,Leuol@1@0,2@1,3@2,4@3,5@4,6@5,7@6,8@7,9@8,10@9,11@10,12@11,13@12
harzianin HC XIV	Ac-Aib,Asn,Leu,Aib,Pro,Ala,Ile,Aib,Pro,Aib,Leu,Aib,Pro,Leuol@1@0,2@1,3@2,4@3,5@4,6@5,7@6,8@7,9@8,10@9,11@10,12@11,13@12
harzianin HC XV	Ac-Aib,Gln,Leu,Aib,Pro,Ala,Ile,Aib,Pro,Ival,Leu,Aib,Pro,Leuol@1@0,2@1,3@2,4@3,5@4,6@5,7@6,8@7,9@8,10@9,11@10,12@11,13@12
harzianin HK VI	Ac-Aib,Asn,Ile,Ile,Aib,Pro,Leu,Leu,Aib,Pro,Leuol@1@0,2@1,3@2,4@3,5@4,6@5,7@6,8@7,9@8,10@9
harzianin PCU4	Ac-Aib,Asn,Leu,Aib,Pro,Ser,Ile,Aib,Pro,Aib,Leu,Aib,Pro,Valol@1@0,2@1,3@2,4@3,5@4,6@5,7@6,8@7,9@8,10@9,11@10,12@11,13@12
HC-toxin	D-Pro,Ala,D-Ala,C10:0-NH2(2)-Ep(9)-oxo(8)@1,3@0,2@1,3@0,2
helvecardin A	NMe-Hpg,bOH-Tyr,D-Man,Hpg,Cl-Hpg,bOH-Cl-Tyr,Dhpg,Hpg,Ria,Ria,D-Glc,2OMe-Rha@1,11@3,4,2,0@1@1,4,5,7,8@1,3@3,7,6,9@7,5@3,5,6@3,10@5@8@0
helvecardin B	NMe-Hpg,bOH-Tyr,Hpg,Cl-Hpg,bOH-Cl-Tyr,Dhpg,Hpg,Ria,Ria,D-Glc,2OMe-Rha@1,10@2,3,0@1,3,4,6,7@1,2@2,6,5,8@6,4@2,4,5@2,9@4@7@0
criamide A	bbMe-NMe-Trp,t-Leu,NMe-hv-Val,Arg@1@0,2@1,3@2
criamide B	bbNMe-NMe-Trp,t-Leu,NMe-hv-Val,Arg@1@0,2@1,3@2
hemiasterlin	bbNMe-NMe-Trp,t-Leu,NMe-hv-Val@1@0,2@1
hemiasterlin A	bbMe-NMe-Trp,t-Leu,NMe-hv-Val@1@0,2@1
hemiasterlin B	bbMe-NMe-Trp,Val,NMe-hv-Val@1@0,2@1
hemiasterlin C	bbNMe-NMe-Trp,Val,NMe-hv-Val@1@0,2@1
heptaibin	Ac-Phe,Aib,Aib,Aib,Val,Gly,Leu,Aib,Aib,4OH-Pro,Gln,Aib,4OH-Pro,Aib,Pheol@1@0,2@1,3@2,4@3,5@4,6@5,7@6,8@7,9@8,10@9,11@10,12@11,13@12,14@13
hymenamide A	Pro,Phe,Trp,Arg,Pro,Pro,Val@1,6@0,2@1,3@2,4@3,5@4,6@0,5
hymenamide B	Pro,Asn,Phe,Val,Glu,Phe,Pro@1,6@0,2@1,3@2,4@3,5@4,6@0,5
hymenamide C	Pro,Phe,Gly,Pro,Glu,Leu,Trp@1,6@0,2@1,3@2,4@3,5@4,6@0,5
hymenamide D	Pro,Tyr,Asp,Pro,Leu,Ala,Ile@1,6@0,2@1,3@2,4@3,5@4,6@0,5
hymenamide E	Pro,Tyr,Phe,Phe,Pro,Thr,Thr@1,6@0,2@1,3@2,4@3,5@4,6@0,5
hymenamide F	Pro,Ala,Val,Met,Leu,Arg,Pro@1,6@0,2@1,3@2,4@3,5@4,6@0,5
hymenamide G	Pro,Tyr,Val,Pro,Leu,Ile,Leu,Pro@1,7@0,2@1,3@2,4@3,5@4,6@5,7@0,6
hymenamide H	Pro,Trp,Val,Pro,Leu,Thr,Pro,Leu@1,7@0,2@1,3@2,4@3,5@4,6@5,7@0,6
hymenamide J	Pro,Tyr,Asp,Phe,Trp,Lys,Val,Tyr@1,7@0,2@1,3@2,4@3,5@4,6@5,7@0,6
hymenamide K	Pro,Tyr,Asp,Phe,Trp,Lys,Ala,Val@1,7@0,2@1,3@2,4@3,5@4,6@5,7@0,6
hymenistatin I	Pro,Tyr,Val,Pro,Leu,Ile,Ile,Pro@1,7@0,2@1,3@2,4@3,5@4,6@5,7@0,6
hypomurocin A1	Ac-Aib,Gln,Val,Val,Aib,Pro,Leu,Leu,Aib,Pro,Leuol@1@0,2@1,3@2,4@3,5@4,6@5,7@6,8@7,9@8,10@9
hypomurocin A2	Ac-Ival,Gln,Val,Val,Aib,Pro,Leu,Leu,Aib,Pro,Leuol@1@0,2@1,3@2,4@3,5@4,6@5,7@6,8@7,9@8,10@9
hypomurocin A3	Ac-Aib,Gln,Val,Leu,Aib,Pro,Leu,Ile,Aib,Pro,Leuol@1@0,2@1,3@2,4@3,5@4,6@5,7@6,8@7,9@8,10@9
hypomurocin A4	Ac-Aib,Gln,Ile,Val,Aib,Pro,Leu,Leu,Aib,Pro,Leuol@1@0,2@1,3@2,4@3,5@4,6@5,7@6,8@7,9@8,10@9
hypomurocin A5	Ac-Aib,Gln,Ile,Ile,Aib,Pro,Leu,Leu,Aib,Pro,Leuol@1@0,2@1,3@2,4@3,5@4,6@5,7@6,8@7,9@8,10@9
hypomurocin A5a	Ac-Aib,Gln,Ile,Leu,Aib,Pro,Leu,Ile,Aib,Pro,Leuol@1@0,2@1,3@2,4@3,5@4,6@5,7@6,8@7,9@8,10@9
hypomurocin B1	Ac-Aib,Ser,Ala,Leu,Aib,Gln,Aib,Val,Aib,Gly,Aib,Aib,Pro,Leu,Aib,Aib,Gln,Valol@1@0,2@1,3@2,4@3,5@4,6@5,7@6,8@7,9@8,10@9,11@10,12@11,13@12,14@13,15@14,16@15,17@16
hypomurocin B2	Ac-Aib,Ser,Ala,Leu,Aib,Gln,Aib,Val,Aib,Gly,Aib,Aib,Pro,Leu,Aib,Aib,Gln,Leuol@1@0,2@1,3@2,4@3,5@4,6@5,7@6,8@7,9@8,10@9,11@10,12@11,13@12,14@13,15@14,16@15,17@16
hypomurocin B3a	Ac-Aib,Ala,Ala,Leu,Aib,Gln,Aib,Val,Aib,Gly,Aib,Aib,Pro,Leu,Aib,Aib,Gln,Valol@1@0,2@1,3@2,4@3,5@4,6@5,7@6,8@7,9@8,10@9,11@10,12@11,13@12,14@13,15@14,16@15,17@16
hypomurocin B3b	Ac-Aib,Ser,Ala,Leu,Aib,Gln,Ival,Val,Aib,Gly,Aib,Aib,Pro,Leu,Aib,Aib,Gln,Valol@1@0,2@1,3@2,4@3,5@4,6@5,7@6,8@7,9@8,10@9,11@10,12@11,13@12,14@13,15@14,16@15,17@16
hypomurocin B4	Ac-Aib,Ser,Ala,Leu,Aib,Gln,Aib,Val,Aib,Gly,Ival,Aib,Pro,Leu,Aib,Aib,Gln,Valol@1@0,2@1,3@2,4@3,5@4,6@5,7@6,8@7,9@8,10@9,11@10,12@11,13@12,14@13,15@14,16@15,17@16
hypomurocin B5	Ac-Aib,Ser,Ala,Leu,Aib,Gln,Aib,Val,Aib,Gly,Ival,Aib,Pro,Leu,Aib,Aib,Gln,Leuol@1@0,2@1,3@2,4@3,5@4,6@5,7@6,8@7,9@8,10@9,11@10,12@11,13@12,14@13,15@14,16@15,17@16
isaridin A	bAla,3OH-Leu,Pro,Phe,NMe-Val,NMe-Phe@1,5@0,2@1,3@2,4@3,5@0,4
isaridin B	bAla,3OH-Leu,3Me-Pro,Phe,NMe-Val,NMe-Phe@1,5@0,2@1,3@2,4@3,5@0,4
isariin	Gly,Val,D-Leu,Ala,Val,C12:0-OH(3)@1,5@0,2@1,3@2,4@3,5@0,4
isariin B	Gly,Val,D-Leu,Ala,Val,C9:0-OH(3)@1,5@0,2@1,3@2,4@3,5@0,4
isariin C	Gly,Val,D-Leu,Ala,Ala,C9:0-OH(3)@1,5@0,2@1,3@2,4@3,5@0,4
isariin D	Gly,Val,D-Leu,Ala,Ala,C7:0-OH(3)@1,5@0,2@1,3@2,4@3,5@0,4
bacillomycin D-1	C14:0-NH2(3),Asn,D-Tyr,D-Asn,Pro,Glu,D-Ser,Thr@1,7@0,2@1,3@2,4@3,5@4,6@5,7@0,6
bacillomycin D-2	iC15:0-NH2(3),Asn,D-Tyr,D-Asn,Pro,Glu,D-Ser,Thr@1,7@0,2@1,3@2,4@3,5@4,6@5,7@0,6
bacillomycin D-3	aC15:0-NH2(3),Asn,D-Tyr,D-Asn,Pro,Glu,D-Ser,Thr@1,7@0,2@1,3@2,4@3,5@4,6@5,7@0,6
bacillomycin D-4	C16:0-NH2(3),Asn,D-Tyr,D-Asn,Pro,Glu,D-Ser,Thr@1,7@0,2@1,3@2,4@3,5@4,6@5,7@0,6
bacillomycin D-5	iC16:0-NH2(3),Asn,D-Tyr,D-Asn,Pro,Glu,D-Ser,Thr@1,7@0,2@1,3@2,4@3,5@4,6@5,7@0,6
bacillomycin F-1	iC15:0-NH2(3),Asn,D-Tyr,D-Asn,Gln,Pro,D-Asn,Thr@1,7@0,2@1,3@2,4@3,5@4,6@5,7@0,6
bacillomycin F-2	aC15:0-NH2(3),Asn,D-Tyr,D-Asn,Gln,Pro,D-Asn,Thr@1,7@0,2@1,3@2,4@3,5@4,6@5,7@0,6
bacillomycin F-3	iC16:0-NH2(3),Asn,D-Tyr,D-Asn,Gln,Pro,D-Asn,Thr@1,7@0,2@1,3@2,4@3,5@4,6@5,7@0,6
bacillomycin F-4	C16:0-NH2(3),Asn,D-Tyr,D-Asn,Gln,Pro,D-Asn,Thr@1,7@0,2@1,3@2,4@3,5@4,6@5,7@0,6
bacillomycin F-5	iC17:0-NH2(3),Asn,D-Tyr,D-Asn,Gln,Pro,D-Asn,Thr@1,7@0,2@1,3@2,4@3,5@4,6@5,7@0,6
bacillomycin F-6	aC17:0-NH2(3),Asn,D-Tyr,D-Asn,Gln,Pro,D-Asn,Thr@1,7@0,2@1,3@2,4@3,5@4,6@5,7@0,6
bacillomycin L-1	C14:0-NH2(3),Asn,D-Tyr,D-Asn,Ser,Glu,D-Ser,Thr@1,7@0,2@1,3@2,4@3,5@4,6@5,7@0,6
bacillomycin L-2	iC15:0-NH2(3),Asn,D-Tyr,D-Asn,Ser,Glu,D-Ser,Thr@1,7@0,2@1,3@2,4@3,5@4,6@5,7@0,6
bacillomycin L-3	aC15:0-NH2(3),Asn,D-Tyr,D-Asn,Ser,Glu,D-Ser,Thr@1,7@0,2@1,3@2,4@3,5@4,6@5,7@0,6
bacillomycin L-4	C16:0-NH2(3),Asn,D-Tyr,D-Asn,Ser,Glu,D-Ser,Thr@1,7@0,2@1,3@2,4@3,5@4,6@5,7@0,6
bacillomycin L-5	iC16:0-NH2(3),Asn,D-Tyr,D-Asn,Ser,Glu,D-Ser,Thr@1,7@0,2@1,3@2,4@3,5@4,6@5,7@0,6
iturin A-1	C13:0-NH2(3),Asn,D-Tyr,D-Asn,Gln,Pro,D-Asn,Ser@1,7@0,2@1,3@2,4@3,5@4,6@5,7@0,6
iturin A-2	C14:0-NH2(3),Asn,D-Tyr,D-Asn,Gln,Pro,D-Asn,Ser@1,7@0,2@1,3@2,4@3,5@4,6@5,7@0,6
iturin A-3	aC15:0-NH2(3),Asn,D-Tyr,D-Asn,Gln,Pro,D-Asn,Ser@1,7@0,2@1,3@2,4@3,5@4,6@5,7@0,6
iturin A-4	iC15:0-NH2(3),Asn,D-Tyr,D-Asn,Gln,Pro,D-Asn,Ser@1,7@0,2@1,3@2,4@3,5@4,6@5,7@0,6
iturin A-5	C15:0-NH2(3),Asn,D-Tyr,D-Asn,Gln,Pro,D-Asn,Ser@1,7@0,2@1,3@2,4@3,5@4,6@5,7@0,6
iturin A-6	iC16:0-NH2(3),Asn,D-Tyr,D-Asn,Gln,Pro,D-Asn,Ser@1,7@0,2@1,3@2,4@3,5@4,6@5,7@0,6
iturin A-7	C16:0-NH2(3),Asn,D-Tyr,D-Asn,Gln,Pro,D-Asn,Ser@1,7@0,2@1,3@2,4@3,5@4,6@5,7@0,6
iturin A-8	aC17:0-NH2(3),Asn,D-Tyr,D-Asn,Gln,Pro,D-Asn,Ser@1,7@0,2@1,3@2,4@3,5@4,6@5,7@0,6
iturin C-1	iC14:0-NH2(3),Asp,D-Tyr,D-Asn,Gln,Pro,D-Asn,Ser@1,7@0,2@1,3@2,4@3,5@4,6@5,7@0,6
iturin C-2	aC15:0-NH2(3),Asp,D-Tyr,D-Asn,Gln,Pro,D-Asn,Ser@1,7@0,2@1,3@2,4@3,5@4,6@5,7@0,6
iturin C-3	iC16:0-NH2(3),Asp,D-Tyr,D-Asn,Gln,Pro,D-Asn,Ser@1,7@0,2@1,3@2,4@3,5@4,6@5,7@0,6
iturin C-4	aC17:0-NH2(3),Asp,D-Tyr,D-Asn,Gln,Pro,D-Asn,Ser@1,7@0,2@1,3@2,4@3,5@4,6@5,7@0,6
mycosubtilin 1	C16:0-NH2(3),Asn,D-Tyr,D-Asn,Gln,Pro,D-Ser,Asn@1,7@0,2@1,3@2,4@3,5@4,6@5,7@0,6
mycosubtilin 2	iC16:0-NH2(3),Asn,D-Tyr,D-Asn,Gln,Pro,D-Ser,Asn@1,7@0,2@1,3@2,4@3,5@4,6@5,7@0,6
mycosubtilin 3	iC17:0-NH2(3),Asn,D-Tyr,D-Asn,Gln,Pro,D-Ser,Asn@1,7@0,2@1,3@2,4@3,5@4,6@5,7@0,6
mycosubtilin 4	aC17:0-NH2(3),Asn,D-Tyr,D-Asn,Gln,Pro,D-Ser,Asn@1,7@0,2@1,3@2,4@3,5@4,6@5,7@0,6
jaspamide	C9:1(4)-Me(2.4.6)-OH(8),Ala,NMe-Br-Trp,bTyr@1,3@0,2@1,3@0,2
kahalalide A	C4:0-Me(2),D-Phe,Thr,D-Leu,D-Phe,D-Leu,Thr,Ser@1@0,2@1,3,7@2,4@3,5@4,6@5,7@2,6
kahalalide B	iC7:0,Tyr,D-Ser,Phe,D-Leu,Pro,Thr,Gly@1@0,2@1,3,7@2,4@3,5@4,6@5,7@2,6
kahalalide C	C4:0,D-Phe,Thr,D-Tyr,Arg,D-Tyr,Ile@1@0,2@1,3,6@2,4@3,5@4,6@2,5
kahalalide D	iC9:0-OH(3),D-Trp,Pro,Arg@1,3@0,2@1,3@0,2
kahalalide E	iC11:0-OH(3),D-Ala,D-Ala,Leu,Pro,Leu,Trp@1,6@0,2@1,3@2,4@3,5@4,6@0,5
kahalalide F	iC7:0,D-Val,Thr,Val,D-Val,D-Pro,Orn,D-aIle,D-aThr,D-aIle,D-Val,Phe,dhAbu,Val@1@0,2@1,3@2,4@3,5@4,6@5,7@6,8@7,9,13@8,10@9,11@10,12@11,13@8,12
kahalalide G	iC7:0,D-Val,Thr,Val,D-Val,D-Pro,Orn,D-aIle,D-aThr,D-aIle,D-Val,Phe,dhAbu,Val@1@0,2@1,3@2,4@3,5@4,6@5,7@6,8@7,9@8,10@9,11@10,12@11,13@12
kahalalide H	iC11:0-OH(3),D-Asp,D-Phe,Ser,D-Val,4OH-Pro,Ser,D-Leu,Phe@1@0,2@1,3@2,4@3,5@4,6@5,7@6,8@7
kahalalide J	iC11:0-OH(3),D-Asp,D-Phe,Ser,D-Val,4OH-Pro,Ser,D-Leu,Phe,Lys@1@0,2@1,3@2,4@3,5@4,6@5,7@6,8@7,9@8
kahalalide K	iC11:0-OH(3),D-Phe,4OH-Pro,D-Ala,Val,D-Asn,Tyr@1,6@0,2@1,3@2,4@3,5@4,6@0,5
kahalalide R	iC7:0,D-Val,Thr,Val,D-Val,D-Pro,Orn,D-Val,D-aThr,D-aIle,D-Val,Phe,dhAbu,Val@1@0,2@1,3@2,4@3,5@4,6@5,7@6,8@7,9,13@8,10@9,11@10,12@11,13@8,12
kahalalide S	iC7:0,D-Val,Thr,Val,D-Val,D-Pro,Lys,D-aIle,D-aThr,D-aIle,D-Val,Phe,dhAbu,Val@1@0,2@1,3@2,4@3,5@4,6@5,7@6,8@7,9,13@8,10@9,11@10,12@11,13@8,12
kahalalide V	iC9:0-OH(3),D-Trp,Pro,Arg@1@0,2@1,3@2
kahalalide W	iC9:0-OH(3),D-Trp,4OH-Pro,Arg@1,3@0,2@1,3@0,2
kahalalide X	C4:0,D-Phe,Thr,D-Tyr,Arg,D-Tyr,Ile@1@0,2@1,3@2,4@3,5@4,6@5
kahalalide Y	iC11:0-OH(3),D-Phe,Pro,D-Ala,Val,D-Asn,Tyr@1,6@0,2@1,3@2,4@3,5@4,6@0,5
kapakahine A	Tyr,Trp,Ile,Pro,Val,Pro,Ile,Trp@1,1@0,0,2,7@1,3@2,4@3,5@4,6@5,7@1,6
kapakahine B	Phe,Trp,Ala,Leu,Trp,Phe@1,1@0,0,2,4@1,3@2,4@1,3,5@4
kapakahine E	Phe,Trp,Ala,Tyr,Pro,Phe,Trp@1,1@0,0,2,6@1,3@2,4@3,5@4,6@1,5
kapakahine F	Phe,Trp,Leu,Ala,Trp@1,1@0,0,2,4@1,3@2,4@1,3
kapakahine G	Phe,Trp,Thr,Pro,Val,Pro,O-Met,Trp@1,1@0,0,2,7@1,3@2,4@3,5@4,6@5,7@1,6
keramamide A	Phe,CO,Lys,Leu,Leu,NMe-Cl-OH-Trp,Phe@1@0,2@1,3,6@2,4@3,5@4,6@2,5
keramamide B	Hmp,Ile,Nva,Orn,Pro,k-Leu,PAOA,Br-OH-Trp@1@0,2@1,3@2,4,7@3,5@4,6@5,7@3,6
keramamide C	Hmp,Ile,Abu,Orn,Pro,k-Leu,PAOA,Br-OH-Trp@1@0,2@1,3@2,4,7@3,5@4,6@5,7@3,6
keramamide D	Hmp,Ile,Abu,Orn,Pro,k-Leu,PALOA,Br-OH-Trp@1@0,2@1,3@2,4,7@3,5@4,6@5,7@3,6
keramamide E	Hmp,Ile,Nva,Orn,Pro,k-Leu,PALOA,Br-OH-Trp@1@0,2@1,3@2,4,7@3,5@4,6@5,7@3,6
keramamide F	NFo-Iser,Ile,Dpr,Ala,Ile,CO,PMST,dh-Trp@1@0,2@1,3,7@2,4@3,5@4,6@5,7@2,6
keramamide G	NFo-Iser,Ile,Dpr,Ala,D-Ile,CO,PMST,dh-Trp@1@0,2@1,3,7@2,4@3,5@4,6@5,7@2,6
keramamide H	NFo-Iser,Ile,Dpr,Ala,Ile,CO,PMST,Br-OH-Trp@1@0,2@1,3,7@2,4@3,5@4,6@5,7@2,6
keramamide J	NFo-Iser,Ile,Dpr,Ala,Ile,CO,PMST,Trp@1@0,2@1,3,7@2,4@3,5@4,6@5,7@2,6
keramamide K	NFo-Iser,Ile,Dpr,Ala,Ile,CO,PMST,1Me-Trp@1@0,2@1,3,7@2,4@3,5@4,6@5,7@2,6
keramamide L	Phe,CO,Lys,Leu,Leu,NMe-Cl-Trp,Phe@1@0,2@1,3,6@2,4@3,5@4,6@2,5
keramamide M	OSu-Hmp,Ile,Abu,Orn,Pro,k-Leu,PALOA,Br-OH-Trp@1@0,2@1,3@2,4,7@3,5@4,6@5,7@3,6
keramamide N	OSu-Hmp,Ile,Nva,Orn,Pro,k-Leu,PALOA,Br-OH-Trp@1@0,2@1,3@2,4,7@3,5@4,6@5,7@3,6
konbamide	Leu,CO,Lys,Ala,Leu,NMe-Leu,Br-OH-Trp@1@0,2@1,3,6@2,4@3,5@4,6@2,5
koshikamide A1	NOMe-Ac-D-Phe,NMe-Val,NMe-Asn,NMe-aIle,NMe-Val,NMe-Leu,Asn,D-Phe,Pro,Pro@1@0,2@1,3@2,4@3,5@4,6@5,7@6,8@7,9@8
koshikamide A2	NOMe-Ac-D-Phe,NMe-Val,NMe-Asn,NMe-aIle,NMe-Val,NMe-Leu,Asn,D-Phe,Pro,Pro,Arg@1@0,2@1,3@2,4@3,5@4,6@5,7@6,8@7,9@8,10@9
kulokainalide	Phe,Val,Pro,Pro,Lac,D-NMe-Val,Val,C8:0:1(7)-Me(2.2)-OH(3)@1,7@0,2@1,3@2,4@3,5@4,6@5,7@0,6
kulolide 1	Ala,Val,Pro,Ph-Lac,D-NMe-Val,Val,C8:0:1(7)-Me(2.2)-OH(3)@1,6@0,2@1,3@2,4@3,5@4,6@0,5
kulolide 2	Ala,Val,Pro,Ph-Lac,D-NMe-Val,Val,C8:1(7)-Me(2.2)-OH(3)@1,6@0,2@1,3@2,4@3,5@4,6@0,5
kulolide 3	Ala,Val,Pro,Ph-Lac,D-NMe-Val,Val,C8:0-Me(2.2)-OH(3)@1,6@0,2@1,3@2,4@3,5@4,6@0,5
kulomo opunalide 1	Hmp,NMe-Ile,Val,C8:0:1(7)-Me(2)-OH(3),NMe-Ile,Pro@1,5@0,2@1,3@2,4@3,5@0,4
kulomo opunalide 2	Hiv,NMe-Ile,Val,C8:0:1(7)-Me(2)-OH(3),NMe-Ile,Pro@1,5@0,2@1,3@2,4@3,5@0,4
leupeptin	NAc-Leu,Leu,Argal@1@0,2@1
lichenysin A aC13	aC13:0-OH(3),Gln,Leu,D-Leu,Val,Asp,D-Leu,Ile@1,7@0,2@1,3@2,4@3,5@4,6@5,7@0,6
lichenysin A aC15	aC15:0-OH(3),Gln,Leu,D-Leu,Val,Asp,D-Leu,Ile@1,7@0,2@1,3@2,4@3,5@4,6@5,7@0,6
lichenysin A aC17	aC17:0-OH(3),Gln,Leu,D-Leu,Val,Asp,D-Leu,Ile@1,7@0,2@1,3@2,4@3,5@4,6@5,7@0,6
lichenysin A iC12	iC12:0-OH(3),Gln,Leu,D-Leu,Val,Asp,D-Leu,Ile@1,7@0,2@1,3@2,4@3,5@4,6@5,7@0,6
lichenysin A iC13	iC13:0-OH(3),Gln,Leu,D-Leu,Val,Asp,D-Leu,Ile@1,7@0,2@1,3@2,4@3,5@4,6@5,7@0,6
lichenysin A iC14	iC14:0-OH(3),Gln,Leu,D-Leu,Val,Asp,D-Leu,Ile@1,7@0,2@1,3@2,4@3,5@4,6@5,7@0,6
lichenysin A iC15	iC15:0-OH(3),Gln,Leu,D-Leu,Val,Asp,D-Leu,Ile@1,7@0,2@1,3@2,4@3,5@4,6@5,7@0,6
lichenysin A iC16	iC16:0-OH(3),Gln,Leu,D-Leu,Val,Asp,D-Leu,Ile@1,7@0,2@1,3@2,4@3,5@4,6@5,7@0,6
lichenysin A iC17	iC17:0-OH(3),Gln,Leu,D-Leu,Val,Asp,D-Leu,Ile@1,7@0,2@1,3@2,4@3,5@4,6@5,7@0,6
lichenysin A nC12	C12:0-OH(3),Gln,Leu,D-Leu,Val,Asp,D-Leu,Ile@1,7@0,2@1,3@2,4@3,5@4,6@5,7@0,6
lichenysin A nC13	C13:0-OH(3),Gln,Leu,D-Leu,Val,Asp,D-Leu,Ile@1,7@0,2@1,3@2,4@3,5@4,6@5,7@0,6
lichenysin A nC14	C14:0-OH(3),Gln,Leu,D-Leu,Val,Asp,D-Leu,Ile@1,7@0,2@1,3@2,4@3,5@4,6@5,7@0,6
lichenysin A nC15	C15:0-OH(3),Gln,Leu,D-Leu,Val,Asp,D-Leu,Ile@1,7@0,2@1,3@2,4@3,5@4,6@5,7@0,6
lichenysin A nC16	C16:0-OH(3),Gln,Leu,D-Leu,Val,Asp,D-Leu,Ile@1,7@0,2@1,3@2,4@3,5@4,6@5,7@0,6
longibrachin A1	Ac-Aib,Ala,Aib,Ala,Aib,Ala,Gln,Aib,Val,Aib,Gly,Leu,Aib,Pro,Val,Aib,Aib,Gln,Gln,Pheol@1@0,2@1,3@2,4@3,5@4,6@5,7@6,8@7,9@8,10@9,11@10,12@11,13@12,14@13,15@14,16@15,17@16,18@17,19@18
longibrachin A2	Ac-Aib,Ala,Aib,Ala,Aib,Ala,Gln,Aib,Val,Aib,Gly,Leu,Aib,Pro,Val,Aib,Ival,Gln,Gln,Pheol@1@0,2@1,3@2,4@3,5@4,6@5,7@6,8@7,9@8,10@9,11@10,12@11,13@12,14@13,15@14,16@15,17@16,18@17,19@18
longibrachin A3	Ac-Aib,Ala,Aib,Ala,Aib,Aib,Gln,Aib,Val,Aib,Gly,Leu,Aib,Pro,Val,Aib,Aib,Gln,Gln,Pheol@1@0,2@1,3@2,4@3,5@4,6@5,7@6,8@7,9@8,10@9,11@10,12@11,13@12,14@13,15@14,16@15,17@16,18@17,19@18
longibrachin A4	Ac-Aib,Ala,Aib,Ala,Aib,Aib,Gln,Aib,Val,Aib,Gly,Leu,Aib,Pro,Val,Aib,Ival,Gln,Gln,Pheol@1@0,2@1,3@2,4@3,5@4,6@5,7@6,8@7,9@8,10@9,11@10,12@11,13@12,14@13,15@14,16@15,17@16,18@17,19@18
longibrachin B1	Ac-Aib,Ala,Aib,Ala,Aib,Ala,Gln,Aib,Val,Aib,Gly,Leu,Aib,Pro,Val,Aib,Aib,Glu,Gln,Pheol@1@0,2@1,3@2,4@3,5@4,6@5,7@6,8@7,9@8,10@9,11@10,12@11,13@12,14@13,15@14,16@15,17@16,18@17,19@18
longibrachin B2	Ac-Aib,Ala,Aib,Ala,Aib,Ala,Gln,Aib,Val,Aib,Gly,Leu,Aib,Pro,Val,Aib,Ival,Glu,Gln,Pheol@1@0,2@1,3@2,4@3,5@4,6@5,7@6,8@7,9@8,10@9,11@10,12@11,13@12,14@13,15@14,16@15,17@16,18@17,19@18
LP237 F5	C8:0,Aib,Pro,Tyr,Aib,Gln,Gln,Aib,Et-Nva,Gln,Ala,Leuol@1@0,2@1,3@2,4@3,5@4,6@5,7@6,8@7,9@8,10@9,11@10
LP237 F7	C10:0,Aib,Pro,Phe,Aib,Gln,Gln,Aib,Aib,Gln,Ala,Leuol@1@0,2@1,3@2,4@3,5@4,6@5,7@6,8@7,9@8,10@9,11@10
LP237 F8	C8:0,Aib,Pro,Phe,Aib,Gln,Gln,Aib,Et-Nva,Gln,Ala,Leuol@1@0,2@1,3@2,4@3,5@4,6@5,7@6,8@7,9@8,10@9,11@10
lysobactin	D-Leu,Leu,Ph-Ser,3OH-Leu,Leu,D-Arg,Ile,D-aThr,Gly,OH-Asn,Ser@1@0,2@1,3,10@2,4@3,5@4,6@5,7@6,8@7,9@8,10@2,9
M43 A	Asn,bOH-Cl-Tyr,NtMe-Leu,Hpg,D-Glc,Van,bOH-Cl-Tyr,Dhpg,Hpg@1,3@0,2,3@1@1,0,4,6,8@3,5@4@3,7,8@6,8@3,7,6
M43 B	Asp,bOH-Cl-Tyr,NtMe-Leu,Hpg,D-Glc,Van,bOH-Cl-Tyr,Dhpg,Hpg@1,3@0,2,3@1@1,0,4,6,8@3,5@4@3,7,8@6,8@3,7,6
M43 C	Asn,bOH-Cl-Tyr,NtMe-Leu,Hpg,D-Glc,bOH-Cl-Tyr,Dhpg,Hpg@1,3@0,2,3@1@1,0,4,5,7@3@3,6,7@5,7@6,3,5
M43 D	Asn,bOH-Cl-Tyr,NdMe-Leu,Hpg,D-Glc,Van,bOH-Cl-Tyr,Dhpg,Hpg@1,3@0,2,3@1@1,0,4,6,8@3,5@4@3,7,8@6,8@3,7,6
M43 F	Asp,bOH-Cl-Tyr,NMe-Leu,Hpg,D-Glc,Van,bOH-Cl-Tyr,Dhpg,Hpg@1,3@0,2,3@1@1,0,4,6,8@3,5@4@3,7,8@6,8@3,7,6
majusculamide C	Map,Ala,Ibu,NMe-OMe-Tyr,NMe-Val,Gly,NMe-Ile,Gly,Hmp@1,8@0,2@1,3@2,4@3,5@4,6@5,7@6,8@0,7
allomalformin	D-Cys,D-Cys,Ile,D-Leu,Val@1,1,4@0,0,2@1,3@2,4@0,3
malformin A1	D-Cys,D-Cys,Val,D-Leu,Ile@1,1,4@0,0,2@1,3@2,4@0,3
malformin A2	D-Cys,D-Cys,Val,D-Leu,Val@1,1,4@0,0,2@1,3@2,4@0,3
malformin B1	D-Cys,D-Cys,Val,D-Leu,aIle@1,1,4@0,0,2@1,3@2,4@0,3
malformin B2	D-Cys,D-Cys,Val,D-Val,Leu@1,1,4@0,0,2@1,3@2,4@0,3
malformin C	D-Cys,D-Cys,Val,D-Leu,Leu@1,1,4@0,0,2@1,3@2,4@0,3
marinobactin A	C12:0,D-OH-Asp,Dab,D-Ser,D-Ac-OH-Orn,Ser,Ac-OH-Orn@1@0,2,2@1,1,3@2,4@3,5@4,6@5
marinobactin B	C14:1(7),D-OH-Asp,Dab,D-Ser,D-Ac-OH-Orn,Ser,Ac-OH-Orn@1@0,2,2@1,1,3@2,4@3,5@4,6@5
marinobactin C	C14:0,D-OH-Asp,Dab,D-Ser,D-Ac-OH-Orn,Ser,Ac-OH-Orn@1@0,2,2@1,1,3@2,4@3,5@4,6@5
marinobactin D1	C16:1(9),D-OH-Asp,Dab,D-Ser,D-Ac-OH-Orn,Ser,Ac-OH-Orn@1@0,2,2@1,1,3@2,4@3,5@4,6@5
marinobactin D2	C16:1(7),D-OH-Asp,Dab,D-Ser,D-Ac-OH-Orn,Ser,Ac-OH-Orn@1@0,2,2@1,1,3@2,4@3,5@4,6@5
marinobactin E	C16:0,D-OH-Asp,Dab,D-Ser,D-Ac-OH-Orn,Ser,Ac-OH-Orn@1@0,2,2@1,1,3@2,4@3,5@4,6@5
microcystin	D-Ala,Leu,D-bMe-Asp,Arg,ADMAdda,D-Glu,NMe-Ser@1,6@0,2@1,3@2,4@3,5@4,6@0,5
microcystin	D-Ala,Leu,D-bMe-Asp,Har,ADMAdda,D-Glu,NMe-Dha@1,6@0,2@1,3@2,4@3,5@4,6@0,5
microcystin	D-Ala,Leu,D-bMe-Asp,Arg,ADMAdda,D-Glu,NMe-Dha@1,6@0,2@1,3@2,4@3,5@4,6@0,5
microcystin	D-Ala,Hty,D-Asp,Arg,ADMAdda,D-Glu,dhAbu@1,6@0,2@1,3@2,4@3,5@4,6@0,5
microcystin	D-Ala,Leu,D-Asp,Arg,ADMAdda,D-Glu,dhAbu@1,6@0,2@1,3@2,4@3,5@4,6@0,5
microcystin	D-Ala,Arg,D-Asp,Arg,ADMAdda,D-Glu,dhAbu@1,6@0,2@1,3@2,4@3,5@4,6@0,5
microcystin	D-Ala,Leu,D-Asp,Har,ADMAdda,D-Glu,NMe-Dha@1,6@0,2@1,3@2,4@3,5@4,6@0,5
microcystin	D-Ala,Leu,D-Asp,Arg,ADMAdda,D-Glu,NMe-Dha@1,6@0,2@1,3@2,4@3,5@4,6@0,5
microcystin	D-Ala,Leu,D-Asp,Arg,Adda,MeO-D-Glu,NMe-Dha@1,6@0,2@1,3@2,4@3,5@4,6@0,5
microcystin	D-Ala,Glu,D-Asp,MeO-Glu,Adda,D-Glu,dh-Ala@1,6@0,2@1,3@2,4@3,5@4,6@0,5
microcystin	D-Ala,MeO-Glu,D-Asp,MeO-Glu,Adda,D-Glu,dh-Ala@1,6@0,2@1,3@2,4@3,5@4,6@0,5
microcystin	D-Ala,Hty,D-Asp,Arg,Adda,D-Glu,dh-Ala@1,6@0,2@1,3@2,4@3,5@4,6@0,5
microcystin	D-Ala,Arg,D-Asp,Arg,Adda,D-Glu,dh-Ala@1,6@0,2@1,3@2,4@3,5@4,6@0,5
microcystin	D-Ala,Leu,D-Asp,Arg,Adda,D-Glu,dh-Ala@1,6@0,2@1,3@2,4@3,5@4,6@0,5
microcystin	D-Ala,Arg,D-Asp,Arg,Adda,D-Glu,NMe-Ser@1,6@0,2@1,3@2,4@3,5@4,6@0,5
microcystin	D-Ala,Hty,D-Asp,Arg,Adda,D-Glu,NMe-Dha@1,6@0,2@1,3@2,4@3,5@4,6@0,5
microcystin	D-Ala,Leu,D-Asp,Arg,Adda,D-Glu,NMe-Dha@1,6@0,2@1,3@2,4@3,5@4,6@0,5
microcystin	D-Ala,Arg,D-Asp,Arg,Adda,D-Glu,NMe-Dha@1,6@0,2@1,3@2,4@3,5@4,6@0,5
microcystin	D-Ala,Tyr,D-Asp,Arg,Adda,D-Glu,NMe-Dha@1,6@0,2@1,3@2,4@3,5@4,6@0,5
microcystin	D-Ala,MeO-Glu,D-Asp,MeO-Glu,Adda,D-Glu,Ser@1,6@0,2@1,3@2,4@3,5@4,6@0,5
microcystin	D-Ala,Leu,D-bMe-Asp,Arg,Adda,MeO-D-Glu,NMe-Dha@1,6@0,2@1,3@2,4@3,5@4,6@0,5
microcystin	D-Ala,MeO-Glu,D-bMe-Asp,MeO-Glu,Adda,D-Glu,dh-Ala@1,6@0,2@1,3@2,4@3,5@4,6@0,5
microcystin	D-Ala,Glu,D-bMe-Asp,MeO-Glu,Adda,D-Glu,dh-Ala@1,6@0,2@1,3@2,4@3,5@4,6@0,5
microcystin	D-Ala,Phe,D-bMe-Asp,Arg,Adda,D-Glu,dh-Ala@1,6@0,2@1,3@2,4@3,5@4,6@0,5
microcystin	D-Ala,Hph,D-bMe-Asp,Arg,Adda,D-Glu,dh-Ala@1,6@0,2@1,3@2,4@3,5@4,6@0,5
microcystin	D-Ala,Hty,D-bMe-Asp,Arg,Adda,D-Glu,dh-Ala@1,6@0,2@1,3@2,4@3,5@4,6@0,5
microcystin	D-Ala,Leu,D-bMe-Asp,Arg,Adda,D-Glu,dh-Ala@1,6@0,2@1,3@2,4@3,5@4,6@0,5
microcystin	D-Ala,Arg,D-bMe-Asp,Arg,Adda,D-Glu,dh-Ala@1,6@0,2@1,3@2,4@3,5@4,6@0,5
microcystin	D-Ala,Tyr,D-bMe-Asp,Arg,Adda,D-Glu,dh-Ala@1,6@0,2@1,3@2,4@3,5@4,6@0,5
microcystin	D-Ala,Leu,D-bMe-Asp,Arg,DMAdda,D-Glu,NMe-Dha@1,6@0,2@1,3@2,4@3,5@4,6@0,5
microcystin	D-Ser,Leu,D-bMe-Asp,Arg,ADMAdda,D-Glu,NMe-Dha@1,6@0,2@1,3@2,4@3,5@4,6@0,5
microcystin	D-Ala,Leu,D-bMe-Asp,Arg,Adda,D-Glu,NMe-Lan@1,6@0,2@1,3@2,4@3,5@4,6@0,5
microcystin	D-Ala,Leu,D-bMe-Asp,Arg,Adda,D-Glu,NMe-Ser@1,6@0,2@1,3@2,4@3,5@4,6@0,5
microcystin	D-Ala,MeO-Glu,D-bMe-Asp,MeO-Glu,Adda,D-Glu,Ser@1,6@0,2@1,3@2,4@3,5@4,6@0,5
microcystin	D-Ala,Hty,D-bMe-Asp,Arg,Adda,D-Glu,Ser@1,6@0,2@1,3@2,4@3,5@4,6@0,5
microcystin	D-Ala,Leu,D-bMe-Asp,Arg,Adda,D-Glu,Ser@1,6@0,2@1,3@2,4@3,5@4,6@0,5
microcystin	D-Ala,Arg,D-bMe-Asp,Arg,Adda,D-Glu,Ser@1,6@0,2@1,3@2,4@3,5@4,6@0,5
microcystin	D-Ala,Glu,D-bMe-Asp,MeO-Glu,Adda,D-Glu,Ser@1,6@0,2@1,3@2,4@3,5@4,6@0,5
microcystin	D-Ala,Ala,D-bMe-Asp,Arg,Adda,D-Glu,NMe-Dha@1,6@0,2@1,3@2,4@3,5@4,6@0,5
microcystin	D-Ala,Phe,D-bMe-Asp,Arg,Adda,D-Glu,NMe-Dha@1,6@0,2@1,3@2,4@3,5@4,6@0,5
microcystin	D-Ala,Hil,D-bMe-Asp,Arg,Adda,D-Glu,NMe-Dha@1,6@0,2@1,3@2,4@3,5@4,6@0,5
microcystin	D-Ala,Hty,D-bMe-Asp,Arg,Adda,D-Glu,NMe-Dha@1,6@0,2@1,3@2,4@3,5@4,6@0,5
microcystin	D-Ala,Leu,D-bMe-Asp,Ala,Adda,D-Glu,NMe-Dha@1,6@0,2@1,3@2,4@3,5@4,6@0,5
microcystin	D-Ala,Leu,D-bMe-Asp,Aib,Adda,D-Glu,NMe-Dha@1,6@0,2@1,3@2,4@3,5@4,6@0,5
microcystin	D-Ala,Leu,D-bMe-Asp,Phe,Adda,D-Glu,NMe-Dha@1,6@0,2@1,3@2,4@3,5@4,6@0,5
microcystin	D-Ala,Leu,D-bMe-Asp,Leu,Adda,D-Glu,NMe-Dha@1,6@0,2@1,3@2,4@3,5@4,6@0,5
microcystin	D-Ala,Leu,D-bMe-Asp,Arg,Adda,D-Glu,NMe-Dha@1,6@0,2@1,3@2,4@3,5@4,6@0,5
microcystin	D-Ala,Leu,D-bMe-Asp,Trp,Adda,D-Glu,NMe-Dha@1,6@0,2@1,3@2,4@3,5@4,6@0,5
microcystin	D-Ala,Leu,D-bMe-Asp,Tyr,Adda,D-Glu,NMe-Dha@1,6@0,2@1,3@2,4@3,5@4,6@0,5
microcystin	D-Ala,O-Met,D-bMe-Asp,Arg,Adda,D-Glu,NMe-Dha@1,6@0,2@1,3@2,4@3,5@4,6@0,5
microcystin	D-Ala,Arg,D-bMe-Asp,Arg,Adda,D-Glu,NMe-Dha@1,6@0,2@1,3@2,4@3,5@4,6@0,5
microcystin	D-Ala,Val,D-bMe-Asp,Phe,Adda,D-Glu,NMe-Dha@1,6@0,2@1,3@2,4@3,5@4,6@0,5
microcystin	D-Ala,Trp,D-bMe-Asp,Arg,Adda,D-Glu,NMe-Dha@1,6@0,2@1,3@2,4@3,5@4,6@0,5
microcystin	D-Ala,Tyr,D-bMe-Asp,Ala,Adda,D-Glu,NMe-Dha@1,6@0,2@1,3@2,4@3,5@4,6@0,5
microcystin	D-Ala,Tyr,D-bMe-Asp,O-Met,Adda,D-Glu,NMe-Dha@1,6@0,2@1,3@2,4@3,5@4,6@0,5
microcystin	D-Ala,Tyr,D-bMe-Asp,Arg,Adda,D-Glu,NMe-Dha@1,6@0,2@1,3@2,4@3,5@4,6@0,5
micromide	NMe-Gly-Thz,NMe-Phe,NMe-Ile,Val,D-NMe-Val,Phe,C6:0-OMe(3)@1@0,2@1,3@2,4@3,5@4,6@5
microsclerodermin A	C12:1(11)-Me(6)-OH(2.4.5)-NH2(3)-mPhe(11),OH-Pyr,NMe-Gly,D-COOH-Trp,Gly,OH-4Abu@1,5@0,2@1,3@2,4@3,5@0,4
microsclerodermin B	C12:1(11)-Me(6)-OH(2.4.5)-NH2(3)-mPhe(11),Pyr,NMe-Gly,D-COOH-Trp,Gly,OH-4Abu@1,5@0,2@1,3@2,4@3,5@0,4
microsclerodermin C	C8:1(7)-OH(2.4.5)-NH2(3)-Ph(8),Pyr,NMe-Gly,D-Cl-CONH2-Trp,Gly,OH-4Abu@1,5@0,2@1,3@2,4@3,5@0,4
microsclerodermin D	C8:1(7)-OH(2.4.5)-NH2(3)-Ph(8),Pyr,NMe-Gly,D-Cl-Trp,Gly,OH-4Abu@1,5@0,2@1,3@2,4@3,5@0,4
microsclerodermin E	C10:2(7.9)-OH(2.4.5)-NH2(3)-ePh(10),dPyr,NMe-Gly,D-COOH-Trp,Gly,OH-4Abu@1,5@0,2@1,3@2,4@3,5@0,4
microsclerodermin F	C12:3(7.9.11)-Me(6)-OH(2.4.5)-NH2(3)-Ph(12),Pyr,NMe-Gly,D-Trp,Gly,OH-4Abu@1,5@0,2@1,3@2,4@3,5@0,4
microsclerodermin G	C12:3(7.9.11)-Me(6.10)-OH(2.4.5)-NH2(3)-Ph(12),Pyr,NMe-Gly,D-Trp,Gly,OH-4Abu@1,5@0,2@1,3@2,4@3,5@0,4
microsclerodermin H	C12:3(7.9.11)-Me(6)-OH(2.4.5)-NH2(3)-Ph(12),Pyr,NMe-Gly,dh-Trp,Gly,OH-4Abu@1,5@0,2@1,3@2,4@3,5@0,4
microsclerodermin I	C12:3(7.9.11)-Me(6.10)-OH(2.4.5)-NH2(3)-Ph(12),Pyr,NMe-Gly,dh-Trp,Gly,OH-4Abu@1,5@0,2@1,3@2,4@3,5@0,4
microspinosamide	D-NFo-Ala,bOH-Br-Phe,Pro,t-Leu,bMe-Ile,D-Trp,Arg,D-CysA,Thr,NMe-Gln,D-Val,Pro,D-Asp@1@0,2@1,3@2,4@3,5@4,6@5,7@6,8@7,9,12@8,10@9,11@10,12@8,11
miraziridine A	Azd,Leu,Sta,Abu,v-Arg@1@0,2@1,3@2,4@3
MM47761	Asn,bOH-Cl-Tyr,NMe-Leu,Hpg,D-Glc,Ere,bOH-Tyr,Ere,Dhpg,Hpg@1,3@0,2,3@1@1,0,4,6,9@3,5@4@3,8,7,9@6@6,9@8,3,6
MM49721	Asn,bOH-Tyr,NMe-Leu,Hpg,D-Glc,Rha,bOH-Tyr,Ere,Dhpg,Hpg@1,3@0,2,3@1@1,0,4,6,9@3,5@4@3,8,7,9@6@6,9@8,3,6
montanastatin	D-Hiv,D-Val,Lac,Val,D-Hiv,D-Val,Lac,Val@1,7@0,2@1,3@2,4@3,5@4,6@5,7@0,6
mozamide A	aIle,CO,Lys,D-Val,Leu,NMe-OH-Trp,Phe@1@0,2@1,3,6@2,4@3,5@4,6@2,5
mozamide B	aIle,CO,Lys,D-Ile,Leu,NMe-OH-Trp,Phe@1@0,2@1,3,6@2,4@3,5@4,6@2,5
mycobacillin	Pro,D-Asp,D-Glu,Tyr,Asp,Tyr,Ser,D-Asp,Leu,D-Glu,D-Asp,Ala,D-Asp@1,12@0,2@1,3@2,4@3,5@4,6@5,7@6,8@7,9@8,10@9,11@10,12@0,11
nagahamide A	Ser,Gly,bMe-Asn,OH-Asn,Val,DHMDA,OH-4Abu@1,6@0,2@1,3@2,4@3,5@4,6@0,5
nazumamide A	diOH-Bz,Arg,Pro,Ile,Abu@1@0,2@1,3@2,4@3
neosiphoniamolide A	C9:1(4)-Me(2.4.6)-OH(8),Gly,D-I-NMe-Tyr,Val@1,3@0,2@1,3@0,2
neoviridogrisein I	Hpa,Thr,NMe-Ph-Gly,Abu,NMe-bMe-Leu,NMe-Gly,D-Pro,D-Leu@1@0,2,7@1,3@2,4@3,5@4,6@5,7@1,6
neoviridogrisein II	Hpa,Thr,NMe-Ph-Gly,Ala,NMe-bMe-Leu,NMe-Gly,D-Pro,D-Leu@1@0,2,7@1,3@2,4@3,5@4,6@5,7@1,6
neoviridogrisein III	Hpa,Thr,NMe-Ph-Gly,Abu,NMe-bMe-Leu,NMe-Gly,D-4OH-Pro,D-Leu@1@0,2,7@1,3@2,4@3,5@4,6@5,7@1,6
viridogrisein	Hpa,Thr,NMe-Ph-Gly,Ala,NMe-bMe-Leu,NMe-Gly,D-4OH-Pro,D-Leu@1@0,2,7@1,3@2,4@3,5@4,6@5,7@1,6
nocardicin A	Hse,OH-dHpg,Ser,Hpg@1@0,2@1,3,3@2,2
nocardicin B	Hse,D-OH-dHpg,Ser,Hpg@1@0,2@1,3,3@2,2
nocardicin C	Hse,Hpg,Ser,Hpg@1@0,2@1,3,3@2,2
nocardicin D	Hse,Hpoe,Ser,Hpg@1@0,2@1,3,3@2,2
nocardicin E	OH-dHpg,Ser,Hpg@1@0,2,2@1,1
nocardicin F	D-OH-dHpg,Ser,Hpg@1@0,2,2@1,1
nocardicin G	Hpg,Ser,Hpg@1@0,2,2@1,1
nodulapeptin A	Ac-Ser,NMe-Hty,Hph,O2-Met,D-Lys,CO,Ile@1,4@0,2@1,3@2,4@0,3,5@4,6@5
nodulapeptin B	Ac-Ser,NMe-Hty,Hph,O-Met,D-Lys,CO,Ile@1,4@0,2@1,3@2,4@0,3,5@4,6@5
nodularin	D-Asp,Arg,Adda,D-Glu,2Dh-Mabu@1,4@0,2@1,3@2,4@0,3
nodularin	D-bMe-Asp,Arg,Adda,D-Glu,dhAbu@1,4@0,2@1,3@2,4@0,3
nodularin	D-bMe-Asp,Arg,DMAdda,D-Glu,2Dh-Mabu@1,4@0,2@1,3@2,4@0,3
nodularin	Adda,D-Glu,2Dh-Mabu,D-bMe-Asp,Arg@1@0,2@1,3@2,4@3
nodularin	D-bMe-Asp,Arg,Adda,D-MeO-Glu,2Dh-Mabu@1,4@0,2@1,3@2,4@0,3
motuporin	D-bMe-Asp,Val,Adda,D-Glu,2Dh-Mabu@1,4@0,2@1,3@2,4@0,3
nodularin-Har	D-bMe-Asp,Har,Adda,D-Glu,2Dh-Mabu@1,4@0,2@1,3@2,4@0,3
nodularin R	D-bMe-Asp,Arg,Adda,D-Glu,2Dh-Mabu@1,4@0,2@1,3@2,4@0,3
OA7653	NdMe-Ala,Cl-Tyr,Gln,Hpg,bOH-Cl-Tyr,Glc,Dhpg,Hpg@1@2,3,0@1,3@1,2,4,7@3,6,7,5@4@7,4@3,6,4
obyanamide	Lac,NMe-Val,NMe-Phe,Ala-Thz,C5:0-NH2(3)@1,4@0,2@1,3@2,4@0,3
onchidin	NMe-Val,C8:0:1(7)-Me(2)-NH2(3),Val,Hiv,Hiv,NMe-Val,C8:0:1(7)-Me(2)-NH2(3),Val,Hiv,Hiv@1,9@0,2@1,3@2,4@3,5@4,6@5,7@6,8@7,9@0,8
onchidin B	Pro,Hmp,Hiv,D-NMe-Val,C8:0:1(7)-Me(2)-OH(3),D-Pro,Hmp,Hiv,D-NMe-Val,C8:0:1(7)-Me(2)-OH(3)@1,9@0,2@1,3@2,4@3,5@4,6@5,7@6,8@7,9@0,8
orbiculamide A	Me-Vaa,Abu,Orn,Pro,k-Leu,PALOA,Br-OH-Trp@1@0,2@1,3,6@2,4@3,5@4,6@2,5
oriamide	diOH-Bz,Gly,Ala,Dpr,Nva,Ile,CO,PTTA,CysA@1@0,2@1,3@2,4,8@3,5@4,6@5,7@6,8@3,7
chloroorienticin A	Asn,bOH-Cl-Tyr,NMe-Leu,Hpg,D-Glc,Ere,bOH-Cl-Tyr,Ere,Dhpg,Hpg@1,3@0,2,3@1@1,0,4,6,9@3,5@4@3,8,7,9@6@6,9@8,3,6
chloroorienticin B	Asn,bOH-Cl-Tyr,NMe-Leu,Hpg,D-Glc,bOH-Cl-Tyr,Ere,Dhpg,Hpg@1,3@0,3,2@1@1,0,4,5,8@3@3,7,6,8@5@8,5@3,7,5
chloroorienticin C	Asn,bOH-Cl-Tyr,NMe-Leu,Hpg,bOH-Cl-Tyr,Ere,Dhpg,Hpg@1,3@0,2,3@1@1,4,7,0@3,5,6,7@4@4,7@6,3,4
chloroorienticin D	Asn,bOH-Cl-Tyr,NdMe-Leu,Hpg,D-Glc,Ere,bOH-Cl-Tyr,Ere,Dhpg,Hpg@1,3@0,2,3@1@1,0,4,6,9@3,5@4@3,8,7,9@6@6,9@8,3,6
chloroorienticin E	Asn,bOH-Cl-Tyr,NdMe-Leu,Hpg,D-Glc,bOH-Cl-Tyr,Ere,Dhpg,Hpg@1,3@0,3,2@1@1,0,4,5,8@3@3,7,6,8@5@8,5@3,7,5
orienticin A	Asn,bOH-Tyr,NMe-Leu,Hpg,D-Glc,Ere,bOH-Cl-Tyr,Ere,Dhpg,Hpg@1,3@0,2,3@1@1,0,4,6,9@3,5@4@3,8,7,9@6@6,9@8,3,6
orienticin B	Asn,bOH-Tyr,NMe-Leu,Hpg,D-Glc,Oli,bOH-Cl-Tyr,Ere,Dhpg,Hpg@1,3@0,2,3@1@1,0,4,6,9@3,5@4@3,8,7,9@6@6,9@8,3,6
orienticin C	Asn,bOH-Tyr,NMe-Leu,Hpg,D-Glc,Ere,bOH-Tyr,Ere,Dhpg,Hpg@1,3@0,2,3@1@1,0,4,6,9@3,5@4@3,8,7,9@6@6,9@8,3,6
orienticin D	Asn,bOH-Tyr,NdMe-Leu,Hpg,D-Glc,Ere,bOH-Cl-Tyr,Ere,Dhpg,Hpg@1,3@0,2,3@1@1,0,4,6,9@3,5@4@3,8,7,9@6@6,9@8,3,6
ornibactin C4	C4:0-OH(3),OH-Orn,D-OH-Asp,Ser,Fo-OH-Orn,Put@1@0,2@1,3@2,4@3,5@4
ornibactin C6	C6:0-OH(3),OH-Orn,D-OH-Asp,Ser,Fo-OH-Orn,Put@1@0,2@1,3@2,4@3,5@4
ornibactin C8	C8:0-OH(3),OH-Orn,D-OH-Asp,Ser,Fo-OH-Orn,Put@1@0,2@1,3@2,4@3,5@4
oscillamide B	Phe,NMe-Ala,Hty,Met,D-Lys,CO,Arg@1,4@0,2@1,3@2,4@0,3,5@4,6@5
oscillamide C	Phe,NMe-Hty,Hty,Ile,D-Lys,CO,Arg@1,4@0,2@1,3@2,4@0,3,5@4,6@5
oscillamide Y	Phe,NMe-Ala,Hty,Ile,D-Lys,CO,Tyr@1,4@0,2@1,3@2,4@0,3,5@4,6@5
pallidin	N1-COOH-bhTrp,NMe-Ile@1,1@0,0
papuamide A	aC11:2(4.6)-Me(2.6)-OH(2.3),Gly,Thr,L-Dbu,3Me-4Me-Gln,3OH-Leu,Hpr,bOMe-Tyr,NMe-Thr,Ala,Gly,D-3OMe-Ala@1@0,2@1,3@2,4@3,5@4,6,11@5,7@6,8@7,9@8,10@9,11@5,10
papuamide B	aC11:2(4.6)-Me(2.6)-OH(2.3),Gly,Thr,L-Dbu,3Me-4Me-Gln,3OH-Leu,Hpr,bOMe-Tyr,Thr,Ala,Gly,D-3OMe-Ala@1@0,2@1,3@2,4@3,5@4,6,11@5,7@6,8@7,9@8,10@9,11@5,10
papuamide C	aC11:2(4.6)-Me(2.6)-OH(2.3),Gly,Thr,dhAbu,3Me-4Me-Gln,3OH-Leu,Hpr,bOMe-Tyr,NMe-Thr,Ala,Gly,D-3OMe-Ala@1@0,2@1,3@2,4@3,5@4,6,11@5,7@6,8@7,9@8,10@9,11@5,10
papuamide D	aC11:2(4.6)-Me(2.6)-OH(2.3),Gly,Thr,dhAbu,3Me-4Me-Gln,3OH-Leu,Hpr,bOMe-Tyr,Thr,Ala,Gly,D-3OMe-Ala@1@0,2@1,3@2,4@3,5@4,6,11@5,7@6,8@7,9@8,10@9,11@5,10
paracelsin A	Ac-Aib,Ala,Aib,Ala,Aib,Ala,Gln,Aib,Val,Aib,Gly,Aib,Aib,Pro,Val,Aib,Aib,Gln,Gln,Pheol@1@0,2@1,3@2,4@3,5@4,6@5,7@6,8@7,9@8,10@9,11@10,12@11,13@12,14@13,15@14,16@15,17@16,18@17,19@18
paracelsin B	Ac-Aib,Ala,Aib,Ala,Aib,Ala,Gln,Aib,Leu,Aib,Gly,Aib,Aib,Pro,Val,Aib,Aib,Gln,Gln,Pheol@1@0,2@1,3@2,4@3,5@4,6@5,7@6,8@7,9@8,10@9,11@10,12@11,13@12,14@13,15@14,16@15,17@16,18@17,19@18
paracelsin C	Ac-Aib,Ala,Aib,Ala,Aib,Aib,Gln,Aib,Val,Aib,Gly,Aib,Aib,Pro,Val,Aib,Aib,Gln,Gln,Pheol@1@0,2@1,3@2,4@3,5@4,6@5,7@6,8@7,9@8,10@9,11@10,12@11,13@12,14@13,15@14,16@15,17@16,18@17,19@18
paracelsin D	Ac-Aib,Ala,Aib,Ala,Aib,Aib,Gln,Aib,Leu,Aib,Gly,Aib,Aib,Pro,Val,Aib,Aib,Gln,Gln,Pheol@1@0,2@1,3@2,4@3,5@4,6@5,7@6,8@7,9@8,10@9,11@10,12@11,13@12,14@13,15@14,16@15,17@16,18@17,19@18
paracelsin E	Ac-Aib,Ala,Aib,Ala,Aib,Ala,Gln,Aib,Leu,Aib,Gly,Aib,Ala,Pro,Val,Aib,Aib,Gln,Gln,Pheol@1@0,2@1,3@2,4@3,5@4,6@5,7@6,8@7,9@8,10@9,11@10,12@11,13@12,14@13,15@14,16@15,17@16,18@17,19@18
peptaibolin	NAc-Leu,Aib,Leu,Aib,Pheol@1@0,2@1,3@2,4@3
peptaivirin A	Ac-Phe,Aib,Ala,Aib,Ival,Leu,Gln,Gly,Aib,Aib,Ala,Ala,Aib,Pro,Ival,Aib,Aib,Gln,Trpol@1@0,2@1,3@2,4@3,5@4,6@5,7@6,8@7,9@8,10@9,11@10,12@11,13@12,14@13,15@14,16@15,17@16,18@17
peptaivirin B	Ac-Phe,Aib,Ser,Aib,Ival,Leu,Gln,Gly,Aib,Aib,Ala,Ala,Aib,Pro,Ival,Aib,Aib,Gln,Pheol@1@0,2@1,3@2,4@3,5@4,6@5,7@6,8@7,9@8,10@9,11@10,12@11,13@12,14@13,15@14,16@15,17@16,18@17
perthamide B	aC9:0-OH(2)-NH2(3),dhAbu,NMe-Gly,OH-Asn,OMe-Thr,4Me-Pro,Br-Tyr,Asn@1,7@0,2@1,3@2,4@3,5@4,6@5,7@0,6
petrosifungin A	Bz,Thr,Hpr,Hpr,Pro,Val@1@0,2,5@1,3@2,4@3,5@1,4
petrosifungin B	pOH-Bz,Thr,Hpr,Hpr,Pro,Val@1@0,2,5@1,3@2,4@3,5@1,4
PF1022 A	D-Ph-Lac,NMe-Leu,D-Lac,NMe-Leu,D-Ph-Lac,NMe-Leu,D-Lac,NMe-Leu@1,7@0,2@1,3@2,4@3,5@4,6@5,7@0,6
PF1022 B	D-Ph-Lac,NMe-Leu,D-Ph-Lac,NMe-Leu,D-Ph-Lac,NMe-Leu,D-Ph-Lac,NMe-Leu@1,7@0,2@1,3@2,4@3,5@4,6@5,7@0,6
PF1022 C	D-Ph-Lac,NMe-Leu,D-Ph-Lac,NMe-Leu,D-Lac,NMe-Leu,D-Ph-Lac,NMe-Leu@1,7@0,2@1,3@2,4@3,5@4,6@5,7@0,6
PF1022 D	D-Lac,NMe-Leu,D-Lac,NMe-Leu,D-Lac,NMe-Leu,D-Ph-Lac,NMe-Leu@1,7@0,2@1,3@2,4@3,5@4,6@5,7@0,6
PF1022 E	D-Lac,NMe-Leu,4OH-D-Ph-Lac,NMe-Leu,D-Lac,NMe-Leu,D-Ph-Lac,NMe-Leu@1,7@0,2@1,3@2,4@3,5@4,6@5,7@0,6
phakellistatin 1	Pro,Tyr,Pro,Ile,Pro,Ile,Phe@1,6@0,2@1,3@2,4@3,5@4,6@0,5
phakellistatin 10	Pro,Tyr,Val,Pro,Leu,Thr,Pro,Ile@1,7@0,2@1,3@2,4@3,5@4,6@5,7@0,6
phakellistatin 11	Pro,Phe,Pro,Phe,Ile,Phe,Pro,Gln@1,7@0,2@1,3@2,4@3,5@4,6@5,7@0,6
phakellistatin 12	Ile,Phe,Thr,Leu,Pro,Pro,Tyr,Ile,Pro,Pro@1,9@0,2@1,3@2,4@3,5@4,6@5,7@6,8@7,9@0,8
phakellistatin 13	Pro,Trp,Leu,Thr,Pro,Gly,Phe@1,6@0,2@1,3@2,4@3,5@4,6@0,5
phakellistatin 14	Phe,bOMe-Asp,Ala,O-Met,Ala,Ile,Pro@1,6@0,2@1,3@2,4@3,5@4,6@0,5
phakellistatin 2	Pro,Phe,Pro,Ile,Ile,Pro,Tyr@1,6@0,2@1,3@2,4@3,5@4,6@0,5
phakellistatin 3	Pro,Phe,Gly,Pro,Thr,Leu,pTrp@1,6@0,2@1,3@2,4@3,5@4,6@0,5
phakellistatin 4	Pro,Phe,Ile,Phe,Ser,Pro,Thr@1,6@0,2@1,3@2,4@3,5@4,6@0,5
phakellistatin 5	Pro,Phe,Asn,Ala,Met,Ala,Ile@1,6@0,2@1,3@2,4@3,5@4,6@0,5
phakellistatin 6	Pro,Phe,Pro,Trp,Leu,Pro,Ile@1,6@0,2@1,3@2,4@3,5@4,6@0,5
phakellistatin 7	Pro,Tyr,Ile,Pro,Pro,Ile,Phe,Ala,Leu,Pro@1,9@0,2@1,3@2,4@3,5@4,6@5,7@6,8@7,9@0,8
phakellistatin 8	Pro,Tyr,Ile,Pro,Pro,Ile,Phe,Val,Leu,Pro@1,9@0,2@1,3@2,4@3,5@4,6@5,7@6,8@7,9@0,8
phakellistatin 9	Pro,Tyr,Val,Pro,Pro,Ile,Phe,Val,Leu,Pro@1,9@0,2@1,3@2,4@3,5@4,6@5,7@6,8@7,9@0,8
phoriospongin A	D-Nva,Gly,Phe,D-aThr,D-Asn,Cl-Ile,D-NMe-Nva,D-Ala,C6:0-OH(3.5)-NH2(4),NFo-Leu@1,8@0,2@1,3@2,4@3,5@4,6@5,7@6,8@0,7,9@8
phoriospongin B	D-Nva,Gly,Phe,D-aThr,Asn,Cl-Ile,D-NMe-Leu,D-Ala,C6:0-OH(3.5)-NH2(4),NFo-Leu@1,8@0,2@1,3@2,4@3,5@4,6@5,7@6,8@0,7,9@8
phosphinothricin tripeptide	PT,Ala,Ala@1@0,2@1
plusbacin A1	OH-Asp,3OH-Pro,D-Ser,D-OH-Asp,Arg,3OH-Pro,D-Ala,D-aThr,C14:0-OH(3)@1,8@0,2@1,3@2,4@3,5@4,6@5,7@6,8@0,7
plusbacin A2	OH-Asp,3OH-Pro,D-Ser,D-OH-Asp,Arg,3OH-Pro,D-Ala,D-aThr,iC15:0-OH(3)@1,8@0,2@1,3@2,4@3,5@4,6@5,7@6,8@0,7
plusbacin A3	OH-Asp,3OH-Pro,D-Ser,D-OH-Asp,Arg,3OH-Pro,D-Ala,D-aThr,iC16:0-OH(3)@1,8@0,2@1,3@2,4@3,5@4,6@5,7@6,8@0,7
plusbacin A4	OH-Asp,3OH-Pro,D-Ser,D-OH-Asp,Arg,3OH-Pro,D-Ala,D-aThr,C16:0-OH(3)@1,8@0,2@1,3@2,4@3,5@4,6@5,7@6,8@0,7
plusbacin B1	OH-Asp,3OH-Pro,D-Ser,D-OH-Asp,Arg,Pro,D-Ala,D-aThr,C14:0-OH(3)@1,8@0,2@1,3@2,4@3,5@4,6@5,7@6,8@0,7
plusbacin B2	OH-Asp,3OH-Pro,D-Ser,D-OH-Asp,Arg,Pro,D-Ala,D-aThr,iC15:0-OH(3)@1,8@0,2@1,3@2,4@3,5@4,6@5,7@6,8@0,7
plusbacin B3	OH-Asp,3OH-Pro,D-Ser,D-OH-Asp,Arg,Pro,D-Ala,D-aThr,iC16:0-OH(3)@1,8@0,2@1,3@2,4@3,5@4,6@5,7@6,8@0,7
plusbacin B4	OH-Asp,3OH-Pro,D-Ser,D-OH-Asp,Arg,Pro,D-Ala,D-aThr,C16:0-OH(3)@1,8@0,2@1,3@2,4@3,5@4,6@5,7@6,8@0,7
polydiscamide A	D-NFo-Ala,Br-Phe,Pro,D-t-Leu,bMe-Ile,D-Trp,Arg,D-CysA,Thr,NMe-Gln,D-Val,Pro,D-Asn@1@0,2@1,3@2,4@3,5@4,6@5,7@6,8@7,9,12@8,10@9,11@10,12@8,11
polydiscamide B	D-NFo-Ala,Br-Phe,Pro,D-t-Leu,bMe-Ile,D-Trp,Arg,D-CysA,Thr,NMe-Gln,D-Val,Pro,D-Asp@1@0,2@1,3@2,4@3,5@4,6@5,7@6,8@7,9,12@8,10@9,11@10,12@8,11
polydiscamide C	D-NFo-Ala,Br-Phe,Pro,D-Val,bMe-Ile,D-Trp,Arg,D-CysA,Thr,NMe-Gln,D-Val,Pro,D-Asp@1@0,2@1,3@2,4@3,5@4,6@5,7@6,8@7,9,12@8,10@9,11@10,12@8,11
polydiscamide D	D-NFo-Ala,Br-Phe,Pro,D-Val,t-Leu,D-Trp,Arg,D-CysA,Thr,NMe-Gln,D-Val,Pro,D-Asp@1@0,2@1,3@2,4@3,5@4,6@5,7@6,8@7,9,12@8,10@9,11@10,12@8,11
polymyxin B1	aC9:0,Dab,Thr,Dab,Dab,Dab,D-Phe,Ile,Dab,Dab,Thr@1@0,2@1,3@2,4@3,5,10@4,6@5,7@6,8@7,9@8,10@4,9
polymyxin E1	aC9:0,Dab,Thr,Dab,Dab,Dab,D-Leu,Ile,Dab,Dab,Thr@1@0,2@1,3@2,4@3,5,10@4,6@5,7@6,8@7,9@8,10@4,9
polymyxin E2	iC8:0,Dab,Thr,Dab,Dab,Dab,D-Leu,Ile,Dab,Dab,Thr@1@0,2@1,3@2,4@3,5,10@4,6@5,7@6,8@7,9@8,10@4,9
polymyxin E8	aC10:0,Dab,Thr,Dab,Dab,Dab,D-Leu,Ile,Dab,Dab,Thr@1@0,2@1,3@2,4@3,5,10@4,6@5,7@6,8@7,9@8,10@4,9
polymyxin E1	aC9:0,Dab,Thr,Dab,Dab,Dab,D-Leu,Nva,Dab,Dab,Thr@1@0,2@1,3@2,4@3,5,10@4,6@5,7@6,8@7,9@8,10@4,9
polymyxin B1	aC9:0,Dab,Thr,Dab,Dab,Dab,D-Phe,Leu,Dab,Dab,Thr@1@0,2@1,3@2,4@3,5,10@4,6@5,7@6,8@7,9@8,10@4,9
polymyxin B2	iC8:0,Dab,Thr,Dab,Dab,Dab,D-Phe,Leu,Dab,Dab,Thr@1@0,2@1,3@2,4@3,5,10@4,6@5,7@6,8@7,9@8,10@4,9
polymyxin B3	C8:0,Dab,Thr,Dab,Dab,Dab,D-Phe,Leu,Dab,Dab,Thr@1@0,2@1,3@2,4@3,5,10@4,6@5,7@6,8@7,9@8,10@4,9
polymyxin B4	C7:0,Dab,Thr,Dab,Dab,Dab,D-Phe,Leu,Dab,Dab,Thr@1@0,2@1,3@2,4@3,5,10@4,6@5,7@6,8@7,9@8,10@4,9
polymyxin B5	C9:0,Dab,Thr,Dab,Dab,Dab,D-Phe,Leu,Dab,Dab,Thr@1@0,2@1,3@2,4@3,5,10@4,6@5,7@6,8@7,9@8,10@4,9
polymyxin B6	aC9:0-OH(3),Dab,Thr,Dab,Dab,Dab,D-Phe,Leu,Dab,Dab,Thr@1@0,2@1,3@2,4@3,5,10@4,6@5,7@6,8@7,9@8,10@4,9
polymyxin E1	aC9:0,Dab,Thr,Dab,Dab,Dab,D-Leu,Leu,Dab,Dab,Thr@1@0,2@1,3@2,4@3,5,10@4,6@5,7@6,8@7,9@8,10@4,9
polymyxin E2	iC8:0,Dab,Thr,Dab,Dab,Dab,D-Leu,Leu,Dab,Dab,Thr@1@0,2@1,3@2,4@3,5,10@4,6@5,7@6,8@7,9@8,10@4,9
polymyxin E3	C8:0,Dab,Thr,Dab,Dab,Dab,D-Leu,Leu,Dab,Dab,Thr@1@0,2@1,3@2,4@3,5,10@4,6@5,7@6,8@7,9@8,10@4,9
polymyxin E4	C7:0,Dab,Thr,Dab,Dab,Dab,D-Leu,Leu,Dab,Dab,Thr@1@0,2@1,3@2,4@3,5,10@4,6@5,7@6,8@7,9@8,10@4,9
polymyxin E7	iC9:0,Dab,Thr,Dab,Dab,Dab,D-Leu,Leu,Dab,Dab,Thr@1@0,2@1,3@2,4@3,5,10@4,6@5,7@6,8@7,9@8,10@4,9
polymyxin M	aC9:0,Dab,Thr,Dab,Dab,Dab,D-Leu,Thr,Dab,Dab,Thr@1@0,2@1,3@2,4@3,5,10@4,6@5,7@6,8@7,9@8,10@4,9
polymyxin E1	aC9:0,Dab,Thr,Dab,Dab,Dab,D-Leu,Val,Dab,Dab,Thr@1@0,2@1,3@2,4@3,5,10@4,6@5,7@6,8@7,9@8,10@4,9
polymyxin E2	iC8:0,Dab,Thr,Dab,Dab,Dab,D-Leu,Val,Dab,Dab,Thr@1@0,2@1,3@2,4@3,5,10@4,6@5,7@6,8@7,9@8,10@4,9
polytheonamide B	C6:0-Me(5.5)-oxo(2),Gly,bMe-Ile,Gly,t-Leu,D-t-Leu,t-Leu,D-Ala,D-t-Leu,t-Leu,D-Ala,Gly,Ala,D-t-Leu,Ala,D-N2Me-Asn,bOH-Val,Gly,Ala,Gly,t-Leu,D-N2Me-Asn,bMe-Gln,D-bOH-Val,Ala,Gly,Gly,D-N2Me-Asn,Ile,D-N2Me-bOH-Asn,t-Leu,D-bOH-Val,Gly,D-N2Me-Asn,Ile,D-N2Me-Asn,Val,D-N2Me-bOH-Asn,Ala,D-N2Me-Asn,Val,D-Ser,Val,D-Asn,bbMe2-O-Met,D-Asn,Gln,D-aThr,Thr@1@0,2@1,3@2,4@3,5@4,6@5,7@6,8@7,9@8,10@9,11@10,12@11,13@…
pristinamycin IA	Hpa,Thr,D-Abu,Pro,NMe-Me2A-Phe,4oxo-Hpr,Ph-Gly@1@0,2,6@1,3@2,4@3,5@4,6@1,5
pristinamycin IB	Hpa,Thr,D-Abu,Pro,NMe-MeA-Phe,4oxo-Hpr,Ph-Gly@1@0,2,6@1,3@2,4@3,5@4,6@1,5
pristinamycin IC	Hpa,Thr,D-Ala,Pro,NMe-Me2A-Phe,4oxo-Hpr,Ph-Gly@1@0,2,6@1,3@2,4@3,5@4,6@1,5
pseudotheonamide A1	D-Phe,e-Tyr,NFo-Dpr,Pro,ck-Arg@1,1@0,0,2@1,3@2,4@3
pseudotheonamide B2	D-Phe,e-Tyr,NFo-Dpr,Pro,ck-Arg@1,1@0,0,2,2@1,1,3@2,4@3
pseudotheonamide C	D-Phe,v-Tyr,NFo-Dpr,Pro,ck-Arg@1@0,2@1,3@2,4@3
pseudotheonamide D	D-Phe,v-Tyr,NFo-Dpr,ProC@1@0,2@1,3@2
pupukeamide	C4:0,NMe-Val,Val,NMe-OMe-Tyr,NMe-OMe-Ile@1@0,2@1,3@2,4@3
putisolvin I	C6:0,Leu,Glu,Leu,Ile,Gln,Ser,Val,Ile,Ser,Leu,Val,Ser@1@0,2@1,3@2,4@3,5@4,6@5,7@6,8@7,9@8,10,12@9,11@10,12@9,11
putisolvin II	C6:0,Leu,Glu,Leu,Ile,Gln,Ser,Val,Ile,Ser,Leu,Leu,Ser@1@0,2@1,3@2,4@3,5@4,6@5,7@6,8@7,9@8,10,12@9,11@10,12@9,11
putisolvin III	C6:0,Leu,Glu,Leu,Ile,Gln,Ser,Val,Ile,Ser,Leu,Ile,Ser@1@0,2@1,3@2,4@3,5@4,6@5,7@6,8@7,9@8,10,12@9,11@10,12@9,11
azoverdin	ChrI,Hse,D-Hse,Dab,D-Ac-OH-Orn,D-Ser,Ac-OH-Orn@1@0,2@1,3,3@2,2,4@3,5@4,6@5
isopyoverdin 90-33	Glu,ChrI,Asp,Lys,Thr,D-OH-Asp,Thr,D-aThr,OH-cOrn@1@0,2@1,3@2,4@3,5@4,6@5,7@6,8@7
isopyoverdin 90-44	ChrI,Asp,Lys,D-Ac-OH-Orn,Thr,Ser,Ser,Gly,Ser,Ser,D-OH-cOrn@1@0,2@1,3@2,4@3,5@4,6@5,7@6,8@7,9@8,10@9
isopyoverdin BTP1	ChrI,Asp,Ala,Asp,D-Ac-OH-Orn,Ser,OH-cOrn@1@0,2@1,3@2,4@3,5@4,6@5
pseudobactin	ChrP,Lys,D-OH-Asp,Thr,Thr,Gly,D-OH-Asp,Ser@1@0,2@1,3@2,4@3,5,7@4,6@5,7@4,6
pseudobactin	ChrP,Lys,D-OH-Asp,Ala,D-aThr,Ala,D-OH-cOrn@1@0,2@1,3@2,4@3,5@4,6@5
pseudobactin 36167-I	ChrP,Ser,Ala,Ac-OH-Orn,Gly,Ala,OH-Asp,Ser,Thr@1@0,2@1,3@2,4@3,5@4,6@5,7@6,8@7
pseudobactin 36167-II	ChrP,Ser,Ala,Ac-OH-Orn,Gly,Ala,OH-Asp,Ser,Thr@1@0,2,8@1,3@2,4@3,5@4,6@5,7@6,8@1,7
pseudobactin 589A	ChrP,Asp,Lys,D-OH-Asp,Ser,Thr,D-Ala,D-Glu,Ser,OH-cOrn@1@0,2@1,3@2,4@3,5@4,6@5,7@6,8@7,9@8
pseudobactin A	ChrD,Lys,D-OH-Asp,Ala,D-aThr,Ala,D-OH-cOrn@1@0,2@1,3@2,4@3,5@4,6@5
pseudobactin A214	ChrP,D-Ser,D-Ac-OH-Orn,Ala,Gly,D-Ser,Ala,OH-Asp,Thr@1@0,2@1,3@2,4@3,5@4,6,8@5,7@6,8@5,7
pseudobactin A225-I	ChrP,Ser,Ala,Ac-OH-Orn,Gly,Ser,OH-Asp,Ser,Thr@1@0,2@1,3@2,4@3,5@4,6@5,7@6,8@7
pseudobactin A225-II	ChrP,Ser,Ala,Ac-OH-Orn,Gly,Ser,OH-Asp,Ser,Thr@1@0,2,8@1,3@2,4@3,5@4,6@5,7@6,8@1,7
pyoverdin 11370	ChrP,Asp,Lys,D-OH-Asp,D-Ser,Ala,D-Ser,OH-cOrn@1@0,2@1,3@2,4@3,5@4,6@5,7@6
pyoverdin 12	ChrP,D-Ser,Lys,Gly,Fo-OH-Orn,D-Ser,Ser,Gly,Lys,D-Fo-OH-Orn,Glu,Ser@1@0,2@1,3@2,4@3,5@4,6@5,7@6,8@7,9,11@8,10@9,11@8,10
pyoverdin 1.2	ChrP,Ser,Thr,D-Ser,Orn,OH-Asp,D-Gln,Dab,Ser,D-aThr,OH-cOrn@1@0,2@1,3@2,4@3,5@4,6@5,7,7@6,6,8@7,9@8,10@9
pyoverdin 1.2 dihydro	ChrD,D-Ser,Lys,Gly,Fo-OH-Orn,D-Ser,Ser,Gly,Lys,D-Fo-OH-Orn,Glu,Ser@1@0,2@1,3@2,4@3,5@4,6@5,7@6,8@7,9,11@8,10@9,11@8,10
pyoverdin 1.3	ChrP,D-Ala,D-Lys,Gly,Gly,OH-Asp,D-Gln,Dab,Gly,Ser,OH-cOrn@1@0,2@1,3@2,4@3,5@4,6@5,7,7@6,6,8@7,9@8,10@9
pyoverdin 13525	ChrP,D-Ser,Lys,Gly,Fo-OH-Orn,Lys,D-Fo-OH-Orn,Ser@1@0,2@1,3@2,4@3,5@4,6,7@5,7@5,6
pyoverdin 1547	ChrP,D-Ser,Lys,D-Ala,Ac-OH-Orn,Thr,D-Ala,Gly,D-Gln,D-Ala,Ser,Ser,OH-cOrn@1@0,2@1,3@2,4@3,5@4,6@5,7@6,8@7,9@8,10@9,11@10,12@11
pyoverdin 17400	ChrP,D-Ala,D-Lys,Gly,Gly,OH-Asp,D-Gln,Dab,Ser,D-Ala,OH-cOrn@1@0,2@1,3@2,4@3,5@4,6@5,7,7@6,6,8@7,9@8,10@9
pyoverdin 18-1	ChrP,D-Ser,Lys,Gly,Fo-OH-Orn,Ser,D-Ser,Gly,Lys,D-Fo-OH-Orn,Ser@1@0,2@1,3@2,4@3,5@4,6@5,7@6,8@7,9,10@8,10@8,9
pyoverdin 19310	ChrP,Lys,D-OH-Asp,Thr,Thr,Ser,D-OH-Asp,Ser@1@0,2@1,3@2,4@3,5,7@4,6@5,7@4,6
pyoverdin 2192	ChrP,D-Ser,Lys,Ser,D-Ser,Thr,D-Ser,Ac-OH-Orn,Thr,D-Ser,OH-cOrn@1@0,2@1,3@2,4@3,5@4,6@5,7@6,8@7,9@8,10@9
pyoverdin 2392	ChrP,D-Lys,D-Ac-OH-Orn,Gly,D-aThr,Thr,Gln,Gly,D-Ser,OH-cOrn@1@0,2@1,3@2,4@3,5@4,6@5,7@6,8@7,9@8
pyoverdin 2461	ChrP,Asp,Lys,D-OH-Asp,Ser,D-aThr,D-Ala,Thr,D-Lys,OH-cOrn@1@0,2@1,3@2,4@3,5@4,6@5,7@6,8@7,9@8
pyoverdin 2798	ChrP,Ser,Dab,Gly,Ser,D-OH-Asp,Ala,Gly,D-Ala,Gly,OH-cOrn@1@0,2,2@1,1,3@2,4@3,5@4,6@5,7@6,8@7,9@8,10@9
pyoverdin 2908	ChrP,D-Ser,Orn,OH-Asp,Ser,Ser,D-Ser,OH-cOrn@1@0,2@1,3@2,4@3,5@4,6@5,7@6
pyoverdin 3b	ChrP,Asp,Ac-OH-Orn,Dab,Thr,D-Ala,Thr,Thr,D-Gln,OH-cOrn@1@0,2@1,3,3@2,2,4@3,5@4,6@5,7@6,8@7,9@8
pyoverdin 4a	ChrP,D-Ala,Lys,Thr,D-Ser,Ac-OH-Orn,OH-cOrn@1@0,2@1,3@2,4@3,5@4,6@5
pyoverdin 51W	ChrP,D-Ala,D-Lys,Gly,Gly,D-OH-Asp,D-Gln,D-Ser,Ala,Gly,D-aThr,OH-cOrn@1@0,2@1,3@2,4@3,5@4,6@5,7@6,8@7,9@8,10@9,11@10
pyoverdin 6-10	D-Ala,Orn,OH-Asp,Dab,Ac-OH-Orn,Lys@1@0,2@1,3@2,4@3,5@4
pyoverdin 90-51	ChrP,Asp,Lys,D-OH-Asp,Ser,Gly,D-aThr,Lys,OH-cOrn@1@0,2@1,3@2,4@3,5@4,6@5,7@6,8@7
pyoverdin 95-275	ChrP,D-Ser,Ser,Fo-OH-Orn,Ser,Ser,Lys,Fo-OH-Orn,Lys,Ser@1@0,2@1,3@2,4@3,5@4,6@5,7,9@6,8@7,9@6,8
pyoverdin 96.188	ChrP,D-Ser,Lys,Fo-OH-Orn,Lys,D-Fo-OH-Orn,D-Glu,D-Ser@1@0,2@1,3@2,4@3,5,7@4,6@5,7@4,6
pyoverdin 96-312	ChrP,D-Ser,Ser,Fo-OH-Orn,Lys,Fo-OH-Orn,Lys,Ser@1@0,2@1,3@2,4@3,5,7@4,6@5,7@4,6
pyoverdin 96-318	ChrP,D-Ser,Orn,Fo-OH-Orn,D-Ser,Ser,Lys,Fo-OH-Orn,Ser@1@0,2@1,3@2,4@3,5@4,6@5,7,8@6,8@6,7
pyoverdin 9AW	ChrP,D-Ser,Lys,OH-His,D-aThr,Ser,OH-cOrn@1@0,2@1,3@2,4@3,5@4,6@5
pyoverdin BTP16	ChrP,Asp,D-OH-Orn,C4:0-OH(3),D-Dab,Thr,Gly,Ser,Ser,OH-Asp,aThr@1@0,2@1,3,4@2@2,5@4,6@5,7@6,8@7,9@8,10@9
pyoverdin BTP2	ChrP,D-Ser,Val,OH-Asp,Gly,Thr,D-Ser,OH-cOrn@1@0,2@1,3@2,4@3,5@4,6@5,7@6
pyoverdin C	ChrP,Asp,D-OH-Orn,C4:0-OH(3),D-Dab,Thr,Gly,D-Ser,Ser,OH-Asp,Thr@1@0,2@1,3,4@2@2,5@4,6@5,7@6,8@7,9@8,10@9
pyoverdin C-E	ChrP,D-Ser,Arg,D-Ser,Fo-OH-Orn,Lys,Fo-OH-Orn,Thr,Thr@1@0,2@1,3@2,4@3,5@4,6,8@5,7@6,8@5,7
pyoverdin CHAO	ChrP,Asp,D-Fo-OH-Orn,Lys,Thr,Ala,Ala,D-Fo-OH-Orn,Lys@1@0,2@1,3@2,4@3,5,8@4,6@5,7@6,8@4,7
pyoverdin D47	ChrP,D-Ser,Orn,Fo-OH-Orn,Lys,D-Fo-OH-Orn,Glu,Ser@1@0,2@1,3@2,4@3,5,7@4,6@5,7@4,6
pyoverdin D-TR133	ChrP,Asp,D-Fo-OH-Orn,Lys,Thr,Ala,Ala,D-Fo-OH-Orn,Ala@1@0,2@1,3@2,4@3,5,8@4,6@5,7@6,8@4,7
pyoverdin G173	ChrP,D-Ser,Ala,Ac-OH-Orn,Orn,D-Asp,Ac-OH-Orn,Ser@1@0,2@1,3@2,4@3,5,7@4,6@5,7@4,6
pyoverdin G4R	ChrP,Asp,Orn,D-OH-Asp,Dab,Gly,Ser,OH-cOrn@1@0,2@1,3@2,4,4@3,3,5@4,6@5,7@6
pyoverdin GM	ChrP,D-Ala,D-Lys,Gly,Gly,D-OH-Asp,D-Gln,D-Ser,Ala,D-Ala,D-Ala,Ala,OH-cOrn@1@0,2@1,3@2,4@3,5@4,6@5,7@6,8@7,9@8,10@9,11@10,12@11
pyoverdin I-III	ChrP,Asn,D-Fo-OH-Orn,Lys,Thr,Ala,Ala,D-Fo-OH-Orn,Lys@1@0,2@1,3@2,4@3,5,8@4,6@5,7@6,8@4,7
pyoverdin P19	ChrP,D-Ser,D-Ac-OH-Orn,Ala,Gly,D-Ser,Ser,D-OH-Asp,Thr@1@0,2@1,3@2,4@3,5@4,6,8@5,7@6,8@5,7
pyoverdin Pau	ChrP,D-Ser,D-Ac-OH-Orn,Gly,D-aThr,Thr,Gln,Gly,D-Ser,D-OH-cOrn@1@0,2@1,3@2,4@3,5@4,6@5,7@6,8@7,9@8
pyoverdin PL7	ChrP,D-Ser,D-Ac-OH-Orn,Ala,Gly,D-aThr,Ala,OH-cOrn@1@0,2@1,3@2,4@3,5@4,6@5,7@6
pyoverdin PL8	ChrP,D-Lys,D-Ac-OH-Orn,Ala,Gly,D-aThr,Ser,OH-cOrn@1@0,2@1,3@2,4@3,5@4,6@5,7@6
pyoverdin R	ChrP,D-Ser,Dab,Fo-OH-Orn,Gln,D-Gln,D-Fo-OH-Orn,Gly@1@0,2,2@1,1,3@2,4@3,5@4,6@5,7@6
pyoverdin R prime	ChrP,D-Ser,Dab,Fo-OH-Orn,D-Gln,D-Fo-OH-Orn,Gly@1@0,2,2@1,1,3@2,4@3,5@4,6@5
pyoverdin Thai	ChrP,Ser,Dab,Thr,Ser,Ac-OH-Orn,OH-cOrn@1@0,2,2@1,1,3@2,4@3,5@4,6@5
pyoverdin T II	ChrP,D-Ser,D-Fo-OH-Orn,Orn,Gly,D-aThr,Ser,OH-cOrn@1@0,2@1,3@2,4@3,5@4,6@5,7@6
echinomycin	COOH-Qui,D-Ser,Ala,diMe-Cys,NMe-Val,D-Ser,COOH-Qui,Ala,NMe-Cys,NMe-Val@1@0,2,9@1,3@2,4,8@3,5@4,6,7@5@5,8@3,7,9@1,8
quinomycin B	COOH-Qui,D-Ser,Ala,diMe-Cys,NMe-aIle,D-Ser,COOH-Qui,Ala,NMe-Cys,NMe-aIle@1@0,2,9@1,3@2,4,8@3,5@4,6,7@5@5,8@3,7,9@1,8
quinomycin C	COOH-Qui,D-Ser,Ala,diMe-Cys,diMe-aIle,D-Ser,COOH-Qui,Ala,NMe-Cys,diMe-aIle@1@0,2,9@1,3@2,4,8@3,5@4,6,7@5@5,8@3,7,9@1,8
ramoplanin A1	C8:2(2.t4),Asn,OH-Asn,D-Hpg,D-Orn,D-aThr,Hpg,D-Hpg,aThr,Phe,D-Orn,Hpg,D-Man,D-Man,D-aThr,Hpg,Gly,Leu,D-Ala,Cl-Hpg@1@0,2@1,3,19@2,4@3,5@4,6@5,7@6,8@7,9@8,10@9,11@10,12,14@11,13@12@11,15@14,16@15,17@16,18@17,19@2,18
ramoplanin A2	iC9:2(2.t4),Asn,OH-Asn,D-Hpg,D-Orn,D-aThr,Hpg,D-Hpg,aThr,Phe,D-Orn,Hpg,D-Man,D-Man,D-aThr,Hpg,Gly,Leu,D-Ala,Cl-Hpg@1@0,2@1,3,19@2,4@3,5@4,6@5,7@6,8@7,9@8,10@9,11@10,12,14@11,13@12@11,15@14,16@15,17@16,18@17,19@2,18
ramoplanin A3	iC10:2(2.t4),Asn,OH-Asn,D-Hpg,D-Orn,D-aThr,Hpg,D-Hpg,aThr,Phe,D-Orn,Hpg,D-Man,D-Man,D-aThr,Hpg,Gly,Leu,D-Ala,Cl-Hpg@1@0,2@1,3,19@2,4@3,5@4,6@5,7@6,8@7,9@8,10@9,11@10,12,14@11,13@12@11,15@14,16@15,17@16,18@17,19@2,18
serrawettin W1	C10:0-OH(3),Ser,C10:0-OH(3),Ser@1,3@0,2@1,3@0,2
serrawettin W2	C10:0-OH(3),D-Leu,Ser,Thr,D-Phe,Ile@1,5@0,2@1,3@2,4@3,5@0,4
stilboflavin A1	Ac-Aib,Pro,Aib,Ala,Aib,Ala,Gln,Aib,Val,Aib,Gly,Aib,Aib,Pro,Val,Aib,Aib,Glu,Gln,Valol@1@0,2@1,3@2,4@3,5@4,6@5,7@6,8@7,9@8,10@9,11@10,12@11,13@12,14@13,15@14,16@15,17@16,18@17,19@18
stilboflavin A2	Ac-Aib,Pro,Aib,Ala,Aib,Ala,Gln,Aib,Leu,Aib,Gly,Aib,Aib,Pro,Val,Aib,Aib,Glu,Gln,Valol@1@0,2@1,3@2,4@3,5@4,6@5,7@6,8@7,9@8,10@9,11@10,12@11,13@12,14@13,15@14,16@15,17@16,18@17,19@18
stilboflavin A3	Ac-Aib,Pro,Aib,Ala,Aib,Aib,Gln,Aib,Val,Aib,Gly,Aib,Ala,Pro,Val,Aib,Aib,Glu,Gln,Leuol@1@0,2@1,3@2,4@3,5@4,6@5,7@6,8@7,9@8,10@9,11@10,12@11,13@12,14@13,15@14,16@15,17@16,18@17,19@18
stilboflavin A4	Ac-Aib,Pro,Aib,Ala,Aib,Ala,Gln,Aib,Leu,Aib,Gly,Aib,Aib,Pro,Val,Aib,Aib,Glu,Gln,Leuol@1@0,2@1,3@2,4@3,5@4,6@5,7@6,8@7,9@8,10@9,11@10,12@11,13@12,14@13,15@14,16@15,17@16,18@17,19@18
stilboflavin A5	Ac-Aib,Pro,Aib,Ala,Aib,Aib,Gln,Aib,Leu,Aib,Gly,Aib,Aib,Pro,Val,Aib,Aib,Glu,Gln,Valol@1@0,2@1,3@2,4@3,5@4,6@5,7@6,8@7,9@8,10@9,11@10,12@11,13@12,14@13,15@14,16@15,17@16,18@17,19@18
stilboflavin A6	Ac-Aib,Pro,Aib,Ala,Aib,Ala,Gln,Aib,Leu,Aib,Gly,Aib,Aib,Pro,Val,Aib,Aib,Glu,Gln,Ivalol@1@0,2@1,3@2,4@3,5@4,6@5,7@6,8@7,9@8,10@9,11@10,12@11,13@12,14@13,15@14,16@15,17@16,18@17,19@18
stilboflavin A7	Ac-Aib,Pro,Aib,Ala,Aib,Aib,Gln,Aib,Leu,Aib,Gly,Aib,Aib,Pro,Val,Aib,Aib,Glu,Gln,Ileol@1@0,2@1,3@2,4@3,5@4,6@5,7@6,8@7,9@8,10@9,11@10,12@11,13@12,14@13,15@14,16@15,17@16,18@17,19@18
stilboflavin B1	Ac-Aib,Pro,Aib,Ala,Aib,Ala,Gln,Aib,Val,Aib,Gly,Aib,Aib,Pro,Val,Aib,Aib,Gln,Gln,Valol@1@0,2@1,3@2,4@3,5@4,6@5,7@6,8@7,9@8,10@9,11@10,12@11,13@12,14@13,15@14,16@15,17@16,18@17,19@18
stilboflavin B10	Ac-Aib,Pro,Aib,Ala,Aib,Aib,Gln,Aib,Val,Aib,Gly,Aib,Aib,Pro,Val,Aib,Aib,Gln,Gln,Ileol@1@0,2@1,3@2,4@3,5@4,6@5,7@6,8@7,9@8,10@9,11@10,12@11,13@12,14@13,15@14,16@15,17@16,18@17,19@18
stilboflavin B2	Ac-Aib,Pro,Aib,Ala,Aib,Ala,Gln,Aib,Leu,Aib,Gly,Aib,Aib,Pro,Val,Aib,Aib,Gln,Gln,Valol@1@0,2@1,3@2,4@3,5@4,6@5,7@6,8@7,9@8,10@9,11@10,12@11,13@12,14@13,15@14,16@15,17@16,18@17,19@18
stilboflavin B3	Ac-Aib,Pro,Aib,Ala,Aib,Ala,Gln,Aib,Val,Aib,Gly,Aib,Aib,Pro,Val,Aib,Aib,Gln,Gln,Leuol@1@0,2@1,3@2,4@3,5@4,6@5,7@6,8@7,9@8,10@9,11@10,12@11,13@12,14@13,15@14,16@15,17@16,18@17,19@18
stilboflavin B4	Ac-Aib,Pro,Aib,Ala,Aib,Ala,Gln,Aib,Leu,Aib,Gly,Aib,Aib,Pro,Val,Aib,Aib,Gln,Gln,Leuol@1@0,2@1,3@2,4@3,5@4,6@5,7@6,8@7,9@8,10@9,11@10,12@11,13@12,14@13,15@14,16@15,17@16,18@17,19@18
stilboflavin B5	Ac-Aib,Pro,Aib,Ala,Aib,Aib,Gln,Aib,Leu,Aib,Gly,Aib,Aib,Pro,Val,Aib,Aib,Gln,Gln,Valol@1@0,2@1,3@2,4@3,5@4,6@5,7@6,8@7,9@8,10@9,11@10,12@11,13@12,14@13,15@14,16@15,17@16,18@17,19@18
stilboflavin B6	Ac-Aib,Pro,Aib,Ala,Aib,Aib,Gln,Aib,Val,Aib,Gly,Aib,Aib,Pro,Val,Aib,Aib,Gln,Gln,Valol@1@0,2@1,3@2,4@3,5@4,6@5,7@6,8@7,9@8,10@9,11@10,12@11,13@12,14@13,15@14,16@15,17@16,18@17,19@18
stilboflavin B7	Ac-Aib,Pro,Aib,Ala,Aib,Aib,Gln,Aib,Leu,Aib,Gly,Aib,Aib,Pro,Val,Aib,Aib,Gln,Gln,Leuol@1@0,2@1,3@2,4@3,5@4,6@5,7@6,8@7,9@8,10@9,11@10,12@11,13@12,14@13,15@14,16@15,17@16,18@17,19@18
stilboflavin B8	Ac-Aib,Pro,Aib,Ala,Aib,Aib,Gln,Aib,Val,Aib,Gly,Aib,Aib,Pro,Val,Aib,Aib,Gln,Gln,Leuol@1@0,2@1,3@2,4@3,5@4,6@5,7@6,8@7,9@8,10@9,11@10,12@11,13@12,14@13,15@14,16@15,17@16,18@17,19@18
stilboflavin B9	Ac-Aib,Pro,Aib,Ala,Aib,Aib,Gln,Aib,Leu,Aib,Gly,Aib,Aib,Pro,Val,Aib,Aib,Gln,Gln,Ileol@1@0,2@1,3@2,4@3,5@4,6@5,7@6,8@7,9@8,10@9,11@10,12@11,13@12,14@13,15@14,16@15,17@16,18@17,19@18
stylopeptide I	Pro,Ile,Pro,Leu,Ile,Phe,Ser@1,6@0,2@1,3@2,4@3,5@4,6@0,5
stylopeptide II	Pro,Thr,Pro,Phe,Leu,Leu,Pro,Phe,Pro,Tyr@1,9@0,2@1,3@2,4@3,5@4,6@5,7@6,8@7,9@0,8
stylostatin 1	Pro,Phe,Asn,Ser,Leu,Ala,Ile@1,6@0,2@1,3@2,4@3,5@4,6@0,5
surfactin aC15	aC15:0-OH(3),Glu,Leu,D-Leu,Ala,Asp,D-Leu,Leu@1,7@0,2@1,3@2,4@3,5@4,6@5,7@0,6
surfactin iC14	iC14:0-OH(3),Glu,Leu,D-Leu,Ala,Asp,D-Leu,Leu@1,7@0,2@1,3@2,4@3,5@4,6@5,7@0,6
surfactin iC15	iC15:0-OH(3),Glu,Leu,D-Leu,Ala,Asp,D-Leu,Leu@1,7@0,2@1,3@2,4@3,5@4,6@5,7@0,6
surfactin nC14	C14:0-OH(3),Glu,Leu,D-Leu,Ala,Asp,D-Leu,Leu@1,7@0,2@1,3@2,4@3,5@4,6@5,7@0,6
surfactin nC15	C15:0-OH(3),Glu,Leu,D-Leu,Ala,Asp,D-Leu,Leu@1,7@0,2@1,3@2,4@3,5@4,6@5,7@0,6
surfactin	C15:0-OH(3),Gln,Leu,D-Leu,Val,Asp,D-Leu,Ile@1,7@0,2@1,3@2,4@3,5@4,6@5,7@0,6
surfactin aC15	aC15:0-OH(3),Gln,Leu,D-Leu,Val,Asp,D-Leu,Ile@1,7@0,2@1,3@2,4@3,5@4,6@5,7@0,6
surfactin iC15	iC15:0-OH(3),Gln,Leu,D-Leu,Val,Asp,D-Leu,Ile@1,7@0,2@1,3@2,4@3,5@4,6@5,7@0,6
surfactin	aC15:0-OH(3),Glu,Ile,D-Leu,Ile,Asp,D-Leu,Ile@1,7@0,2@1,3@2,4@3,5@4,6@5,7@0,6
surfactin	aC15:0-OH(3),Glu,Leu,D-Leu,Ile,Asp,D-Leu,Ile@1,7@0,2@1,3@2,4@3,5@4,6@5,7@0,6
surfactin	aC15:0-OH(3),Glu,Leu,D-Leu,Ile,Asp,D-Leu,Leu@1,7@0,2@1,3@2,4@3,5@4,6@5,7@0,6
surfactin	aC15:0-OH(3),Glu,Leu,D-Leu,Val,Asp,D-Leu,Ile@1,7@0,2@1,3@2,4@3,5@4,6@5,7@0,6
surfactin	aC15:0-OH(3),Glu,Leu,D-Leu,Leu,Asp,D-Leu,Leu@1,7@0,2@1,3@2,4@3,5@4,6@5,7@0,6
surfactin aC13	aC13:0-OH(3),Glu,Leu,D-Leu,Val,Asp,D-Leu,Leu@1,7@0,2@1,3@2,4@3,5@4,6@5,7@0,6
surfactin aC15	aC15:0-OH(3),Glu,Leu,D-Leu,Val,Asp,D-Leu,Leu@1,7@0,2@1,3@2,4@3,5@4,6@5,7@0,6
surfactin iC12	iC12:0-OH(3),Glu,Leu,D-Leu,Val,Asp,D-Leu,Leu@1,7@0,2@1,3@2,4@3,5@4,6@5,7@0,6
surfactin iC14	iC14:0-OH(3),Glu,Leu,D-Leu,Val,Asp,D-Leu,Leu@1,7@0,2@1,3@2,4@3,5@4,6@5,7@0,6
surfactin iC15	iC15:0-OH(3),Glu,Leu,D-Leu,Val,Asp,D-Leu,Leu@1,7@0,2@1,3@2,4@3,5@4,6@5,7@0,6
surfactin iC16	iC16:0-OH(3),Glu,Leu,D-Leu,Val,Asp,D-Leu,Leu@1,7@0,2@1,3@2,4@3,5@4,6@5,7@0,6
surfactin nC13	C13:0-OH(3),Glu,Leu,D-Leu,Val,Asp,D-Leu,Leu@1,7@0,2@1,3@2,4@3,5@4,6@5,7@0,6
surfactin nC14	C14:0-OH(3),Glu,Leu,D-Leu,Val,Asp,D-Leu,Leu@1,7@0,2@1,3@2,4@3,5@4,6@5,7@0,6
surfactin nC15	C15:0-OH(3),Glu,Leu,D-Leu,Val,Asp,D-Leu,Leu@1,7@0,2@1,3@2,4@3,5@4,6@5,7@0,6
surfactin	aC15:0-OH(3),Glu,Leu,D-Leu,Val,Asp,D-Leu,Val@1,7@0,2@1,3@2,4@3,5@4,6@5,7@0,6
syringafactin A	C10:0-OH(3),Leu,Leu,Gln,Leu,Thr,Val,Leu,Leu@1@0,2@1,3@2,4@3,5@4,6@5,7@6,8@7
syringafactin B	C10:0-OH(3),Leu,Leu,Gln,Leu,Thr,Leu,Leu,Leu@1@0,2@1,3@2,4@3,5@4,6@5,7@6,8@7
syringafactin C	C10:0-OH(3),Leu,Leu,Gln,Leu,Thr,Ile,Leu,Leu@1@0,2@1,3@2,4@3,5@4,6@5,7@6,8@7
syringafactin D	C12:0-OH(3),Leu,Leu,Gln,Leu,Thr,Val,Leu,Leu@1@0,2@1,3@2,4@3,5@4,6@5,7@6,8@7
syringafactin E	C12:0-OH(3),Leu,Leu,Gln,Leu,Thr,Leu,Leu,Leu@1@0,2@1,3@2,4@3,5@4,6@5,7@6,8@7
syringafactin F	C12:0-OH(3),Leu,Leu,Gln,Leu,Thr,Ile,Leu,Leu@1@0,2@1,3@2,4@3,5@4,6@5,7@6,8@7
cormycin A	C16:0-OH(3.4),Ser,D-Orn,Asn,D-Hse,His,aThr,dhAbu,OH-Asp,4Cl-Thr@1@0,2,9@1,3@2,4@3,5@4,6@5,7@6,8@7,9@1,8
pseudomycin A	C14:0-OH(3.4),Ser,D-Dab,Asp,Lys,Dab,aThr,dhAbu,OH-Asp,4Cl-Thr@1@0,2,9@1,3@2,4@3,5@4,6@5,7@6,8@7,9@1,8
pseudomycin B	C14:0-OH(3),Ser,D-Dab,Asp,Lys,Dab,aThr,dhAbu,OH-Asp,4Cl-Thr@1@0,2,9@1,3@2,4@3,5@4,6@5,7@6,8@7,9@1,8
pseudomycin C	C16:0-OH(3.4),Ser,D-Dab,Asp,Lys,Dab,aThr,dhAbu,OH-Asp,4Cl-Thr@1@0,2,9@1,3@2,4@3,5@4,6@5,7@6,8@7,9@1,8
pseudomycin C2	C16:0-OH(3),Ser,D-Dab,Asp,Lys,Dab,aThr,dhAbu,OH-Asp,4Cl-Thr@1@0,2,9@1,3@2,4@3,5@4,6@5,7@6,8@7,9@1,8
syringomycin A1	C10:0-OH(3),Ser,D-Ser,Dab,D-Dab,Arg,Phe,dhAbu,OH-Asp,4Cl-Thr@1@0,2,9@1,3@2,4@3,5@4,6@5,7@6,8@7,9@1,8
syringomycin E	C12:0-OH(3),Ser,D-Ser,Dab,D-Dab,Arg,Phe,dhAbu,OH-Asp,4Cl-Thr@1@0,2,9@1,3@2,4@3,5@4,6@5,7@6,8@7,9@1,8
syringomycin G	C14:0-OH(3),Ser,D-Ser,Dab,D-Dab,Arg,Phe,dhAbu,OH-Asp,4Cl-Thr@1@0,2,9@1,3@2,4@3,5@4,6@5,7@6,8@7,9@1,8
syringostatin A	C14:0-OH(3),Ser,D-Dab,Dab,D-Hse,Orn,aThr,dhAbu,OH-Asp,4Cl-Thr@1@0,2,9@1,3@2,4@3,5@4,6@5,7@6,8@7,9@1,8
syringostatin B	C14:0-OH(3.4),Ser,D-Dab,Dab,D-Hse,Orn,aThr,dhAbu,OH-Asp,4Cl-Thr@1@0,2,9@1,3@2,4@3,5@4,6@5,7@6,8@7,9@1,8
syringotoxin B	C14:0-OH(3),Ser,D-Dab,Gly,D-Hse,Orn,aThr,dhAbu,OH-Asp,4Cl-Thr@1@0,2,9@1,3@2,4@3,5@4,6@5,7@6,8@7,9@1,8
syringopeptin 25A	C10:0-OH(3),dhAbu,D-Pro,D-Val,Ala,D-Ala,Val,D-Leu,D-Ala,D-Ala,dhAbu,D-Val,dhAbu,D-Ala,D-Val,D-Ala,D-Ala,dhAbu,D-aThr,D-Ser,D-Ala,Val,Ala,Dab,D-Dab,Phe@1@0,2@1,3@2,4@3,5@4,6@5,7@6,8@7,9@8,10@9,11@10,12@11,13@12,14@13,15@14,16@15,17@16,18@17,19,25@18,20@19,21@20,22@21,23@22,24@23,25@18,24
syringopeptin 22A	C10:0-OH(3),dhAbu,D-Pro,D-Val,Val,D-Ala,D-Ala,D-Val,D-Val,dhAbu,D-Ala,D-Val,Ala,D-Ala,dhAbu,D-aThr,D-Ser,D-Ala,dhAbu,Ala,Dab,D-Dab,Tyr@1@0,2@1,3@2,4@3,5@4,6@5,7@6,8@7,9@8,10@9,11@10,12@11,13@12,14@13,15@14,16,22@15,17@16,18@17,19@18,20@19,21@20,22@15,21
syringopeptin 22B	C12:0-OH(3),dhAbu,D-Pro,D-Val,Val,D-Ala,D-Ala,D-Val,D-Val,dhAbu,D-Ala,D-Val,Ala,D-Ala,dhAbu,D-aThr,D-Ser,D-Ala,dhAbu,Ala,Dab,D-Dab,Tyr@1@0,2@1,3@2,4@3,5@4,6@5,7@6,8@7,9@8,10@9,11@10,12@11,13@12,14@13,15@14,16,22@15,17@16,18@17,19@18,20@19,21@20,22@15,21
syringopeptin 22 PhvA	C10:0-OH(3),dhAbu,Pro,Val,Leu,Ala,Ala,Ala,Val,dhAbu,Ala,Val,Ala,Ala,dhAbu,aThr,Ser,Ala,dhAbu,Ala,Dab,Dab,Tyr@1@0,2@1,3@2,4@3,5@4,6@5,7@6,8@7,9@8,10@9,11@10,12@11,13@12,14@13,15@14,16,22@15,17@16,18@17,19@18,20@19,21@20,22@15,21
syringopeptin 22 PhvB	C12:0-OH(3),dhAbu,Pro,Val,Leu,Ala,Ala,Ala,Val,dhAbu,Ala,Val,Ala,Ala,dhAbu,aThr,Ser,Ala,dhAbu,Ala,Dab,Dab,Tyr@1@0,2@1,3@2,4@3,5@4,6@5,7@6,8@7,9@8,10@9,11@10,12@11,13@12,14@13,15@14,16,22@15,17@16,18@17,19@18,20@19,21@20,22@15,21
syringopeptin 25A	C10:0-OH(3),dhAbu,D-Pro,D-Val,Ala,D-Ala,Val,D-Leu,D-Ala,D-Ala,dhAbu,D-Val,dhAbu,D-Ala,D-Val,D-Ala,D-Ala,dhAbu,D-aThr,D-Ser,D-Ala,Val,Ala,Dab,D-Dab,Tyr@1@0,2@1,3@2,4@3,5@4,6@5,7@6,8@7,9@8,10@9,11@10,12@11,13@12,14@13,15@14,16@15,17@16,18@17,19,25@18,20@19,21@20,22@21,23@22,24@23,25@18,24
syringopeptin 25B	C12:0-OH(3),dhAbu,D-Pro,D-Val,Ala,D-Ala,Val,D-Leu,D-Ala,D-Ala,dhAbu,D-Val,dhAbu,D-Ala,D-Val,D-Ala,D-Ala,dhAbu,D-aThr,D-Ser,D-Ala,Val,Ala,Dab,D-Dab,Tyr@1@0,2@1,3@2,4@3,5@4,6@5,7@6,8@7,9@8,10@9,11@10,12@11,13@12,14@13,15@14,16@15,17@16,18@17,19,25@18,20@19,21@20,22@21,23@22,24@23,25@18,24
syringopeptin 508A	C12:0-OH(3),dhAbu,Pro,Val,Leu,Ala,Ala,Leu,Val,Ala,Ala,Val,Ala,Ala,dhAbu,aThr,Ser,Ala,dhAbu,Ala,Dab,Dab,Tyr@1@0,2@1,3@2,4@3,5@4,6@5,7@6,8@7,9@8,10@9,11@10,12@11,13@12,14@13,15@14,16,22@15,17@16,18@17,19@18,20@19,21@20,22@15,21
syringopeptin 508B	C14:0-OH(3),dhAbu,Pro,Val,Leu,Ala,Ala,Leu,Val,Ala,Ala,Val,Ala,Ala,dhAbu,aThr,Ser,Ala,dhAbu,Ala,Dab,Dab,Tyr@1@0,2@1,3@2,4@3,5@4,6@5,7@6,8@7,9@8,10@9,11@10,12@11,13@12,14@13,15@14,16,22@15,17@16,18@17,19@18,20@19,21@20,22@15,21
syringopeptin SC 1	C10:0-OH(3),dhAbu,Pro,Val,Leu,Ala,Ala,Leu,Val,dh-Ala,Ala,Val,Ala,Ala,dhAbu,aThr,Ser,Ala,dhAbu,Ala,Dab,Dab,Tyr@1@0,2@1,3@2,4@3,5@4,6@5,7@6,8@7,9@8,10@9,11@10,12@11,13@12,14@13,15@14,16,22@15,17@16,18@17,19@18,20@19,21@20,22@15,21
syringopeptin SC 2	C12:0-OH(3),dhAbu,Pro,Val,Leu,Ala,Ala,Leu,Val,dh-Ala,Ala,Val,Ala,Ala,dhAbu,aThr,Ser,Ala,dhAbu,Ala,Dab,Dab,Tyr@1@0,2@1,3@2,4@3,5@4,6@5,7@6,8@7,9@8,10@9,11@10,12@11,13@12,14@13,15@14,16,22@15,17@16,18@17,19@18,20@19,21@20,22@15,21
tentoxin	NMe-Ala,Leu,NMe-dPhe,Gly@1,3@0,2@1,3@0,2
theonegramide	Ser,C8:2(5.7)-Me(6)-OH(4)-NH2(3)-Ph(8),Phe,Ser,aThr,His,Aad,Iser,bMe-Br-Phe,OH-Asn,Asn,Ala,D-Ara@11,1@0,2@1,3@2,4@3,5@4,6,11,12@5,7@6,8@7,9@8,10@9,11@0,10,5@5
theonellamide A	Ser,C8:2(5.7)-Me(6)-OH(4)-NH2(3)-Ph(8),Phe,Ser,aThr,His,Ahad,Iser,bMe-Br-Phe,OH-Asn,Asn,Ala,bD-Gal@11,1@0,2@1,3@2,4@3,5@4,6,11,12@5,7@6,8@7,9@8,10@9,11@0,10,5@5
theonellamide B	Ser,C8:2(5.7)-Me(6)-OH(4)-NH2(3)-Ph(8),Phe,Ser,aThr,His,Ahad,Iser,bMe-Br-Phe,OH-Asn,Asn,Ala@11,1@0,2@1,3@2,4@3,5@4,6,11@5,7@6,8@7,9@8,10@11,9@0,10,5
theonellamide C	Ser,C8:2(5.7)-Me(6)-OH(4)-NH2(3)-brPh(8),Phe,Ser,aThr,His,Ahad,bAla,Phe,OH-Asn,Asn,Ala@11,1@0,2@1,3@2,4@3,5@4,6,11@5,7@6,8@7,9@8,10@11,9@0,10,5
theonellamide D	Ser,C8:2(5.7)-Me(6)-OH(4)-NH2(3)-brPh(8),Phe,Ser,aThr,His,Ahad,bAla,Br-Phe,OH-Asn,Asn,Ala,Ara@11,1@0,2@1,3@2,4@3,5@4,6,11,12@5,7@6,8@7,9@8,10@9,11@0,10,5@5
theonellamide E	Ser,C8:2(5.7)-Me(6)-OH(4)-NH2(3)-brPh(8),Phe,Ser,aThr,His,Ahad,bAla,Br-Phe,OH-Asn,Asn,Ala,bD-Gal@11,1@0,2@1,3@2,4@3,5@4,6,11,12@5,7@6,8@7,9@8,10@9,11@0,10,5@5
theonellamide F	Ser,C8:2(5.7)-Me(6)-OH(4)-NH2(3)-brPh(8),Phe,Ser,aThr,His,Ahad,bAla,Br-Phe,OH-Asn,Asn,Ala@11,1@0,2@1,3@2,4@3,5@4,6,11@5,7@6,8@7,9@8,10@11,9@0,10,5
theonellapeptolide Ia	NOMe-Ac-Val,D-NMe-Leu,Thr,bAla,D-Leu,NMe-Ile,bAla,D-Val,NMe-Val,NMe-Ala,bAla,D-Leu,D-NMe-aIle@1@0,2@1,3,12@2,4@3,5@4,6@5,7@6,8@7,9@8,10@9,11@10,12@2,11
theonellapeptolide Id	NOMe-Ac-Val,D-NMe-Leu,Thr,bAla,D-Leu,NMe-Ile,bAla,D-aIle,NMe-Val,NMe-Ala,bAla,D-Leu,D-NMe-aIle@1@0,2@1,3,12@2,4@3,5@4,6@5,7@6,8@7,9@8,10@9,11@10,12@2,11
theonellapeptolide Ie	NOMe-Ac-Val,D-NMe-Leu,Thr,NMe-bAla,D-Leu,NMe-Ile,bAla,D-aIle,NMe-Val,NMe-Ala,bAla,D-Leu,D-NMe-aIle@1@0,2@1,3,12@2,4@3,5@4,6@5,7@6,8@7,9@8,10@9,11@10,12@2,11
theonellapeptolide IId	NOMe-Ac-Val,D-NMe-Leu,Thr,bAla,D-Leu,NMe-Ile,bAla,D-aIle,NMe-Val,Ala,bAla,D-Leu,D-NMe-aIle@1@0,2@1,3,12@2,4@3,5@4,6@5,7@6,8@7,9@8,10@9,11@10,12@2,11
theonellapeptolide IIe	NOMe-Ac-Val,D-NMe-Leu,Thr,NMe-bAla,D-Leu,NMe-Ile,bAla,D-aIle,NMe-Val,Ala,bAla,D-Leu,D-NMe-aIle@1@0,2@1,3,12@2,4@3,5@4,6@5,7@6,8@7,9@8,10@9,11@10,12@2,11
theonellapeptolide IIIe	NOMe-Ac-Val,D-NMe-Leu,Thr,NMe-bAla,D-Val,NMe-Ile,bAla,D-aIle,NMe-Ile,NMe-Ala,Ala,D-Leu,D-NMe-Leu@1@0,2@1,3,12@2,4@3,5@4,6@5,7@6,8@7,9@8,10@9,11@10,12@2,11
theopalauamide	Ser,C8:2(5.7)-Me(6)-OH(4)-NH2(3)-Ph(8),Phe,Ser,aThr,His,Aad,Iser,bMe-Br-Phe,OH-Asn,Asn,Ala,bD-Gal@11,1@0,2@1,3@2,4@3,5@4,6,11,12@5,7@6,8@7,9@8,10@9,11@0,10,5@5
tokaramide A	pOH-Bz,Val,Val,Argal@1@0,2@1,3@2
tolaasin A	Pda,dhAbu,D-Pro,D-Ser,D-Leu,D-Val,D-Ser,D-Leu,D-Val,Val,D-Gln,Leu,D-Val,dhAbu,D-aThr,Ile,D-Hse,D-Dab,Lys@1@0,2@1,3@2,4@3,5@4,6@5,7@6,8@7,9@8,10@9,11@10,12@11,13@12,14@13,15,18@14,16@15,17@16,18@14,17
tolaasin B	C8:0-OH(3),dhAbu,D-Pro,D-Ser,D-Leu,D-Val,D-Ser,D-Leu,D-Val,Val,D-Gln,Leu,D-Val,dhAbu,D-aThr,Val,D-Hse,D-Dab,Lys@1@0,2@1,3@2,4@3,5@4,6@5,7@6,8@7,9@8,10@9,11@10,12@11,13@12,14@13,15,18@14,16@15,17@16,18@14,17
tolaasin C	C8:0-OH(3),dhAbu,D-Pro,D-Ser,D-Leu,D-Val,D-Ser,D-Leu,D-Val,Val,D-Gln,Leu,D-Val,dhAbu,D-aThr,Ile,D-Hse,D-Dab,Lys@1@0,2@1,3@2,4@3,5@4,6@5,7@6,8@7,9@8,10@9,11@10,12@11,13@12,14@13,15@14,16@15,17@16,18@17
tolaasin D	C8:0-OH(3),dhAbu,D-Pro,D-Ser,D-Leu,D-Val,D-Ser,D-Leu,D-Val,Val,D-Gln,Leu,D-Val,dhAbu,D-aThr,Leu,D-Hse,D-Dab,Lys@1@0,2@1,3@2,4@3,5@4,6@5,7@6,8@7,9@8,10@9,11@10,12@11,13@12,14@13,15,18@14,16@15,17@16,18@14,17
tolaasin E	C8:0-OH(3),dhAbu,D-Pro,D-Ser,D-Leu,D-Val,D-Ser,D-Leu,D-Val,Val,D-Gln,Leu,D-Val,dhAbu,D-aThr,Leu,Gly,D-Dab,Lys@1@0,2@1,3@2,4@3,5@4,6@5,7@6,8@7,9@8,10@9,11@10,12@11,13@12,14@13,15,18@14,16@15,17@16,18@14,17
tolaasin I	C8:0-OH(3),dhAbu,D-Pro,D-Ser,D-Leu,D-Val,D-Ser,D-Leu,D-Val,Val,D-Gln,Leu,D-Val,dhAbu,D-aThr,Ile,D-Hse,D-Dab,Lys@1@0,2@1,3@2,4@3,5@4,6@5,7@6,8@7,9@8,10@9,11@10,12@11,13@12,14@13,15,18@14,16@15,17@16,18@14,17
tolaasin II	C8:0-OH(3),dhAbu,D-Pro,D-Ser,D-Leu,D-Val,D-Ser,D-Leu,D-Val,Val,D-Gln,Leu,D-Val,dhAbu,D-aThr,Ile,Gly,D-Dab,Lys@1@0,2@1,3@2,4@3,5@4,6@5,7@6,8@7,9@8,10@9,11@10,12@11,13@12,14@13,15,18@14,16@15,17@16,18@14,17
trichobrachin A1	Ac-Aib,Asn,Leu,Leu,Aib,Pro,Leu,Aib,Aib,Pro,Leuol@1@0,2@1,3@2,4@3,5@4,6@5,7@6,8@7,9@8,10@9
trichobrachin A2	Ac-Aib,Asn,Leu,Leu,Aib,Pro,Val,Leu,Aib,Pro,Valol@1@0,2@1,3@2,4@3,5@4,6@5,7@6,8@7,9@8,10@9
trichobrachin A3	Ac-Aib,Asn,Val,Leu,Aib,Pro,Leu,Leu,Aib,Pro,Valol@1@0,2@1,3@2,4@3,5@4,6@5,7@6,8@7,9@8,10@9
trichobrachin A4	Ac-Aib,Asn,Leu,Val,Aib,Pro,Leu,Leu,Aib,Pro,Valol@1@0,2@1,3@2,4@3,5@4,6@5,7@6,8@7,9@8,10@9
trichobrachin B1	Ac-Aib,Asn,Leu,Leu,Aib,Pro,Val,Aib,Val,Pro,Leuol@1@0,2@1,3@2,4@3,5@4,6@5,7@6,8@7,9@8,10@9
trichobrachin B2	Ac-Aib,Asn,Val,Leu,Aib,Pro,Leu,Aib,Val,Pro,Leuol@1@0,2@1,3@2,4@3,5@4,6@5,7@6,8@7,9@8,10@9
trichobrachin B3	Ac-Aib,Asn,Leu,Val,Aib,Pro,Leu,Aib,Val,Pro,Leuol@1@0,2@1,3@2,4@3,5@4,6@5,7@6,8@7,9@8,10@9
trichobrachin B4	Ac-Aib,Asn,Leu,Leu,Aib,Pro,Leu,Aib,Val,Pro,Valol@1@0,2@1,3@2,4@3,5@4,6@5,7@6,8@7,9@8,10@9
trichotoxin A-40	Ac-Aib,Gly,Aib,Leu,Aib,Glu,Aib,Aib,Aib,Ala,Aib,Aib,Pro,Leu,Aib,D-Ival,Gln,Valol@1@0,2@1,3@2,4@3,5@4,6@5,7@6,8@7,9@8,10@9,11@10,12@11,13@12,14@13,15@14,16@15,17@16
trichotoxin A-40 I	Ac-Aib,Gly,Aib,Leu,Aib,Gln,Aib,Aib,Ala,Ala,Aib,Aib,Pro,Leu,Aib,Aib,Glu,Valol@1@0,2@1,3@2,4@3,5@4,6@5,7@6,8@7,9@8,10@9,11@10,12@11,13@12,14@13,15@14,16@15,17@16
trichotoxin A-40 II	Ac-Aib,Gly,Aib,Leu,Aib,Gln,Aib,Aib,Aib,Ala,Ala,Aib,Pro,Leu,Aib,Aib,Glu,Valol@1@0,2@1,3@2,4@3,5@4,6@5,7@6,8@7,9@8,10@9,11@10,12@11,13@12,14@13,15@14,16@15,17@16
trichotoxin A-40 III	Ac-Aib,Gly,Aib,Leu,Aib,Gln,Aib,Aib,Ala,Ala,Aib,Aib,Pro,Leu,Aib,D-Ival,Glu,Valol@1@0,2@1,3@2,4@3,5@4,6@5,7@6,8@7,9@8,10@9,11@10,12@11,13@12,14@13,15@14,16@15,17@16
trichotoxin A-40 IV	Ac-Aib,Gly,Aib,Leu,Aib,Gln,Aib,Aib,Aib,Ala,Aib,Aib,Pro,Leu,Aib,Aib,Glu,Valol@1@0,2@1,3@2,4@3,5@4,6@5,7@6,8@7,9@8,10@9,11@10,12@11,13@12,14@13,15@14,16@15,17@16
trichotoxin A-40 V	Ac-Aib,Gly,Aib,Leu,Aib,Gln,Aib,Aib,Aib,Ala,Aib,Aib,Pro,Leu,Aib,D-Ival,Glu,Valol@1@0,2@1,3@2,4@3,5@4,6@5,7@6,8@7,9@8,10@9,11@10,12@11,13@12,14@13,15@14,16@15,17@16
trichotoxin A-40 Va	Ac-Aib,Ala,Aib,Leu,Aib,Gln,Aib,Aib,Aib,Ala,Aib,Aib,Pro,Leu,Aib,Aib,Glu,Valol@1@0,2@1,3@2,4@3,5@4,6@5,7@6,8@7,9@8,10@9,11@10,12@11,13@12,14@13,15@14,16@15,17@16
trichotoxin A-50 E	Ac-Aib,Gly,Aib,Leu,Aib,Gln,Aib,Aib,Aib,Ala,Ala,Aib,Pro,Leu,Aib,Aib,Gln,Valol@1@0,2@1,3@2,4@3,5@4,6@5,7@6,8@7,9@8,10@9,11@10,12@11,13@12,14@13,15@14,16@15,17@16
trichotoxin A-50 F	Ac-Aib,Gly,Aib,Leu,Aib,Gln,Aib,Aib,Ala,Ala,Ala,Aib,Pro,Leu,Aib,D-Ival,Gln,Valol@1@0,2@1,3@2,4@3,5@4,6@5,7@6,8@7,9@8,10@9,11@10,12@11,13@12,14@13,15@14,16@15,17@16
trichotoxin A-50 G	Ac-Aib,Gly,Aib,Leu,Aib,Gln,Aib,Aib,Aib,Ala,Ala,Aib,Pro,Leu,Aib,D-Ival,Gln,Valol@1@0,2@1,3@2,4@3,5@4,6@5,7@6,8@7,9@8,10@9,11@10,12@11,13@12,14@13,15@14,16@15,17@16
trichotoxin A-50 H	Ac-Aib,Ala,Aib,Leu,Aib,Gln,Aib,Aib,Aib,Ala,Ala,Aib,Pro,Leu,Aib,D-Ival,Gln,Valol@1@0,2@1,3@2,4@3,5@4,6@5,7@6,8@7,9@8,10@9,11@10,12@11,13@12,14@13,15@14,16@15,17@16
trichotoxin A-50 I	Ac-Aib,Gly,Aib,Leu,Aib,Gln,Aib,Aib,Aib,Ala,Aib,Aib,Pro,Leu,Aib,D-Ival,Gln,Valol@1@0,2@1,3@2,4@3,5@4,6@5,7@6,8@7,9@8,10@9,11@10,12@11,13@12,14@13,15@14,16@15,17@16
trichotoxin A-50 J	Ac-Aib,Ala,Aib,Leu,Aib,Gln,Aib,Aib,Aib,Ala,Aib,Aib,Pro,Leu,Aib,D-Ival,Gln,Valol@1@0,2@1,3@2,4@3,5@4,6@5,7@6,8@7,9@8,10@9,11@10,12@11,13@12,14@13,15@14,16@15,17@16
triostin A	COOH-Qui,D-Ser,Ala,NMe-Cys,NMe-Val,D-Ser,COOH-Qui,Ala,NMe-Cys,NMe-Val@1@0,2,9@1,3@2,4,8@3,5@4,6,7@5@5,8@3,7,9@1,8
triostin C	COOH-Qui,D-Ser,Ala,NMe-Cys,diMe-aIle,D-Ser,COOH-Qui,Ala,NMe-Cys,diMe-aIle@1@0,2,9@1,3@2,4,8@3,5@4,6,7@5@5,8@3,7,9@1,8
tripropeptin A	OH-Asp,3OH-Pro,Ser,OH-Asp,Arg,Pro,Pro,Thr,iC13:0-OH(3)@1,8@0,2@1,3@2,4@3,5@4,6@5,7@6,8@0,7
tripropeptin B	OH-Asp,3OH-Pro,Ser,OH-Asp,Arg,Pro,Pro,Thr,iC14:0-OH(3)@1,8@0,2@1,3@2,4@3,5@4,6@5,7@6,8@0,7
tripropeptin C	OH-Asp,3OH-Pro,Ser,OH-Asp,Arg,Pro,Pro,Thr,iC15:0-OH(3)@1,8@0,2@1,3@2,4@3,5@4,6@5,7@6,8@0,7
tripropeptin D	OH-Asp,3OH-Pro,Ser,OH-Asp,Arg,Pro,Pro,Thr,iC16:0-OH(3)@1,8@0,2@1,3@2,4@3,5@4,6@5,7@6,8@0,7
tripropeptin E	OH-Asp,3OH-Pro,Ser,OH-Asp,Arg,Pro,Pro,Thr,iC17:0-OH(3)@1,8@0,2@1,3@2,4@3,5@4,6@5,7@6,8@0,7
tripropeptin Z	OH-Asp,3OH-Pro,Ser,OH-Asp,Arg,Pro,Pro,Thr,iC12:0-OH(3)@1,8@0,2@1,3@2,4@3,5@4,6@5,7@6,8@0,7
tuberactinamine	Dpr,Ser,Ser,bU-dAla,Cap@1,4@0,2@1,3@2,4@0,3
tuberactinomycin A	OH-bLys,Dpr,Ser,Ser,bU-dAla,5OH-Cap@1@0,2,5@1,3@2,4@3,5@1,4
tuberactinomycin N	OH-bLys,Dpr,Ser,Ser,bU-dAla,Cap@1@0,2,5@1,3@2,4@3,5@1,4
tuberactinomycin O	bLys,Dpr,Ser,Ser,bU-dAla,Cap@1@0,2,5@1,3@2,4@3,5@1,4
viomycin	bLys,Dpr,Ser,Ser,bU-dAla,5OH-Cap@1@0,2,5@1,3@2,4@3,5@1,4
tyrocidine A	D-Phe,Pro,Phe,D-Phe,Asn,Gln,Tyr,Val,Orn,Leu@1,9@0,2@1,3@2,4@3,5@4,6@5,7@6,8@7,9@0,8
tyrocidine B	D-Phe,Pro,Trp,D-Phe,Asn,Gln,Tyr,Val,Orn,Leu@1,9@0,2@1,3@2,4@3,5@4,6@5,7@6,8@7,9@0,8
tyrocidine C	D-Phe,Pro,Trp,D-Trp,Asn,Gln,Tyr,Val,Orn,Leu@1,9@0,2@1,3@2,4@3,5@4,6@5,7@6,8@7,9@0,8
tyrocidine D	D-Phe,Pro,Trp,D-Trp,Asn,Gln,Trp,Val,Orn,Leu@1,9@0,2@1,3@2,4@3,5@4,6@5,7@6,8@7,9@0,8
valinomycin	D-Val,Lac,Val,D-Hiv,D-Val,Lac,Val,D-Hiv,D-Val,Lac,Val,D-Hiv@1,11@0,2@1,3@2,4@3,5@4,6@5,7@6,8@7,9@8,10@9,11@0,10
vancomycin	Asn,bOH-Cl-Tyr,NMe-Leu,Hpg,D-Glc,Van,bOH-Cl-Tyr,Dhpg,Hpg@1,3@0,2,3@1@1,0,4,6,8@3,5@4@3,7,8@6,8@3,7,6
vibriobactin	diOH-Bz,NSPD,DMOG,DMOG@1@0,2,3@1@1
virginiamycin S	Hpa,Thr,D-Abu,Pro,NMe-Phe,4oxo-Hpr,Ph-Gly@1@0,2,6@1,3@2,4@3,5@4,6@1,5
massetolide A	C10:0-OH(3),Leu,D-Glu,D-aThr,D-aIle,Leu,D-Ser,Leu,D-Ser,Ile@1@0,2@1,3@2,4,9@3,5@4,6@5,7@6,8@7,9@3,8
massetolide B	C11:0-OH(3),Leu,D-Glu,D-aThr,D-aIle,Leu,D-Ser,Leu,D-Ser,Ile@1@0,2@1,3@2,4,9@3,5@4,6@5,7@6,8@7,9@3,8
massetolide C	C12:0-OH(3),Leu,D-Glu,D-aThr,D-aIle,Leu,D-Ser,Leu,D-Ser,Ile@1@0,2@1,3@2,4,9@3,5@4,6@5,7@6,8@7,9@3,8
massetolide D	C10:0-OH(3),Leu,D-Glu,D-aThr,D-aIle,Leu,D-Ser,Leu,D-Ser,Leu@1@0,2@1,3@2,4,9@3,5@4,6@5,7@6,8@7,9@3,8
massetolide E	C10:0-OH(3),Leu,D-Glu,D-aThr,D-Val,Leu,D-Ser,Leu,D-Ser,Val@1@0,2@1,3@2,4,9@3,5@4,6@5,7@6,8@7,9@3,8
massetolide F	C10:0-OH(3),Leu,D-Glu,D-aThr,D-Val,Leu,D-Ser,Leu,D-Ser,Leu@1@0,2@1,3@2,4,9@3,5@4,6@5,7@6,8@7,9@3,8
massetolide G	C11:0-OH(3),Leu,D-Glu,D-aThr,D-Val,Leu,D-Ser,Leu,D-Ser,Ile@1@0,2@1,3@2,4,9@3,5@4,6@5,7@6,8@7,9@3,8
massetolide H	C12:0-OH(3),Leu,D-Glu,D-aThr,D-Val,Leu,D-Ser,Leu,D-Ser,Ile@1@0,2@1,3@2,4,9@3,5@4,6@5,7@6,8@7,9@3,8
massetolide L	C10:0-OH(3),Leu,D-Glu,D-aThr,D-aIle,Leu,D-Ser,Leu,D-Ser,Val@1@0,2@1,3@2,4,9@3,5@4,6@5,7@6,8@7,9@3,8
pseudophomin A	C10:0-OH(3),Leu,D-Glu,D-aThr,D-Ile,D-Leu,D-Ser,Leu,D-Ser,Ile@1@0,2@1,3@2,4,9@3,5@4,6@5,7@6,8@7,9@3,8
pseudophomin B	C12:0-OH(3),Leu,D-Glu,D-aThr,D-Ile,D-Leu,D-Ser,Leu,D-Ser,Ile@1@0,2@1,3@2,4,9@3,5@4,6@5,7@6,8@7,9@3,8
viscosin	C10:0-OH(3),Leu,D-Glu,D-aThr,D-Val,Leu,D-Ser,Leu,D-Ser,Ile@1@0,2@1,3@2,4,9@3,5@4,6@5,7@6,8@7,9@3,8
viscosinamide	C10:0-OH(3),Leu,D-Gln,D-aThr,D-Val,Leu,D-Ser,Leu,D-Ser,Ile@1@0,2@1,3@2,4,9@3,5@4,6@5,7@6,8@7,9@3,8
WhiteLineInducingPrinciple	C10:0-OH(3),Leu,D-Glu,D-aThr,D-Val,D-Leu,D-Ser,Leu,D-Ser,Ile@1@0,2@1,3@2,4,9@3,5@4,6@5,7@6,8@7,9@3,8
waiakeamide	O-Met,Phe-Thz,Pro,O-Met,Pro,Pro@1,5@0,2@1,3@2,4@3,5@0,4
wainunuamide	Pro,His,Pro,Pro,Gly,Leu,Phe@1,6@0,2@1,3@2,4@3,5@4,6@0,5
zervamicin	NAc-Leu,Ile,Gln,D-Ival,Ile,Thr,Aib,Leu,Aib,4OH-Pro,Gln,Aib,4OH-Pro,Aib,Pro,Pheol@1@0,2@1,3@2,4@3,5@4,6@5,7@6,8@7,9@8,10@9,11@10,12@11,13@12,14@13,15@14
zervamicin IA	Ac-Trp,Ile,Glu,D-Ival,Val,Thr,Aib,Leu,Aib,4OH-Pro,Gln,Aib,4OH-Pro,Aib,Pro,Pheol@1@0,2@1,3@2,4@3,5@4,6@5,7@6,8@7,9@8,10@9,11@10,12@11,13@12,14@13,15@14
zervamicin IB	Ac-Trp,Val,Glu,D-Ival,Ile,Thr,Aib,Leu,Aib,4OH-Pro,Gln,Aib,4OH-Pro,Aib,Pro,Pheol@1@0,2@1,3@2,4@3,5@4,6@5,7@6,8@7,9@8,10@9,11@10,12@11,13@12,14@13,15@14
zervamicin IB prime	Ac-Trp,Ile,Glu,Aib,Ile,Thr,Aib,Leu,Aib,4OH-Pro,Gln,Aib,4OH-Pro,Aib,Pro,Pheol@1@0,2@1,3@2,4@3,5@4,6@5,7@6,8@7,9@8,10@9,11@10,12@11,13@12,14@13,15@14
zervamicin IC	Ac-Trp,Ile,Glu,D-Ival,Ile,Thr,Aib,Leu,Aib,4OH-Pro,Gln,Aib,4OH-Pro,Aib,Pro,Pheol@1@0,2@1,3@2,4@3,5@4,6@5,7@6,8@7,9@8,10@9,11@10,12@11,13@12,14@13,15@14
zervamicin II-1	Ac-Trp,Ile,Gln,Aib,Val,Thr,Aib,Leu,Aib,4OH-Pro,Gln,Aib,4OH-Pro,Aib,Pro,Pheol@1@0,2@1,3@2,4@3,5@4,6@5,7@6,8@7,9@8,10@9,11@10,12@11,13@12,14@13,15@14
zervamicin II-2	Ac-Trp,Ile,Gln,Aib,Ile,Thr,Aib,Val,Aib,4OH-Pro,Gln,Aib,4OH-Pro,Aib,Pro,Pheol@1@0,2@1,3@2,4@3,5@4,6@5,7@6,8@7,9@8,10@9,11@10,12@11,13@12,14@13,15@14
zervamicin II-3	Ac-Trp,Val,Gln,Aib,Ile,Thr,Aib,Leu,Aib,4OH-Pro,Gln,Aib,4OH-Pro,Aib,Pro,Pheol@1@0,2@1,3@2,4@3,5@4,6@5,7@6,8@7,9@8,10@9,11@10,12@11,13@12,14@13,15@14
zervamicin II-4	Ac-Trp,Ile,Gln,D-Ival,Val,Thr,Aib,Leu,Aib,4OH-Pro,Gln,Aib,4OH-Pro,Aib,Pro,Pheol@1@0,2@1,3@2,4@3,5@4,6@5,7@6,8@7,9@8,10@9,11@10,12@11,13@12,14@13,15@14
zervamicin II-5	Ac-Trp,Ile,Gln,D-Ival,Ile,Thr,Aib,Val,Aib,4OH-Pro,Gln,Aib,4OH-Pro,Aib,Pro,Pheol@1@0,2@1,3@2,4@3,5@4,6@5,7@6,8@7,9@8,10@9,11@10,12@11,13@12,14@13,15@14
zervamicin IIA	Ac-Trp,Ile,Gln,Aib,Ile,Thr,Aib,Leu,Aib,4OH-Pro,Gln,Aib,4OH-Pro,Aib,Pro,Pheol@1@0,2@1,3@2,4@3,5@4,6@5,7@6,8@7,9@8,10@9,11@10,12@11,13@12,14@13,15@14
zervamicin IIB	Ac-Trp,Ile,Gln,D-Ival,Ile,Thr,Aib,Leu,Aib,4OH-Pro,Gln,Aib,4OH-Pro,Aib,Pro,Pheol@1@0,2@1,3@2,4@3,5@4,6@5,7@6,8@7,9@8,10@9,11@10,12@11,13@12,14@13,15@14
